# Supplementary material for: Caffeine inhibits Notum activity by binding at the catalytic pocket
Source: Commun Biol. 2020 Oct 8;3:555. doi: 10.1038/s42003-020-01286-5 (PMC7544826; doi:10.1038/s42003-020-01286-5)
Supplement: Supplementary file 3 — Supplementary Data 1 [file 42003_2020_1286_MOESM3_ESM.xlsx]

## Sheet: Sheet1
Figure1a
Caffeine conc.	Relative Notum activity
100	-1.49378	0.545347	0.948429
50	22.0865	26.7101	20.7113
25	46.7694	50.4683	44.671
12.5	65.7143	68.7255	58.684
6.25	78.364	86.7101	70.8714
3.125	89.3183	93.4914	75.7321
1.5625	92.0925	95.898	81.0788
0.78125	87.0539	103.711	84.8014
0.390625	89.9822	110.895	90.2905
0.195312	98.7789	110.528	87.3029
0.0976563	97.7593	109.555	93.8945
0	96.7872	106.852	96.3604
Figure1b
Caffeine conc.	Relative luciferase activity
0	21.3158	17.8947	25.2632
1.52588	28.1579	27.1053	27.1053
3.05176	27.1053	29.7368	29.7368
6.10352	31.3158	32.1053	32.1053
12.207	31.8421	28.4211	28.4211
24.4141	29.4737	29.2105	29.2105
48.8281	38.4211	36.8421	36.8421
97.6562	47.6316	67.1053	67.1053
195.312	73.9474	84.4737	84.4737
390.625	82.3684	92.6316	92.6316
781.25	101.316	102.632	102.632
1562.5	105.263	81.579	81.579
