# Supplementary material for: Caffeine inhibits Notum activity by binding at the catalytic pocket
Source: Commun Biol. 2020 Oct 8;3:555. doi: 10.1038/s42003-020-01286-5 (PMC7544826; doi:10.1038/s42003-020-01286-5)
Supplement: Supplementary file 4 — Supplementary Data 2 [file 42003_2020_1286_MOESM4_ESM.xlsx]

## Sheet: Sheet1
Figure2a	Caffeine_SPR
Caffeine Conc.	Response
2.861e-08	1.14
5.722e-08	2.29
1.144e-07	3.61
2.289e-07	4.16
4.578e-07	4.74
9.155e-07	5.58
1.831e-06	6.88
3.662e-06	9.64
7.324e-06	12.15
1.465e-05	16.8
2.93e-05	23.59
5.859e-05	31.69
0.0001172	41.28
0.0002344	50.77
0.0004687	61.29
0.0009375	71.68
0.001875	81.69
