# Supplementary material for: Caffeine inhibits Notum activity by binding at the catalytic pocket
Source: Commun Biol. 2020 Oct 8;3:555. doi: 10.1038/s42003-020-01286-5 (PMC7544826; doi:10.1038/s42003-020-01286-5)
Supplement: Supplementary file 5 — Supplementary Data 3 [file 42003_2020_1286_MOESM5_ESM.xlsx]

## Sheet: Sheet1
figure2b	SPR of Theophilline
8.138e-06	6
1.628e-05	5.14
3.255e-05	5.26
6.51e-05	4.57
0.0001302	4.5
0.0002604	4.84
0.0005208	5.18
0.001042	6.64
0.002083	9.15
0.004167	13.17
0.008333	19.59
0.01667	29.6
