# Supplementary material for: Caffeine inhibits Notum activity by binding at the catalytic pocket
Source: Commun Biol. 2020 Oct 8;3:555. doi: 10.1038/s42003-020-01286-5 (PMC7544826; doi:10.1038/s42003-020-01286-5)
Supplement: Supplementary file 6 — Supplementary Data 4 [file 42003_2020_1286_MOESM6_ESM.xlsx]

## Sheet: Sheet1
Figure2c	Thermoflour
Temperature	control	STDVA	caffeine	STDVA	Theophilline	STDVA	Paraxanthine	STDVA	Theobromine	STDVA
24.5	1219.28	103.666	709.927	122.903	897.128	235.326	1987.07	6.03862	1404.51	527.19
25.5	1029.64	101.252	611.276	108.65	765.384	209.017	1782.57	36.5663	1219.92	504.249
26.5	852.218	87.0226	506.395	94.941	637.209	188.101	1579.35	61.9983	1040.89	474.615
27.5	698.568	81.9572	407.771	78.2805	518.408	154.393	1384.26	45.292	912.702	429.187
28.5	571.916	81.9256	329.046	58.1562	414.177	120.242	1239.77	41.9911	812.506	396.992
29.5	477.338	80.9275	252.252	41.994	331.765	90.541	1129.04	56.3214	748.934	373.672
30.5	395.192	83.9867	185.878	27.412	250.774	51.3622	1031.12	48.0836	702.942	339.298
31.5	315.264	75.1026	116.312	18.9156	158.442	15.7091	918.053	31.8478	648.106	306.959
32.5	240.557	74.3336	36.8288	11.2279	68.441	14.2488	770.537	11.8076	580.173	272.296
33.5	176.257	84.2211	-33.9223	7.65218	-19.5239	49.04	609.721	2.77646	507.838	223.55
34.5	95.3143	104.592	-98.3184	28.397	-111.255	92.1191	426.953	20.8673	418.887	182.663
35.5	-15.1385	152.651	-160.078	49.6967	-209.389	124.354	213.386	23.7834	274.731	138.269
36.5	-149.947	199.675	-227.439	59.0589	-312.731	145.289	-34.2239	33.8515	90.4697	75.9892
37.5	-326.873	214.108	-299.113	77.0839	-413.402	161.941	-296.182	33.1931	-139.16	25.9576
38.5	-518.135	213.776	-356.595	96.703	-500.183	173.856	-499.812	32.9824	-392.32	34.217
39.5	-678.435	212.371	-384.234	102.874	-562.853	171.052	-637.629	64.6332	-608.25	60.5666
40.5	-805.304	195.23	-401.667	84.5492	-610.744	158.919	-751.582	61.8587	-782.991	75.6845
41.5	-902.732	169.348	-422.587	67.4953	-645.08	141.166	-837.247	29.3505	-908.263	94.096
42.5	-971.309	147.525	-436.447	58.346	-650.416	111.626	-891.039	28.3574	-987.266	109.921
43.5	-998.9	137.911	-433.953	49.0947	-632.566	73.4553	-901.613	15.526	-1014	134.131
44.5	-967.198	134.102	-407.23	45.4956	-596.655	40.2945	-863.856	27.0258	-973.707	150.866
45.5	-878.584	142.705	-370.506	41.2795	-543.168	22.8357	-795.543	39.4988	-878.635	152.557
46.5	-756.851	160.569	-329.743	41.3105	-459.896	31.5913	-693.454	31.4469	-736.376	154.249
47.5	-600.82	170.494	-279.561	37.8168	-343.992	24.4945	-545.549	29.4643	-559.758	148.08
48.5	-389.022	205.425	-224.386	26.2893	-208.285	12.4978	-352.113	36.1065	-346.91	135.729
49.5	-118.154	264.14	-154.955	13.6674	-58.8655	36.4906	-114.575	45.2659	-78.207	125.168
50.5	185.404	306.861	-68.5872	12.5321	106.458	60.0421	165.368	44.2451	248.299	118.881
51.5	505.748	332.769	21.0565	27.486	280.009	81.0825	475.15	20.9423	600.666	111.795
52.5	861.502	362.219	104.977	45.9329	465.116	98.1457	801.618	25.6639	986.098	95.6392
53.5	1271.84	394.138	203.138	56.6591	688.929	113.242	1178.09	41.7607	1440.99	93.5088
54.5	1747.03	451.199	335.417	53.3727	944.753	135.48	1624.42	59.0601	1961.08	108.977
55.5	2297.03	530.098	489.845	53.67	1249.14	161.563	2146.78	82.9577	2560.53	148.203
56.5	2932.08	610.019	650.176	74.6825	1627.12	197.161	2764.33	114.144	3253.14	206.843
57.5	3658.4	699.778	838.955	104.425	2089.03	236.766	3495.42	152.755	4045.69	267.003
58.5	4552.81	816.661	1115.22	153.291	2740.86	282.394	4462.48	184.313	5053.15	345.864
59.5	5694.26	993.102	1497.71	220.046	3654.17	346.129	5756.59	223.477	6367.38	483.135
60.5	7206.41	1242.49	2046.51	315.813	4930.23	437.155	7495.13	303.764	8116.48	682.496
61.5	9145.7	1529.49	2842.67	482.374	6643.29	538.564	9729.04	402.556	10309.5	909.745
62.5	11457	1824.8	4016.35	726.862	8772.9	630.871	12262.8	518.911	12803.5	1121.1
63.5	13928.7	2137.95	5616.14	1028.61	11088.9	709.703	14775.9	643.533	15345.7	1306.1
64.5	16289	2447.77	7625.37	1330.72	13331.1	763.786	17022.5	794.641	17689.5	1472.29
65.5	18420.1	2735.89	9844.37	1652.18	15330	787.796	18955.6	945.801	19737.1	1600.25
66.5	20242.1	3012.54	11980.7	1974.18	16941.4	760.364	20556.8	1054.81	21432.6	1713.75
67.5	21771.2	3250.76	13878	2223.18	18219.9	737.65	21849.9	1151.17	22887.7	1822.13
68.5	23091.1	3436.6	15429.9	2435.35	19263.9	760.712	22932.3	1222.25	24216	1945.52
69.5	24252.5	3581.65	16655.6	2617.31	20098.6	820.189	23847.9	1324.05	25446.3	2088.95
70.5	25283.3	3695.97	17623.3	2740.18	20739.3	924.537	24631	1413.98	26564.8	2209.58
71.5	26202.1	3791.66	18396.4	2817.42	21242.8	1064.08	25359.6	1469.66	27592.2	2315.07
72.5	26987.6	3872.43	18998.9	2839.83	21635.7	1173.52	25975.5	1493.3	28538.2	2413.3
73.5	27701.7	3941.07	19494.1	2854.79	21967.5	1257.84	26515.7	1469.78	29406	2495.37
74.5	28388.1	3973.19	19890	2863.66	22276.2	1342.9	27075.8	1498.79	30226.8	2563.74
75.5	29043.6	3985.68	20222.9	2848.2	22539.4	1385.17	27622.8	1524.97	30994.2	2612.79
76.5	29671.6	4013.33	20511.4	2864.62	22758.8	1405.94	28157.3	1514.21	31712.3	2660.8
77.5	30229.7	4022.23	20720.5	2852.95	22973.7	1413	28616.3	1566.82	32380.8	2692.21
78.5	30769.7	4042.42	20881	2786.89	23167.2	1431.66	29028.5	1609.47	33030.5	2714.36
79.5	31309.8	4125.58	21035.4	2736.6	23367.9	1496.2	29470.8	1643.32	33697.5	2752.27
80.5	31823.6	4224.53	21171.7	2725.19	23544.1	1562.48	29930.8	1708.16	34352.1	2792.51
81.5	32306.3	4261.98	21266.6	2717.69	23667.9	1583.16	30385.9	1755.02	34969.9	2832.15
82.5	32782.1	4261.21	21332.1	2712.47	23791	1573.53	30819.6	1769.47	35562.2	2874.95
83.5	33284.7	4309.39	21375.7	2701.84	23926.1	1550.46	31270.2	1741.93	36162.5	2934.23
84.5	33811.9	4357.76	21418.3	2702.58	24091.4	1564.67	31691.8	1781.71	36803.8	3016.5
85.5	34365.7	4393.4	21484.5	2770.97	24243.5	1602.23	32102.2	1836.43	37475.6	3097.2
86.5	34918	4521.35	21557.9	2810.12	24338.2	1605.03	32523.2	1832	38149.2	3175.79
87.5	35424.6	4691.39	21630	2833.99	24414.9	1582.93	32949.1	1832.55	38788.7	3248.18
88.5	35913.8	4786.72	21668.9	2858.28	24481.1	1554.67	33332.7	1837.98	39302.1	3285.13
89.5	36432.3	4821.44	21631	2856.61	24523	1541.71	33682.6	1835.5	39800.1	3324.25
90.5	36973.2	4836.13	21594.2	2863.01	24559.4	1552.52	34084.7	1872.64	40397.5	3386.87
91.5	37420.3	4863.02	21585.2	2860	24580.6	1567.23	34496.3	1913.71	41008.7	3461.41
92.5	37843	4941.63	21573.1	2858.07	24587.9	1538.95	34921.9	1895.92	41535.5	3435.38
93.5	38337.8	5031.72	21559.5	2883.36	24608.3	1516.02	35339.5	1924	42071.6	3368.3
94.5	38799.1	5099.99	21527.2	2918.27	24615	1484.5	35764.6	1986.83	42644	3359.83
95.5	39279.7	5158.85	21485.4	2905.06	24596.6	1410.77	36159.7	2044.16	43225	3362.22
96.5	39768.7	5227.61	21486.2	2925.41	24576.1	1354.96	36500.9	2107.44	43850.3	3436.66
97.5	40236.1	5309.52	21505.1	2984.86	24555	1306.29	36857	2169.96	44460.4	3545.44
