# Supplementary material for: Caffeine inhibits Notum activity by binding at the catalytic pocket
Source: Commun Biol. 2020 Oct 8;3:555. doi: 10.1038/s42003-020-01286-5 (PMC7544826; doi:10.1038/s42003-020-01286-5)
Supplement: Supplementary file 7 — Supplementary Data 5 [file 42003_2020_1286_MOESM7_ESM.xlsx]

## Sheet: Sheet1
Fig2d	Thermoflour of caffeine concentration uM
Temperature	0	1	2	4	8	16	31	62.5	125	250	500	1000
24.5	1257.61	1003.75	989.977	2002.1	1071.12	907.811	893.313	857.714	745.123	726.759	585.7	605.853
25.5	1065.73	866.468	819.049	1785.48	908.234	753.347	729.366	720.882	627.38	604.581	501.347	514.174
26.5	894.388	710.567	665.085	1586.68	765.844	609.475	585.184	606.456	512.724	493.886	403.192	425.926
27.5	730.888	561.461	528.108	1402.82	617.175	479.024	457.479	493.834	402.985	405.795	319.769	350.489
28.5	586.335	454.063	432.46	1255.93	484.413	362.268	351.045	390.256	308.553	330.906	263.701	283.878
29.5	507.876	390.569	384.144	1133.71	385.174	273.299	266.256	313.582	236.555	259.862	203.974	215.431
30.5	457.115	337.709	339.828	1021.48	297.556	200.037	178.461	237.655	172.036	191.321	154.25	159.372
31.5	381.476	249.061	264.178	907.256	207.699	111.677	91.1073	151.976	110.343	116.171	95.8593	90.553
32.5	316.988	177.816	173.861	771.695	138.762	42.3961	34.9011	73.0459	51.7036	40.5957	24.3581	23.4812
33.5	273.106	129.039	92.5447	640.578	87.3553	8.47454	-3.14487	15.5883	-4.2517	-22.3439	-35.4023	-36.5638
34.5	209.982	52.4184	5.00591	490.721	7.12457	-40.8827	-46.2485	-37.0452	-53.3122	-66.9605	-67.8046	-84.9332
35.5	130.221	-47.8171	-115.385	287.839	-95.9363	-108.496	-100.927	-106.293	-109.408	-112.469	-104.421	-127.966
36.5	23.6931	-180.146	-264.17	52.3928	-210.052	-189.862	-177.353	-194.19	-185.848	-179.72	-162.886	-188.332
37.5	-144.091	-347.285	-435.421	-201.019	-361.074	-303.256	-279.138	-306.748	-266.737	-248.551	-216.413	-241.141
38.5	-336.294	-512.804	-595.605	-420.53	-529.954	-422.438	-380.822	-419.748	-340.776	-295.576	-250.181	-272.544
39.5	-498.192	-650.561	-717.432	-593.408	-680.454	-529.326	-471.805	-517.896	-399.753	-343.777	-267.142	-290.921
40.5	-639.321	-765.73	-815.919	-726.186	-793.049	-617.228	-542.887	-586.426	-444.821	-395.036	-304.056	-310.957
41.5	-762.528	-840.482	-886.515	-823.486	-877.231	-675.245	-582.892	-618.528	-482.363	-429.981	-344.953	-328.545
42.5	-859.76	-899.872	-917.925	-894.515	-933.831	-714.968	-610.538	-630.599	-499.286	-456.377	-369.735	-345.207
43.5	-925.001	-948.698	-907.828	-922.788	-954.237	-731.481	-623.841	-623.659	-486.336	-459.257	-377.478	-350.671
44.5	-931.357	-950.557	-850.562	-910.031	-933.912	-709.369	-615.919	-602.049	-457.872	-439.854	-359.763	-331.624
45.5	-880.972	-903.983	-744.573	-841.708	-857.455	-634.048	-570.367	-557.771	-423.793	-415.356	-334.007	-298.741
46.5	-802.785	-823.487	-622.455	-751.641	-738.397	-517.769	-490.716	-496.048	-388.398	-390.715	-305.015	-276.912
47.5	-684.109	-696.016	-472.626	-646.104	-590.584	-386.615	-396.365	-423.177	-338.675	-348.583	-256.722	-245.546
48.5	-520.602	-510.11	-264.784	-494.632	-411.63	-233.947	-283.67	-329.702	-263.398	-294.398	-207.218	-203.778
49.5	-316.597	-279.948	-4.38026	-300.516	-198.185	-31.1079	-143.637	-214.024	-182.159	-239.195	-151.976	-161.321
50.5	-64.4255	-8.81139	289.654	-70.2953	46.6459	206.566	21.7296	-69.6124	-77.3768	-159.764	-81.6	-96.4123
51.5	220.912	299.761	593.232	195.293	323.828	461.963	214.208	83.0438	52.0307	-62.5904	-9.62357	-37.5748
52.5	534.195	640.59	927.103	493.115	640.127	757.379	432.057	244.226	182.202	33.7197	52.4419	11.7943
53.5	898.014	1037.06	1320.63	833.571	998.465	1099.47	686.029	440.361	336.073	146.409	137.759	86.563
54.5	1312.79	1481.86	1780.7	1225.68	1397.93	1480.67	970.376	682.925	540.065	313.557	274.161	184.576
55.5	1782.44	1977.87	2319.85	1677.23	1859.65	1913.13	1302.07	972.966	789.432	552.303	434.701	287.115
56.5	2323.05	2530.73	2925.24	2200.82	2392.35	2463.79	1701.44	1306.72	1082.48	809.582	588.399	386.829
57.5	2955.31	3154.88	3619.94	2808.2	3028.16	3121.96	2184.91	1703.82	1425.97	1061.82	752.483	500.49
58.5	3748.57	3944.57	4503.29	3577.73	3842.33	3915.74	2827.87	2230.71	1872.06	1386.48	981.918	709.023
59.5	4741.71	4954.55	5673.65	4594.86	4911.07	4931.07	3692.44	2963.41	2499.24	1856.95	1308.14	1003.73
60.5	6047.71	6336.29	7247.11	5978.54	6380.89	6305.23	4964.32	4013.61	3417.78	2543.36	1790.06	1346.06
61.5	7733.88	8081.62	9182.38	7777.16	8260.74	8103.91	6623.52	5406.2	4687.33	3506.75	2482.55	1827.26
62.5	9707.55	10094.3	11363.3	9984.22	10432.9	10287	8603.06	7170.24	6362.66	4885.13	3493.46	2558.75
63.5	11758.6	12276.8	13591.9	12304.1	12687.2	12672.6	10789.7	9170	8350.14	6659.29	4868.83	3618.89
64.5	13684.9	14382.9	15636.7	14427.4	14794.1	14963.5	12886.3	11200.8	10477.2	8665.37	6673.03	5120.59
65.5	15414.4	16252.5	17428.4	16320.2	16636.5	16992.4	14742	13058.7	12477.5	10707.9	8684.61	6987.68
66.5	16875.3	17810.4	19002.1	17931.4	18149.8	18685	16244.2	14504.1	14122.1	12577.9	10570.5	9014.36
67.5	18101.5	19109.9	20362.2	19288.3	19440.7	20123.2	17431.8	15610.6	15473.5	14183.1	12256.9	11001.2
68.5	19192.2	20255.6	21505.2	20406.6	20653.3	21409.5	18474.2	16556.5	16610.5	15507.7	13667.6	12803.1
69.5	20182	21284.3	22532.7	21327.2	21678.7	22511.9	19388.1	17381.4	17547.5	16545.5	14771.8	14284.2
70.5	21080.3	22217.9	23505.1	22127.2	22480.6	23443.8	20149.9	18088.9	18304.2	17322.2	15612.6	15406.2
71.5	21896.4	23051.8	24358.6	22893.9	23222.2	24246.5	20784.9	18718.3	18929.8	17990	16309	16272.8
72.5	22596.5	23757	25058.9	23588.3	23927	24911.6	21323.2	19261.7	19407.5	18565.6	16915.2	16935.4
73.5	23232.7	24402.7	25648.3	24162.4	24555	25451.4	21787.8	19725.1	19764.6	18971.2	17421.9	17442.1
74.5	23887.5	25041.6	26240.5	24688.7	25127.8	25950.4	22224.9	20222.4	20110.8	19263	17837.4	17847.8
75.5	24536.5	25649	26850.2	25173.5	25640.9	26403.4	22622.2	20698	20437	19525.9	18208.1	18150.3
76.5	25138.4	26224.3	27415.3	25631.1	26084.8	26781	22920.1	21052	20694	19750.1	18505.2	18303
77.5	25686.4	26781.3	27932.1	26059.1	26499.7	27140.6	23168	21368.3	20910.4	19883	18753.9	18388.4
78.5	26198.1	27331.4	28416	26405.5	26889.6	27532.1	23436.6	21679.9	21088.9	19923.6	18970	18514.8
79.5	26636.3	27866.6	28897.1	26743.8	27298	27948.1	23713.4	21974.9	21253.5	19974.8	19138.8	18667.2
80.5	27024.5	28351.6	29340.4	27128.3	27725.8	28295.9	23950	22211.1	21417.9	20050.5	19274.8	18815.2
81.5	27449.5	28771.5	29788.3	27545.5	28137	28603	24159.7	22415.9	21616.4	20148.8	19401.4	18941.7
82.5	27915.3	29180.6	30235.7	27978	28553.8	28960.8	24382.1	22605.2	21777.5	20261.8	19520.2	19028.4
83.5	28354.6	29596.3	30651	28347.1	28976.5	29349.2	24647.7	22804.5	21834.7	20305	19601.4	19097.3
84.5	28823.1	30076.3	31142.7	28660.1	29312.2	29681	24817.4	22984.6	21928.3	20386.7	19656.6	19152.4
85.5	29342.1	30574.9	31637	28985	29579.2	30024.9	24933.8	23124.1	22088.6	20494.9	19670.7	19197.2
86.5	29750.5	30966.7	31969	29368.5	29904	30352	25080.5	23263.2	22211.3	20564.5	19691.8	19251.3
87.5	30059	31302.2	32186.6	29741.8	30273.2	30633.9	25239.3	23436.1	22307.1	20644.1	19745.7	19347.9
88.5	30436	31667.8	32451.1	30077.5	30668.3	30977.2	25438.9	23637.4	22385	20664.7	19807.6	19433.9
89.5	30914.9	32097.1	32857.8	30477.4	31075.1	31326.1	25632.1	23872.9	22484.1	20672.3	19824.2	19454.2
90.5	31438.4	32528.1	33267.5	30913.8	31496.6	31731.7	25825.2	24111.3	22610.6	20677.9	19806.5	19458
91.5	31844.4	32923	33614.3	31248.6	31852.7	32108.5	25985.8	24240.2	22688.7	20704.8	19826.2	19523.8
92.5	32165.8	33288.6	33986.6	31478.3	32115.4	32416.5	26110.5	24312.8	22746.4	20768	19830.9	19612.1
93.5	32550.3	33691.8	34434.5	31764.1	32362.9	32754.6	26258.2	24446	22801.2	20783.5	19830	19667.7
94.5	32927.8	34046.2	34762.4	32114.8	32639.8	33087.6	26400.6	24607.6	22879.4	20768.7	19827.3	19680
95.5	33338.5	34347.8	34969.6	32469.9	32948	33459.7	26489.3	24745	22974.8	20766	19779.8	19662.1
96.5	33744.3	34706.9	35285.4	32802	33224.2	33864	26598	24885.1	23039.6	20741.1	19712.2	19645.2
97.5	34111.8	35063.5	35625.9	33113.7	33489.4	34263.7	26736.4	25028.5	23102.4	20690.5	19643.2	19626
