# Supplementary material for: Caffeine inhibits Notum activity by binding at the catalytic pocket
Source: Commun Biol. 2020 Oct 8;3:555. doi: 10.1038/s42003-020-01286-5 (PMC7544826; doi:10.1038/s42003-020-01286-5)
Supplement: Supplementary file 8 — Supplementary Data 6 [file 42003_2020_1286_MOESM8_ESM.xlsx]

## Sheet: Sheet1
Supplementary Figure 1
Caffeine conc.(uM)	relative luciferase activity
0	96.3971	112.59	92.1465	99.2815
1	119.118	100.85	98.4212	102.368
2	104.898	97.2068	94.9297	101.66
4	94.0188	108.289	86.7321	107.125
8	98.4212	123.419	95.5369	102.115
16	115.727	102.065	101.862	104.24
31	106.821	109.655	101.558	106.669
62.5	105.961	101.609	115.373	99.1802
125	97.9152	106.821	112.995	113.551
250	105.607	102.571	112.944	115.727
500	105.657	103.026	122.255	111.325
1000	98.3706	104.291	104.878	106.619
