# Supplementary material for: Caffeine inhibits Notum activity by binding at the catalytic pocket
Source: Commun Biol. 2020 Oct 8;3:555. doi: 10.1038/s42003-020-01286-5 (PMC7544826; doi:10.1038/s42003-020-01286-5)
Supplement: Supplementary file 9 — Supplementary Data 7 [file 42003_2020_1286_MOESM9_ESM.xlsx]

## Sheet: Sheet1
Supplementary_Figure2a	caffeine SPR
-20.98	-0.569	1.1283	1.1068	1.2572	1.2962	1.2572	1.2181	1.2279	1.4251	1.3451	1.3177	1.1966	1.2161	1.1283	0.8665																0.7396		0.4388		0.1771		-0.0339		-0.5592
-19.98	-0.556	1.1413	1.112	1.2643	1.3249	1.2741	1.2428	1.2546	1.4616	1.3737	1.3327	1.2311	1.2331	1.1452	0.8717																0.7428		0.4635		0.1725		-0.0482		-0.5853
-18.98	-0.554	1.1647	1.1257	1.2663	1.3132	1.2624	1.2546	1.2663	1.4635	1.3737	1.3444	1.2428	1.2546	1.1452	0.8659																0.7448		0.446		0.1667		-0.0658		-0.6107
-17.98	-0.5566	1.1719	1.1426	1.293	1.3203	1.2715	1.2637	1.2813	1.4883	1.3828	1.3613	1.2539	1.2617	1.1523	0.8633																0.7637		0.4453		0.1523		-0.0801		-0.6152
-16.98	-0.556	1.1901	1.153	1.3014	1.3424	1.2721	1.2702	1.3112	1.487	1.3893	1.3717	1.2702	1.2799	1.1706	0.8815																0.7702		0.4518		0.153		-0.0892		-0.6341
-15.98	-0.5625	1.2051	1.1738	1.3262	1.3535	1.293	1.2969	1.3457	1.502	1.4043	1.3984	1.2734	1.3047	1.1953	0.9082																0.7969		0.4766		0.1699		-0.0957		-0.6426
-14.98	-0.5723	1.2266	1.1855	1.3555	1.3555	1.3164	1.3047	1.3379	1.502	1.416	1.4063	1.2734	1.3359	1.2285	0.9258																0.8262		0.4766		0.1582		-0.1152		-0.6543
-13.98	-0.5651	1.2298	1.1908	1.3822	1.3724	1.3314	1.3431	1.3626	1.5189	1.4408	1.4408	1.2826	1.3411	1.2513	0.9505																0.8314		0.4818		0.1536		-0.1081		-0.6647
-12.98	-0.5651	1.2513	1.2025	1.4036	1.3704	1.3529	1.3529	1.3841	1.5404	1.4622	1.4544	1.304	1.3646	1.2728	0.972																0.8451		0.4954		0.1634		-0.1178		-0.6862
-11.98	-0.5579	1.2585	1.2272	1.4284	1.3952	1.3659	1.3757	1.3991	1.5553	1.4967	1.4772	1.3171	1.3874	1.2897	1.0065																0.8678		0.5085		0.1589		-0.1224		-0.7005
-10.98	-0.5677	1.2819	1.2409	1.4401	1.401	1.3913	1.401	1.4206	1.5768	1.5007	1.4928	1.3385	1.4089	1.3014	1.0319																0.8717		0.5026		0.1706		-0.1185		-0.7142
-9.98	-0.5638	1.2917	1.2331	1.4635	1.4108	1.3913	1.4225	1.4342	1.5905	1.5104	1.5007	1.36	1.4108	1.3132	1.0514																0.8835		0.4928		0.1628		-0.1283		-0.7279
-8.98	-0.5664	1.3027	1.2617	1.4746	1.4219	1.4121	1.4336	1.4551	1.5977	1.5313	1.5234	1.3906	1.4316	1.332	1.084																0.9043		0.5039		0.1641		-0.127		-0.7363
-7.98	-0.5677	1.3229	1.2624	1.5046	1.4421	1.444	1.4616	1.4753	1.6081	1.5514	1.5534	1.4108	1.4616	1.3522	1.1003																0.9206		0.5026		0.1628		-0.1283		-0.7552
-6.98	-0.5612	1.3431	1.2865	1.5169	1.4544	1.4642	1.4779	1.4876	1.6322	1.5658	1.5658	1.4349	1.4857	1.3763	1.1243																0.9368		0.5052		0.1673		-0.1354		-0.7819
-5.98	-0.5645	1.3711	1.2813	1.541	1.4707	1.4688	1.4902	1.5039	1.6602	1.5898	1.5938	1.459	1.5098	1.3711	1.1309																0.9512		0.5039		0.1621		-0.1504		-0.8066
-4.98	-0.5684	1.3965	1.2969	1.5586	1.4805	1.498	1.5078	1.5313	1.666	1.6074	1.6094	1.4883	1.5391	1.3789	1.1699																0.9688		0.5117		0.1602		-0.1523		-0.8281
-3.98	-0.569	1.4173	1.2904	1.5716	1.4993	1.5091	1.5384	1.5618	1.6771	1.6302	1.6204	1.4974	1.5501	1.39	1.1771																0.9915		0.4993		0.1615		-0.1432		-0.8483
-2.98	-0.5605	1.4336	1.2949	1.5957	1.5137	1.5234	1.5332	1.5762	1.7012	1.6543	1.625	1.5039	1.5742	1.3945	1.1758																1.0176		0.5059		0.1445		-0.1348		-0.873
-1.98	-0.5625	1.4648	1.2754	1.6172	1.5469	1.5859	1.5449	1.5879	1.7344	1.6563	1.6563	1.4863	1.5859	1.418	1.1758																1.0254		0.5254		0.127		-0.1465		-0.9023
-0.98	-0.5827	1.4349	1.265	1.6165	1.5462	1.5833	1.5384	1.5775	1.7122	1.6673	1.6868	1.5033	1.5658	1.4056	1.2044																0.929		0.4447		0.1263		-0.2741		-0.8522
0.02	-1.485	0.7806	1.4759	1.9609	2.0293	2.5846	2.4525	2.8027	2.9974	2.9525	2.972	2.7884	2.7318	3.1302	2.4896																2.2142		1.7298		1.4115		1.0111		0.7044
1.02	-1.485	0.7806	1.4759	1.9609	2.0293	2.5846	2.4525	2.8027	3.2279	4.14	5.6204	7.9095	11.0501	14.8743	18.3431																21.7513		25.3411		30.1204		37.7415		0.7044
2.02	-1.4935	0.7956	1.5104	1.9935	2.0521	2.5846	2.5651	2.8646	3.3815	4.5046	6.1569	8.8053	12.5768	17.0358	21.2546																25.2956		29.6452		35.2467		43.7116		0.6979
3.02	-1.5436	0.8158	1.5286	2.0449	2.123	2.6927	2.6654	3.0254	3.5326	4.806	6.5247	9.4759	13.5658	18.4564	23.1556																27.6243		32.3665		38.4056		47.1634		0.7279
4.02	-1.5996	0.7578	1.5286	2.0592	2.1374	2.7363	2.6973	3.1081	3.6387	4.998	6.748	9.918	14.2988	19.4668	24.5664																29.3789		34.4512		40.7793		49.75		0.8418
5.02	-1.7005	0.7487	1.5286	2.0592	2.1374	2.778	2.7214	3.1081	3.7155	5.1491	6.9577	10.278	14.8874	20.2682	25.6803																30.8112		36.1198		42.7096		51.9069		0.9518
6.02	-1.7956	0.7122	1.5286	2.0521	2.138	2.7904	2.7318	3.181	3.7884	5.2826	7.1732	10.599	15.3919	20.9525	26.7005																32.0618		37.6107		44.4212		53.679		1.0833
7.02	-1.8717	0.6595	1.5286	2.0599	2.138	2.8197	2.7689	3.2572	3.8665	5.4193	7.347	10.8685	15.8177	21.599	27.5794																33.1204		38.9603		45.9193		55.2884		1.2122
8.02	-1.9453	0.6113	1.5313	2.0938	2.1602	2.8691	2.8223	3.3418	3.957	5.5586	7.5215	11.1406	16.2422	22.1816	28.3516																34.0625		40.1719		47.2402		56.7285		1.334
9.02	-2.056	0.5729	1.5417	2.1413	2.1921	2.9225	2.8932	3.4049	4.0592	5.7311	7.7038	11.401	16.6217	22.7214	29.0417																34.9831		41.235		48.4928		58.0514		1.4831
10.02	-2.1432	0.5267	1.5365	2.1966	2.224	2.9857	2.9759	3.5052	4.1517	5.9154	7.8939	11.6536	16.9935	23.2259	29.6751																35.806		42.2161		49.6361		59.2845		1.6165
11.02	-2.2376	0.4733	1.5417	2.2311	2.2604	3.0202	3.0632	3.5905	4.2487	6.0807	8.069	11.8796	17.362	23.6823	30.2917																36.5514		43.1315		50.6921		60.4108		1.7643
12.02	-2.3132	0.4154	1.5677	2.2845	2.3158	3.0716	3.1439	3.6849	4.3724	6.263	8.2533	12.1341	17.7064	24.1263	30.9134																37.2572		44.0462		51.6868		61.4642		1.8978
13.02	-2.3926	0.3633	1.5762	2.334	2.3828	3.1445	3.2344	3.7852	4.4824	6.4531	8.457	12.4043	18.0645	24.5742	31.4961																37.9551		44.8848		52.6367		62.4629		2.0293
14.02	-2.4609	0.2988	1.5996	2.377	2.4473	3.1992	3.3281	3.8789	4.584	6.6191	8.6465	12.6465	18.4082	25.0098	32.0488																38.6094		45.6797		53.5215		63.3887		2.1621
15.02	-2.5202	0.2415	1.6185	2.4212	2.5091	3.2474	3.3997	3.9583	4.6986	6.8001	8.8177	12.8783	18.7181	25.4095	32.5482																39.2298		46.3978		54.3411		64.2474		2.2786
16.02	-2.5768	0.1829	1.6439	2.4818	2.5618	3.3294	3.4837	4.0618	4.8001	6.9798	9.0033	13.1009	19.0033	25.804	33.0521																39.8509		47.1126		55.1341		65.0814		2.3939
17.02	-2.6178	0.1283	1.6497	2.5111	2.6283	3.3783	3.5579	4.138	4.8978	7.1283	9.1517	13.2982	19.2591	26.1595	33.4896																40.3822		47.7826		55.8685		65.8665		2.4896
18.02	-2.6491	0.0775	1.6595	2.5267	2.6673	3.4271	3.6068	4.2083	4.9857	7.2786	9.2982	13.4974	19.515	26.4759	33.9076																40.89		48.388		56.5697		66.6048		2.5716
19.02	-2.6732	0.0143	1.6628	2.5358	2.7135	3.485	3.6745	4.2741	5.071	7.403	9.4147	13.6628	19.776	26.7936	34.3034																41.3757		48.985		57.2253		67.3132		2.6589
20.02	-2.7155	-0.0378	1.6712	2.5501	2.7611	3.5286	3.722	4.3529	5.1595	7.5404	9.5501	13.8197	19.9993	27.0911	34.6595																41.8118		49.5521		57.8646		67.9896		2.7533
21.02	-2.7559	-0.0898	1.6621	2.5605	2.8086	3.582	3.7695	4.4219	5.2383	7.6797	9.6934	13.9805	20.2402	27.3711	35.0215																42.2207		50.082		58.4512		68.6191		2.8457
22.02	-2.7839	-0.1432	1.6654	2.5833	2.8646	3.6341	3.8158	4.5052	5.3314	7.8255	9.8275	14.1322	20.4661	27.6654	35.3646																42.6556		50.5931		59.0365		69.2318		2.9271
23.02	-2.8294	-0.1908	1.6784	2.6003	2.9206	3.6979	3.862	4.5905	5.4264	7.9596	9.9596	14.2995	20.6901	27.9225	35.6901																43.0514		51.0905		59.6022		69.8092		3.0202
24.02	-2.8743	-0.2318	1.6745	2.6159	2.9635	3.735	3.9049	4.6647	5.5124	8.0944	10.0964	14.4538	20.8952	28.1764	35.9733																43.4167		51.5671		60.1159		70.3757		3.1061
25.02	-2.9297	-0.2813	1.6699	2.6191	3.0176	3.7891	3.9395	4.7383	5.5859	8.207	10.2207	14.6094	21.0898	28.4004	36.2773																43.7793		52.0098		60.6191		70.8867		3.2109
26.02	-2.9772	-0.321	1.679	2.6185	3.0658	3.8392	3.9681	4.8099	5.6849	8.3275	10.3294	14.7474	21.2669	28.638	36.5579																44.14		52.4408		61.1087		71.3861		3.2982
27.02	-3.0241	-0.3542	1.6829	2.6263	3.1146	3.8743	3.9954	4.8763	5.7435	8.4466	10.4447	14.8841	21.4349	28.8353	36.8236																44.474		52.847		61.556		71.8822		3.3783
28.02	-3.0625	-0.3848	1.6855	2.6367	3.1523	3.916	4.0449	4.9453	5.8125	8.5547	10.5547	15.0234	21.6055	29.0469	37.0957																44.7871		53.2383		62.0176		72.3457		3.4473
29.02	-3.1185	-0.4115	1.6686	2.6393	3.1979	3.9479	4.0592	4.9967	5.8776	8.6491	10.6491	15.1374	21.7565	29.2292	37.3366																45.0866		53.61		62.4401		72.7858		3.5299
30.02	-3.1621	-0.4453	1.6758	2.6563	3.2461	3.9746	4.0957	5.0449	5.9336	8.7441	10.7344	15.2461	21.9043	29.4141	37.5547																45.3965		53.957		62.8359		73.2031		3.6074
31.02	-3.196	-0.4772	1.6712	2.6615	3.2806	3.9896	4.1302	5.1009	5.9857	8.8314	10.8216	15.3685	22.0482	29.5911	37.7806																45.6615		54.2884		63.2318		73.6185		3.6732
32.02	-3.2389	-0.5007	1.679	2.6693	3.306	4.0189	4.1576	5.1497	6.0365	8.9076	10.9076	15.4661	22.179	29.7493	38.0072																45.9486		54.6087		63.599		74.0091		3.7396
33.02	-3.2832	-0.5156	1.6934	2.6758	3.3555	4.0547	4.1934	5.2051	6.1016	8.9844	11.0059	15.5742	22.3047	29.9238	38.2246																46.2148		54.9336		63.9648		74.3828		3.7988
34.02	-3.3242	-0.5332	1.6953	2.6973	3.3848	4.0762	4.2148	5.2461	6.1406	9.043	11.084	15.6621	22.4336	30.0645	38.4258																46.4746		55.2441		64.3164		74.7422		3.8574
35.02	-3.3665	-0.5579	1.7116	2.7135	3.4108	4.112	4.2526	5.2819	6.2077	9.112	11.153	15.7702	22.5632	30.2116	38.6003																46.7214		55.5612		64.6745		75.1003		3.9245
36.02	-3.4043	-0.584	1.7227	2.7148	3.4336	4.1328	4.2754	5.3223	6.252	9.1543	11.2129	15.8516	22.6738	30.3535	38.7832																46.9551		55.8457		64.9961		75.4336		3.9883
37.02	-3.4421	-0.6159	1.7337	2.7357	3.4642	4.1751	4.3158	5.3685	6.3138	9.2259	11.2747	15.9564	22.7767	30.4759	38.9642																47.1868		56.1263		65.306		75.7552		4.0579
38.02	-3.4831	-0.6452	1.7337	2.765	3.4935	4.1947	4.347	5.4173	6.3607	9.2669	11.3353	16.0228	22.8841	30.6165	39.1439																47.4154		56.3978		65.6165		76.0638		4.1283
39.02	-3.5234	-0.6641	1.7441	2.7773	3.5078	4.2246	4.375	5.4453	6.4121	9.3047	11.3945	16.0957	22.9648	30.7363	39.3047																47.625		56.6543		65.9258		76.3633		4.1875
40.02	-3.5651	-0.6882	1.7396	2.8021	3.5326	4.2533	4.4134	5.5013	6.4701	9.3529	11.4505	16.1712	23.0521	30.8431	39.4525																47.8216		56.9134		66.2142		76.6517		4.2533
41.02	-3.6198	-0.6999	1.7591	2.8294	3.5501	4.3001	4.4603	5.5501	6.5169	9.3997	11.5111	16.2493	23.1497	30.9583	39.6107																48.0306		57.179		66.4993		76.9466		4.3197
42.02	-3.6634	-0.724	1.7663	2.8366	3.5651	4.3151	4.4772	5.5768	6.5632	9.4362	11.5553	16.3171	23.2155	31.0671	39.7682																48.2253		57.3971		66.7663		77.2253		4.3874
43.02	-3.6947	-0.7591	1.7741	2.8444	3.5807	4.3503	4.5007	5.612	6.6081	9.4811	11.612	16.3698	23.3034	31.1725	39.9225																48.4128		57.6335		67.0417		77.5007		4.4538
44.02	-3.7285	-0.793	1.7793	2.8594	3.5957	4.3672	4.5488	5.6563	6.6758	9.5176	11.6602	16.4473	23.3984	31.2891	40.0801																48.6094		57.8574		67.3086		77.7773		4.5215
45.02	-3.7591	-0.8099	1.7878	2.8776	3.6276	4.4089	4.5905	5.6882	6.735	9.5573	11.7292	16.5163	23.4772	31.3893	40.2174																48.7995		58.0885		67.5592		78.0456		4.569
46.02	-3.7962	-0.8392	1.7936	2.9049	3.6413	4.4303	4.6022	5.7331	6.7819	9.6022	11.7741	16.5729	23.5534	31.5026	40.3522																48.9635		58.3249		67.8151		78.3034		4.6354
47.02	-3.8275	-0.847	1.7936	2.9108	3.6491	4.4499	4.6217	5.7526	6.8171	9.6432	11.8132	16.6296	23.61	31.5944	40.4714																49.1335		58.5221		68.0514		78.5397		4.6745
48.02	-3.849	-0.8704	1.7975	2.9382	3.6784	4.487	4.6589	5.778	6.8678	9.6979	11.8796	16.6882	23.6803	31.6999	40.6178																49.2995		58.7487		68.2799		78.7858		4.7194
49.02	-3.8691	-0.8906	1.7988	2.9316	3.6895	4.5	4.6602	5.7988	6.9082	9.7168	11.9199	16.7266	23.7285	31.7813	40.7285																49.4609		58.9316		68.4902		78.998		4.7598
50.02	-3.8854	-0.9186	1.8138	2.9525	3.724	4.5326	4.6829	5.8236	6.9408	9.765	11.974	16.7923	23.7826	31.8646	40.8646																49.6146		59.1224		68.7161		79.222		4.804
51.02	-3.9108	-0.9303	1.8001	2.9388	3.7259	4.5286	4.7083	5.8392	6.9642	9.8001	12.0072	16.8372	23.8275	31.9505	40.9583																49.7572		59.3099		68.9212		79.4271		4.8411
52.02	-3.9219	-0.9551	1.8066	2.9453	3.7539	4.5469	4.7266	5.8555	6.9961	9.8242	12.0469	16.875	23.875	32.0273	41.0664																49.8984		59.4863		69.1094		79.625		4.877
53.02	-3.9329	-0.9857	1.8053	2.9557	3.776	4.5651	4.7546	5.8854	7.0026	9.8464	12.0749	16.9128	23.9167	32.0944	41.1667																50.026		59.6686		69.2956		79.8034		4.9186
54.02	-3.9518	-0.9967	1.8158	2.9661	3.804	4.5833	4.7747	5.888	7.0423	9.8743	12.1146	16.9564	23.9544	32.1654	41.2767																50.1673		59.8451		69.4661		79.9837		4.9486
55.02	-3.9688	-1.002	1.8164	2.959	3.8301	4.5879	4.8086	5.8984	7.0469	9.8906	12.1484	16.9883	23.9707	32.2188	41.3594																50.2871		59.9902		69.6504		80.1484		4.9707
56.02	-3.9909	-1.0104	1.8177	2.9603	3.8685	4.6087	4.8158	5.9076	7.056	9.9056	12.179	17.0052	24.0072	32.2865	41.4466																50.4076		60.1478		69.8079		80.3177		5.0013
57.02	-4.0052	-1.0189	1.8327	2.9635	3.8913	4.6198	4.8327	5.9245	7.0885	9.9421	12.2135	17.0592	24.0319	32.3522	41.5417																50.5221		60.2917		69.9831		80.4909		5.0241
58.02	-4.0241	-1.0221	1.8333	2.9642	3.9251	4.6243	4.8665	5.9447	7.1126	9.9564	12.2435	17.0755	24.0658	32.4056	41.6146																50.6263		60.4251		70.1478		80.6439		5.0462
59.02	-4.0443	-1.013	1.8561	2.9674	3.946	4.6549	4.8854	5.9538	7.1335	9.9831	12.2858	17.1139	24.1061	32.4557	41.696																50.735		60.5475		70.3171		80.8034		5.0573
60.02	-4.0664	-1.0078	1.8828	2.9609	3.9707	4.6582	4.9023	5.9805	7.1582	10.0117	12.3105	17.1426	24.1426	32.4902	41.7598																50.8398		60.6797		70.4746		80.9414		5.0742
61.02	-4.082	-1.0039	1.9043	2.9668	3.9746	4.6738	4.9043	5.9844	7.1621	10.0234	12.3457	17.1523	24.1836	32.5254	41.832																50.9258		60.8066		70.6172		81.084		5.0859
62.02	-4.0996	-0.9922	1.918	2.9609	3.9883	4.6797	4.9102	5.9902	7.1758	10.0313	12.3711	17.168	24.209	32.5586	41.8906																51.0313		60.9102		70.7578		81.2188		5.0918
63.02	-4.1126	-0.9857	1.9245	2.9382	4.0085	4.696	4.9284	6.0085	7.1823	10.0378	12.3874	17.1882	24.237	32.5885	41.9362																51.1257		61.0358		70.9069		81.3542		5.0983
64.02	-4.1263	-0.9798	1.9225	2.9323	4.0104	4.6921	4.9323	6.0124	7.2096	10.0397	12.3913	17.1823	24.2409	32.5924	41.9811																51.2018		61.1217		71.0534		81.4694		5.1061
65.02	-4.1432	-0.9753	1.9154	2.9251	4.0267	4.6966	4.9447	6.0169	7.2122	10.056	12.4036	17.1849	24.265	32.6165	42.0365																51.2865		61.2376		71.1868		81.5951		5.1185
66.02	-4.1738	-0.9648	1.9238	2.916	4.0254	4.6719	4.9355	6.0137	7.2305	10.0645	12.4063	17.1855	24.2949	32.6348	42.0859																51.3535		61.3359		71.3184		81.7246		5.1387
67.02	-4.1842	-0.9674	1.9212	2.9134	4.0228	4.6712	4.9427	6.0111	7.2376	10.0697	12.39	17.179	24.2904	32.6517	42.1419																51.431		61.4329		71.431		81.8314		5.1517
68.02	-4.2031	-0.9648	1.9141	2.8867	4.0156	4.6523	4.9355	6.0137	7.2324	10.0645	12.3848	17.1738	24.3066	32.666	42.1836																51.4863		61.5254		71.5547		81.9355		5.168
69.02	-4.222	-0.9603	1.9089	2.8893	4.0182	4.6471	4.9401	6.0299	7.2448	10.0788	12.3796	17.1686	24.3268	32.6921	42.2389																51.5495		61.6198		71.6921		82.0397		5.1823
70.02	-4.2344	-0.9629	1.9043	2.8965	4.0156	4.6328	4.9336	6.0156	7.252	10.0742	12.375	17.1836	24.334	32.7051	42.2637																51.6055		61.707		71.8066		82.1328		5.1973
71.02	-4.2624	-0.9635	1.8861	2.8958	4.0033	4.6263	4.9251	5.9974	7.2435	10.0658	12.3548	17.1556	24.3275	32.7161	42.2943																51.6478		61.7962		71.9056		82.2044		5.2259
72.02	-4.2832	-0.9648	1.875	2.8848	4.0137	4.6152	4.9258	5.9844	7.252	10.0625	12.3359	17.1523	24.3359	32.7344	42.3242																51.6855		61.8672		72.0176		82.2852		5.248
73.02	-4.2962	-0.9681	1.8698	2.8815	3.9909	4.61	4.9128	5.9714	7.2389	10.0495	12.3307	17.151	24.3405	32.7409	42.36																51.7409		61.9323		72.0924		82.3698		5.2643
74.02	-4.3203	-0.9609	1.8574	2.877	3.9766	4.5957	4.918	5.9688	7.2344	10.0273	12.3184	17.1445	24.3477	32.748	42.3867																51.7793		61.9902		72.1895		82.4453		5.2813
75.02	-4.3392	-0.9622	1.8483	2.8776	3.987	4.5964	4.9167	5.9596	7.2272	10.0202	12.3092	17.1491	24.3483	32.7604	42.3971																51.8171		62.0514		72.2897		82.5182		5.3014
76.02	-4.3587	-0.9525	1.8464	2.8698	3.9694	4.5866	4.9186	5.9499	7.2038	10.0065	12.319	17.1374	24.3464	32.7565	42.4167																51.8503		62.0964		72.3581		82.5885		5.3112
77.02	-4.3848	-0.9531	1.8359	2.8672	3.9434	4.5742	4.9453	5.9238	7.1914	9.9844	12.3438	17.123	24.3438	32.7461	42.4258																51.877		62.1348		72.4258		82.6328		5.3379
78.02	-4.4297	-0.9512	1.8105	2.8594	3.957	4.5488	4.9512	5.8984	7.1855	9.9473	12.3477	17.0996	24.3086	32.7285	42.4102																51.8887		62.1484		72.4609		82.6582		5.3809
79.02	-4.4694	-0.9518	1.7689	2.8275	3.9661	4.5169	4.9701	5.888	7.1654	9.8978	12.347	17.0658	24.2982	32.6986	42.3685																51.888		62.1595		72.4798		82.6771		5.4212
80.02	-4.5039	-0.9531	1.7051	2.7676	3.9648	4.4961	4.9766	5.8574	7.1445	9.8262	12.334	17.0156	24.2461	32.6348	42.3164																51.8574		62.1367		72.457		82.6348		5.457
81.02	-4.5339	-0.9635	1.6458	2.7259	3.9368	4.474	4.9759	5.806	7.1146	9.765	12.304	16.9544	24.1536	32.554	42.2142																51.7669		62.056		72.3958		82.5658		5.4974
82.02	-4.5534	-0.985	1.5951	2.6849	3.9154	4.4349	4.9564	5.7572	7.0911	9.6849	12.265	16.8763	24.0775	32.4251	42.1146																51.679		61.9583		72.2962		82.4759		5.5384
83.02	-4.5566	-1.0078	1.5625	2.6426	3.8789	4.3789	4.9336	5.7227	7.0488	9.6309	12.2207	16.7891	24.0039	32.3145	41.9902																51.5508		61.8418		72.2031		82.3613		5.5645
84.02	-4.5742	-1.0234	1.5059	2.5859	3.8359	4.3438	4.8867	5.666	6.9922	9.5449	12.1348	16.6836	23.9063	32.1855	41.8535																51.4141		61.7266		72.0762		82.2148		5.5977
85.02	-4.5827	-1.0573	1.4661	2.556	3.7767	4.306	4.847	5.6185	6.9525	9.4642	12.0658	16.6029	23.8158	32.0677	41.724																51.2865		61.5872		71.9368		82.0951		5.64
86.02	-4.6061	-1.0768	1.431	2.5326	3.7298	4.2611	4.8099	5.5697	6.9076	9.4115	12.0111	16.5189	23.722	31.9427	41.5892																51.1615		61.472		71.8216		81.9583		5.6829
87.02	-4.6341	-1.1029	1.4049	2.5046	3.694	4.2135	4.776	5.5358	6.8815	9.3542	11.9655	16.4557	23.6452	31.8268	41.4635																51.0358		61.3639		71.6979		81.8327		5.737
88.02	-4.6589	-1.1432	1.349	2.4798	3.6673	4.1693	4.7298	5.4974	6.8372	9.2982	11.9115	16.3978	23.5482	31.7005	41.349																50.9076		61.2591		71.5794		81.7083		5.8021
89.02	-4.6654	-1.179	1.3034	2.4733	3.6198	4.1413	4.7018	5.4635	6.7897	9.2428	11.8522	16.3424	23.4518	31.5944	41.2233																50.7936		61.1628		71.4733		81.5905		5.8444
90.02	-4.6888	-1.2025	1.2604	2.4499	3.5788	4.0905	4.6413	5.4186	6.7467	9.1589	11.7897	16.2878	23.3385	31.4889	41.0983																50.6491		61.0514		71.3717		81.4792		5.8913
91.02	-4.6888	-1.2025	1.2604	2.4499	3.5788	4.0905	4.6413	5.4186	6.7467	9.2878	11.9089	16.4186	23.4382	31.571	41.1686																50.7214		61.1315		71.4518		81.5573		5.8913
92.02	-4.6888	-1.2025	1.2604	2.4499	3.5788	4.0905	4.6413	5.4186	6.7467	9.3893	12.0124	16.5397	23.5299	31.6608	41.2467																50.7917		61.2311		71.5514		81.6471		5.8913
93.02	-4.6888	-1.2025	1.2604	2.4499	3.5788	4.0905	4.6413	5.4186	6.7467	9.4909	12.11	16.6589	23.6003	31.7409	41.319																50.86		61.3092		71.6413		81.7272		5.8913
94.02	-4.6888	-1.2025	1.2604	2.39	3.6185	4.0905	4.6927	5.4779	6.7865	9.5404	12.1517	16.7083	23.6185	31.7611	41.3197																50.8607		61.3294		71.6595		81.7376		5.8913
95.02	-4.6888	-1.1927	1.2721	2.3001	3.6283	4.1003	4.7142	5.4993	6.8158	9.5579	12.1478	16.7376	23.6087	31.7493	41.2982																50.8392		61.3392		71.679		81.7376		5.9714
96.02	-4.6888	-1.1836	1.2214	2.3132	3.6159	4.1113	4.7409	5.5163	6.8464	9.5885	12.1589	16.7565	23.5905	31.7292	41.2878																50.8092		61.319		71.6803		81.7292		6.0527
97.02	-4.6888	-1.1784	1.1445	2.3359	3.6191	4.1419	4.7409	5.5605	6.8906	9.6113	12.1738	16.8105	23.582	31.7148	41.3027																50.7813		61.3125		71.6934		81.709		6.1243
98.02	-4.6934	-1.1784	1.1445	2.2435	3.6107	4.1784	4.7402	5.599	6.8743	9.6712	12.1302	16.7904	23.5892	31.6693	41.2572																50.7591		61.2591		71.6615		81.679		6.1243
99.02	-4.6934	-1.1784	1.1445	2.2435	3.6107	4.1784	4.7402	5.599	6.8743	9.6712	12.1302	16.7904	23.5892	31.6693	41.2572																50.7591		61.2591		71.6615		81.679		6.1243
100.02	-3.5384	-0.8822	1.1445	2.1536	2.7676	3.5469	3.9473	4.7461	5.6934	7.127	8.0176	10.1471	18.569	24.278	32.0182																39.2995		51.1999		68.4128		75.0768		4.4206
101.02	-3.5384	-0.8822	1.1445	2.1536	2.7676	3.5469	3.9473	4.7461	5.6934	7.127	8.0176	10.0768	14.9987	20.1882	26.9401																34.0495		41.9303		49.1315		52.6276		4.4206
102.02	-3.5384	-0.8822	1.1445	2.1536	2.7676	3.5469	3.9473	4.7461	5.6934	7.127	8.0176	10.0495	14.4792	18.9772	25.0378																31.6081		39.0007		45.8503		49.1862		4.4206
103.02	-3.584	-0.6348	1.1445	2.1536	2.7676	3.5469	3.9473	4.7461	5.6934	7.127	8.0176	10.1055	13.8047	17.8965	23.5762																29.8477		36.9668		43.5293		47.0859		4.2188
104.02	-3.5124	-0.5729	1.1445	2.1842	2.7728	3.5658	3.9544	4.7454	5.6634	7.0638	7.8861	9.8353	13.3353	17.1868	22.6029																28.6243		35.515		41.9056		45.3529		4.0853
105.02	-3.4492	-0.5195	1.1445	2.2064	2.7871	3.5879	3.959	4.7402	5.6367	6.998	7.7695	9.6172	12.9199	16.6172	21.8477																27.6289		34.3789		40.5879		43.9453		3.9688
106.02	-3.3958	-0.4661	1.1445	2.2324	2.8014	3.612	3.9831	4.7331	5.6003	6.9323	7.653	9.444	12.6022	16.1217	21.1706																26.7917		33.4147		39.5241		42.8327		3.862
107.02	-3.3477	-0.416	1.1497	2.2324	2.8105	3.6328	4	4.7324	5.5898	6.8809	7.582	9.291	12.3203	15.7109	20.5996																26.0918		32.6016		38.6035		41.8809		3.7637
108.02	-3.3125	-0.3535	1.1758	2.2656	2.8262	3.666	4.0039	4.7148	5.5625	6.834	7.5176	9.1543	12.0547	15.334	20.0664																25.4746		31.8848		37.8047		41.0449		3.666
109.02	-3.2539	-0.2949	1.2168	2.2656	2.8457	3.6641	4.0059	4.7266	5.5645	6.7949	7.4336	9.0156	11.8164	15.0156	19.6035																24.916		31.2246		37.0781		40.2832		3.5488
110.02	-3.196	-0.2487	1.2513	2.3021	2.8587	3.6732	4.013	4.7201	5.5482	6.7415	7.3626	8.8919	11.6126	14.7122	19.1908																24.3919		30.6224		36.4427		39.5911		3.4447
111.02	-3.1536	-0.1849	1.2741	2.3366	2.8561	3.694	4.0163	4.7155	5.5241	6.6842	7.2741	8.7546	11.4128	14.4049	18.7839																23.9069		30.0846		35.8464		38.9538		3.3385
112.02	-3.1016	-0.1348	1.3047	2.3652	2.875	3.7129	4.0137	4.707	5.502	6.625	7.2051	8.623	11.2246	14.127	18.4141																23.4668		29.5762		35.3164		38.375		3.2363
113.02	-3.0625	-0.0762	1.334	2.4063	2.8945	3.7344	4.0156	4.707	5.4922	6.5938	7.127	8.5254	11.0566	13.8848	18.1035																23.0566		29.1094		34.8184		37.8359		3.1387
114.02	-3.0124	-0.026	1.3626	2.4271	2.9154	3.7337	4.0052	4.6849	5.4622	6.5326	7.054	8.4251	10.8958	13.6458	17.806																22.6751		28.6771		34.3255		37.3333		3.0384
115.02	-2.9616	0.015	1.4154	2.4661	2.9349	3.7454	4.0169	4.6966	5.4544	6.5072	6.9974	8.3353	10.765	13.4466	17.5247																22.3451		28.2767		33.8978		36.8939		2.9466
116.02	-2.9238	0.0664	1.4453	2.4863	2.9551	3.7539	4.0059	4.6758	5.4316	6.457	6.9258	8.2246	10.6055	13.2246	17.2441																22.0059		27.8965		33.4766		36.4336		2.8574
117.02	-2.8776	0.1146	1.472	2.513	2.9603	3.7493	4.0033	4.6751	5.4095	6.4212	6.8704	8.1341	10.4798	13.0423	17.0033																21.7005		27.554		33.0911		36.0228		2.763
118.02	-2.8346	0.1634	1.5013	2.5326	2.9837	3.7611	4.0013	4.6634	5.3802	6.3704	6.8138	8.0423	10.3626	12.8626	16.7728																21.4115		27.2122		32.7318		35.6517		2.6712
119.02	-2.7923	0.194	1.5124	2.5573	2.985	3.7624	3.9928	4.6471	5.362	6.3229	6.7448	7.9557	10.2253	12.6862	16.5417																21.1139		26.8932		32.3776		35.2839		2.5983
120.02	-2.7598	0.2383	1.5488	2.5879	2.998	3.7793	3.9902	4.6406	5.3281	6.2871	6.6895	7.8887	10.1074	12.5293	16.3203																20.8496		26.5879		32.0391		34.9375		2.5215
121.02	-2.722	0.276	1.5866	2.6178	3.0143	3.7839	3.9948	4.6374	5.3112	6.2546	6.6471	7.8053	10.0163	12.3678	16.1257																20.5768		26.2975		31.7174		34.6022		2.446
122.02	-2.6829	0.3132	1.6061	2.6452	3.0163	3.8034	3.9831	4.6257	5.3014	6.2233	6.5846	7.7448	9.8932	12.2155	15.9128																20.3366		26.0163		31.3971		34.2741		2.3698
123.02	-2.6406	0.3496	1.627	2.6602	3.0176	3.7969	3.9785	4.6094	5.2871	6.1875	6.5391	7.6699	9.7871	12.0703	15.7285																20.0996		25.7402		31.0977		33.9746		2.291
124.02	-2.6055	0.3828	1.6641	2.7012	3.043	3.8008	3.9922	4.623	5.2695	6.1699	6.5137	7.6113	9.6914	11.9316	15.5625																19.8848		25.4727		30.8125		33.6895		2.2227
125.02	-2.5638	0.4167	1.6745	2.7155	3.0436	3.8034	3.9948	4.6061	5.2526	6.1354	6.4753	7.5417	9.6022	11.8034	15.3835																19.6647		25.2253		30.5358		33.4128		2.1471
126.02	-2.5247	0.4518	1.7018	2.7428	3.0612	3.821	3.9909	4.5924	5.2389	6.1217	6.4421	7.5007	9.5202	11.6803	15.2214																19.4635		25.0007		30.2917		33.1491		2.0729
127.02	-2.487	0.4837	1.7122	2.7513	3.0599	3.8294	3.9915	4.5833	5.2279	6.0911	6.4115	7.4427	9.4427	11.5618	15.0618																19.2611		24.7747		30.0423		32.9017		2.0033
128.02	-2.459	0.5273	1.7402	2.7578	3.0605	3.8301	3.9902	4.5703	5.1973	6.0703	6.3887	7.3984	9.3691	11.459	14.8984																19.0801		24.5488		29.8105		32.6465		1.9316
129.02	-2.4232	0.5651	1.7663	2.7643	3.0749	3.8229	3.9967	4.5671	5.1901	6.0553	6.3464	7.3542	9.2858	11.3444	14.7546																18.8971		24.3464		29.5768		32.4147		1.8581
130.02	-2.3867	0.5918	1.7832	2.7832	3.0801	3.8301	4.0117	4.5527	5.1816	6.0215	6.3125	7.3125	9.2031	11.252	14.6211																18.7324		24.1543		29.3633		32.1914		1.7949
131.02	-2.3464	0.6322	1.7923	2.7923	3.0833	3.8333	4.0033	4.5404	5.1693	6.0033	6.2826	7.2708	9.1341	11.1322	14.472																18.554		23.9642		29.1536		31.9622		1.7142
132.02	-2.3223	0.666	1.8164	2.8066	3.0918	3.834	4.0176	4.5352	5.1504	5.9746	6.2559	7.2422	9.0645	11.0254	14.3555																18.4063		23.7754		28.9551		31.7539		1.6563
133.02	-2.2878	0.6927	1.8529	2.8216	3.1107	3.8411	4.0208	4.5228	5.1497	5.9701	6.2318	7.2005	9.0013	10.9427	14.2318																18.2513		23.6048		28.765		31.5501		1.5951
134.02	-2.2546	0.7318	1.8743	2.8314	3.1224	3.8431	4.0306	4.5247	5.1419	5.9427	6.2005	7.1615	8.9232	10.8411	14.1224																18.0911		23.4329		28.5716		31.3607		1.5228
135.02	-2.2168	0.7617	1.8809	2.8516	3.1289	3.8496	4.0332	4.5117	5.1367	5.9316	6.1699	7.1191	8.8613	10.75	14.0098																17.9414		23.2617		28.3828		31.1699		1.4551
136.02	-2.1927	0.7936	1.9069	2.8581	3.1354	3.8366	4.026	4.5046	5.1237	5.9049	6.1354	7.0866	8.7839	10.6569	13.8952																17.7956		23.0964		28.2174		30.9733		1.3991
137.02	-2.1654	0.8307	1.9303	2.8796	3.1413	3.8522	4.0397	4.5026	5.1276	5.8796	6.112	7.0612	8.7331	10.5924	13.8014																17.6608		22.9538		28.0534		30.8112		1.3346
138.02	-2.153	0.8665	1.9544	2.9056	3.1439	3.8548	4.0345	4.4954	5.1224	5.8548	6.0853	7.015	8.6751	10.5052	13.6927																17.5169		22.7943		27.8743		30.6243		1.2865
139.02	-2.1263	0.901	1.9928	2.9323	3.1413	3.86	4.0417	4.5026	5.1198	5.8424	6.071	6.9831	8.6315	10.4323	13.5807																17.3913		22.6413		27.7253		30.4499		1.2253
140.02	-2.1016	0.9258	2.0059	2.9473	3.1348	3.873	4.0371	4.4863	5.1113	5.8145	6.0645	6.9336	8.5762	10.3555	13.4844																17.2656		22.5059		27.5664		30.2754		1.1758
141.02	-2.0807	0.9525	2.0247	2.9857	3.1536	3.8743	4.054	4.4954	5.1126	5.804	6.0462	6.9017	8.5345	10.2865	13.3841																17.1458		22.3646		27.4154		30.1048		1.1283
142.02	-2.0599	0.9889	2.0378	2.9987	3.1589	3.8776	4.0592	4.4889	5.1081	5.7878	6.028	6.8757	8.4792	10.2174	13.276																17.0202		22.2194		27.2682		29.9382		1.071
143.02	-2.0371	1.0215	2.0645	3.002	3.1621	3.8828	4.0625	4.502	5.0977	5.7715	6.0234	6.8496	8.4414	10.1426	13.1797																16.9219		22.084		27.1348		29.7715		1.0156
