# Supplementary material for: Caffeine inhibits Notum activity by binding at the catalytic pocket
Source: Commun Biol. 2020 Oct 8;3:555. doi: 10.1038/s42003-020-01286-5 (PMC7544826; doi:10.1038/s42003-020-01286-5)
Supplement: Supplementary file 10 — Supplementary Data 8 [file 42003_2020_1286_MOESM10_ESM.xlsx]

## Sheet: Sheet1
Supplementary_Figure2b	Theophilline SPR
-140.668	-0.0511	0.0545	0.0318	0.0791	0.0456	0.0549	0.0626	0.0692	0.0762	0.0688	0.0525	0.049	0.056	0.0236	0.0032
-140.568	-0.0459	0.0531	0.0343	0.0712	0.0466	0.056	0.0653	0.0635	0.0786	0.0714	0.0553	0.0395	0.0472	0.0257	-0.0046
-140.468	-0.0437	0.0461	0.0343	0.0691	0.0492	0.0584	0.063	0.0642	0.0764	0.0691	0.0549	0.0374	0.0465	0.0236	-0.0069
-140.368	-0.0454	0.0492	0.0334	0.0703	0.0469	0.0445	0.0658	0.0627	0.0795	0.0642	0.0544	0.0406	0.0463	0.027	-0.0055
-140.268	-0.0459	0.0502	0.0302	0.0743	0.0433	0.0475	0.0617	0.0673	0.0753	0.0679	0.0589	0.0442	0.0507	0.0228	-0.0016
-140.168	-0.0419	0.0507	0.0335	0.0782	0.0516	0.0512	0.0647	0.0588	0.0781	0.0591	0.0623	0.039	0.0464	0.0251	-0.0054
-140.068	-0.0491	0.0535	0.034	0.0768	0.0545	0.0461	0.0633	0.0599	0.0769	0.0578	0.0625	0.038	0.0462	0.0126	-0.007
-139.968	-0.0505	0.0522	0.0232	0.0718	0.048	0.045	0.055	0.0603	0.0802	0.0695	0.0559	0.0295	0.0478	0.0158	-0.0041
-139.868	-0.0497	0.0553	0.0205	0.0748	0.0468	0.0483	0.0593	0.0552	0.0848	0.0753	0.0587	0.0343	0.039	0.0208	-0.0011
-139.768	-0.051	0.0571	0.021	0.0703	0.0434	0.0529	0.0649	0.0617	0.0784	0.0691	0.0655	0.0394	0.0458	0.0257	-0.0055
-139.668	-0.0575	0.0603	0.0119	0.0778	0.0489	0.0582	0.0659	0.0649	0.0795	0.0701	0.0561	0.0405	0.0479	0.0151	-0.0047
-139.568	-0.0613	0.0554	0.0139	0.0838	0.0499	0.0475	0.0574	0.0762	0.0827	0.0734	0.0583	0.032	0.0502	0.0184	-0.0018
-139.468	-0.0507	0.0583	0.0175	0.0887	0.0531	0.0508	0.0635	0.0796	0.0889	0.0717	0.0621	0.0383	0.0464	0.0169	0.0032
-139.368	-0.0517	0.0622	0.016	0.0931	0.0593	0.057	0.0587	0.0864	0.0919	0.0747	0.0681	0.0413	0.052	0.0199	-0.0043
-139.268	-0.0578	0.067	0.0192	0.0859	0.0623	0.06	0.0632	0.0776	0.0885	0.0792	0.0715	0.0379	0.0557	0.0242	-0.0094
-139.168	-0.0599	0.0627	0.023	0.089	0.0551	0.0644	0.0671	0.0816	0.0925	0.0831	0.0674	0.0419	0.0476	0.0284	-0.0063
-139.068	-0.0608	0.0626	0.0166	0.0887	0.059	0.0606	0.0748	0.0863	0.1002	0.0907	0.073	0.0495	0.0536	0.036	-0.0066
-138.968	-0.0568	0.0631	0.0233	0.0926	0.0666	0.0682	0.0771	0.0937	0.1022	0.0813	0.0676	0.0514	0.0594	0.0258	-0.0028
-138.868	-0.0622	0.0628	0.0229	0.0911	0.061	0.0702	0.0757	0.0859	0.0893	0.0799	0.067	0.0386	0.0586	0.025	-0.0044
-138.768	-0.0608	0.0663	0.0163	0.095	0.0597	0.0573	0.07	0.0863	0.0955	0.086	0.0686	0.045	0.0529	0.0315	-0.0003
-138.668	-0.0646	0.0676	0.0238	0.1023	0.0658	0.0636	0.0755	0.0938	0.1008	0.0915	0.0761	0.0501	0.0603	0.0364	-0.0048
-138.568	-0.0656	0.0709	0.0269	0.0925	0.0595	0.0689	0.0773	0.0856	0.1025	0.0854	0.079	0.0518	0.0513	0.038	-0.0029
-138.468	-0.0699	0.0744	0.0164	0.0999	0.0613	0.0706	0.0788	0.0966	0.1043	0.087	0.0685	0.0458	0.0524	0.0255	-0.0021
-138.368	-0.0726	0.076	0.0201	0.1007	0.0629	0.0723	0.0758	0.0999	0.1013	0.1021	0.0725	0.0506	0.0567	0.0271	-0.0044
-138.268	-0.0738	0.0725	0.0233	0.1024	0.0679	0.0694	0.0677	0.1036	0.1027	0.1052	0.0676	0.052	0.0594	0.0286	-0.0028
-138.168	-0.0753	0.0777	0.0308	0.1058	0.0615	0.0708	0.0731	0.1052	0.1085	0.1106	0.0698	0.0463	0.0618	0.0232	0.0007
-138.068	-0.0705	0.0805	0.032	0.1143	0.067	0.0765	0.0806	0.1054	0.1157	0.1064	0.0781	0.0533	0.0702	0.0299	-0.0004
-137.968	-0.077	0.0829	0.0306	0.1064	0.0744	0.0838	0.0717	0.1107	0.1068	0.1092	0.0828	0.0561	0.063	0.0327	-0.0085
-137.868	-0.0771	0.0742	0.0334	0.1092	0.0655	0.0749	0.0748	0.1135	0.1098	0.1122	0.0739	0.059	0.072	0.0356	-0.0057
-137.768	-0.0738	0.0732	0.0299	0.1128	0.0685	0.0778	0.079	0.1042	0.1142	0.1165	0.0767	0.0635	0.0707	0.0323	-0.0021
-137.668	-0.0803	0.0766	0.0354	0.1159	0.0728	0.0898	0.0815	0.1094	0.1166	0.1189	0.0813	0.062	0.0749	0.0348	0.0009
-137.568	-0.0865	0.0805	0.0375	0.1196	0.0753	0.0964	0.0854	0.112	0.1205	0.115	0.0764	0.0717	0.0781	0.0269	0.0047
-137.468	-0.0869	0.0815	0.0416	0.1151	0.0675	0.1003	0.0812	0.1154	0.1124	0.1187	0.0798	0.0754	0.0814	0.0306	0.008
-137.368	-0.0829	0.0818	0.0315	0.1258	0.0711	0.0922	0.0842	0.1076	0.1152	0.1216	0.0838	0.0663	0.0854	0.033	0.0044
-137.268	-0.0889	0.0873	0.032	0.1158	0.0662	0.095	0.0828	0.1183	0.114	0.1085	0.0839	0.0652	0.0736	0.0321	0.0028
-137.168	-0.0898	0.0844	0.0211	0.1183	0.0649	0.0938	0.0752	0.1187	0.1105	0.1127	0.0733	0.0696	0.0749	0.0249	0.0054
-137.068	-0.0946	0.0868	0.0272	0.127	0.0691	0.0903	0.0841	0.1163	0.1193	0.1216	0.0798	0.0785	0.0819	0.0338	0.0025
-136.968	-0.0969	0.0902	0.0354	0.1327	0.0779	0.0991	0.0885	0.1251	0.1234	0.1259	0.0884	0.0825	0.0814	0.0375	0.008
-136.868	-0.0979	0.0932	0.0376	0.1265	0.0822	0.1032	0.0906	0.1277	0.1258	0.1281	0.0995	0.0771	0.0835	0.0255	0.0096
-136.768	-0.0996	0.0968	0.0297	0.1314	0.0727	0.1055	0.0949	0.131	0.1299	0.1245	0.0956	0.0811	0.0876	0.0264	0.005
-136.668	-0.1044	0.1013	0.0322	0.1327	0.0769	0.0979	0.0968	0.1223	0.1203	0.1265	0.098	0.0834	0.0898	0.0288	0.006
-136.568	-0.1094	0.0985	0.0285	0.1267	0.0789	0.1001	0.1023	0.1258	0.1257	0.132	0.1015	0.077	0.0826	0.034	0.004
-136.468	-0.1105	0.1006	0.033	0.1311	0.0766	0.1055	0.0954	0.14	0.1305	0.1367	0.0979	0.0818	0.0933	0.0389	0.0085
-136.368	-0.1019	0.0986	0.0376	0.1343	0.0814	0.1103	0.0982	0.1452	0.1307	0.1278	0.0995	0.0844	0.101	0.0297	0.0115
-136.268	-0.1047	0.0916	0.0399	0.1374	0.0841	0.113	0.0933	0.1473	0.1382	0.1307	0.1019	0.0876	0.1036	0.033	0.003
-136.168	-0.1089	0.0948	0.0326	0.1499	0.0871	0.1082	0.1006	0.1435	0.1457	0.1381	0.1066	0.0834	0.1085	0.0407	0.009
-136.068	-0.1149	0.0983	0.0406	0.1476	0.0828	0.1157	0.1056	0.1518	0.1504	0.143	0.1143	0.088	0.1081	0.0451	0.0151
-135.968	-0.109	0.1001	0.0438	0.1509	0.0876	0.1268	0.1093	0.1552	0.1423	0.135	0.1097	0.0917	0.1114	0.0409	0.0184
-135.868	-0.1128	0.1026	0.0395	0.1463	0.0913	0.1339	0.1114	0.1469	0.1444	0.1371	0.1131	0.0937	0.1147	0.0429	0.0099
-135.768	-0.119	0.1058	0.0412	0.1478	0.0934	0.1242	0.1017	0.1488	0.1465	0.1391	0.1148	0.088	0.1047	0.0451	0.0114
-135.668	-0.1147	0.1023	0.0438	0.1509	0.0955	0.1263	0.1052	0.1512	0.1499	0.1348	0.1058	0.0914	0.1075	0.0417	0.0145
-135.568	-0.1168	0.104	0.0472	0.1547	0.0911	0.1297	0.1088	0.1544	0.1459	0.1385	0.1092	0.0952	0.111	0.0309	0.0106
-135.468	-0.1206	0.1065	0.045	0.146	0.0948	0.1335	0.1035	0.1509	0.1483	0.141	0.1131	0.0976	0.1146	0.0331	0.0134
-135.368	-0.1267	0.1103	0.0529	0.1478	0.0973	0.1281	0.1056	0.1527	0.1504	0.143	0.1148	0.088	0.1086	0.0353	0.0153
-135.268	-0.1219	0.1122	0.0556	0.1431	0.0876	0.1302	0.1093	0.1648	0.1478	0.135	0.1058	0.0918	0.1114	0.0391	0.0184
-135.168	-0.1225	0.106	0.0593	0.1468	0.0914	0.1339	0.1119	0.1569	0.1547	0.1376	0.1095	0.0942	0.1213	0.0414	0.0104
-135.068	-0.1245	0.1073	0.0614	0.1496	0.0939	0.1247	0.1159	0.1589	0.1589	0.1416	0.1118	0.1023	0.1155	0.0381	0.0132
-134.968	-0.1255	0.1098	0.0588	0.1603	0.098	0.1289	0.1073	0.1643	0.1617	0.1369	0.109	0.111	0.1203	0.0406	0.0173
-134.868	-0.126	0.1125	0.06	0.1643	0.101	0.1318	0.1086	0.1658	0.1578	0.1382	0.1102	0.1047	0.1214	0.0423	0.0181
-134.768	-0.1293	0.1172	0.0628	0.1564	0.0907	0.1332	0.112	0.1564	0.149	0.1416	0.1131	0.108	0.1128	0.0338	0.0141
-134.668	-0.1324	0.1213	0.0536	0.1582	0.094	0.1366	0.1149	0.1592	0.1575	0.1446	0.1155	0.0996	0.1151	0.0373	0.016
-134.568	-0.1351	0.1214	0.0588	0.1651	0.0971	0.128	0.121	0.1638	0.1677	0.1473	0.1209	0.1053	0.1208	0.0427	0.0112
-134.468	-0.1307	0.1179	0.0624	0.159	0.103	0.1338	0.122	0.1602	0.1569	0.1497	0.1125	0.1061	0.116	0.0435	0.0128
-134.368	-0.1337	0.1126	0.0623	0.1587	0.0962	0.1269	0.1148	0.1603	0.1575	0.15	0.1124	0.1069	0.1159	0.0445	0.0124
-134.268	-0.1356	0.115	0.0579	0.1648	0.0966	0.1275	0.1324	0.1628	0.1659	0.1582	0.1162	0.1154	0.1202	0.0464	0.0187
-134.168	-0.1326	0.1173	0.0677	0.1619	0.1049	0.1359	0.139	0.1727	0.1719	0.1646	0.1259	0.1133	0.1296	0.0487	0.0197
-134.068	-0.133	0.1215	0.0695	0.1613	0.1112	0.1419	0.1272	0.1754	0.1604	0.1569	0.1195	0.1137	0.1189	0.0416	0.019
-133.968	-0.1381	0.1196	0.0607	0.1666	0.1113	0.1422	0.1323	0.1776	0.1654	0.1619	0.1228	0.1186	0.1226	0.0464	0.0127
-133.868	-0.1434	0.1202	0.0649	0.163	0.1046	0.1354	0.1373	0.1701	0.1705	0.1669	0.1278	0.1121	0.1252	0.0399	0.0169
-133.768	-0.1383	0.1197	0.0705	0.1757	0.1096	0.1405	0.1408	0.1759	0.1658	0.1586	0.1306	0.115	0.1342	0.0426	0.0217
-133.668	-0.1416	0.1244	0.0707	0.1778	0.1129	0.1437	0.1309	0.1768	0.1639	0.1566	0.1304	0.1132	0.1337	0.041	0.0198
-133.568	-0.1447	0.1285	0.065	0.1791	0.111	0.1418	0.1338	0.1761	0.1671	0.1596	0.1305	0.1165	0.134	0.0445	0.0212
-133.468	-0.1474	0.1291	0.0522	0.1742	0.1062	0.1371	0.1399	0.1729	0.1729	0.1656	0.1359	0.1222	0.1397	0.0499	0.0164
-133.368	-0.1443	0.1241	0.0614	0.1759	0.1121	0.1429	0.1411	0.1771	0.174	0.1589	0.1392	0.1115	0.131	0.0509	0.018
-133.268	-0.1473	0.1278	0.0684	0.1775	0.1133	0.1441	0.1443	0.1778	0.166	0.1623	0.1323	0.1155	0.132	0.0436	0.0196
-133.168	-0.15	0.1294	0.0675	0.1853	0.1168	0.1478	0.1392	0.1843	0.1723	0.1571	0.1394	0.1215	0.1393	0.0492	0.0197
-133.068	-0.1542	0.1284	0.0708	0.1753	0.1232	0.154	0.1407	0.1765	0.1737	0.1585	0.1425	0.1152	0.1342	0.0507	0.0213
-132.968	-0.1534	0.126	0.0725	0.1771	0.1129	0.1437	0.1415	0.1877	0.1797	0.1594	0.1324	0.1157	0.1359	0.0442	0.0231
-132.868	-0.1492	0.1289	0.0594	0.1669	0.1137	0.1444	0.142	0.1869	0.1852	0.1683	0.1318	0.1171	0.1343	0.0355	0.0303
-132.768	-0.1554	0.1318	0.0657	0.1764	0.1144	0.1454	0.1373	0.1921	0.1839	0.1649	0.1475	0.1233	0.1416	0.048	0.0188
-132.668	-0.1588	0.1359	0.0678	0.1753	0.1212	0.1519	0.1376	0.1952	0.1845	0.1653	0.149	0.1242	0.1309	0.0521	0.0269
-132.568	-0.1539	0.1372	0.0713	0.1814	0.1139	0.1526	0.1434	0.1901	0.1901	0.1711	0.153	0.1179	0.1353	0.0505	0.0237
-132.468	-0.1577	0.1397	0.0672	0.1717	0.1196	0.1504	0.1367	0.1944	0.1796	0.1644	0.1447	0.1191	0.1385	0.0488	0.0177
-132.368	-0.1621	0.1326	0.0686	0.1732	0.109	0.1515	0.1388	0.1956	0.1817	0.1665	0.1461	0.1134	0.1399	0.0392	0.0192
-132.268	-0.1548	0.1342	0.0715	0.1779	0.1111	0.16	0.144	0.1864	0.1868	0.1717	0.1493	0.1185	0.1356	0.0443	0.024
-132.168	-0.1551	0.1376	0.0636	0.1785	0.1163	0.1686	0.1441	0.191	0.1871	0.1718	0.1526	0.1228	0.1383	0.0449	0.0244
-132.068	-0.1579	0.1394	0.0659	0.1901	0.1165	0.1572	0.149	0.1926	0.184	0.1649	0.1475	0.1333	0.1415	0.0492	0.0179
-131.968	-0.1613	0.1364	0.0689	0.187	0.1134	0.1618	0.1387	0.196	0.1855	0.1664	0.1503	0.1348	0.144	0.043	0.0193
-131.868	-0.1586	0.1367	0.0709	0.19	0.1149	0.1633	0.1421	0.1978	0.1888	0.1697	0.1525	0.1343	0.1346	0.0463	0.0224
-131.768	-0.1623	0.1402	0.0737	0.1917	0.1182	0.1666	0.1442	0.2009	0.1911	0.1803	0.1551	0.1229	0.1371	0.0489	0.024
-131.668	-0.1657	0.1469	0.0703	0.186	0.1256	0.169	0.1418	0.1969	0.1846	0.1871	0.1597	0.1339	0.142	0.0538	0.0223
-131.568	-0.1613	0.148	0.0733	0.1868	0.1239	0.1742	0.1425	0.2006	0.1853	0.1799	0.1507	0.1346	0.1443	0.0545	0.023
-131.468	-0.1667	0.148	0.0743	0.1894	0.1245	0.1671	0.1451	0.2012	0.188	0.1825	0.1519	0.1374	0.1341	0.0456	0.0139
-131.368	-0.1675	0.1444	0.0779	0.1931	0.1272	0.1698	0.1492	0.2047	0.1921	0.1867	0.1555	0.1414	0.1377	0.0496	0.0177
-131.268	-0.1698	0.1475	0.0815	0.1966	0.1313	0.1738	0.1528	0.1966	0.2011	0.1902	0.1521	0.1373	0.1413	0.0534	0.0211
-131.168	-0.1702	0.1485	0.0738	0.1921	0.1232	0.1775	0.1444	0.2008	0.1971	0.1818	0.165	0.1405	0.1372	0.0566	0.0244
-131.068	-0.1662	0.1489	0.0771	0.1961	0.1265	0.169	0.1474	0.2039	0.1998	0.1848	0.1684	0.1432	0.1408	0.059	0.0206
-130.968	-0.1722	0.1535	0.0776	0.1946	0.1215	0.1718	0.1459	0.2051	0.1986	0.1834	0.1686	0.1421	0.1406	0.0503	0.019
-130.868	-0.1693	0.1491	0.0783	0.1971	0.1202	0.1706	0.1499	0.2053	0.2026	0.1874	0.1696	0.1344	0.142	0.0545	0.0217
-130.768	-0.1722	0.15	0.0835	0.1925	0.1242	0.1746	0.157	0.2099	0.2019	0.1944	0.1633	0.1415	0.1477	0.0616	0.0171
-130.668	-0.1697	0.1525	0.0785	0.197	0.1313	0.1817	0.1524	0.2172	0.2048	0.1898	0.1698	0.1443	0.1358	0.0524	0.0215
-130.568	-0.1701	0.1567	0.0791	0.1965	0.1344	0.1846	0.1526	0.2182	0.2054	0.1901	0.1701	0.145	0.1387	0.0533	0.0209
-130.468	-0.1766	0.1591	0.0822	0.2018	0.123	0.1852	0.1577	0.2088	0.2103	0.1951	0.1736	0.1499	0.1399	0.0581	0.0147
-130.368	-0.1793	0.1607	0.0862	0.1932	0.128	0.1784	0.1493	0.2131	0.2133	0.1864	0.1696	0.1528	0.14	0.061	0.0177
-130.268	-0.1814	0.1586	0.0806	0.1948	0.131	0.1814	0.1621	0.2155	0.203	0.1878	0.1718	0.1464	0.1483	0.0624	0.0193
-130.168	-0.1806	0.1596	0.0825	0.1977	0.1246	0.1828	0.1663	0.2093	0.2074	0.1921	0.1748	0.1509	0.14	0.0671	0.0223
-130.068	-0.1766	0.1599	0.0882	0.2098	0.1341	0.1872	0.1702	0.215	0.2109	0.1841	0.1912	0.1542	0.1483	0.0623	0.02
-129.968	-0.1831	0.1632	0.0886	0.2115	0.1424	0.1829	0.1609	0.2161	0.2018	0.1827	0.1796	0.1531	0.1517	0.0614	0.0184
-129.868	-0.1878	0.1629	0.0894	0.2062	0.141	0.1816	0.1642	0.2163	0.2051	0.186	0.1807	0.1564	0.1413	0.0646	0.021
-129.768	-0.183	0.1555	0.0812	0.2105	0.1443	0.1912	0.1697	0.2196	0.2109	0.1838	0.1843	0.1505	0.145	0.059	0.0253
-129.668	-0.1844	0.1571	0.0886	0.2196	0.1382	0.2004	0.1668	0.2266	0.225	0.201	0.192	0.1593	0.1531	0.0677	0.0228
-129.568	-0.1868	0.1592	0.0888	0.2246	0.147	0.2092	0.1707	0.2235	0.2211	0.2059	0.1995	0.1626	0.1522	0.0707	0.0277
-129.468	-0.1839	0.1609	0.0904	0.2144	0.1505	0.2126	0.182	0.2253	0.2229	0.2077	0.2011	0.1644	0.1538	0.0726	0.0291
-129.368	-0.1872	0.1626	0.0925	0.2168	0.1523	0.2027	0.1722	0.2274	0.2248	0.2096	0.1955	0.1662	0.156	0.0744	0.0238
-129.268	-0.1888	0.1573	0.0941	0.2182	0.1464	0.2046	0.1739	0.2308	0.2264	0.1912	0.197	0.1679	0.1459	0.0761	0.0252
-129.168	-0.1927	0.162	0.0962	0.2139	0.1481	0.2062	0.1785	0.2328	0.2235	0.1945	0.1994	0.1612	0.1484	0.0696	0.0287
-129.068	-0.1813	0.1646	0.1024	0.2192	0.1528	0.2033	0.1763	0.2391	0.229	0.2	0.1945	0.1666	0.1481	0.0749	0.034
-128.968	-0.1851	0.1671	0.0955	0.2245	0.1466	0.2088	0.1797	0.2438	0.2206	0.1956	0.2084	0.1698	0.1557	0.078	0.0179
-128.868	-0.1901	0.1643	0.0979	0.2259	0.15	0.2121	0.1818	0.2464	0.2281	0.1977	0.2105	0.1642	0.1613	0.0724	0.0192
-128.768	-0.1917	0.1642	0.1007	0.2301	0.1521	0.2142	0.1865	0.2372	0.2373	0.2025	0.2136	0.1736	0.1529	0.0773	0.0234
-128.668	-0.1878	0.1641	0.1053	0.2215	0.1621	0.219	0.1767	0.2422	0.2389	0.2127	0.2063	0.1822	0.157	0.0785	0.0265
-128.568	-0.1948	0.1663	0.0971	0.22	0.1606	0.2089	0.1751	0.2422	0.2375	0.2125	0.2057	0.1809	0.1562	0.0774	0.0249
-128.468	-0.1976	0.1667	0.0975	0.2219	0.1591	0.2075	0.1777	0.2421	0.2322	0.2034	0.2063	0.1834	0.1493	0.0799	0.0287
-128.368	-0.1957	0.1699	0.0995	0.2235	0.1616	0.21	0.1788	0.2442	0.2332	0.2045	0.2004	0.1844	0.1512	0.069	0.0304
-128.268	-0.1988	0.1741	0.0998	0.2231	0.151	0.2111	0.1796	0.2369	0.2224	0.2052	0.2006	0.1738	0.1512	0.0705	0.0299
-128.168	-0.1993	0.168	0.092	0.2296	0.1518	0.2042	0.1874	0.24	0.2283	0.2112	0.2049	0.1795	0.156	0.0759	0.0249
-128.068	-0.2021	0.1683	0.0959	0.2251	0.1577	0.21	0.1915	0.2325	0.2325	0.2153	0.2096	0.1839	0.1597	0.0805	0.0282
-127.968	-0.1972	0.1693	0.1013	0.2295	0.1619	0.2143	0.1946	0.238	0.2353	0.2105	0.2121	0.1786	0.1648	0.0749	0.0326
-127.868	-0.1984	0.1748	0.1012	0.2162	0.1648	0.2053	0.1816	0.2385	0.2226	0.2093	0.2117	0.1778	0.1525	0.0744	0.0308
-127.768	-0.202	0.1774	0.1074	0.22	0.152	0.2106	0.1864	0.2394	0.2328	0.2141	0.2137	0.1827	0.1549	0.0677	0.027
-127.668	-0.1995	0.1776	0.1182	0.2263	0.1568	0.219	0.1917	0.237	0.2422	0.2076	0.2116	0.1875	0.1669	0.0721	0.0237
-127.568	-0.2028	0.1823	0.1124	0.2258	0.1619	0.2176	0.1908	0.2398	0.2336	0.2067	0.2132	0.1868	0.1638	0.0716	0.0229
-127.468	-0.2059	0.1864	0.1128	0.2194	0.1533	0.2119	0.1937	0.2514	0.2368	0.2097	0.2138	0.1901	0.1646	0.0751	0.0244
-127.368	-0.2086	0.1863	0.118	0.2263	0.1563	0.2185	0.1998	0.2445	0.2426	0.2157	0.2192	0.1958	0.1703	0.0805	0.0197
-127.268	-0.2046	0.1866	0.1216	0.2163	0.1623	0.2243	0.193	0.2487	0.2434	0.2167	0.2116	0.1965	0.1733	0.0733	0.0213
-127.168	-0.2111	0.189	0.1212	0.2148	0.1632	0.2135	0.1915	0.2487	0.2369	0.2075	0.22	0.1954	0.1725	0.0724	0.0197
-127.068	-0.2119	0.1865	0.122	0.2173	0.167	0.2122	0.1946	0.2489	0.2452	0.2189	0.221	0.1866	0.1739	0.0753	0.0223
-126.968	-0.2059	0.1884	0.1127	0.22	0.1746	0.2152	0.1866	0.2514	0.2491	0.2241	0.2236	0.1907	0.1647	0.0678	0.025
-126.868	-0.2086	0.1901	0.1179	0.2132	0.1668	0.2192	0.19	0.2448	0.2445	0.2157	0.2287	0.1938	0.1698	0.0707	0.0182
-126.768	-0.2132	0.1904	0.1197	0.2144	0.1701	0.2107	0.1915	0.2468	0.246	0.2172	0.2304	0.1953	0.1714	0.0723	0.0193
-126.668	-0.2086	0.19	0.1215	0.2231	0.1716	0.2122	0.1935	0.2485	0.2476	0.2189	0.2244	0.1968	0.1733	0.0736	0.0215
-126.568	-0.2124	0.1925	0.1214	0.2168	0.1732	0.2137	0.2012	0.2411	0.246	0.2171	0.2241	0.1953	0.1727	0.0605	0.0198
-126.468	-0.2164	0.1885	0.1096	0.2181	0.1715	0.2043	0.1915	0.2406	0.2481	0.2192	0.2242	0.1896	0.1731	0.0627	0.0212
-126.368	-0.2151	0.1913	0.1125	0.2228	0.1736	0.2064	0.1978	0.243	0.2599	0.2138	0.2274	0.2039	0.1766	0.0694	0.026
-126.268	-0.2189	0.1918	0.1201	0.2293	0.1721	0.2128	0.2025	0.2507	0.257	0.2184	0.2231	0.2083	0.1838	0.0657	0.0245
-126.168	-0.216	0.1941	0.1226	0.2312	0.1767	0.2173	0.2041	0.2536	0.2585	0.22	0.2255	0.2096	0.1783	0.0601	0.0264
-126.068	-0.2163	0.1975	0.1228	0.2186	0.1782	0.2133	0.1965	0.2542	0.2588	0.22	0.2264	0.2023	0.1782	0.0579	0.0255
-125.968	-0.2191	0.1974	0.118	0.2239	0.1783	0.2171	0.2109	0.2564	0.2634	0.2248	0.2387	0.2068	0.1819	0.0623	0.0192
-125.868	-0.2136	0.1916	0.121	0.2176	0.1714	0.2217	0.2119	0.2598	0.2643	0.2258	0.2414	0.2076	0.1727	0.0629	0.0206
-125.768	-0.2151	0.1932	0.1162	0.2172	0.1723	0.2226	0.2119	0.2576	0.2568	0.2098	0.2412	0.2081	0.1662	0.0636	0.0202
-125.668	-0.2189	0.1949	0.1132	0.2196	0.1777	0.2229	0.2142	0.2598	0.259	0.2106	0.2434	0.2057	0.1648	0.0657	0.0226
-125.568	-0.2213	0.1983	0.1148	0.2214	0.1845	0.2173	0.2043	0.2614	0.2608	0.2125	0.2451	0.2003	0.1665	0.0675	0.0244
-125.468	-0.2222	0.2007	0.1164	0.2111	0.1864	0.2191	0.2182	0.2535	0.2514	0.2147	0.2466	0.191	0.1681	0.0583	0.0258
-125.368	-0.2217	0.2012	0.128	0.2161	0.1886	0.2292	0.2106	0.2566	0.2553	0.207	0.2428	0.1948	0.1722	0.0619	0.0212
-125.268	-0.2264	0.2062	0.1299	0.2162	0.1926	0.2254	0.2106	0.2513	0.2554	0.207	0.2444	0.1949	0.1657	0.0552	0.0212
-125.168	-0.2209	0.2004	0.1304	0.2165	0.1926	0.2254	0.2101	0.2518	0.2467	0.2064	0.2449	0.1939	0.1662	0.051	0.0214
-125.068	-0.2235	0.202	0.1276	0.214	0.1919	0.2246	0.201	0.2491	0.2459	0.2052	0.2422	0.1933	0.1573	0.0508	0.019
-124.968	-0.2262	0.2019	0.1298	0.209	0.1909	0.212	0.2037	0.2509	0.2484	0.2001	0.2327	0.1958	0.1561	0.0532	0.0218
-124.868	-0.2217	0.2044	0.1431	0.2105	0.1935	0.2083	0.2047	0.2409	0.2493	0.2089	0.2343	0.1965	0.1577	0.0538	0.0232
-124.768	-0.2248	0.2085	0.1427	0.2089	0.1866	0.2057	0.2041	0.2409	0.2374	0.2006	0.2454	0.1966	0.1569	0.0542	0.0216
-124.668	-0.2275	0.2102	0.146	0.2035	0.1863	0.2055	0.2102	0.2432	0.2432	0.2144	0.2492	0.2022	0.1612	0.0714	0.0165
-124.568	-0.2318	0.2085	0.1496	0.2052	0.1922	0.2035	0.2116	0.2591	0.2447	0.2158	0.2525	0.2037	0.1642	0.0729	0.018
-124.468	-0.2305	0.1991	0.1513	0.2071	0.1819	0.2049	0.2123	0.2608	0.2567	0.2164	0.2542	0.2039	0.1675	0.0728	0.0199
-124.368	-0.2326	0.2007	0.1438	0.2041	0.1824	0.2053	0.211	0.2592	0.2559	0.2152	0.2598	0.2112	0.1616	0.0726	0.0285
-124.268	-0.2353	0.2023	0.1402	0.2077	0.1813	0.2044	0.2141	0.2613	0.2667	0.23	0.2626	0.2081	0.1646	0.0753	0.0322
-124.168	-0.2387	0.2067	0.1418	0.2013	0.1844	0.1957	0.2155	0.2709	0.2681	0.2231	0.2642	0.2096	0.1661	0.0699	0.0337
-124.068	-0.2424	0.2105	0.1552	0.2032	0.1858	0.1971	0.2183	0.2725	0.2711	0.2245	0.2651	0.2205	0.1678	0.0703	0.0355
-123.968	-0.2451	0.2104	0.1599	0.216	0.1887	0.2064	0.2238	0.2652	0.2764	0.23	0.2611	0.2257	0.1848	0.0753	0.0321
-123.868	-0.2414	0.2084	0.1633	0.2143	0.1824	0.2269	0.2249	0.2689	0.2719	0.231	0.2642	0.2265	0.1876	0.0759	0.0337
-123.768	-0.246	0.2097	0.1707	0.2096	0.1834	0.2215	0.2226	0.2806	0.2653	0.2288	0.2636	0.2243	0.1868	0.0738	0.0321
-123.668	-0.2414	0.2067	0.1688	0.2079	0.176	0.2158	0.2303	0.2786	0.2654	0.2365	0.2735	0.2245	0.185	0.0819	0.0382
-123.568	-0.239	0.2047	0.166	0.2118	0.1831	0.2159	0.2338	0.2798	0.2806	0.24	0.2756	0.2279	0.1875	0.0853	0.0325
-123.468	-0.2417	0.2029	0.1636	0.2132	0.1866	0.2272	0.2352	0.2829	0.2819	0.2414	0.2781	0.2372	0.1898	0.0867	0.0338
-123.368	-0.2433	0.2041	0.1652	0.215	0.1879	0.2285	0.2358	0.2845	0.2823	0.2419	0.2798	0.2314	0.1853	0.0784	0.0356
-123.268	-0.248	0.2099	0.1747	0.2108	0.1884	0.2226	0.2333	0.2811	0.288	0.2395	0.2773	0.2296	0.1867	0.0735	0.043
-123.168	-0.243	0.2069	0.1766	0.2236	0.1861	0.217	0.2372	0.2819	0.2914	0.2349	0.2875	0.2328	0.1896	0.088	0.0385
-123.068	-0.2473	0.2147	0.1764	0.2148	0.2015	0.2204	0.2353	0.2941	0.2899	0.2434	0.2869	0.2314	0.1887	0.0869	0.0361
-122.968	-0.2448	0.2138	0.1771	0.2125	0.1998	0.2189	0.2481	0.2946	0.2908	0.2444	0.2877	0.24	0.1895	0.0876	0.037
-122.868	-0.2484	0.209	0.1852	0.2138	0.2007	0.2315	0.2483	0.2946	0.2909	0.2446	0.2881	0.24	0.1839	0.0875	0.0287
-122.768	-0.2516	0.2146	0.184	0.2114	0.2035	0.2253	0.2471	0.2938	0.2902	0.2438	0.2976	0.2396	0.1787	0.0873	0.0378
-122.668	-0.2483	0.2143	0.1853	0.2127	0.1982	0.2212	0.2376	0.295	0.3017	0.2437	0.29	0.247	0.1917	0.0865	0.0391
-122.568	-0.2517	0.219	0.1828	0.2219	0.198	0.2209	0.2355	0.2927	0.2933	0.2534	0.2875	0.2393	0.1893	0.0781	0.0347
-122.468	-0.2472	0.2146	0.1824	0.2215	0.1961	0.2269	0.2345	0.2943	0.2868	0.2523	0.2871	0.2379	0.1889	0.0853	0.0342
-122.368	-0.2495	0.2131	0.1912	0.2124	0.2066	0.2256	0.2331	0.2913	0.2858	0.2511	0.2843	0.2371	0.1861	0.0848	0.0317
-122.268	-0.253	0.2198	0.1931	0.2122	0.2055	0.2246	0.2441	0.2927	0.2888	0.2619	0.2863	0.24	0.1883	0.0876	0.0348
-122.168	-0.2497	0.2193	0.1947	0.2193	0.2033	0.2276	0.2417	0.3027	0.2861	0.2511	0.2953	0.2449	0.1895	0.0844	0.036
-122.068	-0.2538	0.2186	0.1899	0.2149	0.204	0.2186	0.2383	0.2979	0.2909	0.2464	0.2906	0.2421	0.1806	0.0898	0.0315
-121.968	-0.2558	0.2244	0.1897	0.2162	0.2008	0.2121	0.2393	0.2972	0.2917	0.2474	0.2906	0.2428	0.1926	0.0903	0.0329
-121.868	-0.2543	0.2227	0.1961	0.2123	0.2017	0.2246	0.2475	0.2966	0.2884	0.2439	0.2998	0.2513	0.1904	0.0804	0.0366
-121.768	-0.2559	0.2179	0.1951	0.2269	0.1983	0.2213	0.2512	0.3062	0.3039	0.2594	0.2904	0.2552	0.1907	0.0814	0.0301
-121.668	-0.2569	0.2232	0.2064	0.2299	0.2138	0.2251	0.2529	0.3106	0.3052	0.2609	0.2944	0.2562	0.1944	0.0821	0.033
-121.568	-0.2595	0.2274	0.1991	0.2236	0.2152	0.2201	0.2459	0.3175	0.2983	0.2535	0.2916	0.2456	0.1987	0.0754	0.0382
-121.468	-0.2637	0.2286	0.1935	0.215	0.2083	0.2097	0.2582	0.3014	0.3018	0.2527	0.2866	0.2526	0.1943	0.0771	0.0363
-121.368	-0.2635	0.2349	0.2061	0.2188	0.2091	0.2107	0.2636	0.3052	0.3022	0.258	0.2995	0.2572	0.1998	0.0929	0.0318
-121.268	-0.2679	0.2322	0.2059	0.2133	0.2142	0.2234	0.2569	0.3184	0.2959	0.2516	0.2985	0.2588	0.2096	0.0868	0.0337
-121.168	-0.2692	0.2338	0.2016	0.2131	0.2105	0.2171	0.2492	0.3129	0.3097	0.2652	0.294	0.2609	0.2005	0.0891	0.0338
-121.068	-0.2653	0.2329	0.2045	0.2224	0.2078	0.2116	0.257	0.3162	0.3093	0.255	0.2995	0.2604	0.1994	0.0814	0.0351
-120.968	-0.2679	0.2294	0.2135	0.2188	0.2193	0.2188	0.2539	0.3042	0.3065	0.2503	0.2966	0.2577	0.1963	0.0839	0.0336
-120.868	-0.266	0.2335	0.2087	0.2326	0.2164	0.216	0.2568	0.3109	0.3094	0.2532	0.2968	0.2606	0.2086	0.0867	0.0357
-120.768	-0.2626	0.2341	0.2054	0.2319	0.2141	0.2189	0.2546	0.3134	0.3186	0.2587	0.3099	0.2659	0.2034	0.0839	0.0348
-120.668	-0.271	0.2378	0.2017	0.2291	0.2072	0.2281	0.2644	0.3213	0.3117	0.2569	0.3064	0.2586	0.2042	0.0828	0.0302
-120.568	-0.2701	0.2362	0.2142	0.2226	0.2055	0.2202	0.2645	0.3218	0.3146	0.2568	0.3151	0.2656	0.2053	0.0933	0.0316
-120.468	-0.2685	0.2426	0.2095	0.2195	0.2169	0.2241	0.2589	0.3179	0.3096	0.2632	0.309	0.2609	0.1997	0.089	0.0361
-120.368	-0.2712	0.237	0.2083	0.22	0.2117	0.2191	0.2573	0.3161	0.3074	0.253	0.2974	0.2584	0.1991	0.0793	0.027
-120.268	-0.2723	0.2354	0.2028	0.2259	0.2176	0.2169	0.2617	0.3187	0.3163	0.2483	0.3035	0.2637	0.2052	0.0743	0.0328
-120.168	-0.2712	0.2404	0.2071	0.2286	0.2144	0.2195	0.2645	0.3191	0.319	0.2511	0.3048	0.2604	0.2006	0.0846	0.0356
-120.068	-0.274	0.2488	0.2034	0.2284	0.212	0.2187	0.263	0.3329	0.3251	0.2574	0.3139	0.2587	0.2059	0.0827	0.0335
-119.968	-0.2794	0.2472	0.2005	0.2367	0.2175	0.2248	0.2712	0.3301	0.3216	0.2539	0.3109	0.263	0.2027	0.0792	0.0299
-119.868	-0.2797	0.2409	0.2094	0.2292	0.214	0.2213	0.2701	0.3172	0.3207	0.2564	0.3201	0.262	0.2006	0.0899	0.0291
-119.768	-0.2716	0.2414	0.2074	0.2307	0.221	0.2204	0.259	0.3272	0.3312	0.2535	0.3171	0.261	0.2099	0.0823	0.0375
-119.668	-0.273	0.2396	0.2164	0.2324	0.2196	0.2246	0.2586	0.3281	0.3305	0.253	0.3095	0.268	0.2113	0.0782	0.0296
-119.568	-0.2735	0.2494	0.2133	0.2283	0.219	0.2204	0.2634	0.3331	0.3222	0.2617	0.314	0.2592	0.2016	0.0755	0.0332
-119.468	-0.2744	0.2433	0.2114	0.226	0.2278	0.2253	0.2611	0.3312	0.3234	0.2594	0.312	0.257	0.196	0.0851	0.0309
-119.368	-0.2692	0.2459	0.2059	0.2405	0.2255	0.2231	0.2634	0.3294	0.3254	0.2611	0.3234	0.2667	0.2041	0.0798	0.0242
-119.268	-0.2765	0.2484	0.2109	0.2331	0.2225	0.2369	0.267	0.3412	0.3179	0.252	0.3209	0.2593	0.2006	0.0698	0.028
-119.168	-0.2703	0.2518	0.2066	0.2414	0.218	0.223	0.26	0.3355	0.3321	0.2544	0.3174	0.2618	0.2097	0.0801	0.0288
-119.068	-0.2723	0.25	0.2087	0.2417	0.2205	0.222	0.2578	0.338	0.3296	0.2522	0.3184	0.2671	0.205	0.0772	0.0194
-118.968	-0.2717	0.2568	0.212	0.2302	0.2299	0.2196	0.266	0.3416	0.3209	0.2604	0.3127	0.2579	0.1967	0.0674	0.0221
-118.868	-0.2782	0.2604	0.2102	0.2372	0.2265	0.224	0.2653	0.3397	0.3239	0.2598	0.311	0.2576	0.2068	0.0643	0.0207
-118.768	-0.2802	0.2573	0.2121	0.2418	0.2259	0.2236	0.2763	0.3312	0.3266	0.2623	0.325	0.2718	0.2096	0.0781	0.0157
-118.668	-0.2784	0.2628	0.2224	0.2369	0.2366	0.22	0.2717	0.3424	0.3339	0.2564	0.323	0.2675	0.2148	0.074	0.0222
-118.568	-0.2742	0.2555	0.2146	0.2412	0.2322	0.2239	0.2668	0.3392	0.3291	0.2517	0.3197	0.2704	0.2053	0.0766	0.0186
-118.468	-0.2745	0.2604	0.2037	0.2372	0.2329	0.219	0.2642	0.3409	0.3327	0.2605	0.326	0.2632	0.1966	0.0661	0.0148
-118.368	-0.2787	0.2614	0.2139	0.2395	0.2246	0.2163	0.2625	0.3396	0.327	0.259	0.3235	0.2549	0.2063	0.0617	0.0197
-118.268	-0.283	0.2666	0.2156	0.2419	0.2232	0.2267	0.2748	0.3519	0.3388	0.255	0.3169	0.2587	0.2094	0.0768	0.0139
-118.168	-0.2822	0.2668	0.2231	0.2365	0.2391	0.2307	0.2685	0.3436	0.3325	0.2551	0.3236	0.2641	0.209	0.0704	0.0198
-118.068	-0.2864	0.2683	0.2172	0.2408	0.2328	0.2323	0.2663	0.3447	0.3306	0.2529	0.318	0.2623	0.2003	0.0621	0.0164
-117.968	-0.2874	0.2725	0.2176	0.242	0.2308	0.224	0.2674	0.3447	0.3432	0.2573	0.3185	0.271	0.2009	0.0677	0.0177
-117.868	-0.2864	0.2695	0.217	0.2513	0.2396	0.2215	0.2757	0.3563	0.3346	0.2527	0.3285	0.2676	0.2114	0.0643	0.0172
-117.768	-0.2869	0.2766	0.225	0.2486	0.2363	0.2299	0.2633	0.3525	0.3352	0.2616	0.3161	0.2648	0.2007	0.0731	0.0144
-117.668	-0.2973	0.2834	0.2168	0.2476	0.2335	0.2271	0.2573	0.3495	0.3294	0.2557	0.3199	0.2708	0.1919	0.0676	0.016
-117.568	-0.295	0.2797	0.2157	0.2439	0.2276	0.2291	0.2574	0.3566	0.3293	0.2635	0.3166	0.2707	0.1892	0.0605	0.0156
-117.468	-0.2871	0.2743	0.2147	0.2507	0.2393	0.2227	0.2654	0.346	0.3415	0.2554	0.3156	0.2674	0.196	0.0662	0.0146
-117.368	-0.287	0.2787	0.2172	0.2537	0.2396	0.2197	0.2661	0.3559	0.3421	0.2549	0.3299	0.2619	0.1987	0.0663	0.008
-117.268	-0.2875	0.2812	0.2143	0.2583	0.2431	0.2321	0.2608	0.3543	0.3371	0.2591	0.3264	0.2623	0.1999	0.0638	0.0123
-117.168	-0.2931	0.2786	0.2195	0.2547	0.231	0.2246	0.259	0.347	0.3312	0.2652	0.3195	0.261	0.1908	0.0598	0.0089
-117.068	-0.2822	0.2766	0.2154	0.2594	0.2293	0.2231	0.2625	0.3594	0.346	0.2686	0.32	0.2757	0.1929	0.0625	0.0106
-116.968	-0.2887	0.2829	0.2093	0.253	0.2444	0.234	0.2585	0.3684	0.3423	0.268	0.3197	0.2721	0.1997	0.0592	0.0071
-116.868	-0.2921	0.2821	0.2154	0.264	0.2405	0.2303	0.2644	0.3547	0.34	0.2646	0.3298	0.2657	0.2039	0.0679	0.0064
-116.768	-0.2871	0.2831	0.2098	0.2576	0.2384	0.2217	0.2601	0.3494	0.3479	0.2683	0.3241	0.2679	0.1944	0.0579	0.0117
-116.668	-0.2826	0.281	0.2212	0.2671	0.2422	0.2261	0.2724	0.3601	0.3563	0.269	0.3241	0.2684	0.1948	0.0631	0.0039
-116.568	-0.2907	0.2904	0.2203	0.2655	0.2429	0.2267	0.2621	0.3594	0.3558	0.28	0.334	0.2758	0.1937	0.063	0.0021
-116.468	-0.288	0.2843	0.2173	0.2788	0.2539	0.234	0.2628	0.3609	0.3497	0.2706	0.3266	0.276	0.2008	0.0628	0.0037
-116.368	-0.2843	0.2886	0.2179	0.2775	0.2493	0.2344	0.2623	0.357	0.3558	0.2762	0.3325	0.2758	0.1954	0.0745	0.0006
-116.268	-0.29	0.2917	0.2185	0.2878	0.2443	0.2458	0.2713	0.3578	0.3533	0.2738	0.3328	0.2694	0.2031	0.0651	-0.0011
-116.168	-0.2913	0.2895	0.2158	0.2862	0.2496	0.2433	0.2594	0.3666	0.3584	0.2747	0.3303	0.2723	0.2008	0.059	-0.0026
-116.068	-0.2949	0.2985	0.2107	0.2874	0.2471	0.233	0.262	0.362	0.3536	0.2681	0.3241	0.2677	0.1952	0.0626	0.0024
-115.968	-0.2895	0.2971	0.2087	0.2863	0.2537	0.2357	0.2607	0.3596	0.3467	0.2668	0.325	0.2739	0.199	0.0608	0.0014
-115.868	-0.2911	0.2915	0.2062	0.2783	0.2523	0.242	0.2582	0.3591	0.3515	0.276	0.3227	0.2713	0.1933	0.0513	-0.0097
-115.768	-0.2876	0.299	0.2146	0.2823	0.2447	0.2395	0.2667	0.3559	0.3484	0.2728	0.327	0.2683	0.1974	0.0572	-0.0026
-115.668	-0.2914	0.2966	0.2077	0.2869	0.2486	0.2364	0.2626	0.3617	0.3443	0.2681	0.3238	0.2721	0.1948	0.0414	-0.006
-115.568	-0.2921	0.3016	0.1994	0.2873	0.2523	0.2377	0.2726	0.3575	0.3492	0.2691	0.3239	0.2687	0.1928	0.0558	-0.0072
-115.468	-0.2902	0.3114	0.2026	0.2888	0.2547	0.2367	0.2738	0.3611	0.3459	0.282	0.3268	0.2698	0.1954	0.0569	-0.0059
-115.368	-0.2946	0.3113	0.2035	0.3014	0.2507	0.2457	0.2731	0.362	0.357	0.2814	0.3277	0.2691	0.1901	0.0492	-0.0166
-115.268	-0.2909	0.3116	0.2017	0.2937	0.2572	0.245	0.2633	0.3623	0.3567	0.2806	0.3261	0.2766	0.185	0.046	-0.0178
-115.168	-0.2917	0.3084	0.2012	0.2888	0.2569	0.2501	0.2612	0.362	0.3493	0.2771	0.3322	0.2708	0.1841	0.0441	-0.0196
-115.068	-0.2883	0.3146	0.2002	0.297	0.2575	0.2447	0.2738	0.3605	0.3458	0.278	0.3207	0.2657	0.1836	0.0449	-0.0191
-114.968	-0.289	0.3178	0.2	0.294	0.2538	0.2455	0.2693	0.361	0.3412	0.2735	0.32	0.261	0.1824	0.0401	-0.0222
-114.868	-0.2921	0.316	0.195	0.3028	0.2493	0.2487	0.2688	0.3556	0.3412	0.2731	0.3154	0.2613	0.1781	0.0408	-0.0251
-114.768	-0.2853	0.313	0.199	0.3019	0.2607	0.2487	0.2834	0.349	0.3476	0.2797	0.3198	0.2792	0.1831	0.0467	-0.0276
-114.668	-0.2886	0.3144	0.1978	0.2982	0.2673	0.2488	0.2826	0.3532	0.3418	0.291	0.3141	0.2789	0.1792	0.0266	-0.0278
-114.568	-0.2895	0.318	0.1936	0.3002	0.2668	0.2449	0.2752	0.3538	0.3395	0.2814	0.3063	0.2809	0.177	0.025	-0.0257
-114.468	-0.2932	0.3201	0.1948	0.301	0.2768	0.247	0.2769	0.3552	0.3414	0.2948	0.3074	0.2713	0.1781	0.0273	-0.0249
-114.368	-0.2869	0.3155	0.1989	0.307	0.2734	0.2489	0.2937	0.3587	0.3461	0.2798	0.3119	0.272	0.1828	0.0315	-0.0284
-114.268	-0.2896	0.3133	0.2004	0.3063	0.2737	0.2474	0.2813	0.361	0.3457	0.2777	0.313	0.2658	0.1836	0.0315	-0.0294
-114.168	-0.299	0.314	0.2022	0.3026	0.2732	0.2435	0.284	0.3624	0.3482	0.2804	0.315	0.2682	0.1795	0.0337	-0.0264
-114.068	-0.3013	0.3163	0.2034	0.2994	0.2757	0.246	0.2959	0.3639	0.3487	0.2808	0.3151	0.2687	0.1768	0.0343	-0.0148
-113.968	-0.296	0.3139	0.2043	0.3009	0.271	0.2465	0.2882	0.3646	0.3453	0.2827	0.3072	0.2706	0.1779	0.0363	-0.0132
-113.868	-0.2971	0.3115	0.2068	0.3045	0.2683	0.2484	0.2916	0.3573	0.3442	0.2861	0.3099	0.2858	0.1807	0.0397	-0.0192
-113.768	-0.2933	0.3113	0.2103	0.3008	0.2717	0.2518	0.2942	0.3608	0.3466	0.2886	0.3133	0.2881	0.184	0.0419	-0.0165
-113.668	-0.2965	0.3113	0.2112	0.2971	0.2742	0.2542	0.2933	0.3621	0.3459	0.2877	0.314	0.2873	0.1845	0.0412	-0.0171
-113.568	-0.2925	0.3108	0.2113	0.2983	0.2734	0.2534	0.2945	0.3619	0.3469	0.3007	0.3142	0.2883	0.1849	0.0421	-0.0159
-113.468	-0.2952	0.3112	0.211	0.2968	0.2745	0.2545	0.2929	0.362	0.3454	0.279	0.3138	0.2869	0.1842	0.0408	-0.0174
-113.368	-0.2938	0.3123	0.2108	0.2977	0.2729	0.253	0.294	0.3614	0.3465	0.2787	0.3137	0.2841	0.1844	0.0349	-0.0165
-113.268	-0.3003	0.3129	0.2111	0.2973	0.2689	0.254	0.2937	0.3619	0.3464	0.2902	0.313	0.2781	0.1844	0.0321	-0.0169
-113.168	-0.2952	0.3124	0.2125	0.3078	0.2641	0.2539	0.2961	0.3628	0.3488	0.2927	0.3057	0.2804	0.1862	0.0341	-0.0142
-113.068	-0.2981	0.3169	0.2009	0.3061	0.2666	0.2563	0.2845	0.3636	0.3469	0.2907	0.3056	0.2786	0.1858	0.0325	-0.016
-112.968	-0.2883	0.3161	0.2007	0.3073	0.2763	0.2544	0.2877	0.363	0.3503	0.2939	0.3056	0.2821	0.1861	0.0361	-0.0146
-112.868	-0.2926	0.3231	0.2058	0.3144	0.2796	0.2578	0.2937	0.3674	0.3561	0.2999	0.311	0.2879	0.1918	0.0418	-0.0289
-112.768	-0.2965	0.323	0.2103	0.3161	0.2855	0.2636	0.2944	0.3728	0.3566	0.3006	0.3151	0.2883	0.1954	0.042	-0.0274
-112.668	-0.2925	0.3225	0.2095	0.3159	0.2862	0.2642	0.2945	0.3719	0.3567	0.3007	0.3143	0.2883	0.1886	0.0421	-0.0275
-112.568	-0.2952	0.3241	0.2091	0.3144	0.2862	0.2579	0.2929	0.3621	0.3552	0.299	0.3138	0.2869	0.1842	0.0408	-0.0291
-112.468	-0.299	0.3254	0.2089	0.3153	0.2847	0.253	0.2943	0.371	0.3566	0.3005	0.3137	0.2884	0.1844	0.0423	-0.0282
-112.368	-0.3003	0.3264	0.2105	0.3105	0.2861	0.2544	0.3039	0.3727	0.3584	0.3022	0.3154	0.29	0.1861	0.0439	-0.0264
-112.268	-0.3017	0.3205	0.2039	0.3082	0.2878	0.2678	0.3046	0.3741	0.3591	0.303	0.3157	0.2908	0.1872	0.0369	-0.0256
-112.168	-0.292	0.3164	0.2006	0.3104	0.2886	0.2569	0.307	0.3655	0.356	0.3053	0.2965	0.293	0.1888	0.039	-0.0232
-112.068	-0.2959	0.3184	0.1963	0.321	0.2909	0.2709	0.3056	0.3668	0.3504	0.3039	0.2971	0.2919	0.189	0.0381	-0.0245
-111.968	-0.3006	0.3242	0.197	0.3233	0.2896	0.2697	0.3083	0.367	0.353	0.3066	0.298	0.2828	0.1902	0.0406	-0.0221
-111.868	-0.3003	0.3253	0.1987	0.3239	0.2922	0.2723	0.3079	0.369	0.3525	0.3062	0.2996	0.2821	0.1916	0.0397	-0.0215
-111.768	-0.3068	0.326	0.1968	0.322	0.2918	0.2717	0.3068	0.3767	0.3516	0.3051	0.2976	0.2814	0.1896	0.0392	-0.0234
-111.668	-0.3017	0.3254	0.1981	0.3247	0.2908	0.2708	0.3094	0.3682	0.354	0.3077	0.2992	0.2836	0.1914	0.0412	-0.0207
-111.568	-0.3055	0.3253	0.1983	0.323	0.2933	0.2732	0.3073	0.3688	0.3521	0.3057	0.2991	0.2819	0.191	0.0279	-0.0225
-111.468	-0.3004	0.3247	0.1981	0.3243	0.2913	0.2713	0.3087	0.3682	0.3533	0.3071	0.2991	0.283	0.1913	0.0289	-0.0212
-111.368	-0.3035	0.3285	0.1977	0.3223	0.2926	0.2726	0.3067	0.3682	0.3514	0.2967	0.2984	0.2812	0.1903	0.0273	-0.0232
-111.268	-0.2959	0.3312	0.1858	0.3236	0.2906	0.2707	0.3096	0.3675	0.3545	0.2982	0.2976	0.2843	0.1906	0.0305	-0.0218
-111.168	-0.2997	0.3329	0.2015	0.3285	0.2936	0.2737	0.3131	0.3713	0.3579	0.3101	0.2928	0.2877	0.195	0.0338	-0.0343
-111.068	-0.3024	0.3328	0.204	0.3235	0.2909	0.2772	0.315	0.374	0.3598	0.305	0.2952	0.2895	0.1893	0.0356	-0.0329
-110.968	-0.2984	0.3323	0.1939	0.3218	0.2873	0.279	0.3157	0.3757	0.3606	0.3046	0.2968	0.2903	0.1909	0.0362	-0.0314
-110.868	-0.3011	0.3327	0.1889	0.3268	0.2882	0.2799	0.3026	0.3756	0.3591	0.303	0.2962	0.2811	0.1901	0.0349	-0.033
-110.768	-0.2997	0.3329	0.1835	0.3309	0.2866	0.2784	0.3038	0.3751	0.3602	0.3041	0.2883	0.2821	0.1902	0.0358	-0.0321
-110.668	-0.3013	0.3306	0.1837	0.3305	0.2877	0.2794	0.3033	0.3755	0.3598	0.3036	0.2885	0.2817	0.1903	0.0356	-0.0326
-110.568	-0.3042	0.3284	0.1843	0.3258	0.2873	0.279	0.3061	0.3757	0.3627	0.3064	0.2892	0.2847	0.1913	0.0387	-0.0306
-110.468	-0.2986	0.3302	0.1881	0.3265	0.2901	0.2819	0.3094	0.3794	0.3658	0.3097	0.2931	0.2876	0.1951	0.0336	-0.0267
-110.368	-0.299	0.3344	0.1891	0.3256	0.2933	0.285	0.3089	0.381	0.3655	0.3092	0.2937	0.2876	0.1955	0.0338	-0.0277
-110.268	-0.3055	0.3357	0.1916	0.3307	0.2929	0.2848	0.3139	0.371	0.3705	0.3142	0.2966	0.2924	0.1988	0.0386	-0.0342
-110.168	-0.3019	0.3317	0.1955	0.3338	0.2979	0.2897	0.3167	0.3869	0.356	0.317	0.3005	0.2949	0.1951	0.0409	-0.0311
-110.068	-0.3037	0.3336	0.1966	0.3341	0.3006	0.2806	0.3171	0.3883	0.3522	0.3175	0.3014	0.2911	0.1799	0.0419	-0.0309
-109.968	-0.3069	0.3357	0.1912	0.3372	0.3012	0.2812	0.3214	0.3786	0.3567	0.3218	0.2922	0.2885	0.1825	0.0348	-0.0277
-109.868	-0.3017	0.3352	0.197	0.3441	0.3055	0.2857	0.3269	0.3841	0.3618	0.3272	0.2982	0.2934	0.1887	0.0393	-0.0304
-109.768	-0.3055	0.3368	0.1983	0.3425	0.3108	0.2908	0.3249	0.3864	0.3599	0.3252	0.2991	0.2962	0.189	0.0377	-0.0323
-109.668	-0.3086	0.3349	0.1981	0.3438	0.2972	0.2889	0.3267	0.3858	0.3617	0.3153	0.2983	0.3006	0.1893	0.0395	-0.0309
-109.568	-0.3074	0.3338	0.1997	0.3452	0.299	0.2907	0.327	0.3874	0.3617	0.3155	0.2909	0.2861	0.1909	0.039	-0.0295
-109.468	-0.3131	0.339	0.1972	0.3405	0.2991	0.2907	0.3231	0.3856	0.3581	0.3033	0.2881	0.2853	0.1876	0.036	-0.0247
-109.368	-0.3044	0.3425	0.1969	0.3429	0.2954	0.2934	0.3274	0.3843	0.3626	0.3063	0.2881	0.2827	0.1882	0.0407	-0.022
-109.268	-0.3089	0.3445	0.2024	0.3493	0.2998	0.2951	0.3321	0.3896	0.3617	0.3193	0.2859	0.2871	0.194	0.0449	-0.0369
-109.168	-0.3122	0.3462	0.2055	0.3513	0.3043	0.2946	0.3343	0.3931	0.3595	0.3229	0.2889	0.2893	0.1967	0.0471	-0.0351
-109.068	-0.3159	0.347	0.2074	0.353	0.2987	0.3003	0.336	0.3951	0.3534	0.3246	0.2908	0.291	0.1986	0.0488	-0.0334
-108.968	-0.3139	0.3413	0.1975	0.3549	0.3004	0.3019	0.3376	0.3968	0.3549	0.3178	0.2926	0.2924	0.2004	0.0384	-0.0316
-108.868	-0.3179	0.3391	0.1982	0.3488	0.302	0.3035	0.3375	0.3976	0.3551	0.3166	0.2816	0.2927	0.2011	0.0387	-0.031
-108.768	-0.3212	0.3396	0.1985	0.3453	0.3022	0.2974	0.3284	0.3981	0.3557	0.317	0.2817	0.2933	0.2011	0.0394	-0.0218
-108.668	-0.3183	0.3412	0.2001	0.3477	0.3027	0.2944	0.3304	0.3994	0.3574	0.3189	0.2835	0.2949	0.203	0.0409	-0.0192
-108.568	-0.3199	0.3448	0.2003	0.3469	0.3045	0.2962	0.33	0.4	0.3574	0.327	0.2835	0.2872	0.2029	0.0412	-0.0201
-108.468	-0.3264	0.3455	0.1978	0.3509	0.3043	0.2961	0.3341	0.4015	0.3614	0.3325	0.2742	0.2911	0.2056	0.0305	-0.0238
-108.368	-0.3213	0.3449	0.1884	0.354	0.3083	0.2947	0.3367	0.4052	0.3637	0.335	0.2777	0.2934	0.2012	0.0295	-0.0207
-108.268	-0.3246	0.3488	0.1886	0.3406	0.3109	0.3006	0.3347	0.3981	0.3501	0.333	0.2776	0.2916	0.2008	0.0279	-0.0225
-108.168	-0.3224	0.3469	0.1884	0.3418	0.2972	0.2987	0.3374	0.3975	0.353	0.328	0.2776	0.2946	0.2011	0.0378	-0.0212
-108.068	-0.3251	0.3494	0.1927	0.3482	0.3	0.3016	0.3357	0.4013	0.3645	0.3341	0.2745	0.289	0.1944	0.0469	-0.0264
-107.968	-0.3316	0.3518	0.1864	0.3516	0.3061	0.3077	0.3387	0.4072	0.3718	0.337	0.2796	0.2918	0.1991	0.0379	-0.0231
-107.868	-0.3343	0.3514	0.189	0.3547	0.309	0.3105	0.3417	0.4097	0.3747	0.3401	0.2822	0.2947	0.2019	0.0408	-0.02
-107.768	-0.3288	0.3524	0.1913	0.3485	0.312	0.3135	0.3426	0.4004	0.3755	0.341	0.2844	0.2954	0.2039	0.0413	-0.0184
-107.668	-0.3289	0.3477	0.1905	0.3464	0.3129	0.3143	0.3412	0.4001	0.3743	0.3278	0.2835	0.2944	0.2102	0.0328	-0.0205
-107.568	-0.3304	0.3477	0.1971	0.3522	0.3115	0.3131	0.3482	0.4106	0.3812	0.3346	0.2861	0.3013	0.2177	0.0397	-0.0224
-107.468	-0.3264	0.3472	0.2009	0.3562	0.3184	0.32	0.3603	0.4082	0.3756	0.3371	0.2921	0.2955	0.2233	0.0414	-0.0185
-107.368	-0.3291	0.3488	0.2006	0.3548	0.3207	0.3144	0.3469	0.4082	0.3741	0.3355	0.2799	0.2941	0.2109	0.0401	-0.02
-107.268	-0.3324	0.3527	0.2004	0.3556	0.3192	0.3207	0.3601	0.4076	0.3755	0.3369	0.2798	0.2955	0.2111	0.0484	-0.0191
-107.168	-0.3317	0.356	0.202	0.364	0.3206	0.3143	0.3511	0.3975	0.3667	0.3402	0.2815	0.2985	0.2128	0.0428	-0.0172
-107.068	-0.3355	0.3576	0.2062	0.3608	0.3156	0.3172	0.3555	0.4109	0.371	0.346	0.2858	0.291	0.2173	0.0468	-0.0236
-106.968	-0.3382	0.3592	0.1975	0.3627	0.3199	0.3215	0.3573	0.4144	0.3728	0.3479	0.2887	0.2928	0.2121	0.0486	-0.0218
-106.868	-0.3398	0.3519	0.1991	0.3641	0.3218	0.3179	0.3588	0.4161	0.3742	0.3376	0.2824	0.2942	0.2137	0.0501	-0.0204
-106.768	-0.3356	0.3521	0.2011	0.3597	0.3232	0.3165	0.3551	0.4098	0.376	0.3417	0.2847	0.2984	0.2161	0.0543	-0.0169
-106.668	-0.3391	0.3552	0.1932	0.3612	0.3157	0.3172	0.3555	0.4142	0.3807	0.3421	0.2881	0.3034	0.2192	0.0468	-0.0155
-106.568	-0.3395	0.3562	0.1936	0.3627	0.316	0.3239	0.3582	0.4144	0.3833	0.3446	0.277	0.3131	0.2199	0.0495	-0.014
-106.468	-0.3355	0.3557	0.1969	0.3667	0.3185	0.3299	0.3727	0.4175	0.3743	0.3475	0.2804	0.3157	0.2117	0.0518	-0.0178
-106.368	-0.3382	0.3573	0.1896	0.3652	0.3214	0.3326	0.371	0.4282	0.3728	0.3342	0.2806	0.3097	0.2178	0.0388	-0.0194
-106.268	-0.3405	0.3537	0.1893	0.3543	0.3198	0.3311	0.3724	0.4278	0.3742	0.3356	0.2813	0.2923	0.2215	0.0403	-0.0184
-106.168	-0.3421	0.3555	0.1912	0.3572	0.3212	0.3325	0.376	0.4177	0.3779	0.3476	0.2915	0.296	0.2237	0.0441	-0.0155
-106.068	-0.3462	0.358	0.1952	0.3602	0.3249	0.3362	0.3783	0.4219	0.3801	0.3435	0.2785	0.2982	0.2273	0.0544	-0.0126
-105.968	-0.3382	0.3584	0.1853	0.3623	0.3193	0.3385	0.381	0.4237	0.3828	0.3462	0.2804	0.3008	0.2293	0.0606	-0.0104
-105.868	-0.3382	0.3581	0.1877	0.3645	0.322	0.3333	0.382	0.4262	0.3837	0.3471	0.2828	0.3017	0.2238	0.0614	-0.0199
-105.768	-0.3368	0.3591	0.188	0.3643	0.323	0.3279	0.3819	0.4266	0.3836	0.347	0.2713	0.3016	0.2239	0.0612	-0.0202
-105.668	-0.3433	0.3616	0.1876	0.3637	0.3177	0.3243	0.3816	0.4263	0.3835	0.3351	0.2709	0.2937	0.2235	0.0614	-0.0208
-105.568	-0.3455	0.3654	0.189	0.3781	0.3129	0.3305	0.3847	0.4273	0.3865	0.3381	0.2733	0.2967	0.2253	0.0564	-0.0181
-105.468	-0.3459	0.3687	0.1913	0.3731	0.3159	0.337	0.387	0.4297	0.389	0.3405	0.2844	0.2993	0.2273	0.0592	-0.0165
-105.368	-0.3486	0.3686	0.1877	0.3756	0.3066	0.3277	0.3918	0.4335	0.3819	0.3375	0.2888	0.3038	0.232	0.0636	-0.0225
-105.268	-0.3446	0.3681	0.1906	0.3771	0.3114	0.3324	0.3928	0.4369	0.3828	0.3384	0.2916	0.3046	0.2345	0.0642	-0.021
-105.168	-0.347	0.37	0.1902	0.3756	0.3123	0.3333	0.3912	0.4368	0.3813	0.3452	0.2792	0.2915	0.2337	0.0512	-0.0226
-105.068	-0.3422	0.3673	0.19	0.3765	0.3107	0.3317	0.3812	0.4362	0.383	0.3483	0.2792	0.2932	0.2221	0.053	-0.0217
-104.968	-0.3437	0.3646	0.1804	0.3795	0.3125	0.3335	0.3841	0.4382	0.3859	0.3512	0.2815	0.2962	0.2246	0.0628	-0.0265
-104.868	-0.3498	0.3648	0.1837	0.3823	0.3154	0.3364	0.3862	0.4415	0.3802	0.3533	0.2846	0.2981	0.2277	0.0676	-0.0237
-104.768	-0.352	0.3669	0.1843	0.3816	0.3109	0.3385	0.386	0.4348	0.38	0.3414	0.2851	0.2902	0.2279	0.0675	-0.0147
-104.668	-0.3446	0.3681	0.1848	0.3713	0.3153	0.3383	0.3879	0.435	0.3819	0.3433	0.2857	0.2967	0.2287	0.0577	-0.0132
-104.568	-0.347	0.3713	0.1791	0.3736	0.312	0.3285	0.3892	0.437	0.3832	0.3446	0.2879	0.3006	0.2308	0.059	-0.0226
-104.468	-0.3471	0.3666	0.1802	0.3679	0.3139	0.3298	0.3913	0.4478	0.3854	0.3467	0.2811	0.2957	0.2319	0.0614	-0.0217
-104.368	-0.349	0.3665	0.1841	0.3777	0.3128	0.332	0.3981	0.4511	0.3805	0.3535	0.2854	0.2908	0.2366	0.0605	-0.023
-104.268	-0.3556	0.3668	0.1788	0.3849	0.3197	0.3388	0.4003	0.4464	0.3825	0.3557	0.2914	0.2926	0.2344	0.062	-0.0191
-104.168	-0.3584	0.3684	0.1785	0.377	0.3217	0.3408	0.3997	0.4465	0.3819	0.3551	0.291	0.2921	0.2338	0.0616	-0.0108
-104.068	-0.3622	0.37	0.1789	0.3674	0.3094	0.3402	0.4011	0.4467	0.3887	0.3486	0.2799	0.2936	0.2345	0.0631	-0.0093
-103.968	-0.3634	0.3664	0.1806	0.377	0.3108	0.348	0.4029	0.4483	0.3949	0.3505	0.2815	0.2954	0.2245	0.0649	-0.0075
-103.868	-0.3656	0.3691	0.1707	0.3717	0.3048	0.3391	0.3982	0.4499	0.3982	0.3503	0.2756	0.2909	0.2265	0.0566	-0.0049
-103.768	-0.3597	0.371	0.1747	0.375	0.3081	0.3389	0.4016	0.4541	0.3936	0.355	0.2796	0.2941	0.2303	0.0666	-0.0016
-103.668	-0.3623	0.3686	0.1775	0.3663	0.3114	0.3422	0.4037	0.4664	0.3957	0.3571	0.2824	0.289	0.2332	0.0716	-0.0103
-103.568	-0.3635	0.3677	0.1794	0.3687	0.3017	0.3443	0.4069	0.4606	0.3872	0.3603	0.2844	0.2995	0.2353	0.0671	-0.0079
-103.468	-0.3649	0.3597	0.1752	0.364	0.3049	0.3421	0.3981	0.4643	0.3901	0.3632	0.2879	0.3024	0.2309	0.07	-0.0048
-103.368	-0.3695	0.3658	0.1783	0.3682	0.3078	0.3485	0.4022	0.4671	0.3942	0.3673	0.292	0.3064	0.2344	0.0622	-0.0006
-103.268	-0.3722	0.371	0.1812	0.3562	0.3119	0.3447	0.4018	0.4709	0.3939	0.3675	0.3033	0.3061	0.2362	0.062	0.0086
-103.168	-0.3745	0.3662	0.1818	0.3594	0.31	0.3444	0.4045	0.4687	0.3886	0.3715	0.3044	0.2968	0.226	0.0711	0.0024
-103.068	-0.3707	0.3615	0.1833	0.3673	0.3181	0.3469	0.3987	0.4704	0.3791	0.3736	0.2941	0.2991	0.2336	0.0764	0.0054
-102.968	-0.3693	0.3648	0.191	0.3737	0.3202	0.3554	0.4033	0.4713	0.3839	0.3783	0.2981	0.3041	0.2403	0.0739	0.0088
-102.868	-0.372	0.3664	0.1916	0.3698	0.3132	0.352	0.4097	0.4705	0.3951	0.3726	0.3142	0.3019	0.2476	0.0792	0.0049
-102.768	-0.3741	0.3643	0.1945	0.3713	0.3192	0.3578	0.4089	0.474	0.3892	0.3707	0.317	0.3033	0.2322	0.0807	0.0063
-102.668	-0.3733	0.3672	0.1886	0.3742	0.3128	0.3592	0.413	0.4871	0.3858	0.3763	0.3112	0.3078	0.2309	0.0736	0.0093
-102.568	-0.3761	0.3607	0.1943	0.3719	0.3171	0.3558	0.4174	0.493	0.3899	0.3728	0.3051	0.3073	0.2349	0.0775	0.007
-102.468	-0.3863	0.3676	0.1902	0.3705	0.3096	0.3545	0.4103	0.486	0.388	0.3771	0.3091	0.3047	0.2418	0.0821	0.0108
-102.368	-0.3831	0.3731	0.2	0.3682	0.3074	0.3561	0.4219	0.4913	0.3748	0.3792	0.3145	0.3065	0.2339	0.0721	0.0226
-102.268	-0.3904	0.372	0.1933	0.3702	0.314	0.3609	0.4156	0.4805	0.3815	0.3788	0.304	0.2962	0.2353	0.0725	0.0131
-102.168	-0.3879	0.371	0.1837	0.3619	0.3075	0.3579	0.4179	0.4628	0.3709	0.385	0.3072	0.3053	0.23	0.08	0.0166
-102.068	-0.3835	0.3705	0.1878	0.3519	0.3172	0.3507	0.4127	0.469	0.3595	0.3882	0.3092	0.3073	0.222	0.0711	0.0173
-101.968	-0.3792	0.3784	0.1834	0.3462	0.3128	0.3493	0.4176	0.4606	0.3544	0.3825	0.3138	0.312	0.2178	0.0759	0.0138
-101.868	-0.3722	0.3775	0.1767	0.3343	0.3096	0.3503	0.4197	0.4558	0.35	0.3874	0.308	0.3163	0.2172	0.0723	0.0065
-101.768	-0.3681	0.3748	0.1697	0.336	0.3074	0.335	0.4269	0.4502	0.3622	0.384	0.3246	0.3116	0.2128	0.0744	-0.0061
-101.668	-0.3764	0.3727	0.1684	0.343	0.2994	0.3366	0.4131	0.4552	0.3649	0.3683	0.3328	0.319	0.2107	0.073	-0.0091
-101.568	-0.3898	0.3848	0.1595	0.3448	0.3083	0.3563	0.4036	0.4679	0.3836	0.3809	0.3336	0.3101	0.2118	0.0662	0.0032
-101.468	-0.3913	0.3898	0.1705	0.3615	0.3172	0.3599	0.4106	0.4936	0.4096	0.4034	0.3506	0.3182	0.2279	0.077	0.0095
-101.368	-0.3961	0.3992	0.1738	0.3701	0.322	0.3771	0.4262	0.5169	0.4114	0.3946	0.3618	0.3252	0.2386	0.0836	0.0017
-101.268	-0.3971	0.3957	0.166	0.3747	0.3248	0.3878	0.4282	0.5048	0.4003	0.3999	0.3554	0.3162	0.2351	0.0753	0.0016
-101.168	-0.3893	0.4006	0.16	0.3721	0.3106	0.388	0.4159	0.4811	0.3986	0.4021	0.3448	0.3052	0.225	0.0671	0.0038
-101.068	-0.3853	0.3951	0.1653	0.3771	0.3161	0.3783	0.4428	0.4852	0.4078	0.4195	0.3388	0.3214	0.2313	0.0618	-0.0091
-100.968	-0.3676	0.3852	0.1756	0.3813	0.3153	0.3915	0.4558	0.5097	0.4063	0.4109	0.3365	0.33	0.218	0.0573	-0.0147
-100.868	-0.3566	0.3778	0.1623	0.3791	0.3261	0.4041	0.4769	0.4909	0.4069	0.4026	0.3342	0.3389	0.2066	0.0561	-0.0171
-100.768	-0.3499	0.3753	0.1885	0.377	0.3329	0.4236	0.4749	0.4868	0.414	0.411	0.3406	0.3718	0.2416	0.114	-0.0272
-100.668	-0.3354	0.3858	0.2196	0.3404	0.3068	0.4045	0.4544	0.4501	0.3801	0.4084	0.3767	0.4327	0.2437	0.1117	-0.0247
-100.568	-0.2872	0.4222	0.1959	0.2819	0.2815	0.4027	0.501	0.4338	0.2788	0.395	0.3849	0.4452	0.2041	0.0599	-0.029
-100.468	-0.2672	0.428	0.213	0.1768	0.2178	0.337	0.4819	0.4628	0.2443	0.3164	0.4279	0.4127	0.2107	0.0897	-0.1025
-100.368	-0.276	0.3586	0.1067	0.141	0.1022	0.2491	0.3067	0.4523	0.3652	0.3086	0.3188	0.4621	0.2658	0.2085	-0.1441
-100.268	-0.3006	0.2629	-0.0929	0.0944	0.0647	0.2633	0.0794	0.3425	0.4222	0.3268	0.3429	0.4879	0.3811	0.3226	-0.0947
-100.168	-0.3902	0.273	-0.1406	0.2171	-0.0326	0.1509	0.0434	0.3121	0.5178	0.5248	0.2004	0.5245	0.4311	0.4889	-0.0425
-100.068	-0.5173	0.2627	-0.1438	0.332	-0.0555	0.0937	0.2896	0.4037	0.5898	0.5663	0.3828	0.4307	0.4278	0.3538	0.0664
-99.9679	-0.6157	-0.2625	0.1068	0.4931	0.2389	0.3854	0.5421	0.5952	0.5848	0.57	0.6239	0.5925	0.4764	0.4571	0.2345
-99.8679	-1.7703	-1.4213	0.0445	0.4225	0.2677	0.4374	0.2036	0.4088	0.3218	0.2632	0.3023	1.2634	0.8787	0.6753	0.2452
-99.7679	-1.9421	-0.1503	1.4249	1.4143	1.1601	0.8691	1.9018	1.1251	3.7627	4.7884	3.4069	7.4936	-0.0278	-7.7999	2.0489
-99.6679	-0.7181	0.8998	3.9184	3.2644	4.0925	3.8833	4.3193	5.336	4.236	4.7945	9.837	3.4896	1.6006	-3.4106	3.3464
-99.5679	-0.5206	0.8307	3.7005	3.0082	4.1089	4.1261	2.2757	5.0497	1.039	0.384	1.2822	-0.6109	-1.4429	-2.2653	1.0052
-99.4679	-0.6103	0.6591	2.3606	1.7694	2.203	2.0689	0.39	1.0718	-0.1448	-0.2835	-0.7567	0.522	-0.0154	2.7928	-0.3802
-99.3679	-0.5903	0.5514	1.2106	1.0277	0.9378	0.8797	0.3234	0.3861	0.1076	0.1586	0.2548	2.1655	2.7232	6.3787	-0.2555
-99.2679	-0.4809	0.5549	0.6626	0.7514	0.6595	0.5817	0.4034	0.565	0.5052	0.8527	1.1828	2.9958	4.7667	8.7975	-0.1079
-99.1679	-0.5178	0.516	0.5387	0.4076	0.4579	0.4417	0.3175	0.545	0.6956	1.0298	1.676	3.6894	6.0153	10.2957	-0.0772
-99.0679	-0.5121	0.5436	0.3401	0.3383	0.3385	0.4145	0.3335	0.5822	0.8176	1.1127	1.9443	4.1914	6.8155	11.4704	-0.0458
-98.9679	-0.4381	0.5382	0.2651	0.3016	0.4195	0.5383	0.4041	0.6248	0.9027	1.219	2.4474	4.511	7.4514	12.2823	-0.0203
-98.8679	-0.4231	0.5397	0.1743	0.3326	0.3799	0.6077	0.4856	0.6427	0.9401	1.2417	2.5125	4.6566	7.8708	12.8145	-0.1128
-98.7679	-0.3989	0.5288	0.1762	0.2926	0.3605	0.4789	0.4701	0.6358	0.8952	1.3288	2.6435	4.8201	8.1216	13.2573	-0.1151
-98.6679	-0.4014	0.52	0.1787	0.2132	0.3052	0.3951	0.3807	0.572	0.917	1.4087	2.688	4.954	8.3203	13.6668	-0.1365
-98.5679	-0.4231	0.5136	0.1857	0.1641	0.3247	0.3884	0.4124	0.4869	0.9443	1.4131	2.7341	5.0555	8.5614	13.9746	-0.1251
-98.4679	-0.4502	0.5205	0.2025	0.1798	0.333	0.3866	0.408	0.5574	0.9756	1.4941	2.8453	5.1408	8.7397	14.1944	-0.0987
-98.3679	-0.436	0.5106	0.1758	0.2009	0.3299	0.399	0.3917	0.6086	1.0032	1.5481	2.9671	5.223	8.9101	14.4058	-0.072
-98.2679	-0.437	0.511	0.1914	0.2078	0.3353	0.4253	0.4108	0.5933	1.0385	1.6057	3.0102	5.3045	9.0313	14.586	-0.0788
-98.1679	-0.4365	0.5094	0.2052	0.2129	0.3415	0.4397	0.4297	0.6056	1.0729	1.6483	3.0302	5.3882	9.1712	14.7868	-0.0735
-98.0679	-0.4343	0.5067	0.2272	0.2227	0.3433	0.4457	0.4302	0.6221	1.1067	1.6781	3.05	5.4723	9.2798	14.9687	-0.0728
-97.9679	-0.4327	0.4927	0.24	0.227	0.343	0.4576	0.4317	0.6544	1.1227	1.7153	3.1148	5.5529	9.4233	15.1255	-0.0769
-97.8679	-0.4368	0.4906	0.2537	0.233	0.3609	0.4675	0.4366	0.6719	1.1512	1.7432	3.1711	5.6381	9.5581	15.2753	-0.0663
-97.7679	-0.4499	0.487	0.2758	0.2606	0.3745	0.4808	0.4543	0.6793	1.1619	1.7851	3.2306	5.7162	9.6634	15.4552	-0.0569
-97.6679	-0.4408	0.4733	0.2809	0.2967	0.3837	0.5042	0.4634	0.7034	1.1998	1.8145	3.2839	5.8007	9.7798	15.5801	-0.0461
-97.5679	-0.4368	0.4595	0.2993	0.3	0.3853	0.526	0.4769	0.6946	1.1995	1.8266	3.3103	5.8616	9.8629	15.7028	-0.0335
-97.4679	-0.4399	0.4576	0.3244	0.3342	0.3879	0.5017	0.4655	0.7038	1.214	1.8548	3.3374	5.9361	9.9492	15.8346	-0.0341
-97.3679	-0.4352	0.4614	0.3277	0.3299	0.4076	0.5186	0.4826	0.7019	1.232	1.8677	3.3773	5.9981	10.0488	15.9432	-0.0182
-97.2679	-0.4192	0.4578	0.3395	0.338	0.4091	0.5402	0.4787	0.7223	1.2433	1.8958	3.3995	6.0539	10.1311	16.0504	-0.0263
-97.1679	-0.4153	0.4539	0.3616	0.3124	0.4222	0.5551	0.459	0.7156	1.2413	1.9134	3.4134	6.0737	10.1818	16.1396	-0.0371
-97.0679	-0.4154	0.4536	0.3658	0.3213	0.4165	0.5678	0.4491	0.7006	1.2565	1.9343	3.4383	6.1334	10.2368	16.2542	-0.0395
-96.9679	-0.4215	0.4581	0.3883	0.3362	0.4342	0.5803	0.4632	0.712	1.274	1.9768	3.4814	6.1797	10.3057	16.3458	-0.0387
-96.8679	-0.4255	0.4578	0.4096	0.3379	0.4491	0.5834	0.4626	0.7333	1.2948	1.9784	3.5121	6.209	10.3656	16.4505	-0.0365
-96.7679	-0.4328	0.4516	0.4179	0.3436	0.4616	0.601	0.4741	0.737	1.3	1.987	3.546	6.2439	10.4303	16.5347	-0.0338
-96.6679	-0.4231	0.4479	0.44	0.3515	0.4706	0.5918	0.4878	0.7287	1.314	2.0089	3.5711	6.2872	10.4927	16.6363	-0.0219
-96.5679	-0.42	0.4521	0.4578	0.3684	0.4905	0.6114	0.49	0.7552	1.3384	2.0328	3.5963	6.3157	10.5643	16.7125	-0.0271
-96.4679	-0.4258	0.4518	0.4717	0.3775	0.5158	0.6292	0.4974	0.7651	1.3439	2.0328	3.6222	6.357	10.6156	16.7812	-0.028
-96.3679	-0.4314	0.4489	0.5061	0.3999	0.5251	0.6304	0.5112	0.7657	1.3501	2.0443	3.6465	6.3926	10.6767	16.8707	-0.0271
-96.2679	-0.4341	0.4482	0.5303	0.4245	0.5452	0.6465	0.5187	0.7806	1.3794	2.0772	3.6809	6.437	10.7306	16.9584	-0.0199
-96.1679	-0.4337	0.4481	0.5416	0.4433	0.5737	0.6505	0.5317	0.7954	1.4014	2.0991	3.7067	6.4724	10.795	17.0292	-0.0169
-96.0679	-0.4397	0.4419	0.5618	0.4486	0.5914	0.6607	0.546	0.8049	1.4078	2.1145	3.7231	6.5171	10.8444	17.1074	-0.0125
-95.9679	-0.4453	0.4449	0.5961	0.4728	0.6083	0.6918	0.5405	0.7911	1.4285	2.138	3.7519	6.5481	10.9035	17.1788	-0.0075
-95.8679	-0.4388	0.4399	0.6105	0.4739	0.6325	0.7088	0.5596	0.8061	1.439	2.1484	3.7763	6.592	10.9519	17.2465	0.0012
-95.7679	-0.4421	0.4408	0.6209	0.4987	0.6414	0.7263	0.5703	0.8226	1.4504	2.1714	3.8095	6.6206	11.0033	17.3136	-0.0034
-95.6679	-0.4478	0.4368	0.6452	0.504	0.6535	0.7306	0.5796	0.8152	1.4594	2.1888	3.826	6.6477	11.0487	17.3804	0.002
-95.5679	-0.448	0.4422	0.6633	0.5237	0.6708	0.7425	0.587	0.8323	1.4792	2.1995	3.854	6.6939	11.1119	17.458	0.008
-95.4679	-0.4449	0.4397	0.6917	0.5382	0.6789	0.7605	0.5962	0.8418	1.4896	2.223	3.8801	6.726	11.1549	17.5244	0.0087
-95.3679	-0.4519	0.4376	0.7179	0.555	0.6947	0.78	0.6169	0.8455	1.491	2.2378	3.9164	6.7632	11.1926	17.5917	0.0041
-95.2679	-0.4549	0.4372	0.7314	0.5628	0.7173	0.7943	0.6276	0.8525	1.5098	2.2477	3.9365	6.798	11.2412	17.6613	0.012
-95.1679	-0.4622	0.4413	0.7532	0.5801	0.73	0.8091	0.6444	0.8623	1.5167	2.2738	3.9614	6.83	11.3012	17.7284	0.0187
-95.0679	-0.4666	0.4328	0.7745	0.6014	0.7546	0.8295	0.6547	0.8714	1.5411	2.303	3.9916	6.8683	11.3418	17.796	0.0192
-94.9679	-0.4738	0.4359	0.7845	0.6032	0.7827	0.8383	0.6702	0.8945	1.5473	2.2999	4.006	6.8924	11.3894	17.8548	0.0306
-94.8679	-0.473	0.4359	0.8081	0.631	0.7982	0.85	0.6902	0.8849	1.5739	2.329	4.0332	6.9341	11.4434	17.9203	0.0402
-94.7679	-0.4689	0.4326	0.8474	0.6575	0.8177	0.8667	0.7114	0.9243	1.5829	2.3381	4.0655	6.9702	11.4892	17.983	0.0344
-94.6679	-0.4795	0.431	0.8606	0.6588	0.8367	0.8856	0.7148	0.923	1.6026	2.3612	4.0803	7.0053	11.5194	18.0449	0.0367
-94.5679	-0.485	0.4313	0.8958	0.6681	0.8499	0.8974	0.7463	0.939	1.616	2.3928	4.1093	7.0464	11.5685	18.1033	0.0449
-94.4679	-0.4896	0.4315	0.9239	0.6914	0.8815	0.9311	0.7506	0.957	1.6255	2.4068	4.1263	7.0662	11.6045	18.1693	0.0536
-94.3679	-0.4903	0.431	0.94	0.7176	0.8954	0.9325	0.764	0.9611	1.6277	2.4137	4.1519	7.0972	11.6498	18.2362	0.0584
-94.2679	-0.5021	0.4314	0.9627	0.7344	0.9097	0.9581	0.7796	0.9674	1.6508	2.4281	4.18	7.1227	11.6975	18.2841	0.0577
-94.1679	-0.5054	0.4335	0.9848	0.7602	0.9336	0.9719	0.7767	0.9863	1.6534	2.4542	4.1946	7.1584	11.7329	18.3474	0.0696
-94.0679	-0.5111	0.4302	1.0049	0.773	0.9526	0.9819	0.7885	0.9905	1.6707	2.4663	4.2188	7.1802	11.7782	18.4108	0.0727
-93.9679	-0.5076	0.4202	1.0288	0.7849	0.9815	1.0002	0.8045	1.0118	1.6714	2.4823	4.2401	7.2155	11.822	18.465	0.078
-93.8679	-0.52	0.4279	1.0426	0.7981	0.983	1.016	0.8107	1.0239	1.6857	2.4961	4.2664	7.2357	11.8491	18.5125	0.0823
-93.7679	-0.5221	0.4247	1.0768	0.8306	1.0017	1.0337	0.8233	1.0222	1.7001	2.5106	4.2907	7.2774	11.8919	18.5746	0.0963
-93.6679	-0.5284	0.4289	1.0901	0.8433	1.0259	1.0544	0.8409	1.0474	1.7178	2.5282	4.3103	7.3049	11.933	18.6431	0.0944
-93.5679	-0.5255	0.4288	1.1149	0.8704	1.0481	1.0741	0.8481	1.0578	1.7366	2.5633	4.3365	7.3412	11.973	18.6914	0.1017
-93.4679	-0.5318	0.4237	1.1282	0.8845	1.0683	1.0924	0.86	1.0718	1.7482	2.5604	4.3513	7.3625	12.0182	18.7511	0.0944
-93.3679	-0.5328	0.4255	1.1591	0.8992	1.082	1.1026	0.8703	1.0816	1.7496	2.5891	4.3812	7.3944	12.048	18.8009	0.1063
-93.2679	-0.5386	0.4275	1.1762	0.9157	1.1019	1.1226	0.8962	1.0939	1.7665	2.5913	4.3947	7.4211	12.0732	18.8584	0.1079
-93.1679	-0.5415	0.4235	1.1872	0.9312	1.1228	1.1306	0.9079	1.1075	1.7827	2.6148	4.4161	7.4498	12.1161	18.9186	0.1116
-93.0679	-0.5541	0.4266	1.2089	0.9506	1.1398	1.1409	0.9132	1.1193	1.7878	2.6282	4.4488	7.4842	12.1478	18.9708	0.1148
-92.9679	-0.5582	0.4291	1.2392	0.9726	1.1624	1.1519	0.9357	1.1307	1.8007	2.6409	4.4628	7.5108	12.1804	19.029	0.1288
-92.8679	-0.5627	0.4301	1.264	0.9963	1.1852	1.1668	0.9488	1.1477	1.8137	2.6621	4.4897	7.5433	12.2133	19.0786	0.1292
-92.7679	-0.5649	0.4245	1.2751	1.0146	1.2002	1.1896	0.9503	1.1482	1.8222	2.6867	4.5114	7.5678	12.2546	19.1285	0.1325
-92.6679	-0.5712	0.4259	1.2896	1.0328	1.2209	1.2025	0.9715	1.1629	1.8384	2.6998	4.5322	7.5953	12.2889	19.1857	0.1364
-92.5679	-0.5785	0.4183	1.3227	1.0528	1.2346	1.224	0.9744	1.1845	1.8411	2.7186	4.5534	7.6312	12.3209	19.2262	0.1465
-92.4679	-0.5797	0.4185	1.3397	1.0615	1.2548	1.2302	0.9988	1.1976	1.8481	2.7271	4.5785	7.6616	12.3539	19.2886	0.1535
-92.3679	-0.5878	0.4165	1.369	1.0768	1.2742	1.2395	1.0079	1.2	1.8625	2.7444	4.5918	7.6843	12.3852	19.3301	0.1627
-92.2679	-0.5901	0.4242	1.3896	1.1006	1.2975	1.2505	1.0249	1.2195	1.8759	2.7611	4.6128	7.7114	12.4205	19.383	0.1691
-92.1679	-0.5993	0.4216	1.4144	1.1153	1.3103	1.2756	1.0361	1.2274	1.8952	2.7728	4.6372	7.7498	12.4543	19.4452	0.17
-92.0679	-0.6075	0.4179	1.4418	1.1373	1.3304	1.2886	1.0403	1.2393	1.9004	2.7943	4.6578	7.7748	12.4849	19.4887	0.1726
-91.9679	-0.6162	0.4232	1.4558	1.1474	1.3402	1.3021	1.058	1.2497	1.9044	2.8045	4.6813	7.8031	12.513	19.5401	0.189
-91.8679	-0.6197	0.4198	1.4763	1.1708	1.3583	1.3087	1.0628	1.2701	1.9211	2.8266	4.7117	7.823	12.5484	19.5926	0.1943
-91.7679	-0.6211	0.4198	1.4917	1.1921	1.3842	1.3228	1.0734	1.2713	1.9304	2.8489	4.7324	7.8502	12.5685	19.6378	0.1981
-91.6679	-0.628	0.4107	1.5272	1.2074	1.3949	1.3375	1.0985	1.2949	1.9473	2.8625	4.7482	7.8706	12.6064	19.69	0.1997
-91.5679	-0.6327	0.4112	1.5422	1.2272	1.4202	1.3587	1.1099	1.2972	1.9552	2.8835	4.7679	7.8956	12.6359	19.739	0.2116
-91.4679	-0.6447	0.4149	1.5589	1.248	1.4412	1.372	1.1188	1.3191	1.9717	2.8965	4.7896	7.9225	12.6733	19.7832	0.2226
-91.3679	-0.6523	0.4147	1.5927	1.2636	1.4542	1.3812	1.1356	1.3329	1.9859	2.9188	4.8157	7.9521	12.7014	19.8359	0.2285
-91.2679	-0.6505	0.4111	1.6118	1.2744	1.4764	1.3954	1.1419	1.3527	1.987	2.9207	4.8354	7.9763	12.7297	19.8752	0.2379
-91.1679	-0.6592	0.4164	1.6316	1.2927	1.4776	1.4136	1.1676	1.3545	2.0034	2.9498	4.8652	8.0025	12.7598	19.9365	0.2381
-91.0679	-0.664	0.4065	1.6623	1.3195	1.4991	1.428	1.168	1.3663	2.0086	2.9649	4.8898	8.0217	12.7942	19.9797	0.2434
-90.9679	-0.6724	0.4039	1.68	1.3277	1.5088	1.4415	1.1928	1.3795	2.0286	2.9745	4.9098	8.0434	12.8279	20.0294	0.2517
-90.8679	-0.6766	0.4081	1.699	1.3506	1.5224	1.445	1.1926	1.3912	2.0353	2.9895	4.9422	8.0622	12.8492	20.0723	0.2665
-90.7679	-0.6797	0.4081	1.716	1.376	1.5453	1.4566	1.2055	1.4079	2.0428	3.0103	4.9572	8.0888	12.8848	20.1094	0.2706
-90.6679	-0.687	0.4031	1.7362	1.3969	1.5699	1.4773	1.2255	1.4161	2.0586	3.0227	4.9865	8.1049	12.915	20.1558	0.27
-90.5679	-0.6879	0.3987	1.7557	1.4083	1.5784	1.4896	1.2288	1.4279	2.0663	3.0518	4.9981	8.1319	12.9442	20.1994	0.2813
-90.4679	-0.6963	0.4026	1.7855	1.4323	1.5861	1.5026	1.2537	1.4405	2.087	3.0703	5.021	8.1492	12.9693	20.243	0.2878
-90.3679	-0.7018	0.4032	1.7994	1.4595	1.6066	1.516	1.2718	1.4497	2.0985	3.0969	5.0402	8.1847	13.0061	20.2922	0.2936
-90.2679	-0.7127	0.3968	1.8342	1.4667	1.6247	1.5458	1.2712	1.4731	2.1138	3.1072	5.0638	8.209	13.0384	20.3284	0.2975
-90.1679	-0.7145	0.3959	1.849	1.4843	1.6453	1.5546	1.2961	1.4855	2.1273	3.1207	5.0853	8.2284	13.062	20.3661	0.3104
-90.0679	-0.7173	0.3936	1.8632	1.4948	1.6666	1.5681	1.2928	1.4969	2.1282	3.1308	5.1054	8.251	13.0923	20.4169	0.319
-89.9679	-0.724	0.3947	1.8778	1.5098	1.6767	1.5861	1.3078	1.5074	2.1456	3.1505	5.1172	8.2738	13.1142	20.4607	0.3231
-89.8679	-0.729	0.3886	1.9016	1.5319	1.6999	1.6015	1.322	1.511	2.1646	3.1678	5.1306	8.3008	13.1491	20.5069	0.327
-89.7679	-0.7382	0.3903	1.9175	1.5437	1.7156	1.6069	1.3356	1.5356	2.1733	3.1893	5.1441	8.3171	13.1712	20.549	0.3385
-89.6679	-0.7402	0.3863	1.9377	1.5636	1.7373	1.6175	1.3528	1.5488	2.1817	3.2064	5.1804	8.3374	13.2068	20.5937	0.3457
-89.5679	-0.7503	0.3894	1.9586	1.572	1.7542	1.642	1.361	1.5625	2.1945	3.2189	5.1932	8.368	13.2369	20.635	0.3531
-89.4679	-0.755	0.3905	1.9893	1.5969	1.7746	1.6548	1.3801	1.5741	2.2135	3.2418	5.217	8.3942	13.2629	20.6903	0.3607
-89.3679	-0.7638	0.386	2.0065	1.6181	1.7851	1.6792	1.3886	1.5888	2.2218	3.2562	5.2314	8.4207	13.2959	20.7225	0.3643
-89.2679	-0.7633	0.3873	2.0313	1.6321	1.8002	1.6919	1.394	1.6094	2.2392	3.271	5.2532	8.4394	13.3197	20.7765	0.3742
-89.1679	-0.7722	0.3849	2.0537	1.6464	1.815	1.7068	1.4142	1.6244	2.2472	3.2795	5.2765	8.4695	13.3514	20.8178	0.3776
-89.0679	-0.7778	0.3909	2.0705	1.6589	1.8353	1.7271	1.4302	1.6357	2.2656	3.3039	5.2874	8.4913	13.3755	20.8546	0.3836
-88.9679	-0.7856	0.3837	2.0873	1.6778	1.8512	1.743	1.4362	1.6505	2.2714	3.3155	5.3217	8.5131	13.4062	20.8892	0.3905
-88.8679	-0.791	0.3851	2.1179	1.6925	1.8692	1.7492	1.4425	1.6685	2.2779	3.3273	5.3295	8.5386	13.436	20.9441	0.3957
-88.7679	-0.797	0.382	2.1411	1.7126	1.8811	1.7767	1.4626	1.6846	2.2976	3.3397	5.3444	8.5571	13.4602	20.9854	0.4078
-88.6679	-0.7947	0.3726	2.1622	1.7375	1.9052	1.7853	1.4796	1.6843	2.3109	3.3569	5.3596	8.5749	13.4927	21.0343	0.4114
-88.5679	-0.8008	0.377	2.181	1.7522	1.9302	1.8025	1.4822	1.7006	2.3366	3.3754	5.3806	8.6077	13.5272	21.0756	0.4164
-88.4679	-0.8076	0.3756	2.2022	1.7713	1.9442	1.8243	1.5016	1.7224	2.338	3.3884	5.4054	8.6291	13.5504	21.108	0.4274
-88.3679	-0.8187	0.3781	2.2303	1.7957	1.9637	1.8359	1.5181	1.7346	2.357	3.405	5.416	8.6515	13.5823	21.1604	0.4287
-88.2679	-0.8187	0.3733	2.2481	1.8082	1.988	1.8602	1.5261	1.7584	2.3687	3.4135	5.4397	8.6748	13.6063	21.2006	0.4409
-88.1679	-0.8297	0.3753	2.2785	1.8279	1.9998	1.872	1.5503	1.769	2.3814	3.4352	5.4515	8.6974	13.6351	21.2349	0.4432
-88.0679	-0.8325	0.3733	2.3011	1.8545	2.0264	1.8925	1.5611	1.774	2.4041	3.4384	5.4714	8.718	13.6714	21.2856	0.454
-87.9679	-0.8365	0.3715	2.3265	1.8762	2.0547	1.9073	1.5658	1.7837	2.413	3.461	5.4851	8.7539	13.691	21.3197	0.4583
-87.8679	-0.8476	0.3702	2.3498	1.8999	2.0689	1.9178	1.5887	1.8068	2.4315	3.4775	5.5093	8.7747	13.7242	21.3736	0.4623
-87.7679	-0.8509	0.3677	2.3831	1.9135	2.0918	1.9445	1.6006	1.821	2.451	3.4938	5.5318	8.7923	13.7473	21.4137	0.4747
-87.6679	-0.8577	0.3641	2.401	1.9193	2.1036	1.9523	1.617	1.8314	2.4596	3.5038	5.5425	8.8056	13.7683	21.4436	0.4817
-87.5679	-0.8535	0.3592	2.4184	1.9383	2.12	1.9609	1.6306	1.8484	2.4735	3.5258	5.5574	8.8266	13.7977	21.494	0.4929
-87.4679	-0.8647	0.3607	2.4496	1.9558	2.1415	1.9826	1.6418	1.8642	2.496	3.5383	5.5746	8.851	13.8326	21.5356	0.4891
-87.3679	-0.8784	0.3594	2.4638	1.9718	2.1682	1.9974	1.6504	1.8729	2.4994	3.5469	5.5947	8.8773	13.8529	21.565	0.5048
-87.2679	-0.8791	0.3631	2.482	1.9931	2.1898	2.0139	1.6743	1.8824	2.5075	3.5597	5.6016	8.9036	13.8818	21.6115	0.5185
-87.1679	-0.8906	0.3585	2.5196	2.0289	2.2107	2.0303	1.6878	1.9083	2.5284	3.5747	5.6206	8.9262	13.9173	21.6517	0.5145
-87.0679	-0.9013	0.3598	2.5363	2.0354	2.2319	2.0512	1.687	1.9179	2.5493	3.5937	5.6399	8.9414	13.9432	21.6818	0.5294
-86.9679	-0.9052	0.3516	2.5673	2.0594	2.2487	2.0604	1.7076	1.9291	2.5582	3.6042	5.6485	8.9602	13.9647	21.7191	0.5417
-86.8679	-0.9062	0.348	2.5808	2.0826	2.2693	2.081	1.7232	1.9381	2.5854	3.6197	5.6829	8.9795	13.9964	21.7671	0.5476
-86.7679	-0.9108	0.3482	2.6149	2.1023	2.29	2.0965	1.7295	1.9534	2.5915	3.6383	5.694	8.996	14.0211	21.798	0.5553
-86.6679	-0.9197	0.3489	2.6357	2.1097	2.3125	2.1089	1.7484	1.9621	2.5988	3.643	5.7119	9.0142	14.0396	21.8297	0.5626
-86.5679	-0.9279	0.3527	2.6683	2.1269	2.3197	2.1196	1.756	1.9774	2.6184	3.6629	5.729	9.036	14.0656	21.8625	0.5721
-86.4679	-0.9353	0.3425	2.6905	2.1505	2.3392	2.1392	1.7704	1.9913	2.6325	3.667	5.7406	9.0558	14.0981	21.9044	0.5744
-86.3679	-0.938	0.3473	2.7102	2.1687	2.3587	2.1534	1.7828	1.9995	2.645	3.6877	5.7622	9.0781	14.1196	21.9376	0.5859
-86.2679	-0.9453	0.3462	2.7422	2.1893	2.3835	2.1736	1.7883	2.0126	2.6623	3.6946	5.7831	9.0974	14.137	21.9848	0.5954
-86.1679	-0.9549	0.3478	2.7615	2.205	2.4007	2.1831	1.8158	2.023	2.6741	3.7188	5.7922	9.1189	14.1713	22.0282	0.5957
-86.0679	-0.9588	0.3431	2.795	2.2235	2.4216	2.1949	1.8212	2.0457	2.6831	3.7378	5.8146	9.1375	14.19	22.0574	0.6061
-85.9679	-0.9661	0.3412	2.8101	2.2388	2.4432	2.2157	1.8298	2.0626	2.692	3.7361	5.8227	9.1564	14.2202	22.0912	0.6137
-85.8679	-0.969	0.3352	2.8338	2.251	2.452	2.2207	1.8414	2.0698	2.7112	3.756	5.8402	9.1665	14.2383	22.1217	0.622
-85.7679	-0.9804	0.3378	2.8603	2.2744	2.4713	2.2321	1.847	2.0798	2.7209	3.7631	5.8605	9.1951	14.2715	22.1537	0.6309
-85.6679	-0.9882	0.3366	2.8796	2.2893	2.4861	2.2418	1.8589	2.0989	2.7286	3.7831	5.8728	9.2046	14.2964	22.1832	0.6427
-85.5679	-0.9892	0.34	2.91	2.3085	2.5101	2.2612	1.8803	2.1096	2.7405	3.7846	5.9013	9.2263	14.3172	22.2235	0.6502
-85.4679	-0.994	0.3357	2.9298	2.3197	2.5298	2.2731	1.8872	2.1218	2.7514	3.8039	5.9104	9.247	14.3465	22.2619	0.6517
-85.3679	-1.0024	0.3262	2.9496	2.3419	2.5407	2.2864	1.9138	2.1292	2.7742	3.8163	5.9236	9.2679	14.3769	22.2974	0.6544
-85.2679	-1.0052	0.3297	2.9889	2.371	2.5686	2.3048	1.9247	2.1541	2.7888	3.8411	5.9563	9.2922	14.4017	22.3377	0.6691
-85.1679	-1.0109	0.3287	3.015	2.384	2.5879	2.3273	1.9337	2.1682	2.7939	3.8517	5.9778	9.2993	14.4247	22.36	0.6787
-85.0679	-1.0216	0.3345	3.0367	2.4051	2.6047	2.3362	1.9478	2.1735	2.8198	3.8625	5.9774	9.324	14.454	22.3987	0.6804
-84.9679	-1.0294	0.3359	3.0589	2.4257	2.6188	2.3504	1.9563	2.1882	2.8282	3.8763	6.0091	9.3433	14.4777	22.4353	0.6893
-84.8679	-1.0319	0.3302	3.0783	2.4378	2.6325	2.3706	1.9674	2.1998	2.8392	3.8918	6.0189	9.3639	14.4953	22.4703	0.6917
-84.7679	-1.0356	0.3265	3.1	2.4609	2.6598	2.3815	1.978	2.2054	2.8499	3.912	6.037	9.3847	14.5142	22.5023	0.7002
-84.6679	-1.0381	0.3228	3.1273	2.4918	2.6664	2.3947	1.9986	2.2286	2.8607	3.9284	6.0525	9.3972	14.5466	22.5422	0.7046
-84.5679	-1.0477	0.325	3.1508	2.5092	2.6813	2.4128	2.0084	2.2414	2.8824	3.9426	6.0716	9.4171	14.5674	22.5843	0.7141
-84.4679	-1.0531	0.3231	3.1704	2.5184	2.7042	2.4306	2.0222	2.2488	2.8977	3.9462	6.0926	9.4368	14.5969	22.6187	0.7234
-84.3679	-1.0574	0.3228	3.1969	2.5397	2.7226	2.4445	2.0241	2.2742	2.9154	3.968	6.1076	9.4597	14.6213	22.656	0.7264
-84.2679	-1.0644	0.3165	3.2207	2.5587	2.7438	2.446	2.0393	2.2861	2.9229	3.9853	6.1238	9.4661	14.641	22.6841	0.7343
-84.1679	-1.0706	0.3153	3.2408	2.5697	2.7575	2.4676	2.0413	2.2899	2.9331	3.9887	6.1298	9.4913	14.6678	22.7168	0.7454
-84.0679	-1.0744	0.3175	3.2705	2.5876	2.7847	2.4852	2.0576	2.3068	2.9486	4.0129	6.148	9.5125	14.695	22.7595	0.7516
-83.9679	-1.0786	0.3173	3.2949	2.6037	2.8005	2.5007	2.0853	2.3193	2.9652	4.019	6.1687	9.5311	14.7113	22.7891	0.7597
-83.8679	-1.0874	0.3234	3.3061	2.6326	2.8052	2.5055	2.1011	2.3273	2.9811	4.0331	6.1785	9.5569	14.7333	22.8219	0.7609
-83.7679	-1.095	0.3154	3.3306	2.6513	2.8262	2.5278	2.1029	2.3445	2.9825	4.0567	6.204	9.5679	14.7594	22.855	0.7645
-83.6679	-1.0949	0.3184	3.3457	2.6621	2.8442	2.5444	2.1235	2.3511	3.0035	4.0709	6.2114	9.5909	14.781	22.8865	0.7754
-83.5679	-1.1036	0.3171	3.3736	2.6717	2.8649	2.5536	2.1231	2.3759	3.0079	4.0785	6.2359	9.6074	14.802	22.9179	0.777
-83.4679	-1.1098	0.3159	3.3902	2.7008	2.881	2.5644	2.1443	2.3849	3.0243	4.0917	6.2547	9.6294	14.8209	22.9549	0.7866
-83.3679	-1.1123	0.3202	3.4108	2.7177	2.8936	2.5827	2.1613	2.3876	3.0412	4.1131	6.2769	9.645	14.8541	22.9961	0.7919
-83.2679	-1.1197	0.3133	3.4403	2.7306	2.9105	2.5913	2.1681	2.4094	3.0477	4.1134	6.2928	9.6662	14.8785	23.0187	0.793
-83.1679	-1.1248	0.3166	3.4492	2.7409	2.921	2.6095	2.1813	2.4182	3.0611	4.1349	6.3	9.678	14.8859	23.0456	0.8034
-83.0679	-1.1284	0.3133	3.4779	2.771	2.9473	2.6113	2.204	2.4228	3.0737	4.1493	6.3259	9.7	14.9196	23.0831	0.8073
-82.9679	-1.1319	0.3127	3.4996	2.7779	2.9647	2.6302	2.2015	2.4298	3.0859	4.1553	6.3403	9.7158	14.9439	23.1067	0.8149
-82.8679	-1.1382	0.3133	3.5173	2.7934	2.9676	2.6394	2.2257	2.4423	3.1074	4.1773	6.3636	9.7301	14.9649	23.1475	0.8187
-82.7679	-1.1444	0.3166	3.5471	2.8105	2.9962	2.6556	2.2405	2.457	3.1127	4.1957	6.3894	9.7568	14.9916	23.1838	0.8242
-82.6679	-1.1482	0.3135	3.5632	2.8394	3.0132	2.6789	2.2528	2.4736	3.1245	4.2163	6.3943	9.7664	15.0212	23.2156	0.8268
-82.5679	-1.1608	0.3082	3.5842	2.8502	3.0187	2.6942	2.2582	2.471	3.134	4.2251	6.4126	9.7867	15.0392	23.2437	0.8344
-82.4679	-1.1605	0.3141	3.6031	2.8634	3.0404	2.6998	2.2785	2.4932	3.154	4.2532	6.4319	9.8162	15.0599	23.2833	0.8478
-82.3679	-1.1703	0.3121	3.6282	2.8838	3.0589	2.7142	2.2861	2.4998	3.1698	4.2613	6.4495	9.8333	15.0741	23.311	0.8497
-82.2679	-1.1721	0.306	3.6435	2.8998	3.0638	2.7297	2.2999	2.5062	3.1716	4.2763	6.4722	9.8449	15.0953	23.3333	0.8549
-82.1679	-1.1752	0.3041	3.6576	2.9257	3.0898	2.7432	2.3087	2.5212	3.1826	4.2957	6.4828	9.8657	15.1174	23.3609	0.8623
-82.0679	-1.1838	0.3107	3.6851	2.9399	3.0943	2.7488	2.321	2.5287	3.1832	4.2975	6.4999	9.8762	15.1357	23.3863	0.8713
-81.9679	-1.1906	0.3083	3.7006	2.9511	3.111	2.7607	2.3409	2.5404	3.2026	4.3162	6.5232	9.8881	15.1607	23.4257	0.8748
-81.8679	-1.1952	0.3051	3.7175	2.9703	3.1314	2.781	2.3538	2.5412	3.216	4.331	6.5364	9.9108	15.1711	23.4521	0.8797
-81.7679	-1.1961	0.3047	3.7438	2.9863	3.1381	2.7974	2.3674	2.5546	3.2178	4.3419	6.5476	9.9232	15.2002	23.4783	0.8885
-81.6679	-1.205	0.3096	3.7626	2.9893	3.1528	2.8055	2.38	2.5685	3.238	4.3651	6.5717	9.9491	15.228	23.5129	0.8915
-81.5679	-1.2139	0.3022	3.7911	3.011	3.1722	2.8238	2.3936	2.5842	3.2439	4.3682	6.593	9.9639	15.2492	23.5382	0.895
-81.4679	-1.2136	0.2979	3.8014	3.0269	3.1908	2.8331	2.401	2.5927	3.2605	4.3877	6.6122	9.9909	15.2575	23.5637	0.9068
-81.3679	-1.2215	0.298	3.8192	3.0421	3.1948	2.8389	2.4135	2.5935	3.278	4.4064	6.6138	10.01	15.2807	23.5974	0.9151
-81.2679	-1.2196	0.2968	3.8418	3.0557	3.2129	2.8554	2.4304	2.6085	3.2825	4.4244	6.6413	10.0241	15.2957	23.6258	0.9209
-81.1679	-1.2354	0.3017	3.8599	3.0701	3.2352	2.878	2.4384	2.6201	3.2945	4.4313	6.651	10.0446	15.3238	23.6611	0.9234
-81.0679	-1.2379	0.2986	3.8852	3.0806	3.2502	2.8803	2.4418	2.6422	3.3135	4.4475	6.665	10.0571	15.3388	23.6881	0.934
-80.9679	-1.2359	0.2934	3.9077	3.0993	3.2584	2.9012	2.4625	2.6437	3.3181	4.4686	6.6835	10.0668	15.3611	23.713	0.9362
-80.8679	-1.2488	0.2979	3.923	3.112	3.274	2.9039	2.4618	2.6598	3.3339	4.4857	6.7033	10.0894	15.3691	23.7451	0.9419
-80.7679	-1.2556	0.2933	3.9389	3.1242	3.2785	2.9098	2.4893	2.6666	3.3453	4.4933	6.7169	10.1051	15.3909	23.7822	0.9516
-80.6679	-1.2594	0.2888	3.9609	3.1445	3.314	2.9311	2.4939	2.689	3.3538	4.5177	6.7427	10.1345	15.425	23.8066	0.957
-80.5679	-1.2592	0.2895	3.9792	3.1579	3.3228	2.9506	2.5132	2.7016	3.37	4.5256	6.745	10.1481	15.44	23.8327	0.9675
-80.4679	-1.2688	0.2849	3.9938	3.164	3.3388	2.9591	2.518	2.7029	3.3722	4.5438	6.7634	10.1667	15.4583	23.8627	0.9717
-80.3679	-1.2741	0.2899	4.0103	3.1821	3.3463	2.9595	2.5318	2.719	3.3933	4.561	6.7812	10.1804	15.4751	23.8994	0.979
-80.2679	-1.2819	0.2819	4.037	3.1997	3.3667	2.9815	2.5439	2.7226	3.4017	4.5679	6.7932	10.1896	15.4899	23.9264	0.9877
-80.1679	-1.2873	0.2775	4.0476	3.213	3.3783	2.9836	2.5553	2.7448	3.4093	4.5889	6.8044	10.2114	15.5125	23.9566	0.9916
-80.0679	-1.2934	0.2815	4.0662	3.2246	3.3952	3.0048	2.5625	2.7564	3.4202	4.5995	6.817	10.2346	15.5291	23.986	1.0094
-79.9679	-1.2971	0.2733	4.0906	3.2411	3.4104	3.0123	2.5844	2.7658	3.4288	4.6084	6.839	10.2505	15.5557	24.0116	1.0117
-79.8679	-1.3054	0.2809	4.0982	3.2539	3.4155	3.0161	2.5839	2.764	3.4415	4.6208	6.8467	10.2599	15.5634	24.0365	1.0194
-79.7679	-1.3131	0.2828	4.1208	3.2601	3.4317	3.0336	2.5943	2.7867	3.4501	4.6298	6.869	10.2801	15.5878	24.0663	1.0286
-79.6679	-1.3157	0.2777	4.1407	3.2831	3.4403	3.0359	2.606	2.7944	3.458	4.6312	6.8774	10.294	15.604	24.097	1.029
-79.5679	-1.3189	0.2777	4.1568	3.2913	3.4564	3.0418	2.6151	2.803	3.4709	4.6507	6.8935	10.3108	15.6261	24.1178	1.0365
-79.4679	-1.3203	0.2777	4.1808	3.3059	3.4611	3.0513	2.628	2.8052	3.4836	4.6636	6.9098	10.3352	15.6435	24.1502	1.0402
-79.3679	-1.3259	0.2789	4.2039	3.3251	3.4856	3.0694	2.6503	2.8284	3.4956	4.6777	6.9281	10.3462	15.6671	24.1833	1.043
-79.2679	-1.3275	0.2696	4.211	3.3373	3.5053	3.0781	2.6519	2.84	3.5059	4.6952	6.9311	10.3569	15.6851	24.2036	1.0454
-79.1679	-1.3371	0.2735	4.2266	3.3584	3.512	3.0834	2.6637	2.851	3.5138	4.7071	6.9537	10.3812	15.6979	24.2383	1.0547
-79.0679	-1.3361	0.2646	4.2517	3.3748	3.5312	3.104	2.6773	2.8692	3.5214	4.7206	6.9701	10.3975	15.7322	24.2621	1.0615
-78.9679	-1.3498	0.2722	4.2716	3.3918	3.5445	3.1169	2.6952	2.877	3.5317	4.7305	6.9769	10.4107	15.7422	24.289	1.0685
-78.8679	-1.3525	0.2639	4.2941	3.3964	3.5629	3.1238	2.6962	2.8874	3.5458	4.7395	6.9995	10.4331	15.7532	24.3201	1.0797
-78.7679	-1.3574	0.2681	4.3098	3.4141	3.5732	3.1457	2.706	2.8951	3.5582	4.7611	7.0075	10.4444	15.7806	24.3479	1.0832
-78.6679	-1.3633	0.2659	4.3203	3.431	3.5948	3.1493	2.7139	2.9181	3.5597	4.7689	7.0177	10.454	15.7945	24.3749	1.0908
-78.5679	-1.3653	0.2666	4.3367	3.438	3.6009	3.1518	2.7246	2.9128	3.5726	4.7811	7.0343	10.4691	15.7997	24.4073	1.0972
-78.4679	-1.3761	0.269	4.3605	3.4568	3.6175	3.1725	2.7387	2.9241	3.5867	4.7938	7.0468	10.4951	15.8186	24.4252	1.0992
-78.3679	-1.3819	0.2654	4.3832	3.4685	3.6365	3.1866	2.752	2.9389	3.5941	4.807	7.0635	10.5076	15.8488	24.4558	1.1045
-78.2679	-1.3888	0.263	4.4047	3.475	3.6582	3.1994	2.7585	2.9526	3.6043	4.8253	7.072	10.5145	15.8642	24.4804	1.1146
-78.1679	-1.3897	0.2617	4.4142	3.4964	3.6597	3.2116	2.781	2.9606	3.6191	4.8277	7.0923	10.5417	15.8774	24.5142	1.1244
-78.0679	-1.3981	0.2594	4.4374	3.5081	3.6777	3.2202	2.7918	2.9624	3.6244	4.8371	7.1039	10.5594	15.889	24.5284	1.1264
-77.9679	-1.404	0.2527	4.4592	3.5179	3.6884	3.2316	2.8016	2.9744	3.6309	4.8586	7.1139	10.5692	15.9169	24.5566	1.1361
-77.8679	-1.4062	0.2592	4.4766	3.533	3.6982	3.2414	2.8129	2.9838	3.651	4.8777	7.1235	10.5808	15.9301	24.5859	1.148
-77.7679	-1.4141	0.2484	4.4891	3.5409	3.7213	3.2646	2.8352	2.9966	3.6581	4.8865	7.1475	10.5892	15.9484	24.6156	1.1494
-77.6679	-1.4111	0.2459	4.508	3.5637	3.73	3.2669	2.838	3.015	3.6664	4.8945	7.1551	10.6176	15.9612	24.6399	1.1592
-77.5679	-1.4191	0.2439	4.534	3.5767	3.7426	3.2824	2.8484	3.0297	3.6766	4.9113	7.1693	10.6344	15.9935	24.6719	1.1636
-77.4679	-1.4242	0.2431	4.5439	3.5858	3.7656	3.2898	2.8576	3.0387	3.6858	4.9221	7.1801	10.6447	16.0123	24.6955	1.1727
-77.3679	-1.428	0.2445	4.5649	3.6047	3.7757	3.2954	2.8643	3.0473	3.6924	4.9291	7.1881	10.663	16.0238	24.7167	1.1799
-77.2679	-1.4354	0.2442	4.5792	3.6117	3.7824	3.3021	2.8773	3.0536	3.702	4.9417	7.1986	10.6729	16.0365	24.7369	1.1868
-77.1679	-1.4391	0.2425	4.5932	3.6293	3.8034	3.3247	2.8941	3.0684	3.7131	4.957	7.221	10.6891	16.0671	24.7755	1.1873
-77.0679	-1.4528	0.2476	4.6176	3.6501	3.82	3.3418	2.9027	3.0765	3.7174	4.9656	7.2253	10.6979	16.086	24.788	1.196
-76.9679	-1.4556	0.2383	4.6276	3.6609	3.8287	3.3505	2.914	3.086	3.7336	4.9887	7.2432	10.7246	16.1005	24.8177	1.2068
-76.8679	-1.4562	0.2392	4.6505	3.6739	3.8517	3.3618	2.9267	3.0968	3.7474	4.9932	7.2586	10.7435	16.1185	24.8403	1.2103
-76.7679	-1.4636	0.2307	4.6621	3.6827	3.8646	3.3746	2.9347	3.1095	3.753	4.9975	7.2697	10.7497	16.1441	24.8685	1.2175
-76.6679	-1.4667	0.2347	4.679	3.6926	3.8703	3.3919	2.9462	3.1141	3.7574	5.0189	7.2772	10.7608	16.1564	24.8899	1.2274
-76.5679	-1.4702	0.2303	4.703	3.7165	3.8748	3.4017	2.9554	3.1251	3.7624	5.0281	7.2883	10.782	16.1712	24.9181	1.2362
-76.4679	-1.4742	0.2274	4.7208	3.7354	3.8923	3.4111	2.9711	3.1356	3.7779	5.0354	7.3095	10.7974	16.1911	24.9431	1.2347
-76.3679	-1.4816	0.228	4.7461	3.7456	3.9088	3.4279	2.9804	3.1501	3.7871	5.045	7.3226	10.8066	16.2189	24.9738	1.2447
-76.2679	-1.4917	0.2295	4.7548	3.7659	3.9181	3.4417	2.9889	3.1608	3.7956	5.0537	7.3313	10.8151	16.2275	24.9865	1.2532
-76.1679	-1.4957	0.2274	4.7634	3.7682	3.9265	3.4502	2.9982	3.1732	3.8035	5.0669	7.3399	10.8282	16.2424	25.015	1.2621
-76.0679	-1.5004	0.2207	4.7845	3.7749	3.9358	3.4595	3.0116	3.1825	3.8086	5.0843	7.3612	10.8484	16.2555	25.0421	1.2662
-75.9679	-1.4978	0.2223	4.7942	3.7968	3.9571	3.4691	3.0229	3.1825	3.8214	5.0959	7.3728	10.8614	16.2767	25.0638	1.2764
-75.8679	-1.5109	0.2233	4.8077	3.8098	3.9687	3.4808	3.0236	3.195	3.8323	5.106	7.3853	10.8714	16.2933	25.0884	1.2763
-75.7679	-1.5141	0.2205	4.8302	3.8212	3.9788	3.4908	3.0378	3.1967	3.8447	5.13	7.396	10.8838	16.3096	25.1207	1.2872
-75.6679	-1.5106	0.2098	4.843	3.8343	3.9922	3.5032	3.0503	3.2095	3.8568	5.1339	7.4217	10.8958	16.3261	25.143	1.2906
-75.5679	-1.5138	0.2072	4.8586	3.8565	4.0053	3.5153	3.07	3.2302	3.8619	5.1429	7.4326	10.9102	16.343	25.1683	1.295
-75.4679	-1.5209	0.2093	4.8865	3.8663	4.0274	3.5271	3.0697	3.2416	3.8666	5.1577	7.4434	10.9369	16.3689	25.1919	1.3047
-75.3679	-1.528	0.21	4.8948	3.8746	4.0366	3.5408	3.0786	3.2404	3.8757	5.1669	7.4517	10.9468	16.3668	25.2109	1.3131
-75.2679	-1.5288	0.2033	4.9051	3.8866	4.0456	3.5562	3.0951	3.252	3.8921	5.1794	7.4625	10.9605	16.3846	25.2277	1.3174
-75.1679	-1.5349	0.2039	4.9186	3.9035	4.0581	3.5721	3.1078	3.2645	3.9048	5.1922	7.4769	10.9732	16.411	25.2596	1.3207
-75.0679	-1.5454	0.2043	4.9319	3.915	4.0748	3.5848	3.1172	3.2773	3.9141	5.1931	7.4896	10.9824	16.4261	25.2716	1.3306
-74.9679	-1.5493	0.1976	4.9522	3.9245	4.084	3.5941	3.128	3.2858	3.924	5.2006	7.5189	10.9912	16.4409	25.2988	1.3396
-74.8679	-1.5527	0.1955	4.9605	3.9336	4.0939	3.6029	3.1383	3.298	3.9302	5.211	7.5274	11.0097	16.4543	25.3197	1.3487
-74.7679	-1.5553	0.1966	4.9734	3.9465	4.1054	3.607	3.1497	3.3106	3.9367	5.2223	7.5403	11.0265	16.4679	25.3462	1.3538
-74.6679	-1.5619	0.1979	4.9975	3.952	4.1165	3.6124	3.1557	3.3192	3.9352	5.2284	7.5398	11.0329	16.4811	25.3603	1.361
-74.5679	-1.5659	0.191	5.0117	3.9641	4.1344	3.6152	3.1608	3.3273	3.9481	5.2335	7.5495	11.0466	16.4947	25.3947	1.3637
-74.4679	-1.569	0.1929	5.0248	3.9893	4.1473	3.6281	3.1741	3.3422	3.9613	5.2484	7.5645	11.0609	16.5142	25.4253	1.3693
-74.3679	-1.573	0.186	5.0376	3.9985	4.1606	3.6413	3.1831	3.3549	3.9704	5.2493	7.5768	11.0701	16.5327	25.4375	1.3783
-74.2679	-1.5728	0.1825	5.0492	4.0124	4.1748	3.6504	3.197	3.3568	3.9842	5.2618	7.5968	11.0876	16.5456	25.4592	1.3807
-74.1679	-1.5871	0.186	5.0727	4.022	4.1932	3.6642	3.2045	3.3791	3.9839	5.2732	7.6081	11.1011	16.5632	25.4822	1.3889
-74.0679	-1.5911	0.1865	5.0812	4.0323	4.1956	3.6756	3.2174	3.3874	3.9961	5.2809	7.6089	11.1161	16.5756	25.5001	1.4025
-73.9679	-1.6009	0.188	5.0927	4.0487	4.2082	3.6867	3.2212	3.3891	4.0085	5.2939	7.6206	11.1276	16.5936	25.533	1.4033
-73.8679	-1.5972	0.1793	5.1034	4.0582	4.2292	3.6995	3.2307	3.3999	4.0124	5.2949	7.6313	11.1376	16.6075	25.5451	1.4127
-73.7679	-1.5926	0.1817	5.1164	4.0688	4.2386	3.6978	3.2435	3.4086	4.0214	5.3065	7.6431	11.1525	16.617	25.5674	1.4156
-73.6679	-1.6038	0.1812	5.1333	4.0861	4.2517	3.715	3.2514	3.4194	4.0291	5.3261	7.6691	11.1717	16.6338	25.6047	1.4116
-73.5679	-1.6063	0.1733	5.1482	4.0999	4.2673	3.7369	3.2648	3.4335	4.0422	5.341	7.6869	11.1905	16.6597	25.6271	1.4193
-73.4679	-1.6147	0.1748	5.1601	4.1095	4.2727	3.7534	3.2746	3.4448	4.0523	5.3395	7.6976	11.2007	16.6803	25.6405	1.4289
-73.3679	-1.6161	0.1719	5.1833	4.1218	4.2827	3.7518	3.2851	3.4563	4.0628	5.3502	7.709	11.2112	16.6952	25.6576	1.4399
-73.2679	-1.6188	0.1669	5.1926	4.1321	4.2943	3.7623	3.285	3.4578	4.064	5.3593	7.7067	11.217	16.6991	25.6709	1.4417
-73.1679	-1.6264	0.171	5.2016	4.1452	4.3043	3.7752	3.2995	3.4667	4.0767	5.3627	7.7157	11.2359	16.7117	25.7022	1.4509
-73.0679	-1.6288	0.1702	5.221	4.1495	4.3157	3.7881	3.3052	3.4811	4.0921	5.3776	7.7356	11.2503	16.7383	25.726	1.4553
-72.9679	-1.6375	0.168	5.2377	4.1596	4.3305	3.8034	3.3238	3.4853	4.0962	5.387	7.7459	11.2597	16.7536	25.7384	1.4575
-72.8679	-1.6334	0.1594	5.2484	4.1697	4.3321	3.8011	3.3252	3.495	4.1027	5.3901	7.7557	11.2707	16.7697	25.7679	1.4676
-72.7679	-1.6398	0.1599	5.2607	4.1818	4.343	3.812	3.33	3.5079	4.1077	5.4044	7.7671	11.2876	16.7847	25.7923	1.4701
-72.6679	-1.6412	0.1583	5.275	4.1993	4.3557	3.8287	3.3422	3.5107	4.1192	5.4165	7.7743	11.3026	16.7989	25.8066	1.4776
-72.5679	-1.6437	0.1551	5.2868	4.2069	4.3674	3.8285	3.3588	3.5231	4.1269	5.4239	7.7909	11.3047	16.8058	25.8216	1.4839
-72.4679	-1.6528	0.1582	5.2978	4.2217	4.3759	3.8362	3.3568	3.5213	4.1345	5.4314	7.8025	11.3209	16.8221	25.847	1.4865
-72.3679	-1.6614	0.1563	5.3139	4.2368	4.3844	3.8438	3.3723	3.5377	4.1477	5.4449	7.8203	11.3352	16.8441	25.8744	1.4937
-72.2679	-1.6584	0.1474	5.3245	4.2386	4.3978	3.8583	3.3821	3.5408	4.1458	5.4547	7.8229	11.341	16.8462	25.8924	1.5033
-72.1679	-1.6616	0.1511	5.3227	4.2373	4.4128	3.8688	3.3805	3.5507	4.1571	5.4649	7.8337	11.3572	16.8625	25.9062	1.5059
-72.0679	-1.6718	0.153	5.3368	4.2523	4.4275	3.879	3.3894	3.5613	4.171	5.466	7.8526	11.3664	16.8796	25.9224	1.5142
-71.9679	-1.6727	0.146	5.3489	4.2699	4.4287	3.8803	3.3962	3.5734	4.1736	5.4805	7.8643	11.3766	16.8876	25.9579	1.5171
-71.8679	-1.6811	0.1487	5.3625	4.2813	4.4432	3.8946	3.4077	3.5787	4.1851	5.4818	7.8689	11.3949	16.9041	25.9793	1.5226
-71.7679	-1.688	0.1496	5.3793	4.2859	4.4546	3.9124	3.428	3.5911	4.1882	5.4931	7.881	11.407	16.9221	25.9867	1.5336
-71.6679	-1.6892	0.1494	5.3954	4.2987	4.4549	3.919	3.4233	3.5995	4.2008	5.5096	7.894	11.4196	16.9292	26.0145	1.5381
-71.5679	-1.6893	0.1431	5.3999	4.3103	4.4723	3.9328	3.4332	3.6162	4.2104	5.5077	7.9062	11.425	16.9475	26.0305	1.5378
-71.4679	-1.6995	0.1472	5.4075	4.3173	4.4703	3.9251	3.4441	3.6123	4.2199	5.5168	7.9067	11.4408	16.9584	26.0555	1.5449
-71.3679	-1.7119	0.147	5.421	4.3246	4.4795	3.9374	3.4505	3.6252	4.2271	5.5316	7.9294	11.4429	16.9721	26.071	1.5522
-71.2679	-1.7085	0.1407	5.4336	4.3355	4.4937	3.9471	3.4616	3.6313	4.239	5.544	7.941	11.4577	16.9878	26.0965	1.5631
-71.1679	-1.7082	0.1425	5.445	4.3458	4.4969	3.958	3.4605	3.63	4.2381	5.5463	7.9396	11.4732	17.0043	26.1158	1.5655
-71.0679	-1.7219	0.1441	5.4574	4.3578	4.5076	3.9689	3.4713	3.6424	4.2434	5.5657	7.9558	11.491	17.0201	26.1299	1.5659
-70.9679	-1.7296	0.1399	5.4594	4.3616	4.5184	3.9718	3.4754	3.6443	4.2433	5.5716	7.9549	11.4915	17.0363	26.149	1.5782
-70.8679	-1.727	0.1396	5.4731	4.3778	4.5314	3.9839	3.4913	3.6575	4.2645	5.5874	7.9797	11.5072	17.0476	26.1677	1.5859
-70.7679	-1.7293	0.1349	5.4878	4.3899	4.5403	3.9879	3.501	3.6729	4.2729	5.5853	7.9862	11.5086	17.0684	26.1834	1.5862
-70.6679	-1.7322	0.1353	5.4954	4.3901	4.5499	4.0025	3.5058	3.6727	4.2719	5.6	7.9946	11.524	17.068	26.1998	1.5942
-70.5679	-1.7355	0.1298	5.5107	4.4074	4.5608	4.0027	3.5214	3.6873	4.2871	5.6038	8.0193	11.5448	17.0879	26.2217	1.5942
-70.4679	-1.7443	0.136	5.5155	4.4173	4.5736	4.0178	3.5208	3.6879	4.2918	5.615	8.0228	11.5495	17.1051	26.2435	1.6039
-70.3679	-1.7491	0.1318	5.5307	4.4319	4.5894	4.0215	3.539	3.6958	4.3068	5.6231	8.0372	11.5646	17.1113	26.2641	1.6107
-70.2679	-1.7486	0.13	5.5484	4.4386	4.5919	4.0356	3.5537	3.7087	4.3098	5.6381	8.0406	11.5793	17.1323	26.2934	1.6136
-70.1679	-1.7472	0.1312	5.5676	4.4518	4.6076	4.0503	3.5528	3.7156	4.3127	5.6372	8.0543	11.59	17.1538	26.3005	1.6175
-70.0679	-1.7589	0.1278	5.5695	4.4498	4.6115	4.0532	3.5613	3.7255	4.3213	5.6496	8.057	11.6024	17.1696	26.3166	1.6168
-69.9679	-1.7673	0.1331	5.5792	4.4617	4.6201	4.0501	3.5677	3.7324	4.3357	5.6521	8.0759	11.6151	17.1717	26.3343	1.6288
-69.8679	-1.7647	0.1282	5.5834	4.477	4.6344	4.0657	3.5843	3.7525	4.3424	5.6668	8.084	11.6295	17.1937	26.3553	1.6363
-69.7679	-1.7614	0.1264	5.6007	4.4837	4.6412	4.0731	3.5987	3.754	4.3514	5.6733	8.0975	11.6369	17.2032	26.3727	1.6334
-69.6679	-1.7676	0.1173	5.6158	4.4893	4.6438	4.0938	3.6017	3.7705	4.346	5.6841	8.0998	11.6487	17.218	26.3901	1.6336
-69.5679	-1.7722	0.1194	5.6154	4.5046	4.6546	4.0963	3.6158	3.7727	4.3526	5.6983	8.1044	11.6633	17.2357	26.4132	1.6456
-69.4679	-1.7739	0.1213	5.6317	4.5088	4.661	4.1146	3.6184	3.7774	4.3677	5.7064	8.1213	11.6693	17.2475	26.4343	1.6532
-69.3679	-1.7822	0.115	5.6363	4.5244	4.6752	4.117	3.6226	3.7899	4.3808	5.7071	8.1426	11.6875	17.2598	26.4495	1.6537
-69.2679	-1.7852	0.1157	5.6495	4.5281	4.6884	4.1291	3.6375	3.7949	4.3876	5.714	8.1483	11.6942	17.2798	26.4707	1.6608
-69.1679	-1.7901	0.1124	5.6539	4.5229	4.6962	4.1372	3.6375	3.8082	4.3955	5.7219	8.1482	11.7021	17.2826	26.4817	1.671
-69.0679	-1.7943	0.1133	5.6633	4.5362	4.7093	4.1458	3.6519	3.8089	4.3984	5.7363	8.1503	11.7176	17.2982	26.4966	1.676
-68.9679	-1.7974	0.1175	5.6677	4.5442	4.7205	4.1526	3.6568	3.8132	4.4128	5.7431	8.1664	11.7291	17.3094	26.5189	1.68
-68.8679	-1.8046	0.1137	5.6809	4.5549	4.7234	4.167	3.6598	3.8202	4.4159	5.7422	8.1786	11.7461	17.3248	26.5404	1.6829
-68.7679	-1.8055	0.1177	5.6985	4.5587	4.7342	4.1662	3.676	3.8321	4.4321	5.7585	8.1865	11.7505	17.3368	26.5633	1.6868
-68.6679	-1.8103	0.1149	5.7018	4.5627	4.7426	4.1746	3.6789	3.8479	4.4297	5.7631	8.1982	11.7534	17.3543	26.5808	1.6907
-68.5679	-1.8161	0.1147	5.7131	4.5766	4.7544	4.1853	3.6939	3.8507	4.4415	5.7667	8.2099	11.7686	17.3648	26.5991	1.693
-68.4679	-1.8252	0.1184	5.7209	4.5911	4.7587	4.2005	3.6954	3.8548	4.4436	5.772	8.2175	11.7815	17.3848	26.6132	1.6995
-68.3679	-1.824	0.1158	5.7321	4.5945	4.764	4.2057	3.6983	3.8665	4.4544	5.7743	8.2285	11.7846	17.3846	26.6315	1.7094
-68.2679	-1.8303	0.1128	5.7489	4.5981	4.7747	4.206	3.7137	3.8701	4.4621	5.7805	8.2333	11.8009	17.4038	26.6425	1.7068
-68.1679	-1.8276	0.1054	5.7641	4.6151	4.7875	4.2222	3.7322	3.887	4.4786	5.7937	8.2512	11.8144	17.4165	26.6653	1.7139
-68.0679	-1.8297	0.1	5.775	4.6208	4.8086	4.2308	3.7383	3.894	4.4926	5.8007	8.2646	11.8346	17.4369	26.6828	1.7195
-67.9679	-1.8381	0.1034	5.7742	4.6377	4.8109	4.2332	3.7426	3.8999	4.5007	5.8075	8.2729	11.8386	17.449	26.705	1.7248
-67.8679	-1.8324	0.0983	5.7799	4.6407	4.82	4.249	3.746	3.9143	4.5118	5.8069	8.286	11.8497	17.4511	26.7205	1.7373
-67.7679	-1.8434	0.094	5.7917	4.6551	4.8321	4.2523	3.7597	3.9176	4.515	5.8145	8.2865	11.8558	17.4707	26.7351	1.7305
-67.6679	-1.8542	0.0938	5.7942	4.6568	4.8381	4.2584	3.7621	3.9203	4.5222	5.829	8.3045	11.8699	17.4804	26.756	1.7457
-67.5679	-1.8567	0.0967	5.8165	4.6633	4.8405	4.2725	3.7784	3.9439	4.5344	5.8335	8.3075	11.8787	17.494	26.7698	1.7588
-67.4679	-1.8612	0.0917	5.8206	4.6736	4.8527	4.2742	3.7763	3.9472	4.5362	5.8313	8.3279	11.8839	17.4987	26.7827	1.7624
-67.3679	-1.8572	0.0872	5.832	4.68	4.8546	4.2768	3.7928	3.95	4.5511	5.8384	8.3238	11.8988	17.5068	26.8056	1.7651
-67.2679	-1.8637	0.0853	5.8391	4.6806	4.8694	4.2799	3.7881	3.9549	4.5445	5.8511	8.3348	11.9041	17.5215	26.8226	1.7695
-67.1679	-1.871	0.0853	5.8558	4.6986	4.8796	4.285	3.7948	3.9598	4.5628	5.8578	8.3429	11.9223	17.537	26.8397	1.7759
-67.0679	-1.8676	0.0807	5.873	4.7064	4.8856	4.3033	3.8013	3.9794	4.5768	5.8759	8.36	11.9282	17.5573	26.8562	1.7837
-66.9679	-1.8765	0.0864	5.8767	4.7171	4.9014	4.3095	3.8129	3.9914	4.581	5.8758	8.3635	11.951	17.5568	26.8756	1.7865
-66.8679	-1.8799	0.0827	5.8919	4.732	4.9109	4.3097	3.8204	3.9944	4.5853	5.8749	8.3679	11.9553	17.5824	26.8929	1.791
-66.7679	-1.8833	0.0791	5.8925	4.7291	4.9143	4.3169	3.8217	3.9895	4.5916	5.8883	8.3815	11.9687	17.5866	26.9148	1.7954
-66.6679	-1.8893	0.082	5.8999	4.7498	4.9196	4.3315	3.8299	4.0061	4.6077	5.8929	8.3987	11.9769	17.602	26.9265	1.8016
-66.5679	-1.886	0.0765	5.9154	4.7532	4.9357	4.3365	3.8311	4.0104	4.6086	5.8979	8.4022	11.9777	17.6105	26.9456	1.8077
-66.4679	-1.8912	0.0774	5.9272	4.7496	4.9406	4.3413	3.8352	4.0232	4.6129	5.8981	8.4053	11.9977	17.6284	26.961	1.8073
-66.3679	-1.8899	0.0724	5.9344	4.7623	4.9409	4.3534	3.839	4.0197	4.6266	5.9159	8.4115	12.0055	17.6342	26.9813	1.8135
-66.2679	-1.893	0.069	5.9354	4.767	4.9495	4.3593	3.8468	4.0205	4.6323	5.9176	8.4126	12.0192	17.651	26.9902	1.8149
-66.1679	-1.9024	0.0742	5.9501	4.7741	4.9568	4.3611	3.8506	4.0272	4.6362	5.9331	8.4273	12.0277	17.6602	27.0141	1.8221
-66.0679	-1.9021	0.07	5.9582	4.7893	4.9661	4.3689	3.857	4.0355	4.6434	5.9394	8.4363	12.0309	17.6795	27.0262	1.8294
-65.9679	-1.9075	0.0716	5.9584	4.7872	4.9724	4.3711	3.858	4.0571	4.6572	5.9422	8.4473	12.0362	17.685	27.0464	1.83
-65.8679	-1.912	0.068	5.9768	4.7877	4.9735	4.3841	3.8642	4.0599	4.6594	5.9486	8.4539	12.0422	17.7	27.0553	1.8363
-65.7679	-1.9179	0.0723	5.9787	4.7953	4.9796	4.3914	3.8794	4.0655	4.6669	5.956	8.4677	12.0557	17.7023	27.0737	1.8413
-65.6679	-1.921	0.0692	5.9951	4.7975	4.9949	4.3996	3.881	4.0697	4.6722	5.9693	8.4752	12.0687	17.7157	27.0879	1.8474
-65.5679	-1.9275	0.0651	6.0009	4.8037	5.0003	4.401	3.888	4.076	4.6755	5.9808	8.4762	12.076	17.7323	27.1028	1.8498
-65.4679	-1.9239	0.0648	6.0056	4.8205	5.0045	4.416	3.8988	4.0806	4.6921	5.991	8.4849	12.0815	17.741	27.1221	1.8587
-65.3679	-1.9289	0.06	6.0127	4.8319	5.0143	4.4248	3.8985	4.0883	4.6957	5.9824	8.4877	12.0901	17.7509	27.1403	1.8595
-65.2679	-1.9311	0.0649	6.0245	4.8369	5.014	4.4245	3.9052	4.0919	4.6996	5.9877	8.4921	12.1107	17.7676	27.1647	1.8654
-65.1679	-1.9387	0.0623	6.0309	4.8425	5.0207	4.4312	3.9049	4.0949	4.7041	6.0008	8.4961	12.1104	17.7733	27.1726	1.8696
-65.0679	-1.9423	0.0573	6.0314	4.84	5.0321	4.4348	3.9132	4.0986	4.7123	5.9976	8.501	12.1186	17.7865	27.1893	1.8732
-64.9679	-1.9393	0.0532	6.0395	4.8504	5.0404	4.4404	3.9161	4.103	4.7153	6.0123	8.5175	12.1371	17.7942	27.2108	1.882
-64.8679	-1.948	0.0584	6.0423	4.8679	5.0433	4.448	3.9226	4.1098	4.7297	6.0188	8.5332	12.1388	17.8031	27.2205	1.8846
-64.7679	-1.9522	0.0577	6.0509	4.8759	5.0499	4.4507	3.9393	4.1271	4.7385	6.0237	8.537	12.1567	17.8145	27.2441	1.8926
-64.6679	-1.9571	0.0604	6.0694	4.8835	5.0548	4.4595	3.9526	4.1323	4.746	6.0351	8.5469	12.168	17.8208	27.2544	1.8926
-64.5679	-1.955	0.0543	6.068	4.8913	5.0673	4.4787	3.9545	4.1433	4.7514	6.0369	8.5529	12.1732	17.8393	27.2671	1.8962
-64.4679	-1.9611	0.0598	6.0784	4.8896	5.0816	4.4724	3.9575	4.1462	4.7455	6.04	8.5556	12.1826	17.8425	27.2791	1.8984
-64.3679	-1.9671	0.0603	6.084	4.895	5.0848	4.4836	3.9589	4.1478	4.7462	6.0413	8.5708	12.1877	17.8481	27.2954	1.9039
-64.2679	-1.9732	0.0647	6.0846	4.8981	5.086	4.477	3.9645	4.1521	4.7529	6.0486	8.5638	12.1894	17.8491	27.3078	1.9057
-64.1679	-1.9804	0.062	6.0897	4.9024	5.0917	4.4917	3.9644	4.1536	4.7538	6.0606	8.5764	12.2012	17.8677	27.3109	1.9112
-64.0679	-1.9833	0.0585	6.0911	4.9064	5.0916	4.4963	3.9731	4.1465	4.7704	6.0693	8.5713	12.2145	17.8774	27.3343	1.9154
-63.9679	-1.9856	0.0541	6.1007	4.9141	5.1003	4.5011	3.9809	4.1574	4.7782	6.0731	8.5966	12.2256	17.8819	27.3465	1.923
-63.8679	-1.985	0.0519	6.1062	4.9229	5.1042	4.5089	3.9854	4.1617	4.7825	6.0814	8.605	12.2337	17.8916	27.3629	1.9279
-63.7679	-1.9882	0.052	6.1133	4.925	5.1135	4.5132	3.9943	4.1691	4.7899	6.0769	8.6082	12.2374	17.9069	27.3854	1.9339
-63.6679	-1.9913	0.048	6.1312	4.9374	5.1178	4.5206	4.0025	4.1863	4.7978	6.1051	8.6204	12.2491	17.924	27.4	1.9347
-63.5679	-1.9901	0.0426	6.1343	4.9425	5.1297	4.5286	4.0107	4.1852	4.8059	6.0946	8.6266	12.2609	17.9335	27.4107	1.9398
-63.4679	-1.994	0.0399	6.1462	4.9493	5.1457	4.5367	4.0122	4.1923	4.8125	6.1081	8.633	12.2693	17.9397	27.4194	1.9451
-63.3679	-2.0044	0.0481	6.1489	4.9535	5.1512	4.5422	4.0204	4.1947	4.8178	6.1166	8.6476	12.2789	17.9427	27.4438	1.9526
-63.2679	-2.0064	0.046	6.1585	4.9611	5.1555	4.5402	4.0223	4.2037	4.8231	6.1183	8.6452	12.28	17.9589	27.448	1.9582
-63.1679	-2.0097	0.0424	6.1531	4.9696	5.161	4.5434	4.0253	4.2021	4.8226	6.1215	8.664	12.2836	17.9683	27.4588	1.9601
-63.0679	-2.0123	0.0413	6.1543	4.9769	5.1525	4.5435	4.0337	4.2097	4.8309	6.1259	8.6591	12.288	17.9795	27.4779	1.9644
-62.9679	-2.0176	0.0462	6.1623	4.9844	5.1697	4.5519	4.0403	4.2062	4.8358	6.1345	8.6688	12.3008	17.9835	27.4939	1.9718
-62.8679	-2.0204	0.0467	6.1692	4.9922	5.1676	4.549	4.0507	4.2127	4.8459	6.141	8.6876	12.3127	18.0024	27.5024	1.9719
-62.7679	-2.0259	0.0468	6.1842	4.9874	5.1779	4.5669	4.052	4.2205	4.8511	6.1461	8.6828	12.3187	18.0152	27.5169	1.9735
-62.6679	-2.0331	0.043	6.178	4.9939	5.1792	4.5604	4.047	4.2259	4.8552	6.1546	8.6961	12.3347	18.0205	27.5315	1.9794
-62.5679	-2.032	0.0396	6.1865	5	5.186	4.5673	4.0567	4.2301	4.8655	6.1606	8.7049	12.3479	18.0295	27.5514	1.9855
-62.4679	-2.0336	0.0415	6.19	5.0053	5.1916	4.5728	4.0587	4.2381	4.8678	6.1666	8.7081	12.3563	18.0453	27.5649	1.9926
-62.3679	-2.0391	0.0424	6.1987	5.0118	5.1977	4.5803	4.0682	4.2424	4.8771	6.1721	8.7054	12.3654	18.0553	27.5727	1.9915
-62.2679	-2.0465	0.0395	6.2029	5.0178	5.1954	4.5863	4.0709	4.2402	4.8798	6.1787	8.7124	12.3683	18.0582	27.5797	1.9974
-62.1679	-2.0453	0.0349	6.2121	5.0158	5.1981	4.593	4.0823	4.2479	4.8892	6.1765	8.717	12.3775	18.0668	27.593	2.0033
-62.0679	-2.0498	0.0416	6.2197	5.0215	5.2085	4.5985	4.088	4.2521	4.8834	6.1901	8.7261	12.3835	18.0699	27.6106	2.0089
-61.9679	-2.052	0.039	6.2229	5.0247	5.2114	4.6044	4.0913	4.2592	4.8866	6.1933	8.7293	12.3874	18.077	27.6244	2.0121
-61.8679	-2.0555	0.0396	6.2185	5.0354	5.2185	4.6075	4.1007	4.262	4.896	6.2027	8.7369	12.398	18.099	27.6367	2.0099
-61.7679	-2.0624	0.0389	6.2271	5.0386	5.2279	4.6169	4.1029	4.2712	4.9031	6.2105	8.7452	12.4002	18.1004	27.6574	2.0162
-61.6679	-2.0665	0.0365	6.2296	5.0344	5.2301	4.623	4.0988	4.2657	4.9077	6.2145	8.7479	12.4078	18.111	27.6654	2.0218
-61.5679	-2.0744	0.0337	6.2368	5.0412	5.2377	4.628	4.1059	4.273	4.9149	6.2216	8.7551	12.415	18.1224	27.6734	2.0287
-61.4679	-2.0713	0.033	6.2343	5.053	5.241	4.6242	4.1112	4.279	4.9201	6.2269	8.7596	12.43	18.127	27.6969	2.0378
-61.3679	-2.0693	0.0304	6.2394	5.0632	5.2384	4.6411	4.1194	4.2874	4.9169	6.2234	8.7558	12.4269	18.1347	27.705	2.0408
-61.2679	-2.0755	0.0265	6.2511	5.0659	5.2415	4.6379	4.1221	4.2943	4.929	6.2358	8.7698	12.4357	18.1434	27.7232	2.0341
-61.1679	-2.0717	0.0283	6.2555	5.0682	5.2464	4.65	4.1282	4.2919	4.9314	6.2381	8.7736	12.4433	18.1505	27.7407	2.0483
-61.0679	-2.0762	0.0274	6.2635	5.0776	5.2536	4.6524	4.1316	4.2996	4.9267	6.2453	8.7817	12.4502	18.1666	27.7474	2.0437
-60.9679	-2.0803	0.0276	6.2693	5.072	5.249	4.6595	4.1279	4.2937	4.9363	6.2551	8.7836	12.455	18.1737	27.7606	2.0496
-60.8679	-2.0859	0.0245	6.2767	5.0852	5.2533	4.6577	4.1409	4.3005	4.946	6.256	8.7953	12.4715	18.1826	27.7768	2.0513
-60.7679	-2.0905	0.0279	6.2767	5.0919	5.2662	4.667	4.1468	4.3124	4.9557	6.2644	8.8068	12.4832	18.1938	27.7892	2.0579
-60.6679	-2.096	0.0291	6.2857	5.098	5.276	4.665	4.1415	4.3094	4.9506	6.267	8.8116	12.4899	18.1973	27.8107	2.0658
-60.5679	-2.0965	0.0322	6.2912	5.0972	5.2786	4.6729	4.1523	4.3191	4.9609	6.2741	8.8304	12.4968	18.2066	27.8167	2.0652
-60.4679	-2.1016	0.0305	6.299	5.098	5.2772	4.6799	4.1633	4.3238	4.9604	6.2789	8.8248	12.5014	18.2095	27.82	2.0658
-60.3679	-2.1021	0.0283	6.2908	5.0928	5.2817	4.6833	4.1707	4.3152	4.9681	6.2825	8.8286	12.5054	18.2197	27.8325	2.0711
-60.2679	-2.1059	0.026	6.2972	5.1051	5.2863	4.6871	4.1698	4.3347	4.967	6.2933	8.8274	12.516	18.2419	27.8464	2.0711
-60.1679	-2.1124	0.0231	6.3064	5.1012	5.2853	4.6861	4.1742	4.3405	4.9727	6.2916	8.8442	12.5166	18.2444	27.8697	2.0789
-60.0679	-2.1135	0.0219	6.3043	5.1081	5.2937	4.6945	4.1846	4.3498	4.9837	6.3016	8.8423	12.5326	18.2482	27.8787	2.0858
-59.9679	-2.1133	0.0206	6.3206	5.1149	5.3	4.7008	4.1803	4.3471	4.9797	6.296	8.8505	12.5365	18.2569	27.8935	2.0926
-59.8679	-2.1078	0.0198	6.3187	5.1215	5.3076	4.7085	4.1917	4.3543	4.9869	6.3073	8.8567	12.5475	18.2634	27.9086	2.0909
-59.7679	-2.112	0.0211	6.3287	5.1315	5.3071	4.7016	4.1951	4.3641	4.9922	6.3088	8.8654	12.5497	18.2717	27.9106	2.0876
-59.6679	-2.1162	0.0211	6.3308	5.1329	5.3125	4.7047	4.1904	4.3572	4.9879	6.3042	8.8667	12.5584	18.2908	27.933	2.093
-59.5679	-2.1216	0.0185	6.3361	5.1348	5.308	4.7088	4.2027	4.3625	4.9884	6.3248	8.8787	12.5627	18.2933	27.948	2.0937
-59.4679	-2.1254	0.0154	6.3307	5.146	5.3174	4.7094	4.2088	4.3626	4.9983	6.3323	8.8862	12.5746	18.3123	27.9607	2.1003
-59.3679	-2.1284	0.0137	6.3357	5.1501	5.3283	4.7193	4.2052	4.3814	4.9947	6.3287	8.895	12.5828	18.3222	27.9719	2.1082
-59.2679	-2.1359	0.013	6.3443	5.1473	5.3325	4.7235	4.214	4.3783	5.0007	6.3291	8.8919	12.5915	18.3277	27.9767	2.1133
-59.1679	-2.1352	0.0138	6.3415	5.163	5.3295	4.7206	4.22	4.3891	4.9998	6.3277	8.8969	12.5976	18.3367	27.9882	2.1224
-59.0679	-2.1411	0.0128	6.3478	5.1643	5.3395	4.7306	4.2165	4.3955	5.0131	6.3321	8.9071	12.6062	18.3429	28.0032	2.1205
-58.9679	-2.1439	0.0107	6.354	5.158	5.3358	4.7346	4.2226	4.3903	5.012	6.3466	8.9131	12.6098	18.3488	28.0086	2.1278
-58.8679	-2.1426	0.0158	6.3505	5.1637	5.3381	4.7304	4.2297	4.3972	5.0173	6.3532	8.9169	12.6073	18.3525	28.0325	2.1323
-58.7679	-2.1508	0.0134	6.3609	5.1727	5.3472	4.7402	4.2246	4.3952	5.0119	6.3598	8.9162	12.6136	18.3616	28.0299	2.1289
-58.6679	-2.1527	0.0149	6.3624	5.1675	5.3368	4.7427	4.2326	4.4061	5.0084	6.3561	8.9217	12.6179	18.3673	28.0383	2.1354
-58.5679	-2.1543	0.0164	6.36	5.165	5.3426	4.7328	4.2432	4.4037	5.0087	6.3584	8.9271	12.6174	18.374	28.0589	2.1408
-58.4679	-2.16	0.0157	6.3739	5.1774	5.3589	4.7404	4.2463	4.4051	5.0241	6.3679	8.9414	12.6316	18.3893	28.0686	2.1358
-58.3679	-2.1599	0.0123	6.3735	5.1744	5.3619	4.7431	4.2517	4.4192	5.0218	6.3672	8.9406	12.6418	18.3959	28.0889	2.1443
-58.2679	-2.1556	0.0135	6.38	5.1859	5.3712	4.7525	4.2621	4.4177	5.028	6.3778	8.9473	12.6589	18.4067	28.0987	2.1441
-58.1679	-2.162	0.0152	6.376	5.1791	5.3776	4.7588	4.2554	4.4144	5.0268	6.3788	8.9545	12.6525	18.4095	28.1071	2.1449
-58.0679	-2.1705	0.0176	6.3789	5.179	5.3709	4.7522	4.264	4.4173	5.03	6.3777	8.9588	12.6629	18.418	28.1204	2.1458
-57.9679	-2.1731	0.0098	6.38	5.1938	5.3697	4.7627	4.2593	4.427	5.037	6.3848	8.9695	12.666	18.4228	28.1169	2.1532
-57.8679	-2.1685	0.0148	6.3761	5.1947	5.3716	4.767	4.2691	4.4313	5.0364	6.3829	8.9648	12.6644	18.43	28.1357	2.1595
-57.7679	-2.1747	0.0152	6.3874	5.1895	5.3662	4.7661	4.2657	4.4313	5.0338	6.3873	8.9759	12.6726	18.4408	28.1321	2.1574
-57.6679	-2.1798	0.0149	6.3839	5.1948	5.3715	4.7743	4.2731	4.4371	5.0465	6.3868	8.9806	12.68	18.4471	28.1512	2.1583
-57.5679	-2.1802	0.0125	6.3912	5.2085	5.3711	4.7738	4.284	4.4368	5.0501	6.3994	8.9799	12.691	18.4588	28.1573	2.1647
-57.4679	-2.1829	0.0096	6.4027	5.2086	5.382	4.7809	4.283	4.4577	5.0607	6.4104	8.9915	12.6905	18.4603	28.1784	2.1649
-57.3679	-2.1798	0.0115	6.3954	5.2123	5.3809	4.7852	4.2912	4.4556	5.0572	6.4068	8.9963	12.696	18.4652	28.175	2.1724
-57.2679	-2.1865	0.0132	6.399	5.2106	5.3774	4.7782	4.2893	4.4526	5.0587	6.4192	8.9934	12.6921	18.4701	28.1988	2.1694
-57.1679	-2.1878	0.0146	6.395	5.2079	5.3813	4.7821	4.2946	4.4602	5.0618	6.4215	9.0013	12.7015	18.478	28.2	2.1739
-57.0679	-2.1923	0.0137	6.4009	5.2182	5.3907	4.7915	4.2936	4.4582	5.0735	6.4191	9.0013	12.7085	18.4841	28.2111	2.1745
-56.9679	-2.1924	0.0134	6.4022	5.2195	5.3897	4.7919	4.3059	4.468	5.0816	6.4274	9.0097	12.7204	18.4965	28.2188	2.1758
-56.8679	-2.19	0.0135	6.4129	5.2154	5.399	4.8046	4.3107	4.4762	5.079	6.4245	9.019	12.718	18.5055	28.2352	2.1813
-56.7679	-2.1972	0.0135	6.4165	5.2261	5.3971	4.8097	4.3125	4.4759	5.0859	6.438	9.0198	12.7311	18.5158	28.2472	2.1747
-56.6679	-2.2004	0.012	6.4109	5.224	5.4105	4.8113	4.3231	4.4878	5.0893	6.4386	9.0308	12.7388	18.5155	28.2582	2.1841
-56.5679	-2.2038	0.0103	6.4112	5.2371	5.4094	4.8103	4.3234	4.4877	5.1011	6.4469	9.0391	12.7399	18.5357	28.271	2.1855
-56.4679	-2.2038	0.0088	6.421	5.2413	5.4096	4.8158	4.3202	4.4942	5.0994	6.4557	9.0369	12.7489	18.5332	28.2768	2.1935
-56.3679	-2.1947	0.0074	6.4196	5.2451	5.4184	4.8173	4.3182	4.4924	5.1052	6.4553	9.0476	12.7561	18.544	28.2878	2.1935
-56.2679	-2.2008	0.0153	6.4256	5.242	5.418	4.8169	4.3286	4.5026	5.1144	6.4606	9.0552	12.7533	18.5495	28.2998	2.1885
-56.1679	-2.2093	0.0142	6.4197	5.2488	5.4228	4.8139	4.3265	4.5127	5.1119	6.4675	9.0539	12.7623	18.5601	28.3115	2.1875
-56.0679	-2.2155	0.0144	6.4212	5.2438	5.4215	4.8244	4.3227	4.508	5.1084	6.4755	9.0606	12.7589	18.5667	28.3083	2.1941
-55.9679	-2.2189	0.0145	6.4205	5.2428	5.4188	4.8215	4.3301	4.5139	5.1134	6.4668	9.0669	12.7665	18.5744	28.3276	2.201
-55.8679	-2.2195	0.0139	6.4335	5.2553	5.4301	4.8212	4.3424	4.514	5.1311	6.4793	9.0673	12.7794	18.5873	28.3294	2.2038
-55.7679	-2.2181	0.0141	6.4413	5.2561	5.4358	4.8295	4.3418	4.5355	5.1314	6.4874	9.0789	12.78	18.5949	28.3479	2.2053
-55.6679	-2.2211	0.0134	6.4361	5.2562	5.4476	4.8289	4.353	4.535	5.131	6.4961	9.0783	12.7914	18.606	28.3584	2.2046
-55.5679	-2.2235	0.0119	6.4314	5.2572	5.4472	4.8403	4.3537	4.5371	5.1368	6.4967	9.0868	12.7996	18.6066	28.3703	2.2057
-55.4679	-2.2257	0.0185	6.4303	5.2549	5.4477	4.8407	4.3613	4.5483	5.1391	6.4946	9.099	12.7975	18.613	28.3762	2.2111
-55.3679	-2.2313	0.0192	6.4404	5.2646	5.4584	4.8386	4.3589	4.5467	5.1446	6.504	9.0973	12.7952	18.6229	28.3923	2.2112
-55.2679	-2.2369	0.0148	6.4462	5.2644	5.4518	4.848	4.3708	4.5443	5.1447	6.5119	9.1073	12.807	18.6294	28.4032	2.2109
-55.1679	-2.2325	0.0118	6.4413	5.2631	5.4473	4.8494	4.3686	4.552	5.1422	6.5113	9.1147	12.8122	18.6405	28.4134	2.2174
-55.0679	-2.2359	0.0151	6.4313	5.2705	5.4579	4.8476	4.3701	4.5574	5.1545	6.5171	9.1095	12.8065	18.6361	28.4165	2.222
-54.9679	-2.2355	0.0148	6.4417	5.2681	5.4564	4.8417	4.3726	4.5544	5.1624	6.5196	9.1195	12.8217	18.6552	28.431	2.2232
-54.8679	-2.2384	0.0126	6.4463	5.2705	5.459	4.8521	4.3751	4.5713	5.1645	6.522	9.1231	12.8248	18.659	28.4443	2.2178
-54.7679	-2.2382	0.0076	6.4406	5.2739	5.473	4.8542	4.3835	4.5711	5.1667	6.5265	9.1294	12.8294	18.6687	28.4491	2.2255
-54.6679	-2.2436	0.0124	6.4337	5.2772	5.4697	4.851	4.3858	4.5767	5.1716	6.5269	9.1282	12.8417	18.6754	28.4566	2.2276
-54.5679	-2.2438	0.0117	6.4423	5.2769	5.4702	4.8516	4.3863	4.5777	5.1799	6.5391	9.1423	12.8423	18.6876	28.4797	2.2351
-54.4679	-2.2355	0.0049	6.4441	5.2927	5.4717	4.8575	4.3893	4.5788	5.184	6.5423	9.1444	12.8529	18.6979	28.4836	2.2296
-54.3679	-2.2387	0.0025	6.4561	5.2905	5.4757	4.857	4.3842	4.5917	5.1815	6.539	9.1522	12.8613	18.7091	28.4927	2.2272
-54.2679	-2.2443	0.0049	6.4529	5.2868	5.4724	4.8691	4.3815	4.5885	5.184	6.5455	9.1606	12.8585	18.707	28.4977	2.2352
-54.1679	-2.2442	0.0071	6.4462	5.2871	5.4695	4.8703	4.4033	4.5862	5.1892	6.5464	9.1587	12.8602	18.7138	28.5105	2.2421
-54.0679	-2.2447	0.0057	6.4517	5.2923	5.4701	4.8711	4.407	4.5962	5.1927	6.5701	9.1618	12.8765	18.7289	28.5284	2.237
-53.9679	-2.2519	0.0055	6.4535	5.2992	5.4737	4.8746	4.4063	4.6004	5.1973	6.5708	9.1711	12.8797	18.7302	28.5422	2.2371
-53.8679	-2.2535	0.0077	6.4529	5.3001	5.473	4.8738	4.4048	4.5991	5.2134	6.5697	9.1814	12.8727	18.7401	28.5413	2.2466
-53.7679	-2.2505	0.008	6.4611	5.309	5.4836	4.8728	4.4048	4.6106	5.216	6.583	9.1834	12.8861	18.7483	28.5562	2.2477
-53.6679	-2.256	0.0042	6.4583	5.3121	5.4863	4.8861	4.4084	4.6128	5.2228	6.5846	9.1976	12.8954	18.7509	28.5658	2.2412
-53.5679	-2.2578	0.0011	6.4584	5.3114	5.4888	4.8889	4.4091	4.6227	5.2282	6.5871	9.1976	12.8964	18.7625	28.5787	2.2501
-53.4679	-2.261	0.0007	6.4725	5.3156	5.4896	4.8905	4.4224	4.6329	5.2294	6.5966	9.2079	12.9092	18.7741	28.5874	2.253
-53.3679	-2.2649	0.0024	6.4713	5.313	5.491	4.8918	4.4197	4.6324	5.2323	6.594	9.2064	12.9068	18.773	28.5852	2.2614
-53.2679	-2.2681	0.001	6.4662	5.3144	5.4936	4.8893	4.4217	4.6449	5.2384	6.5957	9.2178	12.9172	18.7848	28.5986	2.2629
-53.1679	-2.2715	-0.0007	6.4704	5.3224	5.4999	4.891	4.4315	4.6466	5.2396	6.596	9.2194	12.93	18.7925	28.6062	2.2643
-53.0679	-2.2715	-0.0004	6.4685	5.322	5.5001	4.899	4.4399	4.6452	5.243	6.593	9.2252	12.9273	18.8014	28.6153	2.2723
-52.9679	-2.2698	-0.0033	6.4671	5.3219	5.4982	4.8961	4.4306	4.6434	5.2476	6.6049	9.2258	12.9275	18.8122	28.6273	2.2723
-52.8679	-2.2721	-0.0046	6.4631	5.3233	5.4993	4.8963	4.4346	4.6438	5.2497	6.607	9.2265	12.9375	18.8131	28.6388	2.272
-52.7679	-2.274	-0.0045	6.4621	5.3267	5.5014	4.9102	4.4377	4.6586	5.2528	6.6118	9.2415	12.9405	18.8163	28.6541	2.2752
-52.6679	-2.2742	-0.0052	6.477	5.3292	5.5097	4.9145	4.4463	4.661	5.2589	6.6206	9.2435	12.9529	18.8311	28.6624	2.2783
-52.5679	-2.2813	-0.0029	6.477	5.3296	5.515	4.9222	4.4451	4.669	5.263	6.6194	9.2513	12.9515	18.8396	28.661	2.278
-52.4679	-2.2817	-0.0022	6.4749	5.327	5.5138	4.9243	4.4444	4.669	5.2635	6.6271	9.2491	12.963	18.8373	28.6727	2.2871
-52.3679	-2.2839	-0.0034	6.4849	5.3314	5.5132	4.9239	4.4474	4.6704	5.2716	6.6314	9.2516	12.9741	18.8519	28.6828	2.282
-52.2679	-2.2839	-0.0016	6.4804	5.3357	5.5161	4.9266	4.4457	4.6713	5.2741	6.6295	9.2631	12.9735	18.859	28.6996	2.2873
-52.1679	-2.2917	0.0014	6.4743	5.3388	5.5152	4.9248	4.4573	4.6818	5.2747	6.6417	9.2633	12.9742	18.8646	28.7044	2.2873
-52.0679	-2.2944	-0.001	6.4764	5.3422	5.5218	4.9253	4.4515	4.6835	5.2783	6.6453	9.2763	12.9895	18.8824	28.718	2.2907
-51.9679	-2.296	-0.0049	6.4794	5.3465	5.53	4.938	4.4664	4.6961	5.288	6.6502	9.2793	12.9967	18.8867	28.722	2.2937
-51.8679	-2.2985	-0.0048	6.4839	5.3503	5.5332	4.942	4.4682	4.7	5.2948	6.6606	9.2945	12.9922	18.8908	28.7348	2.2968
-51.7679	-2.296	-0.0031	6.4841	5.3473	5.5284	4.9435	4.4663	4.7077	5.2932	6.6602	9.2934	12.9907	18.8971	28.7414	2.3055
-51.6679	-2.2961	-0.0024	6.4802	5.3503	5.5312	4.9419	4.4684	4.7096	5.3004	6.6622	9.3023	13.0042	18.9103	28.7547	2.2989
-51.5679	-2.2986	-0.0064	6.4752	5.3556	5.5342	4.9437	4.4674	4.7102	5.304	6.6613	9.3022	13.0034	18.9162	28.7619	2.2994
-51.4679	-2.302	-0.0092	6.4756	5.3608	5.5342	4.9492	4.4697	4.7102	5.3116	6.6714	9.303	13.0142	18.9207	28.7758	2.3016
-51.3679	-2.3015	-0.0092	6.4891	5.3614	5.5365	4.9549	4.4704	4.7122	5.3167	6.6721	9.3181	13.0279	18.9298	28.7765	2.3098
-51.2679	-2.3015	-0.0092	6.4899	5.3636	5.5424	4.9569	4.4709	4.7248	5.3064	6.6741	9.3197	13.0282	18.9319	28.786	2.3107
-51.1679	-2.3015	-0.0084	6.4899	5.3642	5.5473	4.9697	4.4728	4.7248	5.3244	6.6828	9.3287	13.0244	18.9444	28.7983	2.3107
-51.0679	-2.3058	-0.0089	6.4899	5.3642	5.5473	4.9697	4.4732	4.7248	5.3173	6.6844	9.3365	13.0305	18.9506	28.8065	2.3107
-50.9679	-2.3104	-0.0121	6.4864	5.358	5.5538	4.97	4.4837	4.7256	5.3181	6.6853	9.3376	13.0311	18.9553	28.8187	2.3124
-50.8679	-2.3061	-0.0135	6.4804	5.363	5.5601	4.9707	4.484	4.7271	5.3241	6.6857	9.3367	13.0397	18.966	28.8198	2.3225
-50.7679	-2.306	-0.0139	6.4847	5.3712	5.5606	4.9713	4.4956	4.7299	5.3321	6.6895	9.3405	13.0433	18.9761	28.8349	2.3179
-50.6679	-2.3055	-0.0135	6.4875	5.3714	5.5578	4.975	4.4955	4.74	5.3331	6.6893	9.3439	13.0431	18.9888	28.8425	2.3198
-50.5679	-2.3042	-0.0163	6.4871	5.3709	5.5623	4.9748	4.4946	4.7396	5.3333	6.6904	9.3442	13.0549	18.9896	28.8535	2.3193
-50.4679	-2.3065	-0.0171	6.4866	5.3607	5.5616	4.9742	4.4786	4.7389	5.3398	6.6917	9.3527	13.0614	18.99	28.8628	2.3196
-50.3679	-2.3087	-0.0164	6.4892	5.371	5.5627	4.9766	4.5008	4.7413	5.3474	6.7033	9.3554	13.0586	18.9928	28.8591	2.3227
-50.2679	-2.3087	-0.0164	6.4919	5.3764	5.5581	4.9868	4.4851	4.7442	5.3543	6.718	9.3581	13.0601	19.0132	28.8706	2.3249
-50.1679	-2.3087	-0.0164	6.488	5.3766	5.5659	4.9918	4.4851	4.7567	5.3587	6.718	9.3586	13.0718	19.0173	28.8712	2.325
-50.0679	-2.3087	-0.0159	6.4828	5.3766	5.5714	4.9918	4.4851	4.7586	5.3598	6.718	9.3586	13.0718	19.0251	28.879	2.325
-49.9679	-2.3134	-0.016	6.4828	5.3831	5.5714	4.9918	4.4852	4.7491	5.3662	6.7181	9.3705	13.072	19.0325	28.8909	2.325
-49.8679	-2.3184	-0.0164	6.4843	5.3808	5.5715	4.9919	4.4859	4.7493	5.3712	6.7188	9.3738	13.0765	19.0375	28.9031	2.328
-49.7679	-2.3173	-0.0196	6.485	5.3803	5.5657	4.9926	4.4851	4.7493	5.3758	6.7197	9.3823	13.0699	19.0369	28.9103	2.3346
-49.6679	-2.3197	-0.0197	6.4849	5.3813	5.5695	4.9931	4.4867	4.7489	5.3819	6.7216	9.3824	13.0834	19.0551	28.9122	2.3357
-49.5679	-2.3215	-0.0188	6.4878	5.3911	5.5722	4.9955	4.4917	4.7595	5.377	6.7329	9.3853	13.0863	19.0617	28.9267	2.3388
-49.4679	-2.321	-0.0181	6.49	5.3957	5.5812	4.9984	4.4926	4.7619	5.3844	6.7353	9.3882	13.0878	19.0636	28.9366	2.3403
-49.3679	-2.3244	-0.0147	6.4901	5.3955	5.5867	4.9993	4.4925	4.7621	5.3896	6.7352	9.4051	13.0969	19.071	28.9491	2.34
-49.2679	-2.3233	-0.0169	6.4909	5.3854	5.5918	4.9993	4.4951	4.7627	5.3923	6.7261	9.4079	13.1075	19.0764	28.9519	2.3417
-49.1679	-2.3218	-0.0178	6.4831	5.3921	5.5912	4.9902	4.5002	4.7661	5.4024	6.7427	9.4121	13.1063	19.0808	28.9643	2.3375
-49.0679	-2.3189	-0.0174	6.4874	5.4007	5.5906	4.995	4.5113	4.7837	5.4087	6.7344	9.4151	13.1083	19.0975	28.9781	2.3405
-48.9679	-2.3251	-0.0157	6.4914	5.396	5.5979	5.0045	4.5043	4.7865	5.4045	6.7453	9.4182	13.1219	19.1044	28.9799	2.3349
-48.8679	-2.3256	-0.0138	6.4914	5.3945	5.6053	5.0107	4.5021	4.787	5.4101	6.7468	9.4188	13.1222	19.1039	28.9882	2.343
-48.7679	-2.3258	-0.0121	6.4936	5.3972	5.61	5.0031	4.5073	4.7886	5.4141	6.7499	9.4302	13.133	19.1246	28.9959	2.3392
-48.6679	-2.3299	-0.01	6.4951	5.4005	5.6105	5.0061	4.5072	4.7906	5.4116	6.7499	9.4317	13.133	19.1304	29.0012	2.3392
-48.5679	-2.3331	-0.011	6.4957	5.4018	5.615	5.0124	4.5087	4.791	5.4175	6.7514	9.4342	13.1307	19.132	29.0112	2.3405
-48.4679	-2.3334	-0.0209	6.4893	5.411	5.6165	5.0174	4.5091	4.7924	5.4177	6.7618	9.4356	13.1374	19.1395	29.0159	2.3418
-48.3679	-2.3346	-0.0222	6.4882	5.402	5.6113	5.0176	4.5102	4.7914	5.4243	6.7644	9.4353	13.14	19.142	29.0178	2.3504
-48.2679	-2.3365	-0.0221	6.4924	5.399	5.6178	5.0188	4.5237	4.7857	5.4336	6.7683	9.4485	13.1437	19.1604	29.0212	2.3553
-48.1679	-2.336	-0.0222	6.4955	5.4067	5.6269	5.0239	4.5245	4.7995	5.4351	6.7691	9.4505	13.1521	19.1658	29.0335	2.3584
-48.0679	-2.336	-0.0214	6.4966	5.4098	5.6205	5.0198	4.5183	4.7998	5.4285	6.7772	9.4506	13.1519	19.1733	29.0479	2.3583
-47.9679	-2.3393	-0.0158	6.4847	5.3981	5.6176	5.0231	4.5185	4.7997	5.4332	6.7788	9.4504	13.1522	19.1774	29.0513	2.3582
-47.8679	-2.3468	-0.013	6.4857	5.4076	5.6235	5.0233	4.5217	4.8005	5.4367	6.782	9.4517	13.1676	19.1786	29.0669	2.3599
-47.7679	-2.3499	-0.0127	6.4965	5.4122	5.6212	5.0253	4.5287	4.8059	5.4485	6.7889	9.4609	13.1737	19.1919	29.0658	2.3569
-47.6679	-2.3541	-0.011	6.5034	5.4097	5.6298	5.0352	4.5146	4.8207	5.4505	6.7802	9.4709	13.1722	19.1957	29.0621	2.3638
-47.5679	-2.355	-0.0168	6.5029	5.4058	5.632	5.0341	4.5255	4.81	5.4451	6.7902	9.4824	13.1747	19.2032	29.0786	2.3652
-47.4679	-2.351	-0.0146	6.4918	5.4112	5.6268	5.0307	4.5294	4.8109	5.4555	6.7955	9.4838	13.183	19.2091	29.0978	2.3695
-47.3679	-2.3562	-0.0123	6.4978	5.4163	5.6364	5.0382	4.5349	4.8186	5.4633	6.7991	9.4902	13.1803	19.2208	29.1009	2.3667
-47.2679	-2.3604	-0.0126	6.4946	5.4224	5.6381	5.0417	4.5374	4.821	5.4658	6.81	9.5016	13.1945	19.2328	29.1112	2.369
-47.1679	-2.3652	-0.0136	6.4968	5.4127	5.6387	5.0442	4.5268	4.8233	5.4603	6.8124	9.5056	13.1953	19.2385	29.1118	2.371
-47.0679	-2.363	-0.0156	6.4961	5.4172	5.6443	5.0436	4.5251	4.823	5.4631	6.8124	9.5047	13.1938	19.2436	29.1221	2.3785
-46.9679	-2.3571	-0.0212	6.4955	5.4094	5.64	5.0467	4.5273	4.8124	5.4665	6.8147	9.5042	13.1962	19.2482	29.1179	2.3793
-46.8679	-2.3706	-0.0182	6.4883	5.4147	5.635	5.0379	4.535	4.8162	5.4733	6.8207	9.5099	13.2022	19.2604	29.134	2.3743
-46.7679	-2.3737	-0.017	6.4937	5.4212	5.6472	5.0439	4.5384	4.8299	5.474	6.8207	9.524	13.213	19.2686	29.1374	2.3891
-46.6679	-2.3738	-0.0174	6.4885	5.4123	5.6442	5.0455	4.5395	4.8239	5.4792	6.8229	9.5256	13.2146	19.2765	29.146	2.3908
-46.5679	-2.3722	-0.0255	6.4899	5.4118	5.6503	5.0498	4.5507	4.8322	5.4673	6.8227	9.5261	13.2155	19.2803	29.1457	2.3908
-46.4679	-2.3704	-0.0231	6.4945	5.416	5.652	5.0442	4.5528	4.8319	5.475	6.8349	9.5288	13.2179	19.288	29.16	2.3937
-46.3679	-2.3789	-0.0201	6.4913	5.4131	5.6471	5.0499	4.5433	4.8373	5.4824	6.8385	9.541	13.2317	19.3015	29.1699	2.396
-46.2679	-2.3834	-0.0157	6.4941	5.4208	5.6474	5.0532	4.5574	4.8319	5.4876	6.843	9.544	13.2359	19.3084	29.1808	2.3986
-46.1679	-2.3844	-0.0111	6.4887	5.4212	5.6574	5.0528	4.5488	4.835	5.4804	6.8428	9.5462	13.235	19.3086	29.1841	2.4008
-46.0679	-2.3904	-0.0159	6.4869	5.4113	5.65	5.0476	4.5474	4.8333	5.4833	6.8426	9.5451	13.2336	19.3103	29.1951	2.3988
-45.9679	-2.3931	-0.0145	6.4875	5.4215	5.6582	5.0524	4.564	4.833	5.4808	6.8478	9.5551	13.2389	19.3193	29.2006	2.4026
-45.8679	-2.3948	-0.0208	6.4823	5.4271	5.6602	5.0494	4.5549	4.8391	5.4886	6.8386	9.5607	13.2492	19.3286	29.2107	2.408
-45.7679	-2.3961	-0.0204	6.4896	5.4211	5.6572	5.0519	4.5573	4.831	5.4951	6.8508	9.5642	13.2461	19.3367	29.2126	2.4106
-45.6679	-2.3933	-0.0178	6.4957	5.4275	5.6649	5.0552	4.566	4.8324	5.4838	6.8517	9.5655	13.2466	19.3466	29.2239	2.4187
-45.5679	-2.3989	-0.0182	6.4888	5.4227	5.6614	5.0537	4.5609	4.8327	5.4927	6.8544	9.5758	13.2494	19.3401	29.2266	2.4123
-45.4679	-2.3995	-0.0274	6.4796	5.4238	5.6571	5.0482	4.5628	4.8372	5.4907	6.8643	9.5791	13.2584	19.3487	29.2275	2.4146
-45.3679	-2.3978	-0.0253	6.4836	5.4258	5.652	5.0558	4.5626	4.837	5.4964	6.8581	9.5874	13.2589	19.3528	29.2401	2.423
-45.2679	-2.4052	-0.0212	6.4844	5.4229	5.663	5.0519	4.5647	4.8393	5.5027	6.8599	9.5782	13.2608	19.362	29.2434	2.4253
-45.1679	-2.4093	-0.0192	6.4879	5.4221	5.6626	5.0421	4.5782	4.8414	5.5013	6.8521	9.5827	13.2646	19.3669	29.2554	2.4272
-45.0679	-2.4097	-0.0229	6.4788	5.4201	5.6599	5.0471	4.5797	4.8444	5.508	6.8636	9.586	13.266	19.3791	29.2568	2.429
-44.9679	-2.4067	-0.0223	6.4802	5.426	5.6712	5.0556	4.575	4.8456	5.5164	6.8683	9.5965	13.2817	19.3842	29.2601	2.4311
-44.8679	-2.4152	-0.0294	6.477	5.4281	5.6709	5.0504	4.5864	4.8497	5.5147	6.8701	9.6004	13.2806	19.3955	29.2733	2.4286
-44.7679	-2.4139	-0.0312	6.4753	5.4279	5.6672	5.0521	4.5802	4.8504	5.5238	6.8821	9.6022	13.2785	19.3954	29.2772	2.4401
-44.6679	-2.4167	-0.0315	6.4795	5.4221	5.6737	5.0543	4.581	4.8569	5.5167	6.8722	9.6075	13.2785	19.4089	29.2848	2.4429
-44.5679	-2.42	-0.0322	6.4666	5.4191	5.667	5.058	4.5883	4.8552	5.5158	6.8701	9.607	13.2767	19.41	29.2832	2.4493
-44.4679	-2.4199	-0.0302	6.4727	5.4261	5.6584	5.0443	4.5817	4.8431	5.5274	6.8769	9.6087	13.2822	19.4188	29.2972	2.4528
-44.3679	-2.4263	-0.0307	6.485	5.4282	5.6682	5.0572	4.5865	4.8501	5.5281	6.8822	9.6248	13.2939	19.4364	29.3041	2.4483
-44.2679	-2.4255	-0.0329	6.4818	5.4275	5.6709	5.0577	4.5862	4.8511	5.5315	6.8816	9.6245	13.292	19.4314	29.314	2.4571
-44.1679	-2.4324	-0.0281	6.4745	5.4314	5.6679	5.0557	4.5896	4.8402	5.5259	6.8831	9.6247	13.2938	19.4373	29.3161	2.458
-44.0679	-2.4368	-0.0269	6.4779	5.4312	5.6663	5.052	4.5929	4.8434	5.5341	6.8827	9.6371	13.2965	19.4326	29.3185	2.4616
-43.9679	-2.439	-0.0228	6.4711	5.4278	5.6743	5.0583	4.5914	4.8446	5.5286	6.8848	9.6265	13.298	19.4397	29.3194	2.464
-43.8679	-2.4391	-0.0296	6.4779	5.424	5.6731	5.059	4.5937	4.8458	5.5374	6.8794	9.6296	13.3137	19.452	29.3301	2.4655
-43.7679	-2.441	-0.0305	6.4773	5.4272	5.6802	5.0551	4.5932	4.8498	5.5408	6.8964	9.6357	13.3203	19.4621	29.3378	2.4618
-43.6679	-2.4396	-0.032	6.4809	5.4326	5.6803	5.0571	4.6008	4.8567	5.5388	6.8962	9.6475	13.3183	19.4625	29.3364	2.4719
-43.5679	-2.4445	-0.0306	6.4839	5.4312	5.6727	5.0586	4.5934	4.8429	5.547	6.887	9.6385	13.3213	19.4715	29.3398	2.4728
-43.4679	-2.4473	-0.032	6.4833	5.4313	5.6851	5.0536	4.5992	4.8483	5.5447	6.8924	9.6455	13.3261	19.4697	29.3558	2.4723
-43.3679	-2.448	-0.0259	6.4761	5.4282	5.6872	5.065	4.6062	4.85	5.5434	6.8983	9.6547	13.3238	19.4767	29.3536	2.4792
-43.2679	-2.4432	-0.0279	6.4757	5.4187	5.6782	5.0543	4.5979	4.8485	5.5492	6.8992	9.6435	13.3234	19.486	29.3533	2.4784
-43.1679	-2.4509	-0.0271	6.482	5.4287	5.6833	5.0551	4.6024	4.8407	5.5502	6.8973	9.6447	13.3241	19.4794	29.3581	2.4703
-43.0679	-2.4566	-0.0241	6.4814	5.4293	5.6821	5.0486	4.6041	4.8466	5.5474	6.9015	9.6512	13.3223	19.4913	29.361	2.4755
-42.9679	-2.4598	-0.0247	6.4738	5.4235	5.6826	5.0443	4.6037	4.8476	5.5518	6.8977	9.6601	13.3237	19.5018	29.3695	2.4849
-42.8679	-2.4593	-0.026	6.4824	5.4354	5.6875	5.0506	4.6138	4.8523	5.5595	6.907	9.6569	13.3312	19.5036	29.385	2.4818
-42.7679	-2.462	-0.0259	6.481	5.436	5.6882	5.05	4.6153	4.8585	5.5577	6.9068	9.6616	13.3307	19.5139	29.3877	2.4834
-42.6679	-2.4597	-0.024	6.4796	5.4242	5.6801	5.0418	4.6016	4.8565	5.5613	6.9132	9.6476	13.3369	19.5148	29.3864	2.4897
-42.5679	-2.4636	-0.0215	6.4734	5.4254	5.6727	5.0401	4.6041	4.8447	5.5517	6.9107	9.651	13.3391	19.5105	29.3885	2.4845
-42.4679	-2.4698	-0.027	6.4636	5.4186	5.6804	5.0305	4.6155	4.8467	5.5591	6.9129	9.6618	13.3411	19.5221	29.3907	2.4862
-42.3679	-2.4675	-0.0268	6.4711	5.4245	5.6798	5.0401	4.6099	4.8491	5.5694	6.9271	9.6533	13.347	19.5304	29.3966	2.4929
-42.2679	-2.4676	-0.0263	6.4741	5.4235	5.6785	5.0423	4.6232	4.8649	5.5593	6.9186	9.6586	13.3415	19.5344	29.4096	2.4942
-42.1679	-2.4722	-0.0225	6.4626	5.4255	5.6854	5.0439	4.6154	4.8674	5.5594	6.9186	9.6518	13.3428	19.5381	29.418	2.4943
-42.0679	-2.4823	-0.0195	6.4677	5.4178	5.6822	5.0386	4.6171	4.86	5.5542	6.9201	9.6613	13.3445	19.545	29.4233	2.497
-41.9679	-2.48	-0.0221	6.465	5.4284	5.6782	5.0437	4.6189	4.8625	5.5589	6.9207	9.6645	13.3481	19.558	29.4268	2.5013
-41.8679	-2.4802	-0.0209	6.4603	5.4252	5.6876	5.0396	4.6213	4.8649	5.567	6.9262	9.6684	13.3511	19.553	29.4301	2.5026
-41.7679	-2.4857	-0.0198	6.4657	5.4211	5.6836	5.0319	4.618	4.8699	5.5637	6.9231	9.663	13.3549	19.5656	29.4335	2.4992
-41.6679	-2.4911	-0.024	6.4547	5.4189	5.6899	5.0313	4.6193	4.8714	5.5553	6.9223	9.6722	13.3622	19.5752	29.4401	2.5071
-41.5679	-2.487	-0.022	6.4533	5.4154	5.682	5.0341	4.6237	4.8606	5.5674	6.929	9.6746	13.3691	19.5879	29.463	2.5124
-41.4679	-2.4904	-0.017	6.4656	5.4274	5.6897	5.033	4.6275	4.8681	5.5698	6.9291	9.6814	13.3723	19.5902	29.4667	2.5099
-41.3679	-2.4955	-0.0141	6.4558	5.4205	5.6914	5.0427	4.6322	4.8701	5.5751	6.9336	9.6765	13.3764	19.5995	29.4781	2.5116
-41.2679	-2.4987	-0.0146	6.4622	5.4279	5.6874	5.0377	4.638	4.877	5.5737	6.9312	9.693	13.3824	19.5982	29.4824	2.5073
-41.1679	-2.5017	-0.0184	6.4608	5.4172	5.6979	5.0362	4.6331	4.8711	5.5712	6.9302	9.6932	13.3722	19.6039	29.4802	2.5139
-41.0679	-2.5034	-0.0172	6.4536	5.4178	5.6921	5.0406	4.638	4.8581	5.5743	6.9418	9.6813	13.3831	19.6077	29.4903	2.5179
-40.9679	-2.5077	-0.0142	6.4574	5.4239	5.6896	5.0355	4.6284	4.862	5.5738	6.9336	9.6857	13.3889	19.6174	29.4951	2.5208
-40.8679	-2.5149	-0.0173	6.4508	5.42	5.6855	5.0297	4.6226	4.8633	5.5801	6.9354	9.6959	13.3968	19.6144	29.4972	2.5239
-40.7679	-2.5092	-0.0157	6.4544	5.4293	5.6924	5.0262	4.6399	4.8583	5.5774	6.9516	9.6921	13.397	19.6262	29.5102	2.5302
-40.6679	-2.5087	-0.0127	6.4564	5.428	5.6971	5.0375	4.644	4.867	5.582	6.9492	9.7002	13.4014	19.6265	29.5119	2.5249
-40.5679	-2.5095	-0.0103	6.4639	5.4268	5.6945	5.0296	4.6337	4.857	5.5834	6.952	9.703	13.404	19.6335	29.5142	2.5249
-40.4679	-2.5208	-0.0076	6.4557	5.4237	5.6924	5.0307	4.6415	4.8714	5.5849	6.9447	9.6952	13.4079	19.6475	29.5178	2.5188
-40.3679	-2.5171	-0.0156	6.4497	5.4235	5.6966	5.0388	4.6426	4.8623	5.5903	6.954	9.6967	13.4127	19.6404	29.5189	2.53
-40.2679	-2.5183	-0.0162	6.4564	5.4226	5.692	5.0344	4.644	4.8561	5.582	6.9589	9.6991	13.4104	19.6507	29.5301	2.5267
-40.1679	-2.5213	-0.0135	6.452	5.417	5.6983	5.0335	4.6432	4.8686	5.581	6.9584	9.6899	13.4211	19.6561	29.5292	2.5352
-40.0679	-2.5215	-0.009	6.4519	5.415	5.6902	5.0271	4.6558	4.8682	5.5726	6.9512	9.699	13.4173	19.655	29.5327	2.5372
-39.9679	-2.5329	-0.0072	6.4487	5.4161	5.6856	5.035	4.6511	4.8608	5.5765	6.9643	9.7037	13.4271	19.6695	29.5351	2.5306
-39.8679	-2.5299	-0.0056	6.4383	5.4101	5.682	5.019	4.6422	4.8733	5.5835	6.9667	9.6963	13.428	19.6731	29.5492	2.5413
-39.7679	-2.5307	-0.0089	6.4381	5.4159	5.6883	5.0261	4.6535	4.8674	5.5819	6.9568	9.7001	13.4298	19.6648	29.5515	2.5363
-39.6679	-2.529	-0.0066	6.4451	5.4058	5.6793	5.0236	4.6508	4.869	5.587	6.97	9.703	13.4311	19.6739	29.5571	2.5392
-39.5679	-2.5368	-0.0051	6.4406	5.4175	5.6817	5.0233	4.6534	4.8644	5.5797	6.9683	9.7191	13.4412	19.6847	29.5608	2.5346
-39.4679	-2.5331	-0.0075	6.4417	5.4161	5.6791	5.0194	4.654	4.8757	5.5855	6.9687	9.7082	13.43	19.6835	29.5694	2.5434
-39.3679	-2.5393	-0.0023	6.4366	5.4115	5.6769	5.0133	4.6677	4.8695	5.5875	6.9712	9.7113	13.4344	19.6842	29.5739	2.5397
-39.2679	-2.5401	-0.0011	6.4347	5.4112	5.674	5.0066	4.6636	4.8631	5.5938	6.9783	9.7178	13.4444	19.6929	29.5793	2.5446
-39.1679	-2.5441	-0.0087	6.4404	5.4126	5.6805	5.0105	4.6692	4.8799	5.5857	6.9906	9.7251	13.4472	19.6998	29.5941	2.5389
-39.0679	-2.5473	-0.0058	6.4357	5.4081	5.6825	5.0176	4.6706	4.8736	5.5872	6.9853	9.7257	13.4488	19.6992	29.5975	2.5498
-38.9679	-2.5433	-0.0043	6.4321	5.4088	5.6767	5.0137	4.6726	4.8658	5.5912	6.9895	9.7182	13.4449	19.7071	29.6019	2.5545
-38.8679	-2.551	-0.0001	6.4398	5.4074	5.6782	5.0134	4.67	4.8784	5.5888	6.9912	9.7223	13.4564	19.7049	29.6079	2.5506
-38.7679	-2.5545	-0.007	6.4417	5.4129	5.6762	5.007	4.6896	4.8748	5.59	7.0023	9.74	13.4637	19.7175	29.6145	2.549
-38.6679	-2.5606	0.0008	6.4446	5.4081	5.6776	5.0159	4.6798	4.8707	5.5975	6.9965	9.7424	13.4588	19.7153	29.6172	2.5589
-38.5679	-2.5584	0.0071	6.4424	5.4159	5.6772	5.0171	4.6931	4.8772	5.5941	7.0002	9.7395	13.4615	19.7242	29.6203	2.5636
-38.4679	-2.5609	0.0026	6.4334	5.4138	5.6818	5.0123	4.6869	4.8769	5.5959	6.9986	9.7321	13.4633	19.7243	29.6223	2.5556
-38.3679	-2.5621	0.0052	6.4334	5.415	5.6769	5.0024	4.6804	4.8797	5.5889	7.0048	9.7445	13.4718	19.7317	29.6267	2.5531
-38.2679	-2.5643	0.002	6.441	5.4086	5.6785	5.0056	4.6896	4.8849	5.5889	7.0013	9.7464	13.4663	19.7274	29.6273	2.5613
-38.1679	-2.567	0.0027	6.433	5.4127	5.6667	4.9974	4.693	4.8757	5.5864	7.0119	9.7431	13.4722	19.7364	29.6455	2.5587
-38.0679	-2.5726	0.0048	6.4291	5.412	5.6811	5.0078	4.6837	4.8766	5.5882	7.0078	9.7394	13.4809	19.7364	29.6474	2.5628
-37.9679	-2.5736	0.0032	6.4204	5.4131	5.6809	5.0025	4.6923	4.8877	5.5798	7.0157	9.7473	13.4688	19.7421	29.6472	2.5704
-37.8679	-2.5762	0.0069	6.4226	5.4072	5.6694	4.9965	4.6885	4.8774	5.5878	7.0131	9.7503	13.4807	19.7435	29.6557	2.5705
-37.7679	-2.5737	0.0028	6.4265	5.4209	5.6706	5.0079	4.698	4.8757	5.5897	7.0129	9.7504	13.4858	19.7571	29.6621	2.5687
-37.6679	-2.5701	0.0031	6.4281	5.421	5.6749	5.0137	4.7002	4.8892	5.5972	7.0233	9.7541	13.4919	19.7581	29.6647	2.57
-37.5679	-2.5755	-0.0007	6.4364	5.4163	5.677	5.0076	4.7021	4.8948	5.5913	7.0151	9.759	13.488	19.7537	29.6662	2.5659
-37.4679	-2.5782	0.0032	6.4303	5.4118	5.6725	4.9991	4.6983	4.8837	5.5956	7.0206	9.7595	13.4855	19.7555	29.6713	2.5763
-37.3679	-2.5776	0.0068	6.4307	5.4183	5.6743	5.0025	4.7039	4.8854	5.5965	7.0291	9.7571	13.4975	19.7633	29.6792	2.5745
-37.2679	-2.5803	0.0069	6.4277	5.4145	5.671	5.0016	4.7055	4.8991	5.6027	7.032	9.769	13.4937	19.7693	29.6821	2.5751
-37.1679	-2.5775	0.0089	6.4389	5.4181	5.6778	4.9955	4.7159	4.8915	5.6044	7.0289	9.7685	13.4942	19.7698	29.6903	2.5719
-37.0679	-2.5812	0.0053	6.4378	5.417	5.6831	4.9923	4.7068	4.9008	5.5961	7.0399	9.7747	13.5026	19.7854	29.6859	2.5698
-36.9679	-2.5777	0.0033	6.433	5.4235	5.674	5.0011	4.7014	4.8913	5.6003	7.0376	9.7655	13.5036	19.7811	29.6872	2.5732
-36.8679	-2.5845	0.0103	6.4304	5.4136	5.6755	5.0009	4.7139	4.9071	5.5914	7.0303	9.7701	13.5018	19.7777	29.6969	2.5741
-36.7679	-2.5882	0.0137	6.4308	5.4217	5.6711	4.9933	4.7195	4.903	5.6006	7.0428	9.7749	13.5095	19.7875	29.6958	2.5779
-36.6679	-2.5858	0.0086	6.4288	5.4138	5.6761	4.9963	4.7117	4.9043	5.6006	7.0361	9.7669	13.5148	19.7894	29.699	2.5745
-36.5679	-2.5794	0.0065	6.4319	5.4187	5.674	4.9915	4.7166	4.895	5.6042	7.0316	9.7691	13.5283	19.7949	29.7044	2.5762
-36.4679	-2.5866	0.0084	6.4348	5.4128	5.6741	4.9833	4.7133	4.9025	5.5997	7.0462	9.7779	13.5294	19.801	29.7111	2.5716
-36.3679	-2.5846	0.0014	6.4336	5.4203	5.6738	4.9817	4.7267	4.9082	5.6017	7.0397	9.7843	13.5301	19.8103	29.7143	2.5778
-36.2679	-2.5881	0.0047	6.4278	5.4186	5.6743	4.9916	4.7218	4.9025	5.6091	7.0346	9.7746	13.5274	19.8006	29.7177	2.58
-36.1679	-2.5832	0.0028	6.4252	5.4186	5.6772	4.9876	4.7239	4.9071	5.6014	7.0487	9.779	13.5351	19.8111	29.7283	2.5857
-36.0679	-2.5904	0.0083	6.4224	5.4121	5.6757	4.9844	4.7385	4.9084	5.6065	7.0438	9.7713	13.5423	19.8111	29.7249	2.5794
-35.9679	-2.5901	0.0041	6.4209	5.4224	5.6785	4.9842	4.7216	4.9162	5.6008	7.0545	9.7694	13.5385	19.8105	29.7264	2.5831
-35.8679	-2.5945	0.008	6.426	5.4238	5.6743	4.982	4.7239	4.9043	5.595	7.0484	9.778	13.5438	19.8135	29.7196	2.5844
-35.7679	-2.5893	0.0084	6.4221	5.418	5.6792	4.9708	4.7253	4.9105	5.6038	7.04	9.7707	13.5463	19.8096	29.7242	2.5892
-35.6679	-2.5919	0.0067	6.4224	5.4127	5.6799	4.9804	4.733	4.9021	5.6109	7.0561	9.7745	13.5508	19.8089	29.7383	2.5827
-35.5679	-2.5942	0.0109	6.4244	5.4217	5.6799	4.9835	4.7294	4.9198	5.6105	7.0577	9.7762	13.55	19.8213	29.7479	2.5806
-35.4679	-2.5988	0.0106	6.4193	5.4112	5.6767	4.9862	4.7295	4.9142	5.5974	7.0528	9.7754	13.5593	19.8169	29.742	2.588
-35.3679	-2.6001	0.0043	6.4148	5.4162	5.6726	4.9766	4.7388	4.9148	5.6046	7.0614	9.7778	13.5697	19.8237	29.7523	2.5867
-35.2679	-2.5987	0.0117	6.4283	5.4143	5.6727	4.976	4.7429	4.922	5.5991	7.0559	9.7772	13.5701	19.823	29.7505	2.5913
-35.1679	-2.6039	0.0112	6.418	5.4144	5.6711	4.9768	4.7355	4.9295	5.6046	7.0567	9.7697	13.5662	19.8339	29.7588	2.5925
-35.0679	-2.606	0.0069	6.4241	5.4117	5.6647	4.9804	4.7393	4.918	5.6084	7.0657	9.7739	13.5704	19.8286	29.7686	2.5914
-34.9679	-2.6019	0.0125	6.4191	5.4105	5.6753	4.9787	4.737	4.9266	5.6142	7.0678	9.7777	13.5741	19.8413	29.7683	2.5953
-34.8679	-2.604	0.0101	6.4139	5.3982	5.6736	4.9732	4.7353	4.9282	5.6013	7.0601	9.772	13.5722	19.8386	29.7702	2.5946
-34.7679	-2.6022	0.0115	6.4036	5.3974	5.6668	4.9711	4.7294	4.918	5.599	7.0623	9.7622	13.5699	19.8349	29.7748	2.5914
-34.6679	-2.606	0.0095	6.4064	5.3955	5.6652	4.9684	4.7328	4.9255	5.6061	7.0576	9.768	13.5735	19.8439	29.7807	2.5919
-34.5679	-2.6012	0.0107	6.4017	5.4052	5.6642	4.9764	4.7372	4.9154	5.6029	7.0584	9.7701	13.5875	19.8452	29.7807	2.5952
-34.4679	-2.6054	0.0162	6.4029	5.4019	5.6613	4.9724	4.7396	4.9217	5.6075	7.0658	9.7646	13.5871	19.8531	29.7953	2.5932
-34.3679	-2.612	0.0132	6.4027	5.4021	5.6578	4.969	4.7468	4.9257	5.6058	7.0598	9.7719	13.5891	19.8542	29.7909	2.5889
-34.2679	-2.6061	0.0135	6.4009	5.397	5.6694	4.97	4.7393	4.928	5.5973	7.0625	9.7743	13.5898	19.8588	29.7928	2.5986
-34.1679	-2.6076	0.0197	6.4005	5.3988	5.6654	4.9687	4.7472	4.9246	5.6032	7.058	9.7679	13.5938	19.8589	29.8017	2.5934
-34.0679	-2.6113	0.0158	6.3955	5.3986	5.6687	4.9629	4.749	4.9403	5.5993	7.0704	9.7743	13.5897	19.8691	29.8017	2.5905
-33.9679	-2.61	0.0134	6.395	5.3975	5.6655	4.9652	4.7415	4.9332	5.5969	7.068	9.7783	13.5925	19.8712	29.8092	2.592
-33.8679	-2.6154	0.0213	6.392	5.3889	5.6668	4.961	4.7448	4.9373	5.6028	7.0678	9.77	13.5972	19.8778	29.8098	2.5958
-33.7679	-2.6176	0.0166	6.3907	5.398	5.6622	4.9622	4.7378	4.9312	5.5938	7.0643	9.762	13.598	19.8742	29.8157	2.5996
-33.6679	-2.6151	0.0184	6.3886	5.3974	5.6593	4.9574	4.7478	4.9327	5.594	7.069	9.76	13.6078	19.8755	29.8185	2.5961
-33.5679	-2.6178	0.0231	6.3924	5.3984	5.6692	4.9536	4.7478	4.9322	5.6027	7.0726	9.7744	13.609	19.8803	29.8254	2.6
-33.4679	-2.6226	0.0162	6.3908	5.3957	5.6643	4.9544	4.7522	4.9335	5.6	7.0655	9.767	13.6157	19.8923	29.8282	2.5943
-33.3679	-2.6149	0.0191	6.3844	5.3878	5.6656	4.9616	4.7446	4.9445	5.6025	7.0707	9.7598	13.6164	19.8854	29.8409	2.6038
-33.2679	-2.6163	0.019	6.3866	5.3886	5.6608	4.9587	4.7595	4.9413	5.5982	7.0712	9.7645	13.6181	19.8963	29.8425	2.5987
-33.1679	-2.6232	0.0285	6.3834	5.3903	5.6706	4.9579	4.7468	4.9449	5.5985	7.0797	9.758	13.6169	19.9028	29.8522	2.5968
-33.0679	-2.6281	0.0294	6.3812	5.3902	5.6631	4.9604	4.7493	4.9421	5.5994	7.0738	9.7752	13.6199	19.9008	29.8567	2.5996
-32.9679	-2.6272	0.0234	6.3835	5.3938	5.6727	4.961	4.7566	4.9554	5.5943	7.08	9.7715	13.6285	19.9064	29.8539	2.5975
-32.8679	-2.6255	0.0196	6.381	5.3923	5.6633	4.9611	4.7468	4.9507	5.6019	7.0829	9.765	13.6278	19.9097	29.8617	2.5986
-32.7679	-2.6286	0.0177	6.3775	5.3777	5.6699	4.9659	4.7493	4.9408	5.594	7.0803	9.7728	13.6295	19.9117	29.86	2.6073
-32.6679	-2.624	0.023	6.3744	5.3857	5.6552	4.9521	4.7456	4.9454	5.5936	7.0818	9.7696	13.6355	19.9115	29.8688	2.6077
-32.5679	-2.6232	0.0202	6.372	5.3846	5.6689	4.9643	4.7466	4.9488	5.598	7.0774	9.7616	13.6222	19.9179	29.8722	2.6056
-32.4679	-2.6285	0.0262	6.3698	5.3913	5.6608	4.9508	4.7497	4.9403	5.596	7.0846	9.7648	13.6198	19.9136	29.8736	2.6016
-32.3679	-2.6204	0.0227	6.3756	5.3837	5.6634	4.9596	4.7561	4.9451	5.5936	7.0788	9.7685	13.6259	19.9168	29.8873	2.6048
-32.2679	-2.6221	0.0249	6.3752	5.3894	5.6607	4.9585	4.7482	4.9475	5.5899	7.0906	9.763	13.6265	19.9261	29.8921	2.5957
-32.1679	-2.6242	0.021	6.3701	5.3722	5.6609	4.9559	4.749	4.9516	5.5973	7.0833	9.7657	13.6328	19.9196	29.8945	2.6005
-32.0679	-2.6232	0.0198	6.3812	5.3888	5.6575	4.9548	4.7598	4.9372	5.6037	7.0929	9.7694	13.6396	19.9251	29.9024	2.5985
-31.9679	-2.6341	0.0213	6.3733	5.3815	5.6548	4.96	4.7492	4.9541	5.5972	7.0918	9.775	13.6423	19.9336	29.9135	2.6025
-31.8679	-2.6259	0.0199	6.3724	5.386	5.653	4.9491	4.7539	4.9545	5.6003	7.0884	9.7681	13.6434	19.9302	29.9186	2.6137
-31.7679	-2.6294	0.0237	6.369	5.3856	5.654	4.9467	4.7491	4.9503	5.6039	7.0915	9.762	13.6513	19.9385	29.922	2.6069
-31.6679	-2.6323	0.0225	6.3737	5.3881	5.6557	4.9473	4.7575	4.9547	5.6036	7.0996	9.7696	13.6527	19.9516	29.9389	2.6062
-31.5679	-2.6326	0.0245	6.3753	5.3814	5.6502	4.9481	4.7599	4.9611	5.5967	7.1048	9.7749	13.6497	19.9514	29.9426	2.6097
-31.4679	-2.6326	0.0197	6.3752	5.387	5.6533	4.9485	4.7537	4.9652	5.5993	7.0996	9.7693	13.6566	19.952	29.9493	2.6083
-31.3679	-2.6279	0.0255	6.3819	5.3886	5.6523	4.9494	4.7592	4.9574	5.6072	7.0998	9.7621	13.6589	19.9666	29.9508	2.6097
-31.2679	-2.6309	0.0263	6.3779	5.3917	5.6532	4.9571	4.7582	4.9644	5.5924	7.0927	9.7733	13.6614	19.9648	29.9535	2.6076
-31.1679	-2.6335	0.0268	6.3753	5.376	5.6505	4.9486	4.7553	4.9544	5.6026	7.1074	9.7684	13.6642	19.9547	29.9687	2.6039
-31.0679	-2.6339	0.0242	6.3734	5.3877	5.6598	4.9479	4.7576	4.9595	5.6014	7.11	9.7612	13.6705	19.9653	29.978	2.6075
-30.9679	-2.632	0.0208	6.3723	5.3776	5.6456	4.9479	4.7632	4.9623	5.6015	7.1074	9.7594	13.668	19.9624	29.9858	2.6055
-30.8679	-2.6289	0.0224	6.3708	5.3816	5.6437	4.9472	4.7507	4.9554	5.5945	7.1031	9.768	13.6644	19.96	29.9852	2.6124
-30.7679	-2.6331	0.0243	6.3666	5.3786	5.6396	4.939	4.7591	4.9576	5.5957	7.1014	9.7596	13.6681	19.9674	29.9921	2.6065
-30.6679	-2.6365	0.0255	6.3719	5.3801	5.6495	4.9421	4.7517	4.9513	5.5948	7.1039	9.7638	13.6629	19.9662	29.9949	2.611
-30.5679	-2.635	0.0262	6.3719	5.3798	5.6466	4.9382	4.7496	4.9574	5.6074	7.1053	9.7736	13.6798	19.9776	29.9999	2.6097
-30.4679	-2.6357	0.0252	6.3629	5.3762	5.6407	4.9441	4.762	4.961	5.6041	7.1049	9.7665	13.6818	19.9803	30.0065	2.6104
-30.3679	-2.6347	0.0267	6.3657	5.3777	5.6492	4.9388	4.7485	4.9689	5.6063	7.112	9.7642	13.6867	19.9771	30.0174	2.6088
-30.2679	-2.6361	0.0289	6.3627	5.3828	5.6354	4.9521	4.7609	4.962	5.6005	7.1093	9.7652	13.6792	19.9867	30.0226	2.6084
-30.1679	-2.6346	0.0236	6.3604	5.3697	5.6412	4.9489	4.7602	4.9635	5.5989	7.1061	9.7649	13.6832	19.9834	30.023	2.6103
-30.0679	-2.6333	0.0308	6.3627	5.3813	5.6331	4.9453	4.7501	4.9655	5.5965	7.1123	9.7595	13.6905	19.9847	30.0238	2.6074
-29.9679	-2.6351	0.0216	6.365	5.3811	5.6469	4.9502	4.7547	4.9672	5.6053	7.1085	9.7687	13.6877	20.0018	30.0351	2.6061
-29.8679	-2.6313	0.0182	6.3644	5.3813	5.6377	4.9472	4.7577	4.9655	5.5964	7.1104	9.7602	13.6903	19.9955	30.0418	2.6078
-29.7679	-2.6353	0.0213	6.3633	5.3807	5.6414	4.9443	4.7491	4.9625	5.6045	7.1068	9.7589	13.6911	19.9992	30.0438	2.6117
-29.6679	-2.6358	0.0204	6.3674	5.378	5.6379	4.9468	4.7548	4.9666	5.5989	7.1052	9.77	13.6947	20.0061	30.0479	2.6154
-29.5679	-2.6355	0.0243	6.3669	5.3688	5.6371	4.9409	4.7564	4.958	5.6006	7.1122	9.7599	13.6978	20.0031	30.0505	2.6161
-29.4679	-2.634	0.0227	6.3586	5.3741	5.6339	4.9451	4.7549	4.964	5.6002	7.1073	9.7591	13.7029	20.0051	30.0464	2.613
-29.3679	-2.6379	0.0217	6.3574	5.3709	5.6333	4.9494	4.7582	4.9668	5.6043	7.1226	9.7615	13.7007	20.0163	30.0555	2.6105
-29.2679	-2.6307	0.0256	6.3668	5.3667	5.6367	4.9468	4.7569	4.9771	5.6029	7.1184	9.7618	13.7164	20.0146	30.0667	2.6147
-29.1679	-2.6392	0.0225	6.3643	5.3681	5.632	4.9526	4.7575	4.9703	5.5962	7.1116	9.7539	13.7077	20.0242	30.0689	2.6088
-29.0679	-2.6344	0.021	6.3638	5.3769	5.6304	4.9461	4.7525	4.9739	5.5961	7.1163	9.7578	13.7199	20.0248	30.0769	2.6125
-28.9679	-2.6372	0.0232	6.3614	5.3581	5.6413	4.9469	4.7536	4.9771	5.5918	7.1171	9.7586	13.704	20.023	30.0754	2.6131
-28.8679	-2.6358	0.0255	6.3464	5.3645	5.6339	4.9417	4.7647	4.9645	5.5883	7.1193	9.7509	13.7169	20.0259	30.0801	2.6168
-28.7679	-2.6363	0.0257	6.3613	5.3621	5.6323	4.9435	4.7517	4.9715	5.5999	7.1153	9.7526	13.7097	20.029	30.0845	2.6115
-28.6679	-2.6388	0.0278	6.3579	5.362	5.6332	4.9444	4.7694	4.9664	5.5919	7.122	9.7608	13.7196	20.0273	30.0808	2.6101
-28.5679	-2.6381	0.0278	6.357	5.3559	5.637	4.9474	4.7634	4.9741	5.6019	7.1172	9.7594	13.724	20.0327	30.0898	2.6129
-28.4679	-2.6392	0.0239	6.3612	5.362	5.636	4.942	4.7713	4.9783	5.6015	7.1133	9.7632	13.7292	20.0351	30.0941	2.6087
-28.3679	-2.6423	0.0233	6.3598	5.3679	5.635	4.9543	4.7626	4.9752	5.601	7.117	9.7592	13.7242	20.0352	30.0951	2.6131
-28.2679	-2.637	0.0208	6.3598	5.3656	5.63	4.9528	4.7551	4.9783	5.598	7.1091	9.7507	13.7284	20.0384	30.0992	2.618
-28.1679	-2.6416	0.0228	6.3545	5.3583	5.6259	4.9497	4.7577	4.972	5.5982	7.1121	9.7527	13.7256	20.0341	30.1019	2.6172
-28.0679	-2.6359	0.0212	6.3572	5.3583	5.6262	4.9481	4.7569	4.9752	5.5985	7.1087	9.7564	13.7248	20.0442	30.1104	2.6174
-27.9679	-2.6417	0.0236	6.3585	5.3674	5.634	4.9506	4.7683	4.9676	5.5974	7.119	9.7533	13.7267	20.0464	30.1114	2.6164
-27.8679	-2.6368	0.0214	6.3585	5.3672	5.6295	4.957	4.7559	4.9743	5.5921	7.1094	9.7484	13.725	20.0453	30.1202	2.6166
-27.7679	-2.6372	0.018	6.3593	5.3603	5.633	4.9518	4.7675	4.9664	5.6011	7.1118	9.7521	13.7298	20.0475	30.1107	2.6172
-27.6679	-2.6358	0.025	6.3595	5.3655	5.6287	4.9528	4.7668	4.9758	5.5977	7.1233	9.7595	13.7348	20.0539	30.1247	2.6162
-27.5679	-2.6416	0.0149	6.3652	5.3656	5.6364	4.9554	4.7623	4.9838	5.6037	7.114	9.756	13.7311	20.065	30.1232	2.6129
-27.4679	-2.6378	0.0112	6.3563	5.3531	5.6266	4.9545	4.7622	4.9737	5.599	7.113	9.747	13.7291	20.0514	30.1178	2.6218
-27.3679	-2.64	0.0193	6.3543	5.3553	5.6182	4.9502	4.7608	4.9772	5.6028	7.1127	9.752	13.7286	20.0557	30.1231	2.6259
-27.2679	-2.6337	0.0188	6.3547	5.3572	5.6217	4.9492	4.763	4.9723	5.5995	7.1154	9.7584	13.7305	20.0669	30.1295	2.6241
-27.1679	-2.6424	0.0197	6.3427	5.3585	5.6189	4.9479	4.7527	4.9775	5.5944	7.1107	9.7519	13.7245	20.0572	30.1281	2.6155
-27.0679	-2.6367	0.0197	6.3395	5.3519	5.6256	4.953	4.7519	4.9695	5.5903	7.1257	9.7451	13.7292	20.0677	30.1372	2.6227
-26.9679	-2.6426	0.021	6.3432	5.3566	5.629	4.9518	4.756	4.9778	5.6	7.1198	9.7487	13.7265	20.0658	30.1396	2.6169
-26.8679	-2.6385	0.0197	6.3402	5.352	5.6227	4.9508	4.7534	4.98	5.5979	7.1256	9.7449	13.7389	20.062	30.1401	2.6227
-26.7679	-2.6414	0.0225	6.3444	5.3601	5.6211	4.9491	4.7481	4.978	5.5963	7.1231	9.7394	13.741	20.0744	30.1413	2.6179
-26.6679	-2.6436	0.0185	6.3441	5.3642	5.6207	4.9481	4.7623	4.9724	5.5946	7.1286	9.7476	13.74	20.0846	30.1386	2.6205
-26.5679	-2.6484	0.0187	6.3463	5.3616	5.6182	4.9591	4.7483	4.9806	5.5963	7.1235	9.7538	13.741	20.0788	30.143	2.6207
-26.4679	-2.6407	0.0166	6.3425	5.3545	5.6156	4.9559	4.7592	4.9732	5.5871	7.1332	9.745	13.7366	20.0875	30.1426	2.631
-26.3679	-2.6506	0.0166	6.3383	5.3537	5.6222	4.9558	4.746	4.9729	5.59	7.1272	9.7399	13.7341	20.0863	30.1493	2.6238
-26.2679	-2.6406	0.0158	6.3413	5.3639	5.6194	4.9521	4.7519	4.9712	5.5905	7.1274	9.7353	13.7412	20.0872	30.1481	2.6327
-26.1679	-2.6405	0.0207	6.3419	5.3569	5.6205	4.9521	4.7479	4.9757	5.5995	7.1293	9.7502	13.737	20.0965	30.1601	2.6258
-26.0679	-2.6467	0.0199	6.3438	5.3545	5.6186	4.9516	4.7494	4.9741	5.5997	7.1346	9.7467	13.7386	20.1019	30.166	2.622
-25.9679	-2.6451	0.0152	6.3405	5.3544	5.6189	4.9593	4.7552	4.975	5.594	7.1328	9.741	13.7486	20.1046	30.1704	2.6263
-25.8679	-2.6449	0.0166	6.3446	5.3577	5.6132	4.9536	4.7436	4.9744	5.5909	7.137	9.7574	13.7503	20.104	30.1729	2.6267
-25.7679	-2.6501	0.0169	6.3447	5.3506	5.6181	4.9596	4.7587	4.9794	5.5929	7.1342	9.7519	13.7506	20.1099	30.1716	2.6291
-25.6679	-2.6507	0.0195	6.3457	5.3617	5.6146	4.955	4.7452	4.9632	5.5916	7.1284	9.7485	13.7559	20.1137	30.1772	2.6337
-25.5679	-2.6532	0.0165	6.3474	5.3525	5.6268	4.9532	4.7604	4.9701	5.5892	7.1323	9.7529	13.7593	20.1153	30.1847	2.631
-25.4679	-2.6457	0.0171	6.3436	5.3566	5.6182	4.9662	4.745	4.9661	5.5869	7.1301	9.7485	13.7556	20.1142	30.1803	2.6358
-25.3679	-2.6496	0.0142	6.3506	5.3607	5.6274	4.9626	4.7461	4.969	5.5944	7.1299	9.7436	13.7528	20.1204	30.1822	2.6288
-25.2679	-2.6507	0.0145	6.3465	5.3551	5.6234	4.9642	4.7444	4.9734	5.592	7.1277	9.7461	13.754	20.112	30.1861	2.6337
-25.1679	-2.6484	0.0177	6.3493	5.3549	5.6199	4.9603	4.7378	4.9669	5.5913	7.141	9.7441	13.7542	20.1232	30.1866	2.6366
-25.0679	-2.6507	0.0185	6.3485	5.3552	5.613	4.9714	4.7448	4.9734	5.5933	7.136	9.7461	13.7636	20.1238	30.1874	2.6338
-24.9679	-2.6531	0.0175	6.3523	5.352	5.6168	4.9738	4.7414	4.9702	5.5895	7.1379	9.7416	13.7695	20.1313	30.1969	2.6307
-24.8679	-2.6529	0.0117	6.3517	5.3573	5.6185	4.9706	4.7544	4.9747	5.5866	7.1383	9.7395	13.765	20.1311	30.1915	2.6346
-24.7679	-2.6587	0.015	6.3517	5.3606	5.6142	4.9624	4.7396	4.9798	5.5878	7.1364	9.7438	13.7687	20.1393	30.2033	2.6383
-24.6679	-2.6553	0.0133	6.351	5.3574	5.6122	4.9655	4.745	4.9759	5.5817	7.1386	9.7486	13.7675	20.1379	30.2081	2.6457
-24.5679	-2.6593	0.0169	6.3422	5.3507	5.6107	4.9628	4.7426	4.9694	5.5803	7.1455	9.7462	13.7671	20.1317	30.216	2.6404
-24.4679	-2.6588	0.0157	6.3532	5.3571	5.6083	4.9667	4.735	4.9782	5.5789	7.1461	9.7398	13.7671	20.1422	30.2182	2.6453
-24.3679	-2.6641	0.0161	6.3467	5.3515	5.6068	4.9742	4.7438	4.9809	5.5825	7.1484	9.7543	13.7684	20.1517	30.2204	2.6412
-24.2679	-2.6641	0.0165	6.3382	5.3612	5.6115	4.9708	4.7381	4.978	5.5766	7.1427	9.7528	13.7702	20.15	30.2226	2.6483
-24.1679	-2.663	0.0091	6.3463	5.3488	5.6055	4.9757	4.7455	4.982	5.5757	7.1488	9.7481	13.7823	20.1519	30.2305	2.647
-24.0679	-2.6638	0.0081	6.3443	5.3601	5.6085	4.973	4.7408	4.9809	5.5775	7.1437	9.7557	13.7809	20.1608	30.2339	2.6497
-23.9679	-2.6617	0.0114	6.3393	5.3564	5.6065	4.9704	4.7344	4.977	5.5894	7.1412	9.7504	13.7883	20.1663	30.2375	2.6564
-23.8679	-2.6668	0.0085	6.3431	5.3618	5.5975	4.9704	4.7323	4.9808	5.5804	7.1433	9.7655	13.7878	20.1669	30.2459	2.6514
-23.7679	-2.6586	0.0082	6.3331	5.3579	5.5968	4.9674	4.7355	4.9871	5.5912	7.1518	9.7582	13.7891	20.1671	30.243	2.6559
-23.6679	-2.6596	0.0103	6.3307	5.3543	5.5954	4.9726	4.7296	4.9825	5.5855	7.1542	9.7556	13.7857	20.1713	30.2436	2.6511
-23.5679	-2.6583	0.0037	6.3296	5.3519	5.5904	4.9666	4.7305	4.9839	5.5808	7.147	9.7546	13.7822	20.1675	30.245	2.6512
-23.4679	-2.6572	0.0018	6.328	5.3502	5.5903	4.9761	4.7324	4.9781	5.5832	7.1434	9.7543	13.788	20.1698	30.2546	2.6504
-23.3679	-2.6591	0.0036	6.3339	5.3546	5.5913	4.9676	4.7346	4.9842	5.5848	7.1491	9.7705	13.7764	20.1774	30.258	2.6539
-23.2679	-2.664	0.005	6.3297	5.3486	5.5869	4.9703	4.719	4.9775	5.5825	7.1412	9.7624	13.7903	20.1684	30.2718	2.6583
-23.1679	-2.6556	0.0053	6.3265	5.3578	5.5845	4.9673	4.7259	4.9968	5.584	7.1524	9.7714	13.794	20.1821	30.2812	2.6579
-23.0679	-2.6636	0.0078	6.3264	5.3539	5.5857	4.9714	4.7214	4.9905	5.5848	7.1539	9.7749	13.7945	20.1913	30.2749	2.6519
-22.9679	-2.663	0.003	6.328	5.359	5.5823	4.9766	4.7268	4.9851	5.5848	7.1548	9.7817	13.7999	20.1888	30.2816	2.6563
-22.8679	-2.6539	0.0016	6.3339	5.3575	5.5799	4.9757	4.7368	4.9959	5.5828	7.1575	9.7817	13.792	20.1841	30.2964	2.6557
-22.7679	-2.6518	-0.0013	6.324	5.3565	5.5878	4.98	4.7341	4.9905	5.5772	7.1551	9.7818	13.7839	20.186	30.2895	2.6537
-22.6679	-2.6602	0.0083	6.322	5.3585	5.5813	4.979	4.7201	4.9987	5.588	7.1557	9.7726	13.7922	20.1807	30.2947	2.652
-22.5679	-2.6601	0.0004	6.3266	5.3564	5.585	4.9691	4.7331	4.9959	5.5768	7.1481	9.7808	13.7941	20.1813	30.2995	2.655
-22.4679	-2.6625	0.001	6.3257	5.3454	5.581	4.9706	4.717	4.988	5.577	7.1495	9.7785	13.7882	20.1854	30.3087	2.6563
-22.3679	-2.6616	-0.0037	6.3189	5.3532	5.5701	4.9722	4.7213	4.9848	5.5746	7.1557	9.7876	13.794	20.1901	30.3053	2.6603
-22.2679	-2.6585	0.004	6.3173	5.3465	5.5723	4.9743	4.7278	4.9864	5.5735	7.15	9.7787	13.7936	20.1848	30.3107	2.666
-22.1679	-2.6653	0.0007	6.3247	5.3559	5.5801	4.9826	4.7345	4.997	5.5748	7.1608	9.7812	13.7905	20.1875	30.3277	2.6574
-22.0679	-2.661	-0.0028	6.3323	5.3492	5.5823	4.9754	4.7422	4.9894	5.5744	7.1651	9.7849	13.8016	20.1877	30.3267	2.6609
-21.9679	-2.6593	0.0039	6.3244	5.3546	5.5791	4.976	4.7275	4.9967	5.5738	7.1581	9.7868	13.8064	20.1954	30.336	2.6635
-21.8679	-2.6574	0.0065	6.3312	5.3486	5.5793	4.9808	4.7289	5.0003	5.5706	7.1594	9.7854	13.8084	20.1976	30.3406	2.6596
-21.7679	-2.6543	0.0023	6.3239	5.3498	5.581	4.9833	4.7214	5.0046	5.564	7.1569	9.786	13.8018	20.1921	30.3395	2.6511
-21.6679	-2.6612	-0.0056	6.3227	5.335	5.5743	4.988	4.713	4.9921	5.5593	7.1552	9.7769	13.7939	20.181	30.3466	2.6511
-21.5679	-2.6579	-0.0059	6.3132	5.3496	5.5739	4.9877	4.7193	4.9961	5.565	7.1537	9.7843	13.8039	20.1863	30.3608	2.6607
-21.4679	-2.6503	-0.0041	6.3176	5.3438	5.5775	4.9798	4.7157	4.9957	5.5618	7.1597	9.7904	13.8168	20.1908	30.359	2.6663
-21.3679	-2.6503	-0.0036	6.3107	5.3418	5.5892	4.9786	4.734	5.0008	5.566	7.1528	9.7867	13.8148	20.1992	30.3741	2.6549
-21.2679	-2.6525	-0.001	6.3179	5.3365	5.5831	4.9884	4.7254	5.0063	5.5696	7.1534	9.7899	13.8184	20.2022	30.3823	2.6552
-21.1679	-2.6526	-0.0076	6.3149	5.3431	5.5905	4.9927	4.7241	5.0149	5.5728	7.1562	9.7987	13.814	20.2062	30.385	2.6528
-21.0679	-2.6508	-0.005	6.3169	5.3358	5.5943	4.9885	4.7277	5.0183	5.5694	7.1568	9.7911	13.8071	20.204	30.3871	2.6564
-20.9679	-2.6535	-0.0077	6.3101	5.3447	5.5876	4.9885	4.7258	5.0207	5.5598	7.1401	9.7845	13.8104	20.2012	30.3897	2.6587
-20.8679	-2.6501	-0.0065	6.3136	5.3401	5.5906	4.9919	4.7225	5.0233	5.5641	7.1447	9.7974	13.8129	20.1982	30.3938	2.6595
-20.7679	-2.6545	-0.012	6.3067	5.3483	5.5922	4.9954	4.7285	5.0264	5.5596	7.1478	9.7942	13.819	20.2026	30.4096	2.6573
-20.6679	-2.6493	-0.0045	6.3062	5.3498	5.5991	5.0012	4.7237	5.0301	5.5673	7.1561	9.7956	13.8186	20.2099	30.4166	2.6619
-20.5679	-2.6578	-0.0006	6.3126	5.3421	5.5953	4.9962	4.7201	5.0359	5.5636	7.1445	9.7808	13.8104	20.2102	30.4127	2.6606
-20.4679	-2.6541	-0.0041	6.3027	5.3526	5.5898	4.9977	4.7247	5.0449	5.5584	7.1496	9.7808	13.8206	20.2139	30.4247	2.6576
-20.3679	-2.6579	-0.0001	6.2964	5.3532	5.5893	5.001	4.7171	5.0381	5.5552	7.1376	9.7935	13.8179	20.2134	30.4267	2.6574
-20.2679	-2.6609	-0.0016	6.2894	5.3485	5.582	4.9978	4.7182	5.0494	5.5394	7.1493	9.7858	13.8104	20.2185	30.4282	2.6593
-20.1679	-2.6652	-0.002	6.2807	5.3407	5.5842	5.0005	4.7101	5.0515	5.5495	7.1526	9.7858	13.8064	20.2237	30.4303	2.6619
-20.0679	-2.6627	-0.0035	6.279	5.3421	5.5859	4.9938	4.7063	5.0527	5.5477	7.1483	9.7796	13.8068	20.2211	30.4429	2.6659
-19.9679	-2.6671	-0.0052	6.2893	5.3325	5.5855	4.9884	4.7057	5.0572	5.5451	7.1463	9.7718	13.8034	20.2209	30.4426	2.6647
-19.8679	-2.665	-0.0033	6.2719	5.3291	5.5812	4.9842	4.7021	5.0579	5.5372	7.1446	9.7693	13.8102	20.2226	30.444	2.673
-19.7679	-2.6604	-0.0021	6.271	5.3356	5.5767	4.98	4.7017	5.0704	5.5357	7.1437	9.7743	13.8139	20.2258	30.453	2.6712
-19.6679	-2.6647	0.0049	6.2835	5.3452	5.5804	4.9924	4.708	5.0791	5.5369	7.1485	9.7735	13.814	20.2369	30.4661	2.6594
-19.5679	-2.6693	0.0036	6.2765	5.334	5.5872	4.9981	4.7017	5.0904	5.5341	7.1438	9.7705	13.805	20.2403	30.4598	2.6647
-19.4679	-2.6696	-0.003	6.2628	5.3178	5.5809	4.9867	4.7019	5.0844	5.5235	7.134	9.7679	13.8032	20.2362	30.4594	2.663
-19.3679	-2.6689	-0.0011	6.2555	5.3154	5.5685	4.9885	4.6905	5.0922	5.5148	7.1331	9.7586	13.8015	20.2347	30.4736	2.6722
-19.2679	-2.6763	0.0063	6.2666	5.3241	5.5779	4.993	4.6956	5.097	5.5226	7.1397	9.7637	13.8047	20.2347	30.4786	2.6681
-19.1679	-2.6764	0.0057	6.2727	5.3276	5.5878	4.9987	4.6947	5.1	5.5157	7.145	9.7542	13.8089	20.2314	30.4798	2.6758
-19.0679	-2.6763	0.0072	6.2616	5.3338	5.579	4.985	4.6969	5.0987	5.5137	7.1434	9.764	13.8115	20.2416	30.4956	2.6674
-18.9679	-2.6751	0.0072	6.2563	5.311	5.5817	4.9866	4.6906	5.1176	5.5076	7.1319	9.7609	13.8132	20.233	30.4908	2.671
-18.8679	-2.6762	-0.0027	6.2503	5.3112	5.5817	4.9817	4.696	5.1119	5.5045	7.1351	9.7469	13.8098	20.2324	30.4872	2.6672
-18.7679	-2.6723	-0.0019	6.236	5.3009	5.5882	4.9782	4.6832	5.1056	5.5121	7.1369	9.7447	13.81	20.2236	30.4826	2.674
-18.6679	-2.6734	-0.0048	6.232	5.3065	5.5799	4.9784	4.691	5.1099	5.5082	7.1334	9.7406	13.8097	20.2281	30.4864	2.6743
-18.5679	-2.6725	-0.0074	6.2227	5.3102	5.5745	4.9776	4.6851	5.1117	5.503	7.1272	9.734	13.8101	20.2338	30.4836	2.6758
-18.4679	-2.6752	-0.0039	6.2221	5.3074	5.579	4.9748	4.6826	5.117	5.498	7.1228	9.7208	13.8056	20.2219	30.4796	2.6804
-18.3679	-2.6737	0.0017	6.208	5.3009	5.5786	4.9687	4.6691	5.1111	5.4904	7.1293	9.7265	13.8041	20.2239	30.4845	2.6804
-18.2679	-2.6704	-0.0062	6.2052	5.3073	5.5708	4.9667	4.6755	5.1213	5.4819	7.1216	9.7229	13.7921	20.2199	30.4913	2.6756
-18.1679	-2.6739	-0.0043	6.1945	5.3037	5.5764	4.969	4.672	5.1239	5.4813	7.1223	9.7204	13.8013	20.2111	30.4907	2.6715
-18.0679	-2.6786	-0.0064	6.1867	5.2965	5.5738	4.9717	4.6772	5.1234	5.4766	7.1194	9.7187	13.8037	20.2139	30.4858	2.6792
-17.9679	-2.6825	-0.003	6.1872	5.3004	5.5683	4.9668	4.675	5.1315	5.4771	7.1189	9.7141	13.7938	20.2095	30.4922	2.6837
-17.8679	-2.6801	-0.0106	6.1889	5.304	5.5769	4.9572	4.6806	5.1287	5.4778	7.1115	9.7145	13.7957	20.2209	30.4905	2.6853
-17.7679	-2.6775	-0.0062	6.1757	5.3094	5.5754	4.9589	4.6728	5.1214	5.4713	7.1153	9.7031	13.7932	20.2137	30.4832	2.6869
-17.6679	-2.68	-0.0062	6.1674	5.3007	5.5746	4.9623	4.667	5.1226	5.462	7.1091	9.6987	13.7962	20.2026	30.4771	2.6883
-17.5679	-2.6759	-0.0062	6.1776	5.3089	5.5698	4.9534	4.6655	5.1296	5.4617	7.1041	9.7025	13.7897	20.1994	30.4825	2.6846
-17.4679	-2.6771	-0.0108	6.1733	5.3025	5.5722	4.9563	4.6779	5.1347	5.4611	7.1003	9.6989	13.7873	20.2076	30.4759	2.6825
-17.3679	-2.6705	-0.0178	6.1647	5.3067	5.5807	4.9447	4.6717	5.1374	5.4568	7.1027	9.6948	13.7919	20.201	30.47	2.6841
-17.2679	-2.6651	-0.0139	6.1556	5.3013	5.5734	4.9494	4.6742	5.1323	5.4432	7.0865	9.6844	13.7829	20.2005	30.4632	2.6872
-17.1679	-2.6704	-0.0189	6.1549	5.2957	5.569	4.9409	4.6781	5.1367	5.4437	7.0896	9.6814	13.7837	20.2079	30.4586	2.681
-17.0679	-2.674	-0.0156	6.1512	5.308	5.5674	4.9461	4.6779	5.128	5.4449	7.085	9.6749	13.7728	20.2029	30.4618	2.6853
-16.9679	-2.6727	-0.0178	6.1504	5.3035	5.5668	4.9445	4.6792	5.1454	5.4332	7.0804	9.6712	13.7771	20.1986	30.4599	2.6926
-16.8679	-2.6686	-0.0167	6.1609	5.2996	5.5634	4.9376	4.6751	5.1414	5.428	7.0729	9.6652	13.7719	20.2013	30.4559	2.6875
-16.7679	-2.6733	-0.022	6.1533	5.299	5.5583	4.932	4.6671	5.1435	5.4231	7.0662	9.659	13.7723	20.1979	30.4527	2.6872
-16.6679	-2.6667	-0.0189	6.1523	5.296	5.5522	4.9328	4.6845	5.1477	5.417	7.0725	9.6617	13.7679	20.1864	30.4534	2.6918
-16.5679	-2.6696	-0.0221	6.1568	5.3057	5.5638	4.9279	4.6719	5.1522	5.405	7.0615	9.6461	13.7494	20.1825	30.4305	2.6862
-16.4679	-2.6673	-0.0195	6.1472	5.2947	5.5493	4.9187	4.6614	5.1481	5.4054	7.0609	9.6422	13.7504	20.1756	30.437	2.6922
-16.3679	-2.6709	-0.0163	6.1442	5.3001	5.5542	4.9258	4.667	5.1529	5.3981	7.0544	9.6349	13.7545	20.1731	30.4338	2.6873
-16.2679	-2.671	-0.0196	6.1452	5.2894	5.5469	4.9229	4.6687	5.145	5.4013	7.0568	9.6191	13.7463	20.1723	30.4266	2.6901
-16.1679	-2.6635	-0.0273	6.1433	5.2996	5.5384	4.9141	4.6632	5.1602	5.3963	7.0442	9.6165	13.7526	20.1717	30.4235	2.6869
-16.0679	-2.663	-0.0216	6.1413	5.2972	5.5424	4.9132	4.6685	5.1625	5.4041	7.0367	9.6199	13.7399	20.166	30.423	2.6881
-15.9679	-2.6591	-0.0253	6.1416	5.291	5.543	4.9101	4.669	5.1574	5.393	7.0274	9.6124	13.7344	20.1654	30.4177	2.6878
-15.8679	-2.6567	-0.0288	6.1398	5.2918	5.5501	4.9153	4.6709	5.1448	5.3888	7.0293	9.611	13.7253	20.1472	30.4106	2.6829
-15.7679	-2.6588	-0.0316	6.142	5.3001	5.541	4.9124	4.6739	5.1593	5.3976	7.0226	9.5936	13.7299	20.148	30.4003	2.6839
-15.6679	-2.654	-0.0363	6.144	5.2992	5.5428	4.9087	4.6578	5.1551	5.3962	7.026	9.5991	13.7256	20.1524	30.3946	2.6876
-15.5679	-2.649	-0.0289	6.1391	5.2923	5.5448	4.9124	4.6704	5.1548	5.3909	7.0169	9.5886	13.7164	20.1484	30.3869	2.6897
-15.4679	-2.6456	-0.0378	6.1407	5.3019	5.5397	4.9015	4.6698	5.1691	5.3843	7.0185	9.593	13.7144	20.1442	30.378	2.6825
-15.3679	-2.6422	-0.0336	6.1453	5.3048	5.5471	4.9069	4.6745	5.1594	5.3841	7.0173	9.5826	13.7032	20.1408	30.375	2.6782
-15.2679	-2.6434	-0.0318	6.1381	5.3026	5.546	4.9015	4.6665	5.1774	5.3779	7.0053	9.5814	13.7029	20.1344	30.3645	2.6779
-15.1679	-2.6407	-0.0312	6.138	5.2965	5.5436	4.8936	4.6659	5.1648	5.3839	7.0048	9.5787	13.6923	20.129	30.3627	2.6777
-15.0679	-2.645	-0.032	6.1393	5.2992	5.5371	4.8892	4.6695	5.1565	5.3816	6.9987	9.5713	13.697	20.1263	30.3583	2.672
-14.9679	-2.6434	-0.0384	6.1377	5.2998	5.5303	4.8856	4.6661	5.1722	5.3841	6.9914	9.5637	13.6905	20.1267	30.3531	2.6758
-14.8679	-2.6363	-0.0419	6.14	5.2998	5.5328	4.8972	4.6684	5.1739	5.38	6.9875	9.569	13.6855	20.1314	30.3534	2.6771
-14.7679	-2.63	-0.0387	6.144	5.2968	5.5288	4.884	4.6655	5.1749	5.3737	6.9968	9.5614	13.686	20.1318	30.3467	2.6792
-14.6679	-2.6314	-0.0456	6.137	5.2962	5.5341	4.8907	4.6711	5.1795	5.373	6.9885	9.5529	13.6758	20.1168	30.3383	2.6703
-14.5679	-2.6206	-0.0518	6.1316	5.2929	5.5295	4.8847	4.6703	5.1686	5.3687	6.9782	9.5421	13.6659	20.1148	30.3308	2.6715
-14.4679	-2.62	-0.0505	6.1298	5.2823	5.5175	4.8818	4.6573	5.1685	5.3568	6.9764	9.5436	13.6641	20.1145	30.3149	2.6719
-14.3679	-2.6201	-0.0428	6.1327	5.2821	5.5259	4.8762	4.6612	5.1594	5.3619	6.965	9.5402	13.6567	20.1147	30.3046	2.6704
-14.2679	-2.6242	-0.044	6.1295	5.2773	5.5196	4.8713	4.6546	5.1575	5.3522	6.9543	9.5394	13.6418	20.1012	30.2919	2.6682
-14.1679	-2.6196	-0.049	6.1174	5.2769	5.5018	4.8715	4.6453	5.1515	5.3393	6.9533	9.5289	13.6428	20.0934	30.2829	2.6659
-14.0679	-2.6083	-0.0578	6.1161	5.2793	5.5128	4.8671	4.6469	5.1554	5.3454	6.9546	9.5185	13.644	20.0904	30.2852	2.6682
-13.9679	-2.6032	-0.0593	6.1175	5.2723	5.5064	4.8639	4.6512	5.1456	5.3488	6.9472	9.5097	13.6373	20.0826	30.2839	2.6614
-13.8679	-2.6086	-0.0517	6.1247	5.2719	5.5052	4.8635	4.6493	5.1493	5.3476	6.9489	9.5145	13.6266	20.0851	30.2774	2.6621
-13.7679	-2.6072	-0.059	6.1228	5.2813	5.5081	4.8627	4.6471	5.1525	5.3315	6.9394	9.5018	13.6253	20.0789	30.2668	2.6642
-13.6679	-2.6042	-0.0531	6.1197	5.2666	5.5009	4.8648	4.6432	5.1382	5.3302	6.9415	9.5028	13.623	20.075	30.2624	2.6636
-13.5679	-2.5983	-0.0549	6.1296	5.268	5.4992	4.8569	4.6457	5.1451	5.3428	6.9471	9.5108	13.6273	20.0764	30.2614	2.659
-13.4679	-2.6057	-0.0522	6.1262	5.275	5.4991	4.8629	4.6424	5.153	5.3324	6.9328	9.4983	13.6123	20.0591	30.2509	2.6535
-13.3679	-2.6039	-0.0542	6.1181	5.2606	5.4907	4.8561	4.6358	5.1349	5.3384	6.9219	9.4983	13.602	20.0541	30.2422	2.6581
-13.2679	-2.5994	-0.0609	6.1166	5.2564	5.4972	4.8506	4.6346	5.1441	5.332	6.9224	9.4885	13.6059	20.0506	30.2313	2.6572
-13.1679	-2.5912	-0.0638	6.1102	5.2666	5.4904	4.8486	4.6441	5.1336	5.3231	6.9149	9.497	13.6088	20.05	30.223	2.6569
-13.0679	-2.5913	-0.0613	6.1126	5.2508	5.4934	4.8416	4.6345	5.1317	5.3288	6.9048	9.4869	13.5927	20.0331	30.2222	2.6561
-12.9679	-2.5849	-0.0613	6.119	5.2617	5.4872	4.8488	4.6388	5.1278	5.3255	6.9076	9.4826	13.5954	20.033	30.2153	2.6521
-12.8679	-2.5794	-0.0621	6.1124	5.2514	5.4841	4.844	4.6269	5.1252	5.3171	6.8952	9.4802	13.5829	20.0324	30.2045	2.6488
-12.7679	-2.577	-0.0612	6.1106	5.2496	5.4873	4.8294	4.6287	5.1272	5.3057	6.8942	9.4812	13.5854	20.0344	30.1963	2.64
-12.6679	-2.5745	-0.0616	6.1105	5.244	5.4786	4.8359	4.6265	5.1275	5.3141	6.8948	9.4708	13.5725	20.0169	30.1855	2.6395
-12.5679	-2.5703	-0.0603	6.103	5.2386	5.4755	4.8225	4.6261	5.1137	5.3009	6.8872	9.4692	13.5733	20.0124	30.1765	2.6367
-12.4679	-2.5752	-0.0545	6.1016	5.2326	5.4692	4.8183	4.6199	5.1086	5.2969	6.8784	9.4602	13.5759	20.0146	30.1761	2.6321
-12.3679	-2.5678	-0.0629	6.1028	5.2421	5.4588	4.8161	4.6221	5.1085	5.3047	6.8913	9.4625	13.5712	20.0113	30.1699	2.6324
-12.2679	-2.564	-0.0625	6.1035	5.2419	5.4623	4.8197	4.6255	5.1121	5.2946	6.8843	9.4592	13.5639	19.9982	30.164	2.6259
-12.1679	-2.5595	-0.0626	6.1106	5.2394	5.4648	4.8182	4.6257	5.1137	5.2889	6.8848	9.4594	13.5644	20.0018	30.1547	2.6283
-12.0679	-2.5591	-0.064	6.1102	5.233	5.4591	4.8117	4.6259	5.1084	5.2946	6.8946	9.4619	13.5645	19.9972	30.1453	2.6202
-11.9679	-2.5539	-0.0645	6.1014	5.2359	5.4481	4.8119	4.6222	5.0941	5.2854	6.883	9.4469	13.5511	19.9794	30.1414	2.6247
-11.8679	-2.5557	-0.0619	6.0992	5.2303	5.4393	4.7984	4.6163	5.0835	5.2853	6.8849	9.4373	13.5533	19.9808	30.1344	2.6175
-11.7679	-2.547	-0.0624	6.0938	5.2226	5.4386	4.7991	4.6157	5.0843	5.2784	6.8742	9.4375	13.5539	19.9756	30.1178	2.62
-11.6679	-2.544	-0.0636	6.0875	5.2187	5.4389	4.8032	4.6152	5.0836	5.2728	6.8743	9.44	13.5389	19.9728	30.1048	2.6091
-11.5679	-2.5458	-0.0616	6.0929	5.222	5.4333	4.792	4.6144	5.085	5.2697	6.8657	9.4358	13.5335	19.9657	30.1023	2.6077
-11.4679	-2.5438	-0.0619	6.0868	5.2176	5.4262	4.7925	4.6068	5.087	5.2586	6.8639	9.4216	13.534	19.9518	30.0935	2.608
-11.3679	-2.538	-0.0657	6.084	5.2132	5.4193	4.7876	4.6061	5.0743	5.2531	6.8669	9.4297	13.5233	19.9514	30.096	2.6067
-11.2679	-2.5378	-0.0652	6.0791	5.2192	5.4134	4.792	4.6108	5.0749	5.2676	6.8582	9.4212	13.523	19.9481	30.0904	2.6018
-11.1679	-2.5366	-0.0682	6.0879	5.2174	5.4217	4.7838	4.6005	5.0781	5.2675	6.8609	9.4239	13.5075	19.9476	30.0713	2.6031
-11.0679	-2.5319	-0.0713	6.0777	5.2075	5.412	4.786	4.603	5.0725	5.268	6.8605	9.4145	13.5111	19.9316	30.0735	2.6045
-10.9679	-2.5263	-0.07	6.0754	5.2207	5.4092	4.7893	4.6086	5.0651	5.266	6.8673	9.4194	13.5157	19.9336	30.0681	2.6001
-10.8679	-2.522	-0.0713	6.0698	5.2103	5.4105	4.7852	4.6083	5.0685	5.2574	6.8574	9.4095	13.5017	19.9269	30.05	2.5993
-10.7679	-2.5248	-0.072	6.0751	5.2052	5.4092	4.7829	4.6068	5.0553	5.251	6.848	9.4092	13.4991	19.9128	30.0454	2.5911
-10.6679	-2.5201	-0.0738	6.0689	5.1981	5.4042	4.773	4.5958	5.0567	5.2448	6.8555	9.4027	13.4857	19.9057	30.035	2.5981
-10.5679	-2.5236	-0.0705	6.0761	5.2052	5.397	4.7727	4.5968	5.0455	5.2391	6.8394	9.4084	13.4831	19.9049	30.0269	2.5911
-10.4679	-2.5235	-0.0621	6.0635	5.1899	5.4039	4.7747	4.5883	5.0464	5.2376	6.8439	9.3912	13.4703	19.8851	30.0166	2.5983
-10.3679	-2.5215	-0.066	6.0644	5.193	5.3991	4.7611	4.5866	5.0436	5.2244	6.8373	9.3916	13.465	19.8833	30.0035	2.5886
-10.2679	-2.5181	-0.065	6.0601	5.188	5.3885	4.7625	4.5884	5.0342	5.2302	6.8342	9.3796	13.4629	19.8759	29.996	2.5868
-10.1679	-2.5209	-0.0569	6.0578	5.1881	5.3949	4.7517	4.5816	5.029	5.2308	6.8424	9.3831	13.4503	19.8758	29.992	2.5851
-10.0679	-2.5241	-0.0618	6.0644	5.1894	5.3935	4.758	4.5859	5.0367	5.2297	6.833	9.3789	13.4522	19.8764	29.9841	2.5786
-9.9679	-2.5229	-0.0531	6.0505	5.1851	5.3964	4.7602	4.5821	5.0224	5.217	6.8331	9.3756	13.4527	19.852	29.9758	2.5857
-9.8679	-2.5232	-0.0557	6.0545	5.182	5.3905	4.7487	4.5854	5.027	5.2073	6.8269	9.3805	13.4465	19.8529	29.9634	2.5795
-9.7679	-2.5165	-0.0598	6.0423	5.1818	5.3894	4.7504	4.5751	5.0137	5.2099	6.8245	9.3674	13.4358	19.8539	29.9677	2.5788
-9.6679	-2.5194	-0.0559	6.0388	5.1765	5.388	4.747	4.5724	5.0197	5.2075	6.8292	9.372	13.4433	19.8472	29.951	2.5722
-9.5679	-2.5125	-0.0467	6.0358	5.1728	5.3842	4.7393	4.571	5.0207	5.2049	6.8203	9.3608	13.4297	19.8372	29.9498	2.5805
-9.4679	-2.5172	-0.0503	6.0303	5.169	5.3829	4.7355	4.5627	5.0114	5.1949	6.8114	9.3536	13.4273	19.8302	29.9404	2.5629
-9.3679	-2.52	-0.0502	6.03	5.1687	5.3784	4.7293	4.5732	5.0007	5.1962	6.8127	9.3534	13.426	19.8267	29.9347	2.5655
-9.2679	-2.5185	-0.041	6.0281	5.1684	5.386	4.7396	4.5676	4.992	5.1953	6.8187	9.3401	13.4245	19.8246	29.9271	2.5711
-9.1679	-2.5193	-0.0396	6.0345	5.176	5.3796	4.7368	4.5688	4.9988	5.1948	6.8086	9.3426	13.4222	19.8192	29.9109	2.5632
-9.0679	-2.5198	-0.0401	6.0275	5.1639	5.3818	4.7352	4.5497	4.9972	5.1846	6.8106	9.3322	13.4184	19.8152	29.9087	2.5615
-8.9679	-2.5214	-0.0314	6.0209	5.1708	5.3832	4.7302	4.5479	4.9908	5.1914	6.8167	9.3279	13.4248	19.8145	29.9098	2.5581
-8.8679	-2.5155	-0.0343	6.0254	5.1644	5.3773	4.7325	4.5488	4.9954	5.1848	6.809	9.3327	13.4208	19.8084	29.9035	2.558
-8.7679	-2.5229	-0.027	6.0083	5.1619	5.3772	4.7326	4.5389	4.9854	5.1807	6.798	9.319	13.418	19.7929	29.8896	2.5491
-8.6679	-2.5267	-0.0328	6.0084	5.1586	5.3684	4.7237	4.5432	4.9779	5.1836	6.802	9.3159	13.4134	19.7906	29.8847	2.5523
-8.5679	-2.5179	-0.0333	5.9978	5.1602	5.3717	4.7208	4.533	4.9721	5.1784	6.8038	9.3155	13.4051	19.7825	29.8819	2.5552
-8.4679	-2.5136	-0.0364	5.9997	5.1484	5.374	4.7195	4.5333	4.964	5.1662	6.8039	9.305	13.3986	19.7736	29.8711	2.5537
-8.3679	-2.5144	-0.0339	6.0014	5.1528	5.3736	4.7193	4.526	4.9638	5.1598	6.7884	9.3054	13.4003	19.763	29.8679	2.5479
-8.2679	-2.5107	-0.0389	5.9939	5.1433	5.3671	4.718	4.5297	4.9583	5.1625	6.7888	9.3002	13.393	19.7572	29.8692	2.55
-8.1679	-2.5123	-0.0311	5.9865	5.1479	5.37	4.7163	4.534	4.95	5.1552	6.7948	9.2953	13.3891	19.7496	29.8652	2.5475
-8.0679	-2.5116	-0.0263	5.9851	5.1407	5.3753	4.7041	4.5269	4.9576	5.1509	6.7977	9.2879	13.3815	19.7461	29.8559	2.5474
-7.9679	-2.5046	-0.0317	5.9867	5.1427	5.3619	4.6974	4.5275	4.9369	5.1524	6.7883	9.2894	13.3769	19.7376	29.8521	2.5404
-7.8679	-2.5067	-0.0271	5.972	5.1374	5.351	4.6958	4.5225	4.9391	5.1448	6.7914	9.2807	13.3658	19.7352	29.8508	2.5344
-7.7679	-2.5066	-0.0284	5.9728	5.1313	5.355	4.6932	4.525	4.9441	5.1447	6.7891	9.2784	13.3604	19.7287	29.8384	2.5367
-7.6679	-2.503	-0.0242	5.9779	5.1374	5.3603	4.6954	4.5217	4.9384	5.1342	6.7927	9.2702	13.3636	19.7347	29.8323	2.5326
-7.5679	-2.5031	-0.0251	5.9695	5.1378	5.3481	4.6904	4.5129	4.922	5.1339	6.7893	9.2624	13.354	19.731	29.831	2.5314
-7.4679	-2.4943	-0.0234	5.9665	5.1305	5.3434	4.6859	4.5064	4.9216	5.1286	6.7864	9.2564	13.3503	19.7119	29.8276	2.5277
-7.3679	-2.4976	-0.0256	5.9561	5.1297	5.3495	4.6861	4.5122	4.9197	5.1335	6.7828	9.261	13.3458	19.7072	29.8136	2.5202
-7.2679	-2.4918	-0.0235	5.9623	5.1341	5.3376	4.681	4.5188	4.9147	5.141	6.7859	9.2594	13.3424	19.7046	29.8153	2.5196
-7.1679	-2.4928	-0.0235	5.9504	5.1235	5.3406	4.6778	4.499	4.9152	5.13	6.7772	9.2498	13.3333	19.6978	29.8106	2.5191
-7.0679	-2.4944	-0.0333	5.9474	5.1295	5.3361	4.6753	4.5047	4.9009	5.1288	6.7747	9.2428	13.3302	19.6912	29.7965	2.515
-6.9679	-2.4878	-0.0312	5.9532	5.1276	5.338	4.6753	4.5117	4.9039	5.1347	6.7786	9.2405	13.3216	19.6875	29.7911	2.5215
-6.8679	-2.4902	-0.0285	5.946	5.1151	5.334	4.6781	4.512	4.901	5.1361	6.7722	9.2435	13.3129	19.6816	29.7911	2.5224
-6.7679	-2.4887	-0.0267	5.9392	5.1195	5.3307	4.6728	4.5058	4.9016	5.1286	6.7629	9.2373	13.3076	19.674	29.7855	2.5186
-6.6679	-2.4907	-0.027	5.9419	5.1095	5.3351	4.6625	4.5071	4.8824	5.1317	6.7562	9.229	13.3	19.6628	29.7684	2.5188
-6.5679	-2.4929	-0.0241	5.9403	5.1184	5.3249	4.6623	4.5058	4.8789	5.1235	6.7562	9.2142	13.2951	19.6662	29.7658	2.5156
-6.4679	-2.4855	-0.0248	5.9389	5.1165	5.3255	4.6647	4.4986	4.876	5.1216	6.7577	9.2208	13.2908	19.6664	29.7609	2.5187
-6.3679	-2.4857	-0.0275	5.9277	5.1046	5.3239	4.6587	4.5015	4.8679	5.1257	6.7539	9.2131	13.2843	19.6593	29.7516	2.5115
-6.2679	-2.4811	-0.0331	5.9337	5.1124	5.3232	4.659	4.5095	4.8647	5.121	6.7591	9.2113	13.2813	19.6551	29.7501	2.5102
-6.1679	-2.4847	-0.0251	5.9275	5.1164	5.3242	4.6601	4.5044	4.8773	5.1268	6.7434	9.2109	13.2893	19.6507	29.7481	2.5134
-6.0679	-2.4796	-0.0311	5.931	5.1133	5.3083	4.644	4.5125	4.8765	5.1335	6.7415	9.2006	13.2813	19.6567	29.7338	2.5131
-5.9679	-2.4838	-0.0331	5.9302	5.1116	5.3107	4.6401	4.5052	4.8702	5.1396	6.7368	9.197	13.2774	19.6506	29.7274	2.5076
-5.8679	-2.4737	-0.0311	5.926	5.1157	5.3114	4.6365	4.502	4.867	5.1348	6.7348	9.2028	13.2748	19.6367	29.715	2.5153
-5.7679	-2.4695	-0.0329	5.9271	5.1122	5.3086	4.6398	4.4961	4.8524	5.1403	6.7263	9.1954	13.2659	19.632	29.7089	2.5093
-5.6679	-2.4663	-0.0321	5.9304	5.1127	5.3094	4.638	4.4967	4.8493	5.1455	6.7279	9.1938	13.2721	19.6309	29.7103	2.499
-5.5679	-2.4684	-0.0269	5.926	5.1132	5.3033	4.6392	4.501	4.8469	5.1334	6.7141	9.1906	13.2548	19.6274	29.7018	2.5011
-5.4679	-2.4617	-0.0359	5.932	5.1215	5.3015	4.6291	4.5006	4.853	5.1435	6.7207	9.1971	13.2584	19.6243	29.7034	2.4992
-5.3679	-2.4516	-0.0366	5.9392	5.1283	5.3065	4.6298	4.5036	4.8535	5.1392	6.7253	9.1985	13.2562	19.6274	29.6939	2.4912
-5.2679	-2.4542	-0.0376	5.9329	5.124	5.2989	4.6399	4.4972	4.8575	5.1389	6.7081	9.1987	13.2505	19.6272	29.6894	2.4886
-5.1679	-2.4462	-0.0476	5.9357	5.125	5.2922	4.6366	4.501	4.8457	5.1385	6.7096	9.1936	13.2448	19.6259	29.674	2.4914
-5.0679	-2.4453	-0.0482	5.937	5.1244	5.2927	4.6321	4.4899	4.8402	5.1321	6.7112	9.1863	13.2408	19.6279	29.6833	2.4904
-4.9679	-2.4397	-0.0458	5.9443	5.1256	5.2968	4.6317	4.5004	4.8437	5.1301	6.7123	9.1899	13.2443	19.6152	29.6827	2.4923
-4.8679	-2.4429	-0.0474	5.941	5.1215	5.2986	4.6476	4.4856	4.8421	5.1317	6.7074	9.1873	13.2394	19.6239	29.6687	2.488
-4.7679	-2.4351	-0.051	5.943	5.1291	5.2946	4.6469	4.4829	4.8376	5.1219	6.706	9.1835	13.2367	19.6215	29.6748	2.4873
-4.6679	-2.4359	-0.0471	5.9311	5.1256	5.2967	4.6436	4.4867	4.8344	5.1201	6.6988	9.1792	13.2309	19.6157	29.6665	2.4869
-4.5679	-2.431	-0.0544	5.9374	5.1184	5.291	4.6376	4.4724	4.8295	5.1278	6.7042	9.1643	13.2276	19.608	29.6578	2.4843
-4.4679	-2.425	-0.0609	5.9391	5.1257	5.2889	4.6352	4.4792	4.8346	5.1242	6.7007	9.1707	13.2223	19.6049	29.6615	2.4825
-4.3679	-2.421	-0.0602	5.943	5.1353	5.2873	4.6405	4.4797	4.8338	5.1278	6.6992	9.1778	13.2233	19.6049	29.6603	2.4818
-4.2679	-2.4239	-0.0594	5.9335	5.1337	5.2982	4.6399	4.483	4.8402	5.1279	6.6947	9.1659	13.2172	19.6015	29.6563	2.4833
-4.1679	-2.4139	-0.0625	5.9343	5.1342	5.2919	4.6345	4.4823	4.8273	5.1242	6.6923	9.1592	13.2113	19.6098	29.6526	2.4825
-4.0679	-2.4141	-0.0572	5.9359	5.1317	5.2864	4.6317	4.4652	4.8405	5.1295	6.6867	9.1546	13.2052	19.601	29.6579	2.4768
-3.9679	-2.4092	-0.0626	5.9261	5.1283	5.2935	4.6353	4.4706	4.8368	5.1305	6.6841	9.1511	13.2064	19.5986	29.655	2.4733
-3.8679	-2.4102	-0.0679	5.9227	5.1291	5.2891	4.6315	4.4675	4.8228	5.1345	6.6795	9.1475	13.2066	19.587	29.642	2.4696
-3.7679	-2.3944	-0.0747	5.931	5.1242	5.2854	4.6281	4.4677	4.8198	5.1397	6.6794	9.1543	13.1979	19.5813	29.6423	2.4759
-3.6679	-2.3873	-0.0702	5.9408	5.1389	5.2862	4.6287	4.4654	4.8199	5.1431	6.6752	9.156	13.1898	19.5941	29.6386	2.4659
-3.5679	-2.3935	-0.0735	5.9359	5.129	5.2919	4.6329	4.4578	4.8266	5.1361	6.6676	9.1595	13.1858	19.5862	29.6403	2.461
-3.4679	-2.3947	-0.0776	5.9271	5.127	5.2851	4.6234	4.4632	4.8086	5.1319	6.6634	9.1522	13.1765	19.5792	29.6342	2.4636
-3.3679	-2.3844	-0.0772	5.9336	5.1173	5.2819	4.6165	4.4616	4.8043	5.1234	6.6532	9.1505	13.1825	19.5697	29.6347	2.4721
-3.2679	-2.3845	-0.0783	5.9316	5.1255	5.2795	4.6015	4.4615	4.8047	5.1283	6.6517	9.1587	13.1801	19.578	29.6447	2.4629
-3.1679	-2.3782	-0.0767	5.9343	5.1179	5.2827	4.6024	4.481	4.8122	5.1348	6.6436	9.1604	13.175	19.5662	29.6426	2.4613
-3.0679	-2.3683	-0.0816	5.9434	5.122	5.2835	4.6032	4.4769	4.8229	5.1438	6.6397	9.1467	13.1682	19.5791	29.6336	2.4573
-2.9679	-2.3679	-0.0903	5.9468	5.1246	5.2787	4.6066	4.4765	4.8209	5.15	6.6396	9.1438	13.1584	19.5807	29.6288	2.4484
-2.8679	-2.3652	-0.101	5.9512	5.1147	5.2748	4.6003	4.4788	4.8126	5.1552	6.6399	9.1479	13.1561	19.5823	29.6115	2.4502
-2.7679	-2.3629	-0.0956	5.9577	5.1147	5.2759	4.5968	4.4708	4.8172	5.1473	6.6136	9.1513	13.151	19.5781	29.6003	2.4616
-2.6679	-2.364	-0.0979	5.9496	5.1172	5.2768	4.589	4.4706	4.812	5.1458	6.6122	9.1234	13.1345	19.5854	29.5949	2.4634
-2.5679	-2.3587	-0.098	5.9584	5.1144	5.2697	4.5885	4.4613	4.8044	5.1519	6.6134	9.1203	13.1374	19.5774	29.6011	2.4616
-2.4679	-2.3676	-0.1032	5.9655	5.1154	5.2704	4.5872	4.4606	4.8267	5.1336	6.615	9.133	13.1321	19.5885	29.5973	2.4541
-2.3679	-2.3579	-0.1018	5.9717	5.1128	5.2783	4.5838	4.4714	4.8229	5.1471	6.6109	9.1273	13.1322	19.5757	29.5848	2.4695
-2.2679	-2.3558	-0.1009	5.9823	5.1054	5.2815	4.5701	4.4794	4.8398	5.1463	6.6172	9.1272	13.1394	19.567	29.5705	2.4604
-2.1679	-2.3589	-0.1073	5.9937	5.1078	5.2727	4.5683	4.4794	4.8503	5.1471	6.6027	9.1241	13.133	19.5597	29.5453	2.4547
-2.0679	-2.3492	-0.1201	5.9744	5.0873	5.2711	4.5498	4.4608	4.8571	5.1433	6.5827	9.1039	13.1341	19.5402	29.5298	2.4635
-1.9679	-2.329	-0.1138	5.9672	5.0887	5.2655	4.5458	4.4736	4.8497	5.1318	6.5464	9.1034	13.123	19.535	29.5094	2.465
-1.8679	-2.3187	-0.1035	5.9802	5.0956	5.2426	4.5568	4.4706	4.8475	5.1395	6.5356	9.0926	13.1133	19.5428	29.5139	2.4518
-1.7679	-2.3255	-0.0993	5.9953	5.101	5.2456	4.5496	4.4931	4.8574	5.1331	6.5354	9.1211	13.1102	19.5215	29.5137	2.4249
-1.6679	-2.3223	-0.0944	5.9927	5.0821	5.2583	4.5543	4.4842	4.8413	5.1291	6.5444	9.1141	13.0953	19.5114	29.5167	2.4277
-1.5679	-2.3288	-0.0837	5.9908	5.1114	5.2378	4.5568	4.476	4.845	5.125	6.5533	9.1028	13.0765	19.5015	29.5171	2.422
-1.4679	-2.3241	-0.0845	5.9988	5.1282	5.2452	4.5553	4.4825	4.8302	5.1229	6.5803	9.0934	13.0738	19.5011	29.5077	2.4149
-1.3679	-2.3241	-0.0916	5.9875	5.1502	5.2397	4.5376	4.488	4.8226	5.131	6.5786	9.0993	13.0741	19.4852	29.5105	2.4099
-1.2679	-2.3222	-0.0843	6.005	5.145	5.2345	4.5294	4.4761	4.8188	5.1447	6.5733	9.1044	13.0712	19.4961	29.4914	2.4088
-1.1679	-2.3402	-0.0621	6.0144	5.1404	5.2215	4.5277	4.4643	4.7985	5.129	6.5569	9.0973	13.0686	19.4914	29.4826	2.4144
-1.0679	-2.3411	-0.065	6.03	5.1424	5.2161	4.5163	4.4697	4.7857	5.1303	6.5627	9.0929	13.0862	19.4926	29.4773	2.4127
-0.9679	-2.348	-0.0702	6.0341	5.145	5.2239	4.5224	4.4795	4.7733	5.1222	6.5724	9.0984	13.0845	19.4866	29.4839	2.4018
-0.8679	-2.3468	-0.067	6.0269	5.1381	5.2225	4.4955	4.4885	4.774	5.1273	6.6012	9.0991	13.089	19.486	29.476	2.4176
-0.7679	-2.3428	-0.067	6.0195	5.13	5.2056	4.4995	4.5048	4.7767	5.1305	6.5958	9.1008	13.1086	19.5115	29.4796	2.4154
-0.6679	-2.3422	-0.0355	6.0405	5.1144	5.2362	4.4977	4.5075	4.7883	5.146	6.5769	9.1244	13.1506	19.5205	29.4845	2.4091
-0.5679	-2.3326	0.0493	6.0787	5.0782	5.2609	4.5015	4.5508	4.7815	5.1239	6.6387	9.113	13.166	19.5577	29.5145	2.4052
-0.4679	-2.1571	0.2168	6.1189	5.1488	5.3202	4.5178	4.5551	4.75	5.1861	6.6874	9.0811	13.1994	19.5068	29.4245	2.3775
-0.3679	-2.0834	0.0873	5.9099	4.8505	5.3359	4.5635	4.3139	4.8088	5.0065	6.3788	8.9948	13.0971	19.3791	29.469	2.0887
-0.2679	-2.2616	-0.0579	5.521	4.7834	4.8508	4.0873	4.2684	4.6768	4.9609	6.2812	8.9388	13.2779	19.3686	30.037	1.8778
-0.1679	-1.9224	1.4696	5.7481	4.9723	4.9128	4.1911	4.4579	4.7137	5.4731	7.2817	9.3478	13.9785	20.1569	30.6767	2.1926
-0.0679	0.3141	1.9105	5.2922	4.1684	5.2019	4.4116	2.7979	4.6507	2.6816	4.3578	9.2252	6.3957	17.8058	12.0709	2.0474
0.0321	-1.1638	-0.2723	0.6143	0.4649	1.7435	1.0849	-1.483	-0.351	-3.4754	-5.7487	-6.6768	-8.6241	-3.6194	-10.7142	-1.5734
0.1321	-2.6121	-0.572	0.2109	1.1172	-0.8288	-1.4957	0.5299	-3.4179	2.6535	5.0512	-1.1145	10.1179	4.4549	16.1614	-1.2027
0.2321	-3.2528	-0.9056	2.5427	3.2811	1.5735	1.1157	5.3646	1.5535	6.7893	8.7443	11.4489	14.2025	18.6085	23.5644	2.3591
0.3321	-2.8449	0.0397	5.9647	5.6326	4.2604	4.0615	6.4755	5.8364	7.389	9.0335	11.7093	12.5147	17.6665	20.9643	3.735
0.4321	-1.7177	0.53	7.6827	6.1851	6.838	6.4934	6.2152	6.7588	5.1712	5.7703	9.6292	7.7238	13.081	14.952	3.9441
0.5321	-1.4161	0.1743	7.2525	5.557	6.7173	6.0118	3.7491	5.7584	2.1717	2.1954	4.2935	4.2822	7.8341	12.0219	2.4309
0.6321	-1.9458	-0.1513	6.5261	5.0042	5.4909	4.4653	2.9347	3.1588	1.974	2.4097	2.7333	5.14	7.0948	12.8433	1.1945
0.7321	-2.4145	-0.2753	6.155	5.0751	4.934	3.879	3.5665	3.0948	3.3056	3.8314	3.8447	6.6122	8.7219	14.5634	1.7083
0.8321	-2.6291	-0.2569	6.3326	5.3577	5.0884	4.2927	4.2837	3.9421	4.0471	4.8928	5.4491	7.8794	10.3319	15.7417	2.4079
0.9321	-2.7555	-0.2686	6.4749	5.5045	5.4798	4.825	4.6704	4.3788	4.5586	5.2913	6.3423	8.4498	11.1084	16.1655	2.8061
1.0321	-2.7547	-0.314	6.5059	5.6905	5.6887	4.9939	5.0112	4.6025	4.843	5.521	6.7392	8.7554	11.4227	16.438	2.9641
1.1321	-2.8029	-0.3994	6.5864	5.7383	5.7861	5.15	4.9895	4.8067	4.8714	5.7237	6.9897	8.9512	11.5867	16.5766	3.025
1.2321	-2.8385	-0.4174	6.6484	5.7787	5.8013	5.1926	4.9639	4.8928	4.9425	5.8815	7.0005	9.0001	11.7654	16.6007	3.1326
1.3321	-2.9015	-0.4013	6.6541	5.774	5.8691	5.2528	4.9195	5.0344	5.026	5.9744	7.1443	9.0487	11.8299	16.6305	3.2463
1.4321	-2.9372	-0.4364	6.687	5.8252	5.9337	5.2321	4.9322	5.0901	5.0832	5.9874	7.2183	9.1238	11.8692	16.606	3.2966
1.5321	-2.9371	-0.4792	6.6653	5.8817	5.9365	5.2179	5.0104	5.0978	5.1441	6.0574	7.2755	9.1342	11.9161	16.6198	3.3401
1.6321	-2.9439	-0.4592	6.67	5.8546	5.9442	5.262	5.0092	5.1348	5.1851	6.0419	7.3291	9.1467	11.9386	16.6093	3.3937
1.7321	-2.9143	-0.4813	6.7132	5.8319	5.9584	5.2937	5.0448	5.2226	5.2321	6.0727	7.3604	9.1778	11.916	16.6083	3.4083
1.8321	-2.9091	-0.4836	6.7308	5.8402	5.9598	5.3371	5.072	5.2308	5.2405	6.0891	7.4163	9.1829	11.8941	16.5454	3.3788
1.9321	-2.9302	-0.474	6.7195	5.8362	5.9727	5.3144	5.079	5.2615	5.2623	6.1063	7.4389	9.1777	11.8771	16.5208	3.3894
2.0321	-2.9202	-0.4677	6.6771	5.8142	5.9742	5.2853	5.0737	5.2406	5.2567	6.1194	7.4512	9.1586	11.8594	16.4624	3.4065
2.1321	-2.9153	-0.4653	6.6396	5.8108	5.9723	5.2755	5.0402	5.2227	5.2391	6.1064	7.4286	9.1244	11.8484	16.4144	3.3935
2.2321	-2.9048	-0.4579	6.6098	5.7932	5.9592	5.2545	5.0072	5.1885	5.2206	6.1045	7.4127	9.1023	11.8042	16.3697	3.3848
2.3321	-2.9023	-0.4479	6.5953	5.7744	5.9376	5.2482	4.9927	5.1894	5.2267	6.1067	7.4188	9.0885	11.7792	16.2991	3.366
2.4321	-2.8951	-0.4566	6.5602	5.7429	5.9214	5.2439	4.9849	5.1813	5.2273	6.0886	7.4035	9.0647	11.7283	16.2457	3.3561
2.5321	-2.8915	-0.4609	6.5395	5.7229	5.8927	5.2268	4.9878	5.1607	5.226	6.0898	7.3955	9.0345	11.6976	16.1879	3.3465
2.6321	-2.8944	-0.4583	6.4945	5.7068	5.8566	5.2123	4.9831	5.1663	5.2165	6.0932	7.3804	9.0422	11.6626	16.1525	3.3524
2.7321	-2.8885	-0.4787	6.4744	5.7016	5.8331	5.2244	4.9634	5.1622	5.1929	6.1034	7.3762	9.0127	11.6217	16.1058	3.3484
2.8321	-2.8847	-0.4898	6.4486	5.6717	5.8077	5.2075	4.9363	5.1459	5.1716	6.0989	7.3523	8.9961	11.581	16.0339	3.3592
2.9321	-2.8784	-0.4955	6.4527	5.6645	5.7863	5.2098	4.9417	5.1433	5.1804	6.1006	7.3688	8.9877	11.5418	15.983	3.3695
3.0321	-2.8783	-0.4925	6.4549	5.6597	5.7826	5.2237	4.9506	5.1274	5.1747	6.1179	7.3624	8.9747	11.5284	15.9454	3.3712
3.1321	-2.8711	-0.5064	6.4537	5.6505	5.7814	5.2448	4.9497	5.1369	5.1799	6.1264	7.3644	8.9531	11.5139	15.8858	3.3704
3.2321	-2.8748	-0.5064	6.4353	5.6296	5.7816	5.2383	4.9593	5.1182	5.1734	6.1065	7.3627	8.9505	11.482	15.8488	3.3701
3.3321	-2.8679	-0.5053	6.4181	5.6134	5.7659	5.2428	4.9567	5.1217	5.1756	6.1123	7.3665	8.915	11.457	15.7992	3.3804
3.4321	-2.8706	-0.5101	6.4085	5.6109	5.7558	5.218	4.9423	5.1081	5.166	6.0975	7.3499	8.8966	11.433	15.7418	3.3746
3.5321	-2.8752	-0.507	6.3866	5.5921	5.741	5.2122	4.9496	5.0899	5.1581	6.1034	7.342	8.8819	11.3969	15.7246	3.3792
3.6321	-2.8658	-0.5123	6.3777	5.5921	5.737	5.2211	4.9467	5.102	5.1556	6.1026	7.3471	8.8656	11.3728	15.6862	3.3818
3.7321	-2.8629	-0.5124	6.3686	5.5756	5.726	5.2223	4.9281	5.0993	5.1476	6.0754	7.3413	8.8609	11.3455	15.6361	3.3737
3.8321	-2.8678	-0.5107	6.3459	5.5589	5.7194	5.2093	4.9146	5.0863	5.1364	6.0664	7.3288	8.8313	11.309	15.5807	3.378
3.9321	-2.8548	-0.5082	6.318	5.5417	5.6995	5.1916	4.9185	5.0846	5.1318	6.0843	7.3285	8.8197	11.2858	15.539	3.38
4.0321	-2.8676	-0.5013	6.3209	5.5278	5.7019	5.1935	4.9226	5.0718	5.1316	6.0702	7.3169	8.8093	11.2685	15.5062	3.3649
4.1321	-2.8718	-0.4975	6.2976	5.5173	5.6903	5.1805	4.9073	5.0722	5.1258	6.0614	7.3068	8.7887	11.244	15.4706	3.3705
4.2321	-2.863	-0.5028	6.2886	5.4999	5.6672	5.1913	4.8965	5.053	5.1148	6.0521	7.2985	8.7668	11.2136	15.4298	3.3714
4.3321	-2.8633	-0.4926	6.279	5.4887	5.6572	5.1788	4.8777	5.0343	5.1105	6.0513	7.2883	8.7593	11.1888	15.3839	3.364
4.4321	-2.8602	-0.5012	6.2644	5.4808	5.6494	5.1853	4.8788	5.0364	5.1175	6.0422	7.282	8.7412	11.1676	15.3491	3.3619
4.5321	-2.8503	-0.5033	6.2537	5.473	5.6564	5.1791	4.873	5.0282	5.1036	6.0348	7.2601	8.7277	11.1541	15.34	3.3555
4.6321	-2.8455	-0.4906	6.2347	5.4508	5.6426	5.1721	4.8611	5.0205	5.0978	6.0166	7.2552	8.7111	11.1264	15.3033	3.3552
4.7321	-2.8472	-0.495	6.2211	5.4401	5.6236	5.1676	4.8487	5.0092	5.1028	6.013	7.2554	8.6917	11.0978	15.2703	3.344
4.8321	-2.847	-0.4907	6.2032	5.4389	5.6228	5.1686	4.8399	5.0077	5.0894	6.015	7.2418	8.676	11.0752	15.241	3.337
4.9321	-2.8392	-0.4907	6.1791	5.4255	5.625	5.1603	4.818	5.0078	5.0838	5.9996	7.2425	8.6587	11.052	15.2011	3.3422
5.0321	-2.8341	-0.4862	6.1747	5.4176	5.6149	5.1376	4.817	4.9939	5.0766	5.9867	7.2395	8.6438	11.0202	15.1721	3.3298
5.1321	-2.8268	-0.4886	6.1556	5.4107	5.6013	5.1319	4.8112	4.9827	5.0736	5.9828	7.2267	8.6217	11.013	15.1385	3.3241
5.2321	-2.8284	-0.4836	6.1381	5.3895	5.5896	5.1273	4.8102	4.9574	5.0683	5.9802	7.2118	8.6099	10.9836	15.1051	3.3148
5.3321	-2.8267	-0.4883	6.1252	5.3759	5.5876	5.1147	4.8045	4.967	5.0632	5.9559	7.2112	8.595	10.9663	15.0743	3.3128
5.4321	-2.8258	-0.4835	6.1099	5.3669	5.5709	5.1092	4.787	4.958	5.0451	5.9494	7.1948	8.5749	10.944	15.0434	3.3147
5.5321	-2.814	-0.4828	6.1002	5.3539	5.5654	5.1095	4.7785	4.948	5.0487	5.9484	7.1898	8.5683	10.9262	15.0241	3.3123
5.6321	-2.8165	-0.4824	6.0781	5.3443	5.5493	5.0928	4.7749	4.9342	5.0436	5.9462	7.1716	8.5521	10.904	14.993	3.2988
5.7321	-2.8103	-0.4843	6.0534	5.3402	5.5459	5.0855	4.774	4.9298	5.0447	5.9358	7.1673	8.5345	10.8903	14.9542	3.2978
5.8321	-2.8112	-0.4839	6.0517	5.3224	5.536	5.0837	4.7699	4.9394	5.0328	5.9303	7.1662	8.5278	10.8724	14.9237	3.2932
5.9321	-2.8101	-0.4836	6.0301	5.3114	5.5274	5.0821	4.7735	4.9264	5.0359	5.9138	7.1493	8.5077	10.84	14.8881	3.2962
6.0321	-2.7942	-0.4805	6.0234	5.2981	5.5062	5.0668	4.7496	4.9193	5.0298	5.9117	7.1441	8.4921	10.8191	14.8597	3.2947
6.1321	-2.799	-0.4803	6.0051	5.288	5.5133	5.0619	4.7527	4.9145	5.0155	5.893	7.1221	8.4774	10.8016	14.8276	3.2769
6.2321	-2.8066	-0.4816	5.9814	5.2762	5.4984	5.0585	4.7568	4.9068	5.0136	5.8877	7.1241	8.4556	10.7836	14.7918	3.2793
6.3321	-2.7951	-0.4863	5.9755	5.2783	5.4893	5.0464	4.7421	4.9044	5.004	5.886	7.1165	8.4491	10.7517	14.7701	3.2859
6.4321	-2.7885	-0.4826	5.9606	5.2548	5.4908	5.0459	4.745	4.8959	4.9996	5.8761	7.1124	8.441	10.7376	14.748	3.2813
6.5321	-2.795	-0.4822	5.9407	5.2453	5.4778	5.0396	4.7205	4.8912	4.9909	5.8669	7.0968	8.4273	10.7135	14.7084	3.273
6.6321	-2.787	-0.4731	5.9297	5.2473	5.4614	5.0194	4.7337	4.8862	4.9808	5.8545	7.0919	8.4071	10.6939	14.6834	3.2764
6.7321	-2.7837	-0.4708	5.9204	5.2388	5.4527	5.0164	4.7102	4.8776	4.9762	5.841	7.0805	8.3881	10.6772	14.6467	3.2684
6.8321	-2.7852	-0.4693	5.9029	5.2326	5.4394	5.0048	4.7068	4.8689	4.9685	5.8437	7.0705	8.3804	10.6573	14.6376	3.2527
6.9321	-2.7787	-0.4704	5.8833	5.2037	5.4391	4.9897	4.6934	4.8495	4.9661	5.8306	7.054	8.3528	10.6378	14.6059	3.2574
7.0321	-2.7753	-0.4686	5.8639	5.1999	5.417	4.9841	4.6995	4.8496	4.9638	5.8221	7.0438	8.3466	10.6163	14.5761	3.2504
7.1321	-2.7762	-0.4715	5.8608	5.1961	5.4224	4.9788	4.6957	4.8366	4.9574	5.8264	7.0429	8.332	10.607	14.5469	3.2417
7.2321	-2.7671	-0.4685	5.8462	5.1779	5.411	4.97	4.6829	4.8379	4.9488	5.8137	7.0302	8.319	10.5758	14.5177	3.2484
7.3321	-2.7622	-0.4681	5.8336	5.1613	5.385	4.9528	4.6732	4.8275	4.938	5.8029	7.0152	8.3021	10.5659	14.4873	3.2379
7.4321	-2.7621	-0.4614	5.8224	5.1621	5.3783	4.9463	4.669	4.821	4.9407	5.7991	7.0033	8.2863	10.5496	14.4723	3.2322
7.5321	-2.7559	-0.4609	5.819	5.1475	5.37	4.9382	4.6712	4.8145	4.9385	5.7909	6.9978	8.2785	10.532	14.4353	3.226
7.6321	-2.7551	-0.4597	5.801	5.1367	5.3626	4.9344	4.6633	4.8067	4.9371	5.7824	7.0004	8.2612	10.5204	14.4042	3.2191
7.7321	-2.754	-0.4654	5.7866	5.1343	5.3556	4.9298	4.6554	4.799	4.9395	5.7845	6.9855	8.2559	10.4987	14.3889	3.2129
7.8321	-2.7432	-0.4562	5.7834	5.1123	5.3467	4.922	4.6491	4.8095	4.9208	5.7744	6.9737	8.2449	10.4871	14.363	3.2194
7.9321	-2.7396	-0.458	5.7755	5.1052	5.3404	4.9148	4.6502	4.7852	4.9238	5.7712	6.969	8.2244	10.4714	14.3388	3.2052
8.0321	-2.7314	-0.4621	5.7575	5.1003	5.3317	4.9095	4.6425	4.7822	4.916	5.7633	6.959	8.2099	10.4547	14.3208	3.1964
8.1321	-2.7258	-0.4583	5.7582	5.0913	5.3161	4.8939	4.6441	4.7788	4.8982	5.7618	6.955	8.2063	10.429	14.2848	3.1913
8.2321	-2.728	-0.4568	5.7441	5.0816	5.3051	4.8865	4.6217	4.7679	4.8995	5.7508	6.943	8.1976	10.4042	14.2636	3.1872
8.3321	-2.7182	-0.4614	5.7342	5.074	5.2935	4.8712	4.6105	4.7452	4.9037	5.7316	6.9278	8.1788	10.3895	14.2351	3.1862
8.4321	-2.7185	-0.4567	5.7207	5.0598	5.2824	4.8704	4.6128	4.7447	4.9037	5.7423	6.9308	8.1734	10.3721	14.2229	3.1774
8.5321	-2.7204	-0.4556	5.7023	5.0482	5.2769	4.8645	4.6025	4.7374	4.8952	5.731	6.9132	8.148	10.3478	14.1938	3.1774
8.6321	-2.7124	-0.4552	5.6927	5.0387	5.2683	4.8621	4.5999	4.7351	4.8951	5.7229	6.9108	8.1389	10.3291	14.164	3.1776
8.7321	-2.7131	-0.4503	5.6842	5.0354	5.2639	4.848	4.5933	4.7244	4.8807	5.7104	6.9011	8.1202	10.3103	14.1419	3.1678
8.8321	-2.7031	-0.4529	5.6817	5.0283	5.2531	4.8523	4.5901	4.7266	4.8831	5.698	6.8886	8.1074	10.296	14.1294	3.1665
8.9321	-2.705	-0.4574	5.6558	5.0152	5.2326	4.8318	4.5766	4.7133	4.8696	5.6859	6.8881	8.0899	10.2716	14.0944	3.1542
9.0321	-2.6993	-0.4479	5.6495	4.9999	5.218	4.8245	4.5669	4.7113	4.8672	5.6863	6.8754	8.0874	10.2566	14.0758	3.1615
9.1321	-2.6998	-0.4529	5.6366	4.9918	5.2144	4.8268	4.5551	4.7013	4.8575	5.6738	6.865	8.072	10.2374	14.046	3.1521
9.2321	-2.6979	-0.4553	5.6254	4.9886	5.1972	4.8105	4.5652	4.689	4.8547	5.6748	6.8542	8.0571	10.2145	14.0179	3.1504
9.3321	-2.6931	-0.4494	5.614	4.9812	5.186	4.8209	4.5642	4.6898	4.8527	5.6639	6.8541	8.052	10.2055	13.9958	3.1507
9.4321	-2.6942	-0.4502	5.5961	4.9561	5.1844	4.8057	4.551	4.681	4.8399	5.6586	6.8429	8.0308	10.1818	13.9705	3.1476
9.5321	-2.6891	-0.4497	5.581	4.9537	5.1717	4.8002	4.5406	4.6719	4.837	5.6562	6.8364	8.0277	10.1583	13.94	3.1427
9.6321	-2.6854	-0.4485	5.5733	4.9424	5.1559	4.7865	4.5271	4.6517	4.8256	5.6362	6.8162	8.0016	10.1371	13.9082	3.1418
9.7321	-2.6857	-0.4465	5.5594	4.933	5.146	4.7753	4.5264	4.6499	4.8215	5.6362	6.8157	7.997	10.1273	13.8883	3.1339
9.8321	-2.6806	-0.4458	5.5471	4.9234	5.1467	4.7764	4.5178	4.6544	4.8177	5.627	6.8067	7.9798	10.1079	13.8679	3.132
9.9321	-2.6812	-0.4466	5.5284	4.9046	5.1384	4.7668	4.511	4.6492	4.8101	5.6186	6.7939	7.9687	10.0834	13.8412	3.1286
10.0321	-2.6775	-0.4486	5.5162	4.9062	5.1193	4.7607	4.5126	4.6384	4.811	5.6088	6.789	7.9517	10.0683	13.8132	3.1264
10.1321	-2.6746	-0.4472	5.5077	4.8956	5.115	4.7523	4.4916	4.6337	4.8074	5.6006	6.7691	7.9365	10.051	13.7965	3.1263
10.2321	-2.6695	-0.4473	5.4909	4.8754	5.1058	4.7374	4.4878	4.6134	4.7902	5.5954	6.7695	7.9264	10.0385	13.7677	3.1217
10.3321	-2.6663	-0.4489	5.477	4.8571	5.0889	4.7322	4.4789	4.6075	4.779	5.5884	6.7425	7.908	10.0132	13.7509	3.1182
10.4321	-2.6641	-0.4507	5.4637	4.8518	5.0774	4.7285	4.4792	4.6056	4.7793	5.577	6.7411	7.9023	9.9962	13.7223	3.1144
10.5321	-2.6593	-0.4475	5.4601	4.8445	5.0725	4.7249	4.4675	4.602	4.7755	5.5671	6.727	7.8862	9.9784	13.698	3.1143
10.6321	-2.658	-0.4544	5.4438	4.8289	5.0563	4.707	4.4623	4.5904	4.7616	5.5604	6.714	7.8741	9.9567	13.6833	3.1096
10.7321	-2.6548	-0.4506	5.4257	4.8208	5.0503	4.7025	4.4563	4.5799	4.7644	5.5522	6.7133	7.866	9.9424	13.6642	3.1082
10.8321	-2.6516	-0.4488	5.4166	4.807	5.0361	4.7022	4.4452	4.5782	4.761	5.5528	6.7037	7.851	9.9292	13.6358	3.1091
10.9321	-2.6554	-0.4464	5.4057	4.8055	5.0281	4.6988	4.4427	4.5746	4.753	5.5503	6.6922	7.8424	9.9126	13.6202	3.1
11.0321	-2.6523	-0.4452	5.389	4.8019	5.0243	4.6871	4.4272	4.5748	4.7351	5.5367	6.6785	7.825	9.8901	13.5956	3.1035
11.1321	-2.6404	-0.4447	5.3706	4.7822	5.0062	4.6783	4.4228	4.5614	4.7399	5.5239	6.6753	7.806	9.8814	13.5661	3.0988
11.2321	-2.6369	-0.4493	5.3543	4.7741	5.0017	4.6704	4.4204	4.5569	4.7329	5.5188	6.6629	7.795	9.8627	13.5395	3.086
11.3321	-2.6347	-0.447	5.3404	4.7611	4.9879	4.6629	4.4076	4.5546	4.7163	5.515	6.657	7.778	9.8443	13.5268	3.0848
11.4321	-2.6285	-0.4435	5.3299	4.7522	4.9821	4.6669	4.4059	4.5527	4.717	5.512	6.6464	7.7742	9.8276	13.5037	3.0825
11.5321	-2.6284	-0.4426	5.3149	4.7453	4.9731	4.6569	4.4014	4.5393	4.7116	5.4967	6.6311	7.7521	9.8034	13.4772	3.0748
11.6321	-2.6253	-0.4381	5.2991	4.7307	4.9569	4.6435	4.384	4.5291	4.6993	5.4936	6.6155	7.7388	9.7922	13.4542	3.072
11.7321	-2.6227	-0.4346	5.2944	4.7326	4.9461	4.6415	4.3836	4.5282	4.6941	5.4815	6.6146	7.7301	9.7735	13.4326	3.0673
11.8321	-2.6247	-0.4349	5.2833	4.7175	4.9295	4.6412	4.3793	4.5073	4.689	5.4771	6.6018	7.7103	9.7634	13.4163	3.057
11.9321	-2.6229	-0.4314	5.268	4.6967	4.9289	4.6275	4.3619	4.5003	4.6816	5.4734	6.594	7.6953	9.7432	13.3912	3.0612
12.0321	-2.6213	-0.4266	5.2554	4.6933	4.9203	4.6194	4.3621	4.4988	4.6753	5.4602	6.5816	7.6915	9.7209	13.3697	3.0561
12.1321	-2.6209	-0.4242	5.2428	4.6799	4.9079	4.6078	4.3441	4.4943	4.6734	5.4536	6.5759	7.6734	9.7045	13.3456	3.0504
12.2321	-2.6158	-0.4199	5.2282	4.6774	4.8937	4.5951	4.343	4.4796	4.6725	5.4408	6.5532	7.6667	9.6955	13.3223	3.0479
12.3321	-2.6161	-0.4147	5.2219	4.6674	4.8888	4.5908	4.3323	4.4744	4.6606	5.438	6.5624	7.652	9.6802	13.3156	3.038
12.4321	-2.6164	-0.4113	5.2144	4.6625	4.8781	4.5878	4.3268	4.4746	4.6541	5.4363	6.5492	7.6494	9.6635	13.2951	3.033
12.5321	-2.6101	-0.4164	5.195	4.6462	4.8713	4.5744	4.3119	4.4603	4.6509	5.4209	6.5336	7.6295	9.6426	13.2705	3.0297
12.6321	-2.6054	-0.4118	5.1804	4.6321	4.8596	4.5699	4.3105	4.4532	4.6458	5.4148	6.5399	7.6107	9.6249	13.2479	3.0241
12.7321	-2.6045	-0.4045	5.1677	4.6254	4.8456	4.5641	4.2899	4.4527	4.6309	5.4047	6.523	7.6036	9.6233	13.2297	3.0213
12.8321	-2.5995	-0.4031	5.1648	4.612	4.8298	4.5492	4.2889	4.4242	4.6315	5.3951	6.5195	7.591	9.6029	13.2136	3.0138
12.9321	-2.5973	-0.4022	5.1529	4.6132	4.8249	4.5444	4.2787	4.4235	4.6254	5.3961	6.5067	7.5806	9.584	13.1964	3.0034
13.0321	-2.5964	-0.4002	5.1385	4.5979	4.8145	4.5457	4.2842	4.421	4.6252	5.3918	6.496	7.5764	9.5775	13.1746	2.9997
13.1321	-2.5924	-0.3977	5.1258	4.5962	4.8143	4.5338	4.2706	4.4066	4.6195	5.3782	6.4832	7.562	9.5602	13.1512	2.998
13.2321	-2.5894	-0.3957	5.1109	4.5819	4.7968	4.528	4.2673	4.4045	4.6214	5.3749	6.477	7.5457	9.5462	13.1326	2.9915
13.3321	-2.5814	-0.3909	5.0939	4.5719	4.7883	4.5246	4.2469	4.3965	4.6043	5.3544	6.4725	7.5369	9.5238	13.1056	2.9866
13.4321	-2.5874	-0.3902	5.077	4.554	4.775	4.5146	4.2417	4.3797	4.5985	5.3493	6.4538	7.5321	9.511	13.0796	2.9772
13.5321	-2.5721	-0.3981	5.0754	4.5428	4.7572	4.4972	4.239	4.3726	4.5877	5.3388	6.448	7.5212	9.498	13.0655	2.9759
13.6321	-2.571	-0.3933	5.0674	4.5357	4.7457	4.4943	4.2221	4.3718	4.5809	5.3317	6.4346	7.5068	9.4768	13.0511	2.9687
13.7321	-2.5667	-0.3901	5.0554	4.5238	4.7387	4.486	4.2217	4.3674	4.5853	5.3176	6.4343	7.498	9.4684	13.0276	2.9666
13.8321	-2.5652	-0.3884	5.0405	4.52	4.7379	4.4885	4.2112	4.3624	4.5814	5.3129	6.4154	7.4751	9.4532	13.0085	2.9589
13.9321	-2.5648	-0.3894	5.0242	4.5037	4.7217	4.4802	4.2064	4.358	4.5649	5.3042	6.4108	7.4574	9.4307	12.9851	2.9543
14.0321	-2.5574	-0.3844	5.0076	4.4954	4.7131	4.4637	4.1922	4.3355	4.5588	5.29	6.3943	7.4514	9.4107	12.9696	2.9556
14.1321	-2.554	-0.3831	4.9949	4.4841	4.6989	4.4575	4.1873	4.3351	4.5512	5.2851	6.3912	7.4384	9.4069	12.9452	2.9444
14.2321	-2.5541	-0.3811	4.9869	4.4672	4.6979	4.4446	4.1706	4.3207	4.5505	5.2801	6.3968	7.4214	9.3906	12.9177	2.9366
14.3321	-2.5482	-0.3856	4.9684	4.4543	4.6879	4.4395	4.1632	4.32	4.5383	5.2772	6.3762	7.4142	9.3647	12.9079	2.9379
14.4321	-2.5444	-0.3811	4.9515	4.4402	4.6679	4.4346	4.146	4.3142	4.5242	5.2653	6.3676	7.407	9.3451	12.8841	2.9318
14.5321	-2.5434	-0.3763	4.9434	4.4376	4.6547	4.4237	4.1432	4.3096	4.5265	5.2506	6.3546	7.404	9.3397	12.8595	2.9292
14.6321	-2.5479	-0.3692	4.934	4.4208	4.6477	4.416	4.1415	4.2946	4.5162	5.2456	6.3481	7.3933	9.3257	12.8449	2.9242
14.7321	-2.5475	-0.3694	4.9217	4.4251	4.6484	4.4169	4.1376	4.2937	4.5174	5.2471	6.3399	7.3825	9.3115	12.826	2.9168
14.8321	-2.5411	-0.3678	4.9059	4.4059	4.6383	4.4127	4.1192	4.2791	4.5071	5.2287	6.3353	7.3716	9.2909	12.8103	2.9188
14.9321	-2.5347	-0.3595	4.8904	4.4067	4.6278	4.4059	4.1184	4.2727	4.4998	5.2238	6.3287	7.3578	9.2827	12.791	2.9113
15.0321	-2.5331	-0.3623	4.8784	4.3975	4.6151	4.3932	4.1222	4.2782	4.4905	5.2219	6.3256	7.344	9.2698	12.777	2.8989
15.1321	-2.5325	-0.3597	4.8802	4.3832	4.6083	4.3912	4.1103	4.2635	4.4866	5.2179	6.3112	7.3402	9.2558	12.7574	2.8938
15.2321	-2.5316	-0.3556	4.8695	4.3775	4.5956	4.3936	4.1036	4.2646	4.4889	5.2117	6.3059	7.3252	9.2559	12.7435	2.8925
15.3321	-2.5256	-0.3513	4.8513	4.3592	4.5809	4.3823	4.0981	4.2535	4.4763	5.1959	6.2893	7.3083	9.2344	12.7238	2.8916
15.4321	-2.5207	-0.3549	4.8363	4.3578	4.5716	4.3731	4.0844	4.2498	4.4699	5.1897	6.2953	7.3019	9.2138	12.6988	2.8787
15.5321	-2.519	-0.352	4.8211	4.3491	4.5693	4.3577	4.0879	4.2425	4.4735	5.1877	6.2879	7.2885	9.2068	12.6827	2.8752
15.6321	-2.5185	-0.3518	4.8096	4.3485	4.5608	4.3615	4.0749	4.2309	4.4636	5.1908	6.2764	7.2861	9.194	12.6739	2.8714
15.7321	-2.5169	-0.3477	4.7941	4.3326	4.5601	4.3517	4.0592	4.237	4.4569	5.1767	6.2608	7.2715	9.1777	12.6566	2.8729
15.8321	-2.5176	-0.3451	4.796	4.3235	4.5463	4.3459	4.0652	4.2339	4.4504	5.1649	6.2584	7.2672	9.1576	12.6326	2.864
15.9321	-2.5117	-0.3493	4.785	4.312	4.5464	4.3404	4.0466	4.2187	4.4442	5.1542	6.2542	7.2489	9.1367	12.6165	2.8659
16.0321	-2.5071	-0.3456	4.7688	4.2975	4.524	4.3332	4.034	4.2095	4.4488	5.1533	6.2475	7.248	9.1333	12.6012	2.8589
16.1321	-2.5013	-0.3456	4.7554	4.3006	4.5283	4.3324	4.0269	4.2188	4.4379	5.1459	6.2424	7.2387	9.1201	12.579	2.8559
16.2321	-2.5064	-0.3361	4.7435	4.2977	4.5167	4.3172	4.0349	4.2091	4.4327	5.1327	6.2281	7.2374	9.1052	12.5697	2.8478
16.3321	-2.5025	-0.3401	4.7445	4.2848	4.5104	4.3182	4.0212	4.1972	4.4241	5.1307	6.2325	7.2233	9.0994	12.5479	2.8467
16.4321	-2.5011	-0.338	4.7286	4.2696	4.5018	4.3156	4.0135	4.193	4.4129	5.1196	6.215	7.2156	9.0831	12.5226	2.8394
16.5321	-2.5011	-0.3319	4.7126	4.2657	4.5025	4.3	3.996	4.1832	4.4086	5.1151	6.2103	7.1974	9.0663	12.5102	2.8423
16.6321	-2.4934	-0.3354	4.6969	4.2672	4.481	4.2929	4.0045	4.1788	4.4003	5.1085	6.1911	7.1835	9.0592	12.4906	2.8369
16.7321	-2.4907	-0.3302	4.6889	4.2554	4.48	4.2936	3.9873	4.166	4.3985	5.1033	6.1912	7.1777	9.0469	12.4725	2.8252
16.8321	-2.4863	-0.3317	4.6856	4.2493	4.4744	4.2836	3.9766	4.1588	4.3792	5.0956	6.1832	7.1569	9.0292	12.4561	2.8258
16.9321	-2.4813	-0.3281	4.6661	4.2364	4.4588	4.2746	3.9715	4.1597	4.3799	5.0772	6.172	7.1582	9.0186	12.4352	2.8179
17.0321	-2.478	-0.3237	4.6575	4.2302	4.4607	4.2743	3.9647	4.1546	4.3694	5.074	6.1587	7.1452	9.0052	12.4249	2.8116
17.1321	-2.4777	-0.3264	4.6467	4.2139	4.4418	4.2628	3.9583	4.1483	4.3657	5.058	6.1551	7.1411	9.0008	12.4062	2.8051
17.2321	-2.4726	-0.3251	4.6312	4.2199	4.4366	4.2547	3.9549	4.1333	4.36	5.063	6.1577	7.13	8.9857	12.3884	2.8025
17.3321	-2.4712	-0.3284	4.6237	4.2165	4.4297	4.2616	3.9398	4.1286	4.3603	5.0607	6.1462	7.1141	8.9811	12.3639	2.7973
17.4321	-2.467	-0.3188	4.6183	4.2035	4.4265	4.2494	3.9436	4.1318	4.3447	5.0434	6.1337	7.105	8.9625	12.3516	2.7997
17.5321	-2.4633	-0.3136	4.6033	4.1916	4.4093	4.2401	3.9359	4.1247	4.3453	5.0441	6.1195	7.0932	8.9413	12.333	2.7925
17.6321	-2.461	-0.3183	4.5922	4.1851	4.4107	4.2362	3.921	4.1183	4.3352	5.0302	6.1248	7.0829	8.9303	12.3183	2.7783
17.7321	-2.4643	-0.3128	4.5805	4.1862	4.4078	4.2349	3.9269	4.1095	4.3326	5.0212	6.1156	7.0749	8.9133	12.3012	2.7786
17.8321	-2.459	-0.3144	4.5735	4.1782	4.3927	4.2236	3.9115	4.1093	4.3377	5.0291	6.1041	7.0627	8.9019	12.2805	2.7793
17.9321	-2.4557	-0.3075	4.5607	4.172	4.3886	4.2256	3.9187	4.105	4.3281	5.0243	6.0909	7.0605	8.8944	12.2631	2.773
18.0321	-2.455	-0.3035	4.5469	4.1631	4.3798	4.2256	3.9018	4.0996	4.3242	5.0074	6.0935	7.0511	8.8793	12.2535	2.7671
18.1321	-2.4523	-0.3089	4.5328	4.1476	4.3791	4.2156	3.891	4.081	4.3096	5.0002	6.0866	7.0359	8.8606	12.2277	2.7602
18.2321	-2.4472	-0.3074	4.519	4.1375	4.3732	4.203	3.8965	4.0831	4.3019	4.9888	6.0678	7.0265	8.8537	12.2097	2.7599
18.3321	-2.4463	-0.308	4.5058	4.1358	4.362	4.1987	3.8907	4.0778	4.2916	4.9865	6.0632	7.0185	8.8366	12.1935	2.7543
18.4321	-2.4437	-0.3049	4.5001	4.1237	4.3533	4.1947	3.8804	4.0695	4.2973	4.9782	6.0537	7.003	8.83	12.1782	2.757
18.5321	-2.4375	-0.3118	4.4935	4.1239	4.3416	4.1853	3.8693	4.0649	4.2966	4.9751	6.0484	7.0019	8.819	12.162	2.7478
18.6321	-2.4335	-0.3042	4.4824	4.1122	4.3463	4.1847	3.87	4.0597	4.2849	4.9718	6.0449	6.9845	8.8104	12.158	2.7475
18.7321	-2.4298	-0.3034	4.4724	4.1005	4.3299	4.1685	3.8539	4.0629	4.2807	4.9634	6.0395	6.9857	8.7947	12.1413	2.7424
18.8321	-2.4258	-0.2986	4.4584	4.0986	4.3266	4.1702	3.8504	4.0452	4.2824	4.9563	6.0299	6.9782	8.7768	12.1153	2.734
18.9321	-2.4255	-0.3045	4.4488	4.0981	4.3158	4.166	3.8523	4.0519	4.2715	4.9501	6.015	6.9629	8.7619	12.1089	2.7282
19.0321	-2.4201	-0.3042	4.447	4.0863	4.3082	4.1507	3.8406	4.0334	4.2725	4.9582	6.0099	6.9506	8.7563	12.0964	2.7245
19.1321	-2.414	-0.3036	4.4374	4.0816	4.3079	4.1527	3.8305	4.0411	4.2573	4.9461	6.0034	6.9427	8.7401	12.0847	2.7266
19.2321	-2.413	-0.3036	4.4186	4.0676	4.2934	4.147	3.8206	4.0298	4.2471	4.9396	5.9965	6.9305	8.7335	12.0583	2.7174
19.3321	-2.4173	-0.2932	4.4041	4.056	4.2879	4.1424	3.8244	4.0205	4.2472	4.9307	5.986	6.9255	8.7221	12.0385	2.7193
19.4321	-2.411	-0.2966	4.3959	4.0511	4.2707	4.1289	3.8209	4.0183	4.24	4.9284	5.9819	6.9138	8.7094	12.0344	2.7158
19.5321	-2.4108	-0.2908	4.3957	4.0543	4.2722	4.1353	3.8083	4.023	4.2402	4.924	5.9811	6.9124	8.6971	12.0213	2.7042
19.6321	-2.4102	-0.2865	4.386	4.0314	4.2756	4.1336	3.7985	4.0093	4.2372	4.914	5.9742	6.8984	8.6874	11.9953	2.7064
19.7321	-2.4049	-0.2933	4.3719	4.033	4.2694	4.1144	3.7874	4.0076	4.2328	4.9083	5.9647	6.8796	8.6749	11.9862	2.6977
19.8321	-2.3994	-0.297	4.3582	4.016	4.2555	4.111	3.7912	3.989	4.2201	4.9071	5.9518	6.8705	8.6713	11.9683	2.6962
19.9321	-2.3979	-0.2886	4.3562	4.0159	4.2491	4.1091	3.7849	3.9955	4.2188	4.8941	5.95	6.8715	8.6531	11.9608	2.6943
20.0321	-2.3933	-0.2817	4.3454	4.0009	4.2476	4.101	3.7766	3.9881	4.2226	4.888	5.9426	6.8597	8.6482	11.9432	2.6935
20.1321	-2.3995	-0.2854	4.3333	4.005	4.2344	4.0945	3.7733	3.9708	4.2115	4.8889	5.9342	6.8521	8.6323	11.9286	2.6776
20.2321	-2.394	-0.2817	4.3214	3.9886	4.2191	4.0869	3.7772	3.972	4.2115	4.8769	5.9189	6.839	8.6241	11.9128	2.6832
20.3321	-2.3925	-0.2737	4.321	3.9939	4.2188	4.08	3.763	3.9819	4.2002	4.8686	5.9237	6.8243	8.6119	11.8979	2.6782
20.4321	-2.3899	-0.2747	4.3101	3.9804	4.2205	4.0805	3.7632	3.9644	4.1954	4.8713	5.9193	6.8187	8.6074	11.8807	2.671
20.5321	-2.3908	-0.273	4.2974	3.9788	4.2086	4.0699	3.759	3.9546	4.1953	4.8727	5.9108	6.8202	8.5854	11.8709	2.663
20.6321	-2.3832	-0.2739	4.2975	3.9634	4.2048	4.0594	3.7582	3.9596	4.1826	4.8677	5.9027	6.8099	8.579	11.8572	2.6657
20.7321	-2.3796	-0.2677	4.2762	3.9656	4.1919	4.0628	3.7544	3.9497	4.1845	4.8598	5.898	6.7936	8.562	11.8388	2.6577
20.8321	-2.3853	-0.2645	4.2657	3.9492	4.1886	4.0584	3.7558	3.9444	4.1848	4.8522	5.8996	6.7804	8.5546	11.8229	2.6516
20.9321	-2.3824	-0.2666	4.2672	3.9536	4.1844	4.0425	3.7421	3.9366	4.1759	4.8474	5.8843	6.7798	8.5397	11.8094	2.6496
21.0321	-2.3706	-0.2688	4.2559	3.9397	4.1755	4.0424	3.7435	3.9328	4.1725	4.8315	5.8751	6.776	8.5351	11.7912	2.6499
21.1321	-2.3668	-0.2642	4.2554	3.9416	4.1711	4.0419	3.7414	3.9363	4.1713	4.8375	5.8824	6.7693	8.518	11.7843	2.6376
21.2321	-2.3702	-0.2611	4.2431	3.9252	4.1611	4.0417	3.7391	3.9205	4.168	4.8272	5.8659	6.7538	8.512	11.7637	2.6353
21.3321	-2.3679	-0.2659	4.2303	3.9239	4.154	4.0257	3.722	3.9135	4.1578	4.8117	5.865	6.7558	8.4935	11.759	2.6316
21.4321	-2.3692	-0.2582	4.2263	3.9223	4.1554	4.0282	3.7283	3.9146	4.1551	4.8127	5.8603	6.7372	8.4904	11.7378	2.6326
21.5321	-2.3637	-0.2607	4.2186	3.9154	4.1449	4.0128	3.7306	3.902	4.1451	4.8108	5.8443	6.7334	8.4809	11.7268	2.6308
21.6321	-2.3593	-0.2555	4.2054	3.9074	4.1428	4.0093	3.7129	3.9016	4.1486	4.7911	5.8471	6.7232	8.4709	11.7088	2.6228
21.7321	-2.3521	-0.2583	4.1989	3.8926	4.1411	4.0054	3.7095	3.8936	4.1401	4.7863	5.8369	6.7063	8.4634	11.696	2.6196
21.8321	-2.3585	-0.2558	4.1829	3.8909	4.1204	3.9999	3.7055	3.8906	4.1298	4.7836	5.8267	6.7077	8.4447	11.6724	2.6091
21.9321	-2.3517	-0.2504	4.1782	3.8784	4.1176	3.9905	3.7082	3.8764	4.1272	4.7773	5.8247	6.6994	8.4379	11.6539	2.6153
22.0321	-2.3462	-0.2517	4.1789	3.876	4.1074	3.9869	3.6898	3.882	4.1255	4.7678	5.8251	6.6844	8.4275	11.6427	2.6058
22.1321	-2.3509	-0.2483	4.1643	3.8645	4.1017	3.9823	3.6933	3.8705	4.1191	4.7662	5.8061	6.6728	8.4123	11.6253	2.5974
22.2321	-2.3464	-0.2508	4.1534	3.8582	4.1003	3.9744	3.685	3.8634	4.1072	4.763	5.7978	6.6643	8.4031	11.6207	2.6016
22.3321	-2.3416	-0.2483	4.1544	3.8619	4.0918	3.972	3.6872	3.8552	4.1093	4.756	5.8027	6.6604	8.3994	11.605	2.595
22.4321	-2.3367	-0.2442	4.1419	3.8453	4.0932	3.9699	3.688	3.8601	4.105	4.7447	5.792	6.6516	8.3802	11.5924	2.5925
22.5321	-2.3416	-0.24	4.1345	3.8405	4.0724	3.9592	3.6703	3.8475	4.0927	4.7469	5.7808	6.6401	8.3673	11.5752	2.5852
22.6321	-2.3333	-0.2456	4.1243	3.8312	4.0706	3.9568	3.6755	3.8415	4.0926	4.744	5.7788	6.6393	8.3532	11.5691	2.5825
22.7321	-2.3295	-0.2433	4.1155	3.8305	4.0682	3.9586	3.6595	3.8398	4.0933	4.7277	5.7815	6.6405	8.3507	11.5637	2.5753
22.8321	-2.332	-0.235	4.1025	3.8256	4.0643	3.9535	3.6577	3.8402	4.0842	4.7248	5.7635	6.6218	8.3346	11.5451	2.5767
22.9321	-2.3242	-0.2384	4.0988	3.8176	4.0621	3.9409	3.6546	3.8231	4.081	4.7228	5.7558	6.6179	8.3339	11.5372	2.5702
23.0321	-2.3168	-0.237	4.0977	3.811	4.0593	3.9471	3.6475	3.8232	4.0698	4.7222	5.7598	6.6066	8.3242	11.5141	2.5623
23.1321	-2.324	-0.2353	4.0925	3.8022	4.0478	3.9417	3.6485	3.8201	4.0656	4.7156	5.7616	6.6007	8.3091	11.5064	2.5548
23.2321	-2.3172	-0.2332	4.0888	3.7956	4.049	3.9317	3.6454	3.8207	4.0676	4.7136	5.7449	6.5933	8.2925	11.4873	2.5599
23.3321	-2.3145	-0.2365	4.0776	3.7964	4.0502	3.9316	3.6439	3.8151	4.0658	4.7106	5.7415	6.5777	8.2904	11.4793	2.5509
23.4321	-2.3182	-0.2295	4.0616	3.7847	4.0362	3.9264	3.6334	3.8002	4.0506	4.6905	5.7371	6.5721	8.2832	11.4588	2.5508
23.5321	-2.3079	-0.2321	4.057	3.7795	4.0288	3.9166	3.6239	3.8041	4.052	4.6908	5.721	6.5681	8.2658	11.4571	2.5522
23.6321	-2.3134	-0.2274	4.0465	3.772	4.03	3.9122	3.6304	3.8055	4.0378	4.6891	5.7223	6.5572	8.2584	11.4386	2.5383
23.7321	-2.3101	-0.2238	4.036	3.7656	4.0277	3.9155	3.6202	3.803	4.0363	4.6786	5.7194	6.5521	8.2426	11.4243	2.5421
23.8321	-2.3025	-0.2243	4.0325	3.762	4.0144	3.9082	3.6086	3.7997	4.0327	4.6774	5.715	6.5429	8.2392	11.4036	2.5378
23.9321	-2.3006	-0.2227	4.0179	3.7487	4.0056	3.8934	3.6142	3.7802	4.0216	4.6716	5.6973	6.5353	8.2324	11.4	2.5275
24.0321	-2.2985	-0.2255	4.0185	3.7476	4.007	3.8892	3.6045	3.787	4.0205	4.6629	5.6991	6.5206	8.2175	11.3888	2.5216
24.1321	-2.298	-0.2175	4.014	3.7338	4.0013	3.8889	3.6053	3.7735	4.012	4.6588	5.6875	6.5151	8.1949	11.3703	2.5271
24.2321	-2.2974	-0.2207	4.0055	3.7381	3.9865	3.879	3.6005	3.7761	4.0108	4.6589	5.6833	6.5168	8.1963	11.3545	2.5168
24.3321	-2.2942	-0.2188	3.992	3.721	3.9948	3.8756	3.5921	3.7802	4.003	4.6573	5.6736	6.5125	8.1929	11.3449	2.5184
24.4321	-2.2916	-0.2142	3.9828	3.7223	3.9895	3.8754	3.5852	3.7656	4.0038	4.6436	5.68	6.4958	8.1776	11.3408	2.5128
24.5321	-2.2845	-0.2166	3.9769	3.716	3.9795	3.8776	3.5856	3.7559	3.996	4.6427	5.6699	6.4826	8.1656	11.3197	2.5094
24.6321	-2.2797	-0.2105	3.9615	3.7072	3.962	3.8601	3.5852	3.7562	3.9998	4.6341	5.6586	6.4806	8.1457	11.3102	2.5007
24.7321	-2.2863	-0.2146	3.961	3.704	3.9564	3.8566	3.5667	3.7572	3.9932	4.6237	5.6502	6.4678	8.1362	11.2914	2.4944
24.8321	-2.2814	-0.2132	3.9487	3.7029	3.9591	3.8529	3.5696	3.7502	3.9838	4.6182	5.6531	6.4607	8.1369	11.2764	2.4964
24.9321	-2.279	-0.2127	3.9492	3.6864	3.9567	3.8523	3.571	3.7521	3.9818	4.6186	5.6362	6.4568	8.1307	11.2649	2.498
25.0321	-2.2755	-0.2075	3.9364	3.6788	3.9539	3.8424	3.5578	3.734	3.9728	4.6227	5.628	6.4493	8.1145	11.2619	2.492
25.1321	-2.2675	-0.2129	3.9356	3.6809	3.9529	3.852	3.5586	3.738	3.9732	4.6059	5.6346	6.4442	8.1079	11.2443	2.4861
25.2321	-2.266	-0.2082	3.9224	3.6776	3.9415	3.8416	3.5534	3.732	3.9736	4.6085	5.6256	6.4408	8.0904	11.2418	2.4771
25.3321	-2.2712	-0.2034	3.9098	3.6708	3.9367	3.8396	3.55	3.7323	3.957	4.5968	5.6163	6.4315	8.0896	11.2238	2.4778
25.4321	-2.2646	-0.2104	3.9017	3.6552	3.9209	3.8328	3.5532	3.7328	3.956	4.5949	5.6047	6.4172	8.0811	11.2135	2.4767
25.5321	-2.262	-0.2113	3.8934	3.6527	3.9244	3.8245	3.5429	3.7205	3.952	4.5799	5.6073	6.4141	8.0621	11.1975	2.4717
25.6321	-2.2639	-0.2072	3.8951	3.6577	3.9204	3.8195	3.5353	3.7151	3.9398	4.5826	5.5909	6.3991	8.0637	11.1914	2.4726
25.7321	-2.2577	-0.2043	3.8885	3.6411	3.9081	3.82	3.5334	3.7045	3.9382	4.5809	5.5886	6.3975	8.0559	11.18	2.4743
25.8321	-2.2574	-0.2063	3.8741	3.6382	3.9013	3.8042	3.5284	3.7067	3.9375	4.5654	5.571	6.3887	8.0376	11.1636	2.465
25.9321	-2.2551	-0.2014	3.8626	3.6461	3.9013	3.8016	3.5323	3.6992	3.9369	4.5718	5.5729	6.3786	8.0309	11.1495	2.4611
26.0321	-2.2534	-0.1984	3.8641	3.6294	3.9052	3.8053	3.52	3.6938	3.936	4.5589	5.5688	6.3698	8.0315	11.1331	2.4587
26.1321	-2.2459	-0.2024	3.8448	3.6195	3.8876	3.7982	3.5185	3.6813	3.9258	4.5524	5.5533	6.3593	8.0184	11.1223	2.4558
26.2321	-2.2456	-0.2045	3.8301	3.613	3.8819	3.782	3.5106	3.6784	3.9152	4.5579	5.5431	6.355	8.0002	11.1064	2.4458
26.3321	-2.2512	-0.1967	3.8355	3.6067	3.8783	3.7836	3.5035	3.6707	3.916	4.5503	5.5475	6.3442	8.0016	11.0976	2.4497
26.4321	-2.2519	-0.1984	3.8323	3.6081	3.8667	3.7808	3.5024	3.6759	3.9133	4.5401	5.5398	6.333	7.9965	11.0782	2.4504
26.5321	-2.2437	-0.1946	3.8155	3.6046	3.8656	3.7754	3.4949	3.6548	3.9073	4.5338	5.5391	6.3295	7.9752	11.078	2.4507
26.6321	-2.2456	-0.1956	3.8161	3.5978	3.8498	3.7777	3.4955	3.655	3.9005	4.5333	5.5308	6.3189	7.965	11.0724	2.4421
26.7321	-2.2413	-0.1918	3.806	3.5878	3.8492	3.7724	3.4826	3.6589	3.9021	4.5298	5.5249	6.3171	7.9676	11.0586	2.4387
26.8321	-2.2431	-0.1864	3.8065	3.5829	3.8535	3.7653	3.4802	3.6536	3.8946	4.5191	5.5171	6.3141	7.962	11.0467	2.4369
26.9321	-2.2382	-0.1935	3.7972	3.5801	3.8381	3.763	3.4832	3.6557	3.8937	4.5209	5.519	6.2943	7.9434	11.0265	2.431
27.0321	-2.233	-0.1984	3.79	3.5742	3.8328	3.7597	3.4714	3.6436	3.89	4.5186	5.5074	6.2863	7.9372	11.0181	2.4282
27.1321	-2.2253	-0.1924	3.7759	3.565	3.8227	3.7541	3.4749	3.6345	3.8777	4.5122	5.4974	6.2824	7.9337	11.0152	2.4307
27.2321	-2.2193	-0.1989	3.7722	3.5513	3.8212	3.7461	3.4741	3.6354	3.8769	4.5021	5.4915	6.2795	7.9248	10.9996	2.4217
27.3321	-2.225	-0.1925	3.7576	3.5481	3.816	3.743	3.4687	3.6258	3.8811	4.5023	5.4901	6.2682	7.9178	10.9902	2.4139
27.4321	-2.218	-0.1877	3.7571	3.5495	3.8032	3.7398	3.4594	3.6264	3.8743	4.4925	5.489	6.2571	7.9135	10.9713	2.423
27.5321	-2.2173	-0.1867	3.7515	3.537	3.8011	3.7321	3.46	3.6293	3.8742	4.4956	5.4722	6.2553	7.8999	10.9656	2.4075
27.6321	-2.2168	-0.183	3.7427	3.532	3.7964	3.7329	3.459	3.6191	3.8736	4.487	5.4742	6.251	7.8928	10.9555	2.4056
27.7321	-2.2119	-0.1916	3.7435	3.537	3.7911	3.7323	3.4534	3.6195	3.8681	4.4786	5.4661	6.2369	7.8826	10.9374	2.4008
27.8321	-2.2114	-0.1848	3.7293	3.5277	3.778	3.718	3.4447	3.6216	3.8672	4.4806	5.4674	6.2329	7.8767	10.9262	2.3994
27.9321	-2.2134	-0.1816	3.7287	3.5147	3.7769	3.7181	3.4319	3.6131	3.8658	4.4792	5.4588	6.2139	7.8744	10.9184	2.4018
28.0321	-2.2121	-0.1807	3.7226	3.5168	3.7703	3.7167	3.4372	3.6156	3.8655	4.4761	5.4501	6.2129	7.8634	10.9084	2.3944
28.1321	-2.2056	-0.1875	3.7071	3.5165	3.7592	3.7037	3.4325	3.6054	3.8564	4.4583	5.4392	6.2044	7.8548	10.8969	2.3938
28.2321	-2.1998	-0.1834	3.703	3.4998	3.7662	3.6956	3.4242	3.5927	3.8488	4.4621	5.4384	6.2027	7.8454	10.8918	2.3917
28.3321	-2.1986	-0.1812	3.6934	3.4988	3.7532	3.6997	3.4145	3.5898	3.8428	4.4534	5.4322	6.1972	7.8444	10.8807	2.3842
28.4321	-2.1996	-0.183	3.6878	3.4787	3.7482	3.6927	3.4131	3.5859	3.8374	4.4509	5.419	6.1775	7.8256	10.8585	2.3822
28.5321	-2.1927	-0.1787	3.685	3.4751	3.7471	3.6883	3.4046	3.5824	3.8332	4.4436	5.4116	6.1749	7.8138	10.8501	2.3819
28.6321	-2.1975	-0.1785	3.6741	3.4794	3.742	3.6894	3.4076	3.5785	3.82	4.4334	5.4129	6.168	7.8153	10.8432	2.3745
28.7321	-2.1981	-0.1749	3.6719	3.4652	3.7395	3.6743	3.4083	3.5771	3.8245	4.4257	5.4113	6.1626	7.8085	10.8339	2.3746
28.8321	-2.1903	-0.1771	3.6551	3.4596	3.7401	3.6715	3.3978	3.581	3.8168	4.4258	5.4055	6.1487	7.8015	10.8126	2.376
28.9321	-2.1919	-0.1749	3.6522	3.4455	3.7247	3.673	3.3888	3.5692	3.8169	4.4263	5.3955	6.1473	7.797	10.807	2.3668
29.0321	-2.1923	-0.1755	3.6456	3.4466	3.7207	3.6736	3.3923	3.5744	3.8163	4.4097	5.3877	6.1427	7.7839	10.8031	2.367
29.1321	-2.1957	-0.1708	3.6388	3.444	3.7241	3.6693	3.3902	3.5724	3.8004	4.4183	5.3893	6.1353	7.7898	10.7871	2.3683
29.2321	-2.1902	-0.1747	3.6375	3.43	3.7094	3.6636	3.3849	3.5547	3.8069	4.4023	5.3883	6.1237	7.7746	10.7773	2.3687
29.3321	-2.1857	-0.1722	3.6367	3.4266	3.705	3.6559	3.3767	3.5654	3.7988	4.4044	5.3808	6.1175	7.7697	10.7711	2.3627
29.4321	-2.1926	-0.1647	3.6236	3.428	3.7033	3.6531	3.3735	3.5459	3.7956	4.4012	5.3681	6.1084	7.7662	10.7581	2.3601
29.5321	-2.1901	-0.1654	3.6155	3.4192	3.6955	3.6465	3.3761	3.5425	3.7932	4.4002	5.3684	6.1075	7.7537	10.7397	2.3618
29.6321	-2.1931	-0.1622	3.6077	3.4101	3.6816	3.6455	3.3682	3.5537	3.7903	4.3957	5.3597	6.1031	7.7429	10.7354	2.3542
29.7321	-2.1857	-0.1602	3.6078	3.4124	3.6785	3.6447	3.3577	3.5377	3.7859	4.3913	5.3632	6.0994	7.7406	10.7291	2.3562
29.8321	-2.1859	-0.1554	3.5978	3.3958	3.6797	3.6383	3.3546	3.5368	3.7793	4.3841	5.3495	6.0903	7.726	10.7118	2.3513
29.9321	-2.19	-0.1517	3.5882	3.3991	3.6771	3.6282	3.353	3.5385	3.7827	4.3865	5.3567	6.0818	7.7263	10.7039	2.34
30.0321	-2.183	-0.1525	3.5811	3.3898	3.6795	3.6355	3.3473	3.5284	3.7757	4.3731	5.3533	6.0704	7.7207	10.6928	2.3452
30.1321	-2.1757	-0.1568	3.5696	3.3847	3.6694	3.6237	3.3391	3.5277	3.7714	4.3685	5.3332	6.0706	7.7065	10.6833	2.3365
30.2321	-2.1794	-0.1542	3.5704	3.3829	3.6563	3.6203	3.3422	3.5289	3.7642	4.368	5.3348	6.0652	7.702	10.6779	2.3289
30.3321	-2.1755	-0.1477	3.5639	3.3711	3.6525	3.6249	3.331	3.5227	3.7672	4.3562	5.3361	6.062	7.6939	10.6649	2.3363
30.4321	-2.1823	-0.1499	3.5535	3.3631	3.6531	3.6215	3.3287	3.5196	3.7531	4.3567	5.3248	6.0503	7.6881	10.6454	2.3271
30.5321	-2.176	-0.1479	3.5563	3.3649	3.6459	3.6172	3.3263	3.5122	3.7563	4.3599	5.328	6.0399	7.6842	10.639	2.3305
30.6321	-2.1752	-0.1497	3.5541	3.3581	3.6367	3.617	3.3238	3.5159	3.752	4.3412	5.3301	6.0329	7.6825	10.6282	2.3233
30.7321	-2.1711	-0.1431	3.5338	3.3445	3.6457	3.6	3.3241	3.4927	3.7446	4.3402	5.3069	6.0283	7.6698	10.6227	2.328
30.8321	-2.1675	-0.1516	3.5362	3.3503	3.6295	3.5975	3.3194	3.5055	3.7511	4.3348	5.3089	6.0268	7.6672	10.61	2.3158
30.9321	-2.1642	-0.1503	3.5345	3.3481	3.6316	3.6001	3.3167	3.4972	3.7434	4.331	5.3026	6.0224	7.6622	10.6017	2.3135
31.0321	-2.1652	-0.1459	3.5263	3.3403	3.6292	3.5977	3.3022	3.4969	3.7403	4.332	5.2993	6.0163	7.6445	10.5902	2.3199
31.1321	-2.1661	-0.1438	3.5207	3.3435	3.6202	3.5927	3.3102	3.4898	3.7438	4.3276	5.3053	6.001	7.6484	10.575	2.3091
31.2321	-2.1572	-0.1457	3.5221	3.3282	3.6224	3.5927	3.303	3.4888	3.7352	4.3229	5.293	5.9986	7.638	10.5584	2.3129
31.3321	-2.1539	-0.141	3.5122	3.3188	3.6152	3.5895	3.304	3.485	3.7283	4.3203	5.292	5.9845	7.6238	10.557	2.3024
31.4321	-2.1567	-0.1335	3.4971	3.3166	3.6166	3.5807	3.2922	3.475	3.7119	4.3136	5.2888	5.9765	7.6217	10.5483	2.2994
31.5321	-2.1587	-0.1365	3.4966	3.3177	3.6092	3.579	3.297	3.4683	3.719	4.313	5.27	5.9772	7.6078	10.5429	2.293
31.6321	-2.1538	-0.1418	3.5	3.3029	3.5975	3.5797	3.2963	3.4677	3.7108	4.3064	5.2695	5.9708	7.5975	10.5326	2.2924
31.7321	-2.15	-0.1366	3.4864	3.3012	3.5958	3.5831	3.2883	3.467	3.7084	4.3023	5.2712	5.9686	7.5963	10.5313	2.2938
31.8321	-2.1572	-0.1297	3.4795	3.299	3.5888	3.5732	3.2864	3.4576	3.7053	4.3005	5.2605	5.961	7.5869	10.5218	2.2916
31.9321	-2.153	-0.1331	3.4796	3.3012	3.5871	3.5674	3.2879	3.4569	3.7022	4.3061	5.264	5.9623	7.5874	10.5044	2.2881
32.0321	-2.1539	-0.1351	3.4774	3.2956	3.5873	3.5727	3.2794	3.4502	3.7035	4.2954	5.2533	5.9538	7.5792	10.4923	2.285
32.1321	-2.1465	-0.1322	3.4634	3.2922	3.58	3.57	3.2804	3.4488	3.6992	4.2881	5.2446	5.9433	7.5749	10.4877	2.2888
32.2321	-2.1449	-0.1281	3.465	3.2853	3.585	3.575	3.2832	3.4544	3.6938	4.2975	5.257	5.9479	7.574	10.4765	2.2801
32.3321	-2.1482	-0.1318	3.4612	3.2785	3.5788	3.5676	3.2694	3.4421	3.6934	4.2854	5.237	5.9436	7.567	10.4547	2.2757
32.4321	-2.1404	-0.1337	3.4527	3.2743	3.5621	3.5521	3.2747	3.438	3.6897	4.2903	5.2332	5.9456	7.5621	10.4509	2.2788
32.5321	-2.1385	-0.1288	3.4484	3.2696	3.5637	3.5655	3.2755	3.4453	3.69	4.282	5.2316	5.9364	7.5619	10.4483	2.2722
32.6321	-2.1377	-0.1295	3.4462	3.2565	3.5633	3.5521	3.2639	3.4441	3.6785	4.276	5.2289	5.9165	7.5564	10.4352	2.2706
32.7321	-2.136	-0.1335	3.4437	3.2515	3.5527	3.5426	3.2584	3.4317	3.6724	4.266	5.2258	5.907	7.5469	10.4105	2.2655
32.8321	-2.1367	-0.1286	3.4327	3.2446	3.5458	3.5346	3.2536	3.4252	3.6684	4.2602	5.2103	5.9012	7.5263	10.4008	2.2703
32.9321	-2.138	-0.1217	3.4198	3.239	3.537	3.5271	3.2495	3.4285	3.6696	4.2655	5.203	5.8977	7.5173	10.3918	2.2669
33.0321	-2.1399	-0.1224	3.4227	3.234	3.5305	3.5322	3.2473	3.4184	3.6661	4.2634	5.2127	5.8925	7.5162	10.3841	2.2644
33.1321	-2.137	-0.1193	3.4175	3.2325	3.535	3.5302	3.2533	3.4209	3.6637	4.261	5.1957	5.8906	7.5102	10.3762	2.2605
33.2321	-2.1321	-0.1253	3.417	3.2304	3.5246	3.5298	3.2495	3.4128	3.6639	4.256	5.1951	5.8847	7.5103	10.3693	2.2581
33.3321	-2.1346	-0.1194	3.4124	3.2245	3.5209	3.5226	3.2418	3.4078	3.6567	4.254	5.1857	5.8793	7.5	10.365	2.255
33.4321	-2.1291	-0.1156	3.399	3.2124	3.5229	3.5208	3.2404	3.4117	3.655	4.2484	5.1845	5.8837	7.4999	10.3538	2.2578
33.5321	-2.1363	-0.1108	3.3907	3.2111	3.5155	3.5171	3.227	3.3999	3.6476	4.2449	5.1758	5.8701	7.4907	10.346	2.2469
33.6321	-2.1318	-0.1144	3.3928	3.2063	3.5119	3.5117	3.2289	3.4019	3.645	4.2469	5.1739	5.862	7.4767	10.3325	2.2485
33.7321	-2.1234	-0.1112	3.3895	3.1999	3.5099	3.5071	3.2262	3.3986	3.6425	4.2359	5.162	5.8596	7.4672	10.3121	2.2453
33.8321	-2.1194	-0.1158	3.3756	3.2013	3.506	3.5012	3.2261	3.4011	3.6449	4.2346	5.1513	5.8459	7.4657	10.3021	2.237
33.9321	-2.1213	-0.1132	3.3659	3.1918	3.4976	3.5012	3.2154	3.3867	3.6319	4.2335	5.1509	5.8432	7.4555	10.292	2.234
34.0321	-2.1147	-0.1156	3.3668	3.1904	3.5005	3.494	3.2212	3.3918	3.6453	4.2308	5.1518	5.841	7.4575	10.2905	2.2358
34.1321	-2.1165	-0.1093	3.3624	3.1954	3.4971	3.4962	3.2217	3.3925	3.6461	4.2302	5.1475	5.8398	7.4521	10.2885	2.2293
34.2321	-2.1152	-0.1166	3.3671	3.1944	3.4855	3.497	3.2135	3.3823	3.6406	4.2275	5.148	5.8328	7.4527	10.2753	2.228
34.3321	-2.114	-0.1138	3.3571	3.1869	3.4775	3.4865	3.2087	3.3807	3.6309	4.2269	5.1459	5.8264	7.4413	10.2651	2.2271
34.4321	-2.108	-0.1173	3.3397	3.177	3.4802	3.4818	3.1933	3.3767	3.6237	4.2032	5.1321	5.8162	7.4325	10.2498	2.232
34.5321	-2.113	-0.1125	3.3402	3.17	3.4665	3.476	3.1986	3.3665	3.6209	4.2147	5.1285	5.8107	7.4282	10.234	2.2234
34.6321	-2.1099	-0.1158	3.3376	3.1635	3.4719	3.4815	3.1975	3.3688	3.6236	4.2138	5.1252	5.8133	7.426	10.2334	2.2271
34.7321	-2.1123	-0.1119	3.3293	3.1614	3.4657	3.4741	3.1894	3.3696	3.6159	4.2068	5.1213	5.8072	7.4207	10.2232	2.2244
34.8321	-2.1102	-0.1085	3.3273	3.1592	3.4588	3.4722	3.1982	3.3588	3.6087	4.2027	5.1148	5.7984	7.4155	10.2097	2.226
34.9321	-2.1025	-0.1109	3.3102	3.1524	3.4599	3.4693	3.1852	3.3547	3.6092	4.1914	5.1107	5.7892	7.4092	10.2007	2.2219
35.0321	-2.1091	-0.1037	3.3201	3.1493	3.4513	3.4597	3.1894	3.3466	3.6043	4.1951	5.1123	5.7898	7.4044	10.1916	2.2125
35.1321	-2.1069	-0.103	3.3164	3.1524	3.451	3.4605	3.1874	3.3477	3.6017	4.1841	5.104	5.7816	7.4012	10.1831	2.2153
35.2321	-2.1045	-0.1038	3.2988	3.1474	3.4491	3.4585	3.1764	3.3472	3.5964	4.1905	5.111	5.7725	7.3922	10.1681	2.2103
35.3321	-2.096	-0.1098	3.2979	3.1285	3.4425	3.4508	3.1734	3.3327	3.5922	4.1792	5.0976	5.7678	7.3796	10.1598	2.2098
35.4321	-2.1013	-0.1077	3.2973	3.1268	3.435	3.4445	3.1739	3.3352	3.5884	4.1706	5.0884	5.7646	7.3853	10.1506	2.2017
35.5321	-2.0996	-0.1051	3.2921	3.1272	3.4396	3.4491	3.1642	3.3354	3.5841	4.1782	5.0912	5.7581	7.3801	10.1429	2.2096
35.6321	-2.104	-0.1031	3.2849	3.1135	3.4301	3.4384	3.1589	3.3218	3.5777	4.1686	5.0845	5.7495	7.3602	10.1342	2.2077
35.7321	-2.1021	-0.1	3.2771	3.1137	3.4205	3.4417	3.1642	3.3207	3.5864	4.1686	5.0775	5.7529	7.3668	10.1253	2.208
35.8321	-2.0971	-0.1034	3.2646	3.1145	3.4258	3.4354	3.1633	3.3223	3.5724	4.1595	5.0789	5.7381	7.3541	10.1182	2.2029
35.9321	-2.0991	-0.0998	3.2738	3.1039	3.4188	3.4462	3.1538	3.3238	3.578	4.1601	5.0802	5.7437	7.3479	10.1072	2.2
36.0321	-2.0927	-0.1032	3.2663	3.1096	3.4154	3.4304	3.1543	3.3065	3.5783	4.1606	5.0796	5.7407	7.346	10.1082	2.2006
36.1321	-2.0944	-0.097	3.261	3.0984	3.4158	3.4273	3.154	3.3173	3.577	4.1561	5.0722	5.7409	7.3419	10.1017	2.1947
36.2321	-2.0936	-0.0945	3.2603	3.0974	3.4275	3.4312	3.1458	3.3183	3.5696	4.152	5.0725	5.7339	7.3397	10.0923	2.1935
36.3321	-2.0915	-0.0931	3.2547	3.0889	3.4118	3.422	3.1412	3.3073	3.5696	4.1517	5.0661	5.7243	7.3305	10.0791	2.1916
36.4321	-2.0897	-0.0963	3.2576	3.0865	3.4148	3.4263	3.1347	3.3055	3.5618	4.1423	5.0603	5.7168	7.3278	10.0674	2.1828
36.5321	-2.0922	-0.0937	3.2484	3.0838	3.4058	3.4171	3.1304	3.3054	3.5528	4.1485	5.0545	5.7135	7.3127	10.0574	2.1877
36.6321	-2.0914	-0.0975	3.2482	3.0874	3.4019	3.4189	3.1436	3.3056	3.5578	4.1422	5.0588	5.7083	7.315	10.0541	2.1837
36.7321	-2.0893	-0.0909	3.2444	3.0662	3.402	3.4087	3.1318	3.3028	3.5465	4.1394	5.0467	5.7026	7.3028	10.0456	2.1884
36.8321	-2.0853	-0.0874	3.2443	3.0709	3.4031	3.4145	3.1275	3.291	3.5417	4.1338	5.0458	5.6923	7.2945	10.0314	2.1846
36.9321	-2.0868	-0.0914	3.2349	3.0595	3.3988	3.4023	3.1279	3.2858	3.5386	4.1344	5.0323	5.6893	7.294	10.0226	2.1752
37.0321	-2.0829	-0.0883	3.2201	3.0591	3.3994	3.4046	3.1186	3.2874	3.5372	4.1346	5.0307	5.6834	7.2865	10.0197	2.1748
37.1321	-2.0768	-0.0892	3.2309	3.053	3.3944	3.4013	3.1149	3.2872	3.5295	4.125	5.0324	5.6763	7.2789	10.0136	2.1752
37.2321	-2.0853	-0.0839	3.2166	3.0503	3.3903	3.4018	3.109	3.2789	3.533	4.1231	5.022	5.6739	7.2742	10.0033	2.1643
37.3321	-2.083	-0.0908	3.2096	3.0497	3.39	3.4015	3.1041	3.2776	3.5226	4.1215	5.0236	5.6687	7.2692	9.9999	2.1712
37.4321	-2.0783	-0.0855	3.2153	3.0388	3.3851	3.3927	3.1048	3.283	3.5154	4.121	5.0171	5.674	7.2602	9.9878	2.1709
37.5321	-2.0785	-0.0869	3.2064	3.0371	3.3809	3.3858	3.0924	3.2647	3.5165	4.1182	5.0185	5.6691	7.2563	9.9859	2.1684
37.6321	-2.0746	-0.0837	3.2037	3.0379	3.3852	3.383	3.0976	3.2735	3.5124	4.115	5.0208	5.6665	7.2517	9.9802	2.1636
37.7321	-2.0727	-0.0846	3.1985	3.0352	3.3813	3.3881	3.0934	3.2743	3.5078	4.1096	5.0196	5.6603	7.2446	9.9688	2.1606
37.8321	-2.0777	-0.0796	3.194	3.0292	3.3766	3.3778	3.0853	3.2734	3.5055	4.0988	5.0103	5.6536	7.2408	9.9565	2.1573
37.9321	-2.0737	-0.0773	3.197	3.0173	3.3742	3.3759	3.085	3.2628	3.5037	4.1011	5.0094	5.6461	7.2337	9.957	2.1603
38.0321	-2.0729	-0.0799	3.1919	3.0284	3.3726	3.3756	3.0819	3.266	3.4961	4.1015	5.008	5.6428	7.2335	9.9464	2.1501
38.1321	-2.068	-0.0829	3.1844	3.0141	3.365	3.3778	3.0704	3.2604	3.5024	4.0943	4.9965	5.6316	7.2206	9.9318	2.1538
38.2321	-2.065	-0.0793	3.1825	3.0039	3.3711	3.3728	3.0713	3.2694	3.4954	4.099	4.9941	5.6363	7.2082	9.9267	2.1491
38.3321	-2.0721	-0.0721	3.1863	3.0134	3.3589	3.3736	3.0799	3.2641	3.4985	4.0875	4.9868	5.6409	7.2074	9.9204	2.1466
38.4321	-2.0688	-0.0788	3.1781	2.9943	3.3628	3.368	3.08	3.2603	3.4905	4.0866	4.9949	5.6313	7.2015	9.9137	2.1471
38.5321	-2.065	-0.0759	3.1608	2.9992	3.3515	3.3609	3.0664	3.2557	3.4924	4.0878	4.9908	5.6295	7.2058	9.9023	2.1442
38.6321	-2.068	-0.0747	3.1597	2.9961	3.356	3.3707	3.0661	3.2493	3.4828	4.0821	4.9925	5.6192	7.1966	9.8919	2.1431
38.7321	-2.0652	-0.0703	3.1588	2.9897	3.3393	3.3522	3.0629	3.2441	3.4793	4.0708	4.9789	5.6164	7.1918	9.8861	2.1432
38.8321	-2.0628	-0.0737	3.1513	2.9832	3.3481	3.3576	3.0624	3.2453	3.4704	4.0707	4.979	5.608	7.1826	9.8796	2.1399
38.9321	-2.0578	-0.0695	3.1496	2.9895	3.3455	3.355	3.0566	3.244	3.4708	4.0726	4.9701	5.6176	7.1834	9.8707	2.1327
39.0321	-2.0552	-0.0719	3.1487	2.984	3.345	3.3544	3.0612	3.2464	3.4638	4.0596	4.9684	5.5968	7.1748	9.8606	2.1308
39.1321	-2.0598	-0.0677	3.1457	2.9771	3.3326	3.344	3.0491	3.2427	3.4732	4.0671	4.9659	5.6026	7.1691	9.8559	2.1267
39.2321	-2.0581	-0.0693	3.1455	2.9734	3.3341	3.3534	3.0516	3.2424	3.4662	4.0656	4.9765	5.587	7.1626	9.844	2.1283
39.3321	-2.0594	-0.068	3.136	2.9691	3.3326	3.3439	3.0479	3.2426	3.4623	4.0576	4.9636	5.5916	7.155	9.8351	2.1277
39.4321	-2.0547	-0.0645	3.1322	2.9719	3.3238	3.3459	3.0497	3.2312	3.4601	4.0542	4.966	5.5833	7.1513	9.8412	2.1267
39.5321	-2.0495	-0.0658	3.1274	2.9585	3.3211	3.3442	3.0338	3.2269	3.4525	4.0518	4.9601	5.5766	7.1344	9.8286	2.1236
39.6321	-2.0566	-0.0637	3.123	2.9585	3.3148	3.338	3.0446	3.2262	3.4471	4.0424	4.9518	5.5684	7.1372	9.8216	2.1134
39.7321	-2.0544	-0.0662	3.116	2.9549	3.3256	3.3307	3.0453	3.2366	3.4556	4.0412	4.9497	5.5769	7.1313	9.8154	2.1213
39.8321	-2.0532	-0.0608	3.1166	2.9642	3.3211	3.3279	3.0423	3.2235	3.4451	4.0293	4.9457	5.5626	7.126	9.8098	2.1189
39.9321	-2.051	-0.0662	3.1088	2.9447	3.3138	3.3252	3.027	3.2245	3.4455	4.0352	4.9372	5.5624	7.1185	9.7927	2.1176
40.0321	-2.0421	-0.0613	3.1019	2.9503	3.3119	3.3311	3.0298	3.2183	3.4325	4.0258	4.9437	5.55	7.1115	9.7818	2.1149
40.1321	-2.0482	-0.061	3.1021	2.9409	3.3109	3.3266	3.0269	3.2227	3.4412	4.0254	4.9436	5.5529	7.1076	9.7798	2.1074
40.2321	-2.0483	-0.0628	3.0994	2.9451	3.3197	3.3195	3.0294	3.2196	3.4344	4.0241	4.9443	5.5474	7.098	9.771	2.1065
40.3321	-2.0435	-0.0577	3.0944	2.9268	3.3132	3.3219	3.0239	3.2163	3.4262	4.012	4.9305	5.5377	7.0923	9.7653	2.1107
40.4321	-2.0427	-0.0576	3.0818	2.9312	3.3048	3.3142	3.0179	3.2009	3.4207	4.0047	4.9262	5.5285	7.0787	9.7545	2.1074
40.5321	-2.0397	-0.0575	3.0838	2.9334	3.2991	3.3203	3.0239	3.2094	3.4264	4.0184	4.916	5.5281	7.0863	9.753	2.0982
40.6321	-2.0332	-0.0609	3.0831	2.9267	3.2997	3.308	3.0187	3.2001	3.4214	4.009	4.9187	5.5193	7.0767	9.745	2.0977
40.7321	-2.0427	-0.0549	3.077	2.9186	3.2902	3.3113	3.0083	3.1983	3.423	4.0028	4.9123	5.5204	7.077	9.7307	2.0929
40.8321	-2.0395	-0.0579	3.068	2.9181	3.2893	3.3066	3.0041	3.1946	3.4181	3.9986	4.9094	5.5121	7.0671	9.7163	2.1001
40.9321	-2.037	-0.056	3.0626	2.9138	3.285	3.2998	3	3.1912	3.4142	3.99	4.8964	5.5062	7.0585	9.7066	2.0959
41.0321	-2.0313	-0.0518	3.0633	2.9138	3.2797	3.2924	3.0081	3.1918	3.411	3.9853	4.9048	5.503	7.0489	9.7007	2.0958
41.1321	-2.0347	-0.0529	3.0565	2.906	3.2718	3.2931	3.0003	3.1893	3.4072	3.9948	4.9027	5.5007	7.0473	9.6939	2.085
41.2321	-2.0357	-0.0519	3.052	2.8993	3.2813	3.2908	2.9965	3.1901	3.3989	3.9849	4.9025	5.4908	7.0378	9.6794	2.0853
41.3321	-2.0357	-0.055	3.0466	2.8961	3.2696	3.2923	3.0018	3.1852	3.3965	3.9768	4.8879	5.4918	7.0322	9.6822	2.0898
41.4321	-2.0278	-0.0494	3.0466	2.8952	3.2698	3.2865	2.9939	3.1825	3.3968	3.981	4.8884	5.4889	7.0231	9.6797	2.089
41.5321	-2.0271	-0.0501	3.0466	2.8967	3.2655	3.2868	2.9898	3.1829	3.4039	3.9681	4.888	5.4842	7.0304	9.6718	2.0808
41.6321	-2.0257	-0.0564	3.04	2.8835	3.2649	3.2821	2.9765	3.1808	3.3968	3.9612	4.8853	5.4786	7.0224	9.6631	2.0754
41.7321	-2.0285	-0.05	3.0284	2.8767	3.2594	3.2741	2.9828	3.165	3.3874	3.9598	4.8698	5.4678	7.0048	9.6489	2.0802
41.8321	-2.0259	-0.053	3.0258	2.8741	3.258	3.2656	2.9792	3.1659	3.3877	3.9597	4.8781	5.4602	7.0018	9.6351	2.0815
41.9321	-2.0277	-0.0486	3.0246	2.8704	3.2545	3.2659	2.9708	3.1607	3.3851	3.9556	4.8643	5.4558	6.991	9.6339	2.0779
42.0321	-2.0268	-0.0474	3.0191	2.8727	3.2506	3.2634	2.9686	3.1541	3.3828	3.9573	4.8672	5.4495	6.9863	9.6244	2.0783
42.1321	-2.0241	-0.0539	3.0142	2.869	3.2555	3.2586	2.9684	3.1504	3.3825	3.9565	4.8635	5.4432	6.9803	9.6143	2.0745
42.2321	-2.0273	-0.0529	3.0098	2.8622	3.2513	3.251	2.9647	3.1576	3.3735	3.9514	4.8623	5.4397	6.9842	9.6196	2.0743
42.3321	-2.0187	-0.053	3.0106	2.8551	3.2476	3.2591	2.973	3.1586	3.3699	3.9521	4.8501	5.4445	6.9746	9.6084	2.082
42.4321	-2.0206	-0.0523	3.0024	2.8572	3.2422	3.2599	2.9636	3.1461	3.3776	3.9399	4.8515	5.4383	6.9726	9.5975	2.0706
42.5321	-2.02	-0.0462	2.9939	2.8489	3.2328	3.2558	2.9558	3.1403	3.3699	3.9347	4.8441	5.4306	6.9595	9.587	2.0739
42.6321	-2.022	-0.0518	2.9866	2.8392	3.2289	3.2418	2.953	3.1369	3.3672	3.928	4.8396	5.4242	6.9526	9.5777	2.0708
42.7321	-2.0182	-0.0466	2.9818	2.8347	3.2223	3.2357	2.9528	3.1333	3.3673	3.9314	4.8354	5.4183	6.9428	9.5681	2.0697
42.8321	-2.0166	-0.0498	2.9809	2.8432	3.2341	3.2475	2.9396	3.1336	3.369	3.9264	4.8386	5.4148	6.9419	9.5735	2.0701
42.9321	-2.0172	-0.0483	2.9738	2.8368	3.2344	3.2439	2.9445	3.1346	3.3684	3.9312	4.8363	5.4155	6.9349	9.567	2.0621
43.0321	-2.0117	-0.0533	2.9756	2.8358	3.23	3.2422	2.9494	3.1338	3.3618	3.9246	4.8286	5.4147	6.9279	9.5545	2.0673
43.1321	-2.0115	-0.0484	2.9698	2.8296	3.2189	3.2322	2.9388	3.1389	3.3612	3.9192	4.8232	5.4105	6.9269	9.5516	2.0644
43.2321	-2.0101	-0.0459	2.976	2.8359	3.2219	3.2355	2.9436	3.1332	3.3602	3.9186	4.8365	5.4087	6.9348	9.5486	2.0611
43.3321	-2.0083	-0.0471	2.9685	2.8308	3.2227	3.236	2.9367	3.1312	3.3486	3.9233	4.8282	5.3975	6.9276	9.5311	2.0558
43.4321	-2.0145	-0.0421	2.9539	2.8322	3.2143	3.2405	2.9318	3.1219	3.352	3.9102	4.8185	5.3952	6.9155	9.5323	2.0571
43.5321	-2.0072	-0.0485	2.9534	2.8277	3.2129	3.2246	2.9313	3.1205	3.3553	3.9082	4.8263	5.3986	6.9084	9.5275	2.0593
43.6321	-2.0041	-0.044	2.9529	2.8251	3.2123	3.2238	2.9418	3.1199	3.3488	3.919	4.8174	5.3927	6.9126	9.5224	2.0504
43.7321	-1.9988	-0.0496	2.9484	2.8207	3.2152	3.2226	2.9279	3.1212	3.3402	3.9063	4.8156	5.3775	6.8951	9.5077	2.0534
43.8321	-2.0057	-0.0468	2.9372	2.8194	3.207	3.2184	2.9274	3.116	3.3398	3.9044	4.8103	5.3773	6.8963	9.5016	2.0446
43.9321	-2.0043	-0.0449	2.9487	2.81	3.2131	3.2298	2.924	3.1162	3.3362	3.901	4.8136	5.3676	6.8854	9.4947	2.0533
44.0321	-1.9974	-0.0414	2.9474	2.8058	3.1972	3.2198	2.924	3.115	3.3364	3.901	4.8084	5.3641	6.8806	9.4885	2.0522
44.1321	-1.9973	-0.0384	2.9459	2.8055	3.2051	3.2166	2.9229	3.113	3.3415	3.8898	4.81	5.3686	6.885	9.489	2.0405
44.2321	-1.9961	-0.0434	2.9427	2.8137	3.2039	3.2153	2.9305	3.1226	3.3329	3.8957	4.8083	5.3643	6.8708	9.4817	2.0367
44.3321	-1.9954	-0.0428	2.9326	2.8128	3.2037	3.2229	2.9176	3.1119	3.3319	3.8948	4.8034	5.3595	6.8714	9.4738	2.0359
44.4321	-1.9975	-0.037	2.9271	2.7991	3.1988	3.2219	2.9133	3.1067	3.3256	3.8799	4.8016	5.3473	6.8557	9.4648	2.0404
44.5321	-1.9945	-0.0355	2.9265	2.7972	3.1963	3.2155	2.915	3.1017	3.3298	3.8803	4.7966	5.3569	6.8599	9.4597	2.0379
44.6321	-1.9898	-0.0436	2.9198	2.7956	3.1941	3.2071	2.9131	3.1033	3.3273	3.8783	4.7894	5.3549	6.8556	9.4479	2.0305
44.7321	-1.9914	-0.0423	2.9162	2.7935	3.1986	3.2055	2.9109	3.1126	3.3251	3.8879	4.7872	5.3469	6.8499	9.4545	2.0284
44.8321	-1.9915	-0.0355	2.9135	2.7857	3.1959	3.2151	2.9088	3.101	3.3231	3.8821	4.795	5.3371	6.8441	9.4416	2.0348
44.9321	-1.9851	-0.0368	2.9108	2.776	3.19	3.2092	2.8935	3.0981	3.3121	3.8718	4.7794	5.3294	6.8339	9.4371	2.0322
45.0321	-1.9911	-0.0321	2.9066	2.7786	3.1881	3.2074	2.8967	3.0931	3.3189	3.8697	4.7796	5.3407	6.8349	9.4287	2.0214
45.1321	-1.9877	-0.0374	2.911	2.778	3.1875	3.2069	2.9073	3.1056	3.3175	3.8725	4.78	5.3354	6.823	9.4272	2.0246
45.2321	-1.9844	-0.0373	2.9031	2.7796	3.198	3.2109	2.9028	3.0946	3.3168	3.8713	4.7797	5.3286	6.8251	9.4274	2.021
45.3321	-1.9855	-0.0395	2.892	2.772	3.1883	3.2068	2.899	3.0914	3.3094	3.8623	4.7644	5.3214	6.8148	9.4174	2.0243
45.4321	-1.9803	-0.0331	2.8914	2.7713	3.1801	3.1994	2.8999	3.0895	3.3089	3.8671	4.7722	5.3303	6.8093	9.4156	2.0238
45.5321	-1.9778	-0.0381	2.8923	2.7741	3.181	3.2042	2.9006	3.091	3.301	3.8555	4.7768	5.3246	6.806	9.402	2.0168
45.6321	-1.985	-0.0366	2.8912	2.7703	3.1816	3.2008	2.8973	3.0858	3.3099	3.8628	4.7719	5.3173	6.7991	9.4003	2.0129
45.7321	-1.9816	-0.0333	2.8847	2.767	3.1786	3.2096	2.8821	3.088	3.3098	3.8629	4.769	5.3099	6.7931	9.3891	2.0213
45.8321	-1.9753	-0.0335	2.8772	2.7554	3.1864	3.1993	2.8777	3.0844	3.3014	3.8462	4.7575	5.3016	6.792	9.3827	2.0175
45.9321	-1.9784	-0.029	2.8693	2.7571	3.182	3.1914	2.8852	3.0759	3.3095	3.8525	4.7498	5.2944	6.785	9.3768	2.0114
46.0321	-1.9747	-0.0322	2.8695	2.7515	3.1781	3.1994	2.8869	3.0793	3.3093	3.8541	4.7535	5.2934	6.7796	9.3747	2.008
46.1321	-1.9815	-0.0269	2.8719	2.7602	3.1744	3.2008	2.887	3.0901	3.3012	3.8458	4.7428	5.3015	6.7741	9.3681	2.0048
46.2321	-1.9793	-0.0262	2.8681	2.7549	3.17	3.1946	2.8817	3.077	3.2957	3.8508	4.7505	5.2959	6.7675	9.3673	2.0111
46.3321	-1.9767	-0.0318	2.8659	2.7535	3.1763	3.1857	2.888	3.0744	3.2943	3.8454	4.7484	5.2907	6.7636	9.3631	2.0059
46.4321	-1.9727	-0.0315	2.8556	2.743	3.1631	3.1843	2.8772	3.0695	3.3032	3.8463	4.743	5.2819	6.7555	9.3522	2.0059
46.5321	-1.9673	-0.028	2.8511	2.7405	3.1719	3.1814	2.8849	3.0792	3.2989	3.8339	4.7433	5.2815	6.7494	9.3481	2.0047
46.6321	-1.9749	-0.0257	2.8457	2.7346	3.1678	3.1889	2.8828	3.074	3.2971	3.8383	4.7417	5.2721	6.7396	9.3358	1.9986
46.7321	-1.9721	-0.0242	2.8455	2.7443	3.1658	3.1831	2.8816	3.0636	3.2896	3.8412	4.7372	5.2767	6.7479	9.3317	2.0007
46.8321	-1.9704	-0.0301	2.8436	2.7411	3.1596	3.1797	2.8798	3.0736	3.292	3.8272	4.7261	5.2727	6.7433	9.3247	1.9974
46.9321	-1.9653	-0.0259	2.8398	2.7358	3.1549	3.1839	2.8698	3.0695	3.2937	3.8272	4.7264	5.2706	6.7363	9.3312	1.9968
47.0321	-1.9646	-0.0266	2.8407	2.7269	3.1527	3.1817	2.8746	3.0711	3.2868	3.8203	4.7347	5.2693	6.7262	9.3174	1.9948
47.1321	-1.9635	-0.0285	2.8408	2.7332	3.1458	3.1786	2.8691	3.0637	3.2811	3.8265	4.7269	5.2637	6.72	9.3125	1.9895
47.2321	-1.9619	-0.0285	2.8212	2.718	3.1441	3.173	2.8675	3.0576	3.2746	3.8127	4.7134	5.2589	6.7187	9.3013	1.9937
47.3321	-1.9593	-0.0292	2.8316	2.7245	3.1443	3.1796	2.8685	3.059	3.283	3.8164	4.7124	5.2539	6.7147	9.3041	1.9895
47.4321	-1.96	-0.0287	2.831	2.7228	3.14	3.1783	2.8587	3.059	3.2785	3.8239	4.7233	5.2611	6.7112	9.3002	1.9869
47.5321	-1.9552	-0.0214	2.8282	2.7143	3.1396	3.1704	2.8506	3.0645	3.2744	3.8158	4.7202	5.2531	6.7003	9.2854	1.99
47.6321	-1.9548	-0.0251	2.8208	2.7073	3.1315	3.1663	2.8559	3.0609	3.28	3.8128	4.712	5.2412	6.6907	9.2807	1.983
47.7321	-1.9489	-0.0288	2.8214	2.7123	3.1292	3.1602	2.8582	3.0468	3.2823	3.8176	4.7044	5.2553	6.6853	9.2762	1.9766
47.8321	-1.945	-0.0259	2.8231	2.7165	3.1315	3.1679	2.8598	3.049	3.2783	3.8152	4.7057	5.2527	6.6917	9.2704	1.9755
47.9321	-1.9516	-0.027	2.814	2.7067	3.1408	3.1619	2.8518	3.0491	3.2775	3.8111	4.7118	5.2386	6.6868	9.2578	1.9726
48.0321	-1.9517	-0.0362	2.8042	2.7031	3.1249	3.1577	2.8488	3.052	3.2708	3.8044	4.6944	5.2319	6.6786	9.2593	1.9769
