# Supplementary material for: Caffeine inhibits Notum activity by binding at the catalytic pocket
Source: Commun Biol. 2020 Oct 8;3:555. doi: 10.1038/s42003-020-01286-5 (PMC7544826; doi:10.1038/s42003-020-01286-5)
Supplement: Supplementary file 11 — Supplementary Data 9 [file 42003_2020_1286_MOESM11_ESM.xlsx]

## Sheet: Sheet1
Supplementary_Figure2c	Paraxanthine SPR
-16.7376	0	-16.7557	0	-16.7109	-0.0267	-16.665	-0.0206	-16.669	-0.068	-16.6383	-0.0103	-16.6828	-0.0462	-16.6931	-0.0463	-16.6757	-0.0632	-16.6946	-0.0246	-16.6824	-0.0329	-16.688	-0.0479	-16.6526	-0.0165	-16.6599	-0.0166	-16.6748	-0.0057	-16.6288	-0.0041	-16.6501	-0.016	-16.7367	-0.0366	-16.6956	-0.0427	-16.6951	-0.0306	-16.761	-0.0228	-16.6684	-0.0009	-16.6685	0.0131	-16.6508	0
-16.6376	0	-16.6557	0	-16.6109	-0.0247	-16.565	-0.0165	-16.569	-0.0563	-16.5383	-0.0048	-16.5828	-0.0351	-16.5931	-0.0435	-16.5757	-0.0596	-16.5946	-0.0219	-16.5824	-0.0295	-16.588	-0.0449	-16.5526	-0.0118	-16.5599	-0.0088	-16.5748	-0.0057	-16.5288	-0.0058	-16.5501	-0.0083	-16.6367	-0.0366	-16.5956	-0.0349	-16.5951	-0.0306	-16.661	-0.0228	-16.5684	-0.0009	-16.5685	0.0131	-16.5508	0
-16.5376	0	-16.5557	0	-16.5109	-0.0176	-16.465	-0.0068	-16.469	-0.0351	-16.4383	0.0024	-16.4828	-0.0363	-16.4931	-0.0354	-16.4757	-0.0505	-16.4946	-0.0139	-16.4824	-0.0263	-16.488	-0.0471	-16.4526	-0.0021	-16.4599	-0.0159	-16.4748	-0.018	-16.4288	-0.0119	-16.4501	-0.016	-16.5367	-0.0377	-16.4956	-0.0484	-16.4951	-0.0349	-16.561	-0.0228	-16.4684	-0.0139	-16.4685	0.0002	-16.4508	0
-16.4376	0	-16.4557	0	-16.4109	-0.0207	-16.365	-0.0164	-16.369	-0.0397	-16.3383	-0.0048	-16.3828	-0.0287	-16.3931	-0.0359	-16.3757	-0.054	-16.3946	-0.0141	-16.3824	-0.031	-16.388	-0.0496	-16.3526	-0.0138	-16.3599	-0.0166	-16.3748	-0.0213	-16.3288	-0.0185	-16.3501	-0.016	-16.4367	-0.0444	-16.3956	-0.0544	-16.3951	-0.0477	-16.461	-0.0298	-16.3684	-0.0263	-16.3685	-0.0026	-16.3508	0
-16.3376	0	-16.3557	0	-16.3109	-0.0195	-16.265	-0.0058	-16.269	-0.0243	-16.2383	0.0064	-16.2828	-0.0187	-16.2931	-0.0283	-16.2757	-0.0424	-16.2946	-0.0069	-16.2824	-0.0209	-16.288	-0.0408	-16.2526	-0.0002	-16.2599	-0.0142	-16.2748	-0.0193	-16.2288	-0.019	-16.2501	-0.0133	-16.3367	-0.0438	-16.2956	-0.0529	-16.2951	-0.0487	-16.361	-0.0401	-16.2684	-0.026	-16.2685	-0.0004	-16.2508	0
-16.2376	0	-16.2557	0	-16.2109	-0.0073	-16.165	-0.0043	-16.169	-0.0221	-16.1383	0.0123	-16.1828	-0.0156	-16.1931	-0.0178	-16.1757	-0.0256	-16.1946	0.0038	-16.1824	-0.0113	-16.188	-0.0307	-16.1526	0.0068	-16.1599	-0.0057	-16.1748	-0.0213	-16.1288	-0.0163	-16.1501	-0.0089	-16.2367	-0.0444	-16.1956	-0.035	-16.1951	-0.0424	-16.261	-0.04	-16.1684	-0.0181	-16.1685	-0.002	-16.1508	0
-16.1376	0	-16.1557	0	-16.1109	0.0084	-16.065	-0.0089	-16.069	-0.0211	-16.0383	0.0189	-16.0828	-0.0149	-16.0931	-0.025	-16.0757	-0.032	-16.0946	-0.0024	-16.0824	-0.0094	-16.088	-0.0167	-16.0526	0.0065	-16.0599	-0.0121	-16.0748	-0.0121	-16.0288	-0.0166	-16.0501	-0.0103	-16.1367	-0.0364	-16.0956	-0.0361	-16.0951	-0.0374	-16.161	-0.0315	-16.0684	-0.0132	-16.0685	-0.0011	-16.0508	0
-16.0376	0	-16.0557	0	-16.0109	-0.0032	-15.965	-0.0154	-15.969	-0.0156	-15.9383	0.0077	-15.9828	-0.0201	-15.9931	-0.0313	-15.9757	-0.0377	-15.9946	0.0022	-15.9824	-0.0229	-15.988	-0.0215	-15.9526	-0.0002	-15.9599	-0.0093	-15.9748	-0.0071	-15.9288	-0.0119	-15.9501	-0.0043	-16.0367	-0.0391	-15.9956	-0.0275	-15.9951	-0.0395	-16.061	-0.029	-15.9684	-0.0215	-15.9685	0.0042	-15.9508	0
-15.9376	0	-15.9557	0	-15.9109	-0.0073	-15.865	-0.0095	-15.869	-0.014	-15.8383	0.0084	-15.8828	-0.0169	-15.8931	-0.0295	-15.8757	-0.0256	-15.8946	-0.0022	-15.8824	-0.0231	-15.888	-0.019	-15.8526	-0.0013	-15.8599	-0.0088	-15.8748	-0.0057	-15.8288	-0.0119	-15.8501	-0.0043	-15.9367	-0.0366	-15.8956	-0.0293	-15.8951	-0.0384	-15.961	-0.0234	-15.8684	-0.0087	-15.8685	-0.0011	-15.8508	0
-15.8376	0	-15.8557	0	-15.8109	-0.0033	-15.765	-0.0089	-15.769	-0.0172	-15.7383	0.0046	-15.7828	-0.0149	-15.7931	-0.0268	-15.7757	-0.0241	-15.7946	-0.0129	-15.7824	-0.0211	-15.788	-0.0167	-15.7526	-0.0049	-15.7599	-0.0147	-15.7748	-0.0152	-15.7288	-0.0119	-15.7501	-0.0112	-15.8367	-0.0366	-15.7956	-0.0309	-15.7951	-0.0384	-15.861	-0.0228	-15.7684	-0.027	-15.7685	-0.0026	-15.7508	0
-15.7376	0	-15.7557	0	-15.7109	-0.002	-15.665	-0.0126	-15.669	-0.0146	-15.6383	0.0045	-15.6828	-0.0226	-15.6931	-0.0315	-15.6757	-0.0295	-15.6946	0.0006	-15.6824	-0.0189	-15.688	-0.0146	-15.6526	-0.0018	-15.6599	-0.0049	-15.6748	-0.0174	-15.6288	-0.0113	-15.6501	-0.016	-15.7367	-0.0366	-15.6956	-0.0309	-15.6951	-0.0384	-15.761	-0.0228	-15.6684	-0.0282	-15.6685	-0.0026	-15.6508	0
-15.6376	0	-15.6557	0	-15.6109	0.0019	-15.565	-0.0132	-15.569	-0.0101	-15.5383	0.0084	-15.5828	-0.0201	-15.5931	-0.0286	-15.5757	-0.0251	-15.5946	0.0047	-15.5824	-0.0146	-15.588	-0.0104	-15.5526	0.0029	-15.5599	-0.0025	-15.5748	-0.0154	-15.5288	-0.0144	-15.5501	-0.0133	-15.6367	-0.0362	-15.5956	-0.0387	-15.5951	-0.0369	-15.661	-0.0228	-15.5684	-0.0143	-15.5685	-0.0004	-15.5508	0
-15.5376	0	-15.5557	0	-15.5109	0.0045	-15.465	-0.0128	-15.469	-0.0094	-15.4383	0.0084	-15.4828	-0.0188	-15.4931	-0.0268	-15.4757	-0.0241	-15.4946	0.0066	-15.4824	-0.0133	-15.488	-0.0276	-15.4526	0.0029	-15.4599	0.006	-15.4748	-0.0142	-15.4288	-0.0119	-15.4501	-0.0089	-15.5367	-0.0403	-15.4956	-0.035	-15.4951	-0.0307	-15.561	-0.0204	-15.4684	-0.0064	-15.4685	0.0076	-15.4508	0
-15.4376	0	-15.4557	0	-15.4109	0.0045	-15.365	-0.0128	-15.369	-0.0149	-15.3383	0.0027	-15.3828	-0.0188	-15.3931	-0.0202	-15.3757	-0.0241	-15.3946	0.0066	-15.3824	-0.0188	-15.388	-0.0213	-15.3526	-0.0024	-15.3599	-0.002	-15.3748	-0.0135	-15.3288	-0.0119	-15.3501	-0.0121	-15.4367	-0.0366	-15.3956	-0.0309	-15.3951	-0.0189	-15.461	-0.012	-15.3684	-0.0165	-15.3685	-0.0004	-15.3508	0
-15.3376	0	-15.3557	0	-15.3109	0.001	-15.265	-0.0086	-15.269	-0.0172	-15.2383	0.0025	-15.2828	-0.0155	-15.2931	-0.0161	-15.2757	-0.0205	-15.2946	0.0094	-15.2824	-0.0178	-15.288	-0.0246	-15.2526	-0.0002	-15.2599	-0.0049	-15.2748	-0.0135	-15.2288	-0.0163	-15.2501	-0.0004	-15.3367	-0.0366	-15.2956	-0.0309	-15.2951	-0.0282	-15.361	-0.0111	-15.2684	-0.0165	-15.2685	-0.0026	-15.2508	0
-15.2376	0	-15.2557	0	-15.2109	0.0044	-15.165	-0.0017	-15.169	-0.0104	-15.1383	0.0084	-15.1828	-0.0091	-15.1931	-0.0021	-15.1757	-0.006	-15.1946	0.0155	-15.1824	-0.0113	-15.188	-0.019	-15.1526	0.0068	-15.1599	-0.0092	-15.1748	-0.0121	-15.1288	-0.0166	-15.1501	0.0014	-15.2367	-0.0246	-15.1956	-0.03	-15.1951	-0.0296	-15.261	-0.0111	-15.1684	-0.0249	-15.1685	-0.0011	-15.1508	0
-15.1376	0	-15.1557	0	-15.1109	0.0084	-15.065	-0.0011	-15.069	0.0023	-15.0383	0.0041	-15.0828	-0.0071	-15.0931	0.0006	-15.0757	-0.0046	-15.0946	-0.0024	-15.0824	-0.0094	-15.088	-0.0167	-15.0526	-0.0013	-15.0599	-0.0054	-15.0748	-0.0071	-15.0288	-0.0119	-15.0501	0.0074	-15.1367	-0.0223	-15.0956	-0.0259	-15.0951	-0.0255	-15.161	-0.0095	-15.0684	-0.0215	-15.0685	0.0042	-15.0508	0
-15.0376	0	-15.0557	0	-15.0109	0.0084	-14.965	-0.0011	-14.969	0.0023	-14.9383	0.0011	-14.9828	-0.0071	-14.9931	-0.0061	-14.9757	-0.0046	-14.9946	0.0066	-14.9824	-0.0094	-14.988	-0.0167	-14.9526	0.0069	-14.9599	-0.0049	-14.9748	-0.0152	-14.9288	-0.0119	-14.9501	0.0005	-15.0367	-0.0171	-14.9956	-0.0231	-14.9951	-0.0228	-15.061	-0.0039	-14.9684	-0.0204	-14.9685	0.0053	-14.9508	0
-14.9376	0	-14.9557	0	-14.9109	0.0098	-14.865	-0.0026	-14.869	0.0049	-14.8383	0.0045	-14.8828	-0.0049	-14.8931	-0.0054	-14.8757	-0.0022	-14.8946	-0.0033	-14.8824	-0.0072	-14.888	-0.0076	-14.8526	0.0099	-14.8599	-0.0059	-14.8748	-0.0174	-14.8288	-0.0113	-14.8501	-0.0043	-14.9367	-0.0221	-14.8956	-0.0231	-14.8951	-0.0228	-14.961	-0.0096	-14.8684	-0.0204	-14.8685	-0.0011	-14.8508	0
-14.8376	0	-14.8557	0	-14.8109	0.0136	-14.765	-0.0015	-14.769	0.0058	-14.7383	0.0019	-14.7828	-0.0006	-14.7931	-0.0012	-14.7757	0.0022	-14.7946	0.0126	-14.7824	-0.0029	-14.788	-0.0097	-14.7526	0.0146	-14.7599	-0.0064	-14.7748	-0.0154	-14.7288	-0.0144	-14.7501	-0.0016	-14.8367	-0.0245	-14.7956	-0.0217	-14.7951	-0.0275	-14.861	-0.0111	-14.7684	-0.0182	-14.7685	-0.0004	-14.7508	0
-14.7376	0	-14.7557	0	-14.7109	0.0079	-14.665	-0.0011	-14.669	0.0101	-14.6383	-0.0033	-14.6828	0.0007	-14.6931	0.0006	-14.6757	-0.0034	-14.6946	0.0144	-14.6824	-0.0016	-14.688	0.0029	-14.6526	0.0146	-14.6599	0.0021	-14.6748	-0.0078	-14.6288	-0.0145	-14.6501	0.0073	-14.7367	-0.021	-14.6956	-0.0155	-14.6951	-0.0229	-14.761	-0.0087	-14.6684	-0.0103	-14.6685	-0.002	-14.6508	0
-14.6376	0	-14.6557	0	-14.6109	0.0045	-14.565	-0.0011	-14.569	0.0101	-14.5383	-0.0033	-14.5828	0.0007	-14.5931	0.0006	-14.5757	-0.0046	-14.5946	0.0144	-14.5824	-0.0016	-14.588	0.0029	-14.5526	0.0146	-14.5599	-0.0077	-14.5748	-0.0092	-14.5288	-0.0236	-14.5501	-0.0043	-14.6367	-0.0148	-14.5956	-0.0179	-14.5951	-0.0254	-14.661	-0.0003	-14.5684	-0.0183	-14.5685	-0.0122	-14.5508	0
-14.5376	0	-14.5557	0	-14.5109	0.0045	-14.465	0.0107	-14.469	0.0101	-14.4383	-0.0033	-14.4828	0.0007	-14.4931	0.0006	-14.4757	-0.0046	-14.4946	0.0084	-14.4824	-0.0098	-14.488	-0.0089	-14.4526	0.0092	-14.4599	-0.0147	-14.4748	-0.0135	-14.4288	-0.0233	-14.4501	-0.0043	-14.5367	-0.0249	-14.4956	-0.0231	-14.4951	-0.0189	-14.561	-0.0099	-14.4684	-0.0204	-14.4685	-0.0207	-14.4508	0
-14.4376	0	-14.4557	0	-14.4109	0.0045	-14.365	-0.0011	-14.369	0.0101	-14.3383	-0.0077	-14.3828	0.0007	-14.3931	0.0006	-14.3757	-0.0046	-14.3946	0.0066	-14.3824	-0.0133	-14.388	-0.0089	-14.3526	0.0068	-14.3599	-0.015	-14.3748	-0.0121	-14.3288	-0.0127	-14.3501	-0.0071	-14.4367	-0.0323	-14.3956	-0.0222	-14.3951	-0.0179	-14.461	-0.0111	-14.3684	-0.0255	-14.3685	-0.0206	-14.3508	0
-14.3376	0	-14.3557	0	-14.3109	0.0045	-14.265	-0.0011	-14.269	0.0101	-14.2383	-0.0103	-14.2828	0.0007	-14.2931	0.0006	-14.2757	-0.0046	-14.2946	0.0066	-14.2824	-0.0133	-14.288	-0.0195	-14.2526	0.0069	-14.2599	-0.0093	-14.2748	-0.0071	-14.2288	-0.0122	-14.2501	-0.0043	-14.3367	-0.034	-14.2956	-0.018	-14.2951	-0.0138	-14.361	-0.019	-14.2684	-0.0215	-14.2685	-0.0171	-14.2508	0
-14.2376	0	-14.2557	0	-14.2109	0.0065	-14.165	-0.0034	-14.169	0.0141	-14.1383	0.0064	-14.1828	0.004	-14.1931	0.0034	-14.1757	-0.0108	-14.1946	0.0094	-14.1824	-0.01	-14.188	-0.0175	-14.1526	0.0115	-14.1599	0.0053	-14.1748	-0.0037	-14.1288	-0.0112	-14.1501	-0.0016	-14.2367	-0.0284	-14.1956	-0.0231	-14.1951	-0.0096	-14.261	-0.0156	-14.1684	-0.0182	-14.1685	-0.016	-14.1508	0
-14.1376	0	-14.1557	0	-14.1109	0.0123	-14.065	-0.0017	-14.069	0.0154	-14.0383	0.0123	-14.0828	0.0105	-14.0931	0.0096	-14.0757	-0.006	-14.0946	0.0066	-14.0824	0.0043	-14.088	-0.0112	-14.0526	0.0185	-14.0599	0.005	-14.0748	0.0039	-14.0288	-0.0041	-14.0501	0.0074	-14.1367	-0.0249	-14.0956	-0.0194	-14.0951	-0.0034	-14.161	-0.0189	-14.0684	-0.0103	-14.0685	-0.0081	-14.0508	0
-14.0376	0	-14.0557	0	-14.0109	0.0162	-13.965	-0.0011	-13.969	0.0101	-13.9383	0.0058	-13.9828	0.0124	-13.9931	0.0123	-13.9757	-0.0046	-13.9946	0.0066	-13.9824	0.0007	-13.988	-0.0159	-13.9526	0.0104	-13.9599	0.003	-13.9748	-0.0035	-13.9288	-0.0107	-13.9501	0.0005	-14.0367	-0.0171	-13.9956	-0.0061	-13.9951	-0.0087	-14.061	-0.012	-13.9684	-0.0087	-13.9685	-0.0161	-13.9508	0
-13.9376	0	-13.9557	0	-13.9109	0.0162	-13.865	-0.0011	-13.869	0.0101	-13.8383	0.0006	-13.8828	0.0124	-13.8931	0.0024	-13.8757	-0.0046	-13.8946	0.0066	-13.8824	-0.0016	-13.888	-0.0167	-13.8526	0.0068	-13.8599	0.0053	-13.8748	-0.0037	-13.8288	-0.0112	-13.8501	0.0062	-13.9367	-0.0167	-13.8956	-0.0114	-13.8951	-0.0096	-13.961	-0.0111	-13.8684	-0.0065	-13.8685	-0.016	-13.8508	0
-13.8376	0	-13.8557	0	-13.8109	0.0162	-13.765	-0.0011	-13.769	0.0101	-13.7383	0.0006	-13.7828	0.0058	-13.7931	0.0006	-13.7757	-0.0112	-13.7946	0.0006	-13.7824	-0.0098	-13.788	-0.0167	-13.7526	0.0146	-13.7599	0.0138	-13.7748	0.0039	-13.7288	-0.0037	-13.7501	0.0152	-13.8367	-0.0132	-13.7956	-0.0077	-13.7951	-0.0034	-13.861	-0.0182	-13.7684	-0.0084	-13.7685	-0.0145	-13.7508	0
-13.7376	0	-13.7557	0	-13.7109	0.0162	-13.665	-0.0011	-13.669	0.0101	-13.6383	-0.0059	-13.6828	0.0046	-13.6931	-0.0061	-13.6757	-0.0124	-13.6946	-0.0012	-13.6824	-0.0133	-13.688	-0.0167	-13.6526	0.0146	-13.6599	0.0074	-13.6748	0.0074	-13.6288	-0.001	-13.6501	0.017	-13.7367	-0.0051	-13.6956	-0.0026	-13.6951	-0.0046	-13.761	-0.012	-13.6684	-0.0072	-13.6685	-0.0128	-13.6508	0
-13.6376	0	-13.6557	0	-13.6109	0.0162	-13.565	-0.0054	-13.569	0.0101	-13.5383	-0.0111	-13.5828	-0.0053	-13.5931	-0.0073	-13.5757	-0.0124	-13.5946	-0.0102	-13.5824	-0.0133	-13.588	-0.0167	-13.5526	0.0146	-13.5599	0.0102	-13.5748	0.0124	-13.5288	0.0037	-13.5501	0.0184	-13.6367	-0.0028	-13.5956	-0.0046	-13.5951	-0.002	-13.661	-0.0095	-13.5684	-0.0019	-13.5685	-0.0171	-13.5508	0
-13.5376	0	-13.5557	0	-13.5109	0.0162	-13.465	-0.0089	-13.469	0.0023	-13.4383	-0.0155	-13.4828	-0.0071	-13.4931	-0.0073	-13.4757	-0.0007	-13.4946	-0.0129	-13.4824	-0.0133	-13.488	-0.0273	-13.4526	0.0146	-13.4599	0.0108	-13.4748	0.0139	-13.4288	-0.0011	-13.4501	0.0083	-13.5367	-0.0026	-13.4956	-0.0036	-13.4951	0.0007	-13.561	-0.0039	-13.4684	-0.0009	-13.4685	-0.0182	-13.4508	0
-13.4376	0	-13.4557	0	-13.4109	0.0106	-13.365	0.0029	-13.369	-0.0014	-13.3383	-0.0111	-13.3828	0.0007	-13.3931	-0.0073	-13.3757	-0.0223	-13.3946	-0.0129	-13.3824	-0.0133	-13.388	-0.0284	-13.3526	0.0146	-13.3599	0.0108	-13.3748	0.0075	-13.3288	-0.0041	-13.3501	0.0035	-13.4367	-0.0003	-13.3956	-0.0036	-13.3951	-0.0087	-13.461	-0.0096	-13.3684	-0.0074	-13.3685	-0.0246	-13.3508	0
-13.3376	0	-13.3557	0	-13.3109	0.0084	-13.265	-0.0036	-13.269	-0.0055	-13.2383	-0.0106	-13.2828	-0.0092	-13.2931	-0.0172	-13.2757	-0.0124	-13.2946	-0.0129	-13.2824	-0.0188	-13.288	-0.0167	-13.2526	0.0066	-13.2599	0.0049	-13.2748	0.0061	-13.2288	-0.0107	-13.2501	0.0035	-13.3367	-0.0026	-13.2956	-0.0036	-13.2951	-0.0033	-13.361	-0.0111	-13.2684	-0.0087	-13.2685	-0.026	-13.2508	0
-13.2376	0	-13.2557	0	-13.2109	0.0014	-13.165	-0.0061	-13.169	-0.0029	-13.1383	-0.0138	-13.1828	-0.0166	-13.1931	-0.0171	-13.1757	-0.0217	-13.1946	-0.02	-13.1824	-0.0189	-13.188	-0.0146	-13.1526	0.006	-13.1599	0.0053	-13.1748	-0.0015	-13.1288	-0.0112	-13.1501	0.0062	-13.2367	-0.005	-13.1956	-0.0114	-13.1951	-0.0018	-13.261	-0.0205	-13.1684	-0.0065	-13.1685	-0.0217	-13.1508	0
-13.1376	0	-13.1557	0	-13.1109	0.0019	-13.065	-0.0015	-13.069	0.004	-13.0383	-0.0142	-13.0828	-0.0045	-13.0931	-0.013	-13.0757	-0.0056	-13.0946	-0.0187	-13.0824	-0.0146	-13.088	-0.0104	-13.0526	0.0054	-13.0599	0.0138	-13.0748	0.0039	-13.0288	-0.0041	-13.0501	0.0083	-13.1367	0.0103	-13.0956	0.004	-13.0951	0.0044	-13.161	-0.0204	-13.0684	-0.0084	-13.0685	-0.0159	-13.0508	0
-13.0376	0	-13.0557	0	-13.0109	0.0065	-12.965	0.0031	-12.969	0.0023	-12.9383	-0.0136	-12.9828	-0.0065	-12.9931	-0.0083	-12.9757	-0.001	-12.9946	-0.0141	-12.9824	-0.01	-12.988	-0.0058	-12.9526	0.0076	-12.9599	0.0175	-12.9748	0.0061	-12.9288	-0.0041	-12.9501	0.0035	-13.0367	0.0105	-12.9956	0.002	-12.9951	0.0023	-13.061	-0.012	-12.9684	-0.0087	-12.9685	-0.0143	-12.9508	0
-12.9376	0	-12.9557	0	-12.9109	0.0039	-12.865	0.0057	-12.869	0.0092	-12.8383	-0.0111	-12.8828	-0.0012	-12.8931	-0.0021	-12.8757	0.0057	-12.8946	-0.0079	-12.8824	0.0082	-12.888	0.0005	-12.8526	0.0146	-12.8599	0.0147	-12.8748	0.0061	-12.8288	-0.0041	-12.8501	-0.0011	-12.9367	0.0064	-12.8956	0.0003	-12.8951	0.0007	-12.961	-0.0111	-12.8684	-0.0087	-12.8685	-0.0143	-12.8508	0
-12.8376	0	-12.8557	0	-12.8109	0.0045	-12.765	0.0029	-12.769	0.0101	-12.7383	0.0006	-12.7828	0.0007	-12.7931	0.0006	-12.7757	0.0071	-12.7946	-0.0111	-12.7824	0.0101	-12.788	0.0029	-12.7526	0.0146	-12.7599	0.0088	-12.7748	-0.0035	-12.7288	-0.0109	-12.7501	-0.0043	-12.8367	0.0064	-12.7956	0.0003	-12.7951	0.0007	-12.861	-0.0111	-12.7684	-0.0087	-12.7685	-0.0143	-12.7508	0
-12.7376	0	-12.7557	0	-12.7109	0.0045	-12.665	-0.0036	-12.669	0.0101	-12.6383	0.0014	-12.6828	0.0007	-12.6931	0.0006	-12.6757	0.0071	-12.6946	-0.0069	-12.6824	0.0101	-12.688	0.0029	-12.6526	0.0147	-12.6599	0.0085	-12.6748	-0.0043	-12.6288	-0.0127	-12.6501	-0.0025	-12.7367	0.0066	-12.6956	0.0013	-12.6951	0.0016	-12.761	-0.0111	-12.6684	-0.0072	-12.6685	-0.0128	-12.6508	0
-12.6376	0	-12.6557	0	-12.6109	0.001	-12.565	-0.0047	-12.569	0.0141	-12.5383	-0.0001	-12.5828	0.004	-12.5931	0.0034	-12.5757	0.0107	-12.5946	-0.0023	-12.5824	0.0134	-12.588	0.0059	-12.5526	0.0112	-12.5599	0.0141	-12.5748	0.0061	-12.5288	-0.0128	-12.5501	0.0035	-12.6367	0.0014	-12.5956	0.0054	-12.5951	0.0058	-12.661	-0.0095	-12.5684	-0.0019	-12.5685	-0.0075	-12.5508	0
-12.5376	0	-12.5557	0	-12.5109	0.0044	-12.465	0.0022	-12.469	0.0172	-12.4383	0.0006	-12.4828	0.0105	-12.4931	0.0096	-12.4757	0.0174	-12.4946	0.0038	-12.4824	0.0199	-12.488	0.0123	-12.4526	0.0146	-12.4599	0.0058	-12.4748	0.0061	-12.4288	-0.0158	-12.4501	-0.0034	-12.5367	0.0025	-12.4956	0.0081	-12.4951	0.0085	-12.561	-0.0039	-12.4684	-0.0009	-12.4685	-0.0129	-12.4508	0
-12.4376	0	-12.4557	0	-12.4109	0.0084	-12.365	0.0029	-12.369	0.014	-12.3383	0.0011	-12.3828	0.0124	-12.3931	0.0123	-12.3757	0.0188	-12.3946	0.0066	-12.3824	0.0273	-12.388	0.0146	-12.3526	0.0093	-12.3599	0.003	-12.3748	0.0061	-12.3288	-0.0158	-12.3501	-0.0082	-12.4367	0.0025	-12.3956	0.0081	-12.3951	0.0085	-12.461	-0.0033	-12.3684	-0.0009	-12.3685	-0.0143	-12.3508	0
-12.3376	0	-12.3557	0	-12.3109	0.0098	-12.265	0.0056	-12.269	0.0166	-12.2383	0.0045	-12.2828	0.0146	-12.2931	0.0142	-12.2757	0.0213	-12.2946	0.0085	-12.2824	0.0264	-12.288	0.0272	-12.2526	0.0099	-12.2599	0.003	-12.2748	-0.0035	-12.2288	-0.0158	-12.2501	-0.0082	-12.3367	0.0025	-12.2956	0.0081	-12.2951	0.0085	-12.361	-0.0033	-12.2684	-0.0009	-12.2685	-0.0143	-12.2508	0
-12.2376	0	-12.2557	0	-12.2109	0.0136	-12.165	0.0102	-12.169	0.0212	-12.1383	0.0084	-12.1828	0.0189	-12.1931	0.0183	-12.1757	0.0257	-12.1946	0.0066	-12.1824	0.0284	-12.188	0.0326	-12.1526	0.0146	-12.1599	0.0049	-12.1748	-0.0057	-12.1288	-0.0158	-12.1501	-0.0082	-12.2367	0.0025	-12.1956	0.0081	-12.1951	0.0085	-12.261	-0.0033	-12.1684	-0.0009	-12.1685	-0.0143	-12.1508	0
-12.1376	0	-12.1557	0	-12.1109	0.0079	-12.065	0.0107	-12.069	0.0218	-12.0383	0.0084	-12.0828	0.0202	-12.0931	0.0201	-12.0757	0.0266	-12.0946	0.0066	-12.0824	0.0296	-12.088	0.0341	-12.0526	0.0065	-12.0599	0.003	-12.0748	-0.0057	-12.0288	-0.0158	-12.0501	-0.0082	-12.1367	0.0103	-12.0956	0.0081	-12.0951	0.0085	-12.161	-0.0033	-12.0684	-0.0009	-12.0685	-0.0065	-12.0508	0
-12.0376	0	-12.0557	0	-12.0109	0.0045	-11.965	0.0107	-11.969	0.0218	-11.9383	0.0084	-11.9828	0.0202	-11.9931	0.0201	-11.9757	0.0266	-11.9946	0.0066	-11.9824	0.0296	-11.988	0.0341	-11.9526	0.0029	-11.9599	-0.0059	-11.9748	-0.0057	-11.9288	-0.0035	-11.9501	-0.0082	-12.0367	0.0103	-11.9956	0.0081	-11.9951	0.0085	-12.061	-0.0033	-11.9684	-0.0009	-11.9685	-0.0065	-11.9508	0
-11.9376	0	-11.9557	0	-11.9109	0.0045	-11.865	0.0185	-11.869	0.0218	-11.8383	0.0084	-11.8828	0.0202	-11.8931	0.0201	-11.8757	0.0266	-11.8946	0.0066	-11.8824	0.0296	-11.888	0.0341	-11.8526	0.0029	-11.8599	-0.0064	-11.8748	-0.01	-11.8288	0.0005	-11.8501	-0.0055	-11.9367	0.0106	-11.8956	0.0096	-11.8951	0.0123	-11.961	-0.0033	-11.8684	0.0013	-11.8685	-0.0043	-11.8508	0
-11.8376	0	-11.8557	0	-11.8109	0.0045	-11.765	0.0185	-11.769	0.0218	-11.7383	0.0162	-11.7828	0.0202	-11.7931	0.0201	-11.7757	0.0266	-11.7946	0.0066	-11.7824	0.0179	-11.788	0.0341	-11.7526	0.0029	-11.7599	0.0021	-11.7748	-0.0039	-11.7288	0.0076	-11.7501	-0.0043	-11.8367	0.0142	-11.7956	0.0158	-11.7951	0.0162	-11.861	-0.0009	-11.7684	0.021	-11.7685	0.0036	-11.7508	0
-11.7376	0	-11.7557	0	-11.7109	0.0045	-11.665	0.0185	-11.669	0.0218	-11.6383	0.0162	-11.6828	0.0202	-11.6931	0.0201	-11.6757	0.0266	-11.6946	0.0144	-11.6824	0.0296	-11.688	0.0341	-11.6526	0.0029	-11.6599	0.003	-11.6748	-0.0018	-11.6288	0.0076	-11.6501	0.0035	-11.7367	0.022	-11.6956	0.0198	-11.6951	0.0202	-11.761	0.0075	-11.6684	0.0226	-11.6685	0.0053	-11.6508	0
-11.6376	0	-11.6557	0	-11.6109	0.0045	-11.565	0.0185	-11.569	0.0218	-11.5383	0.0142	-11.5828	0.0202	-11.5931	0.0201	-11.5757	0.0266	-11.5946	0.0144	-11.5824	0.0296	-11.588	0.0341	-11.5526	-0.0029	-11.5599	-0.003	-11.5748	-0.0018	-11.5288	0.0076	-11.5501	0.0035	-11.6367	0.022	-11.5956	0.0198	-11.5951	0.0202	-11.661	0.0085	-11.5684	0.0226	-11.5685	0.0053	-11.5508	0
-11.5376	0	-11.5557	0	-11.5109	-0.0007	-11.465	0.0079	-11.469	0.0117	-11.4383	0.0045	-11.4828	0.0117	-11.4931	0.0128	-11.4757	0.0173	-11.4946	0.0073	-11.4824	0.0211	-11.488	0.0145	-11.4526	-0.0167	-11.4599	-0.0049	-11.4748	-0.0018	-11.4288	0.0076	-11.4501	-0.0043	-11.5367	0.022	-11.4956	0.0198	-11.4951	0.0202	-11.561	0.0085	-11.4684	0.0226	-11.4685	0.0053	-11.4508	0
-11.4376	0	-11.4557	0	-11.4109	-0.0072	-11.365	0.0068	-11.369	0.0101	-11.3383	0.0045	-11.3828	0.0085	-11.3931	0.0084	-11.3757	0.0149	-11.3946	0.0027	-11.3824	0.0062	-11.388	0.0107	-11.3526	-0.0167	-11.3599	-0.0049	-11.3748	-0.0018	-11.3288	0.0076	-11.3501	-0.0043	-11.4367	0.022	-11.3956	0.0198	-11.3951	0.0202	-11.461	0.0085	-11.3684	0.0226	-11.3685	0.0053	-11.3508	0
-11.3376	0	-11.3557	0	-11.3109	-0.0072	-11.265	-0.0011	-11.269	0.0101	-11.2383	0.0045	-11.2828	0.0085	-11.2931	0.0084	-11.2757	0.0149	-11.2946	0.0027	-11.2824	0.0062	-11.288	0.0107	-11.2526	-0.0167	-11.2599	-0.0049	-11.2748	-0.0018	-11.2288	0.0076	-11.2501	-0.0043	-11.3367	0.022	-11.2956	0.0198	-11.2951	0.0202	-11.361	0.0085	-11.2684	0.016	-11.2685	0.0053	-11.2508	0
-11.2376	0	-11.2557	0	-11.2109	-0.0072	-11.165	-0.0011	-11.169	0.0101	-11.1383	0.0045	-11.1828	0.0085	-11.1931	0.0084	-11.1757	0.0149	-11.1946	0.0027	-11.1824	0.0062	-11.188	0.0107	-11.1526	-0.0167	-11.1599	-0.0137	-11.1748	-0.0018	-11.1288	0.0124	-11.1501	-0.0043	-11.2367	0.022	-11.1956	0.0198	-11.1951	0.0202	-11.261	0.0085	-11.1684	0.0148	-11.1685	0.0053	-11.1508	0
-11.1376	0	-11.1557	0	-11.1109	-0.0072	-11.065	0.0068	-11.069	0.0101	-11.0383	0.0001	-11.0828	0.0202	-11.0931	0.0084	-11.0757	0.0149	-11.0946	-0.0051	-11.0824	0.0062	-11.088	0.0107	-11.0526	-0.0167	-11.0599	-0.0166	-11.0748	-0.0018	-11.0288	0.0107	-11.0501	-0.0043	-11.1367	0.022	-11.0956	0.0198	-11.0951	0.0202	-11.161	0.0085	-11.0684	0.0148	-11.0685	0.0053	-11.0508	0
-11.0376	0	-11.0557	0	-11.0109	-0.0072	-10.965	-0.0011	-10.969	0.0101	-10.9383	-0.0033	-10.9828	0.0202	-10.9931	0.0084	-10.9757	0.0149	-10.9946	-0.0051	-10.9824	0.0062	-10.988	0.0177	-10.9526	-0.0167	-10.9599	-0.0166	-10.9748	0.0046	-10.9288	0.0076	-10.9501	-0.0089	-11.0367	0.022	-10.9956	0.0198	-10.9951	0.0202	-11.061	0.0085	-10.9684	0.0031	-10.9685	0.0053	-10.9508	0
-10.9376	0	-10.9557	0	-10.9109	-0.0072	-10.865	-0.0011	-10.869	0.0101	-10.8383	-0.0033	-10.8828	0.0202	-10.8931	0.0084	-10.8757	0.0149	-10.8946	-0.0051	-10.8824	0.0062	-10.888	0.0185	-10.8526	-0.0167	-10.8599	-0.0077	-10.8748	0.0061	-10.8288	0.0076	-10.8501	-0.0121	-10.9367	0.022	-10.8956	0.0198	-10.8951	0.0202	-10.961	0.0085	-10.8684	0.0031	-10.8685	0.0053	-10.8508	0
-10.8376	0	-10.8557	0	-10.8109	-0.0128	-10.765	0.0068	-10.769	0.0101	-10.7383	-0.0013	-10.7828	0.0085	-10.7931	0.0084	-10.7757	0.0149	-10.7946	-0.0051	-10.7824	0.0062	-10.788	0.0185	-10.7526	-0.0109	-10.7599	-0.0137	-10.7748	-0.0003	-10.7288	0.008	-10.7501	-0.0075	-10.8367	0.022	-10.7956	0.0198	-10.7951	0.0202	-10.861	0.0085	-10.7684	0.0031	-10.7685	0.0053	-10.7508	0
-10.7376	0	-10.7557	0	-10.7109	-0.0098	-10.665	0.0174	-10.669	0.0203	-10.6383	0.0084	-10.6828	0.017	-10.6931	0.0157	-10.6757	0.0243	-10.6946	0.0021	-10.6824	0.0148	-10.688	0.0264	-10.6526	0.0029	-10.6599	-0.015	-10.6748	-0.0004	-10.6288	0.0107	-10.6501	-0.0025	-10.7367	0.0222	-10.6956	0.0208	-10.6951	0.0212	-10.761	0.0085	-10.6684	0.0045	-10.6685	0.0067	-10.6508	0
-10.6376	0	-10.6557	0	-10.6109	-0.0033	-10.565	0.0185	-10.569	0.0218	-10.5383	0.0064	-10.5828	0.0202	-10.5931	0.0201	-10.5757	0.0266	-10.5946	0.0144	-10.5824	0.0179	-10.588	0.0302	-10.5526	0.0025	-10.5599	-0.0093	-10.5748	0.0046	-10.5288	0.0154	-10.5501	0.0035	-10.6367	0.0246	-10.5956	0.0311	-10.5951	0.0253	-10.661	0.01	-10.5684	0.0098	-10.5685	0.012	-10.5508	0
-10.5376	0	-10.5557	0	-10.5109	-0.0085	-10.465	0.0079	-10.469	0.0117	-10.4383	-0.0013	-10.4828	0.0117	-10.4931	0.0227	-10.4757	0.0173	-10.4946	0.0073	-10.4824	0.0148	-10.488	0.0223	-10.4526	-0.0085	-10.4599	-0.0088	-10.4748	0.0061	-10.4288	0.0154	-10.4501	0.0035	-10.5367	0.0298	-10.4956	0.0355	-10.4951	0.028	-10.561	0.0157	-10.4684	0.0109	-10.4685	0.0131	-10.4508	0
-10.4376	0	-10.4557	0	-10.4109	-0.0098	-10.365	0.0053	-10.369	0.0203	-10.3383	0.0084	-10.3828	0.017	-10.3931	0.0274	-10.3757	0.0341	-10.3946	0.0099	-10.3824	0.0226	-10.388	0.0264	-10.3526	0.0029	-10.3599	-0.0088	-10.3748	0.0061	-10.3288	0.0154	-10.3501	0.0035	-10.4367	0.0298	-10.3956	0.0355	-10.3951	0.028	-10.461	0.0163	-10.3684	0.0109	-10.3685	0.0131	-10.3508	0
-10.3376	0	-10.3557	0	-10.3109	-0.0033	-10.265	0.0072	-10.269	0.0218	-10.2383	0.0084	-10.2828	0.0202	-10.2931	0.0318	-10.2757	0.0384	-10.2946	0.0066	-10.2824	0.0257	-10.288	0.0302	-10.2526	0.0029	-10.2599	0.003	-10.2748	0.0061	-10.2288	0.0202	-10.2501	0.0035	-10.3367	0.0298	-10.2956	0.0355	-10.2951	0.028	-10.361	0.0163	-10.2684	0.0109	-10.2685	0.0035	-10.2508	0
-10.2376	0	-10.2557	0	-10.2109	-0.0033	-10.165	0.0064	-10.169	0.0218	-10.1383	0.0084	-10.1828	0.0202	-10.1931	0.0318	-10.1757	0.0384	-10.1946	0.0066	-10.1824	0.0257	-10.188	0.0302	-10.1526	0.0029	-10.1599	0.003	-10.1748	0.0061	-10.1288	0.0258	-10.1501	0.0036	-10.2367	0.022	-10.1956	0.0355	-10.1951	0.028	-10.261	0.0257	-10.1684	0.0109	-10.1685	0.0014	-10.1508	0
-10.1376	0	-10.1557	0	-10.1109	-0.0033	-10.065	0.0072	-10.069	0.0218	-10.0383	0.0084	-10.0828	0.0202	-10.0931	0.0318	-10.0757	0.0384	-10.0946	0.0066	-10.0824	0.0257	-10.088	0.0302	-10.0526	-0.0025	-10.0599	0.0136	-10.0748	0.015	-10.0288	0.035	-10.0501	0.0152	-10.1367	0.0314	-10.0956	0.0419	-10.0951	0.0345	-10.161	0.028	-10.0684	0.0205	-10.0685	0.011	-10.0508	0
-10.0376	0	-10.0557	0	-10.0109	-0.0033	-9.965	0.0107	-9.969	0.0218	-9.9383	0.0084	-9.9828	0.0202	-9.9931	0.0318	-9.9757	0.0384	-9.9946	0.0066	-9.9824	0.0257	-9.988	0.0408	-9.9526	-0.005	-9.9599	0.0147	-9.9748	0.0178	-9.9288	0.035	-9.9501	0.0152	-10.0367	0.0415	-9.9956	0.0472	-9.9951	0.0397	-10.061	0.0385	-9.9684	0.0226	-9.9685	0.0131	-9.9508	0
-9.9376	0	-9.9557	0	-9.9109	-0.0033	-9.865	0.0107	-9.869	0.0218	-9.8383	0.0084	-9.8828	0.0202	-9.8931	0.0318	-9.8757	0.0384	-9.8946	0.0066	-9.8824	0.0179	-9.888	0.0419	-9.8526	-0.005	-9.8599	0.0147	-9.8748	0.0178	-9.8288	0.0355	-9.8501	0.0152	-9.9367	0.0415	-9.8956	0.0472	-9.8951	0.0397	-9.961	0.0397	-9.8684	0.0226	-9.8685	0.0131	-9.8508	0
-9.8376	0	-9.8557	0	-9.8109	0.0023	-9.765	0.0107	-9.769	0.0218	-9.7383	0.0084	-9.7828	0.0268	-9.7931	0.0318	-9.7757	0.0384	-9.7946	0.0066	-9.7824	0.0179	-9.788	0.0419	-9.7526	-0.005	-9.7599	0.0171	-9.7748	0.0198	-9.7288	0.0396	-9.7501	0.0179	-9.8367	0.0495	-9.7956	0.0486	-9.7951	0.0412	-9.861	0.0397	-9.7684	0.0248	-9.7685	0.0152	-9.7508	0
-9.7376	0	-9.7557	0	-9.7109	0.0045	-9.665	0.0107	-9.669	0.0218	-9.6383	0.0084	-9.6828	0.028	-9.6931	0.0318	-9.6757	0.0384	-9.6946	0.0066	-9.6824	0.0179	-9.688	0.0419	-9.6526	-0.005	-9.6599	0.0256	-9.6748	0.0273	-9.6288	0.0467	-9.6501	0.0152	-9.7367	0.0571	-9.6956	0.0548	-9.6951	0.0474	-9.761	0.0421	-9.6684	0.0393	-9.6685	0.0232	-9.6508	0
-9.6376	0	-9.6557	0	-9.6109	0.0045	-9.565	0.0107	-9.569	0.0218	-9.5383	0.0079	-9.5828	0.028	-9.5931	0.024	-9.5757	0.0384	-9.5946	0.0066	-9.5824	0.0179	-9.588	0.0302	-9.5526	0.0003	-9.5599	0.0264	-9.5748	0.0295	-9.5288	0.035	-9.5501	0.0152	-9.6367	0.065	-9.5956	0.0589	-9.5951	0.0514	-9.661	0.0505	-9.5684	0.0421	-9.5685	0.0248	-9.5508	0
-9.5376	0	-9.5557	0	-9.5109	0.0032	-9.465	0.0079	-9.469	0.0192	-9.4383	0.0046	-9.4828	0.0258	-9.4931	0.0299	-9.4757	0.0359	-9.4946	0.0048	-9.4824	0.0157	-9.488	0.0281	-9.4526	-0.0003	-9.4599	0.0264	-9.4748	0.0295	-9.4288	0.0467	-9.4501	0.0152	-9.5367	0.0571	-9.4956	0.0589	-9.4951	0.0514	-9.561	0.0514	-9.4684	0.0421	-9.4685	0.0248	-9.4508	0
-9.4376	0	-9.4557	0	-9.4109	-0.0007	-9.365	0.0033	-9.369	0.0147	-9.3383	0.0006	-9.3828	0.0215	-9.3931	0.0258	-9.3757	0.0315	-9.3946	0.0007	-9.3824	0.0114	-9.388	0.0239	-9.3526	-0.005	-9.3599	0.0264	-9.3748	0.0295	-9.3288	0.0467	-9.3501	0.0152	-9.4367	0.0571	-9.3956	0.0681	-9.3951	0.0514	-9.461	0.0514	-9.3684	0.0421	-9.3685	0.0248	-9.3508	0
-9.3376	0	-9.3557	0	-9.3109	-0.0033	-9.265	0.0029	-9.269	0.014	-9.2383	0.0006	-9.2828	0.0301	-9.2931	0.0162	-9.2757	0.0305	-9.2946	-0.0012	-9.2824	0.0101	-9.288	0.0224	-9.2526	-0.005	-9.2599	0.0264	-9.2748	0.0295	-9.2288	0.0467	-9.2501	0.0152	-9.3367	0.0571	-9.2956	0.0589	-9.2951	0.0514	-9.361	0.0514	-9.2684	0.0421	-9.2685	0.017	-9.2508	0
-9.2376	0	-9.2557	0	-9.2109	-0.0033	-9.165	0.0029	-9.169	0.014	-9.1383	0.0006	-9.1828	0.032	-9.1931	0.0162	-9.1757	0.0305	-9.1946	-0.0012	-9.1824	0.0101	-9.188	0.0224	-9.1526	-0.005	-9.1599	0.0264	-9.1748	0.0295	-9.1288	0.0467	-9.1501	0.0152	-9.2367	0.0571	-9.1956	0.0589	-9.1951	0.0514	-9.261	0.0514	-9.1684	0.0421	-9.1685	0.017	-9.1508	0
-9.1376	0	-9.1557	0	-9.1109	-0.0033	-9.065	0.0029	-9.069	0.0177	-9.0383	0.0006	-9.0828	0.032	-9.0931	0.0162	-9.0757	0.0305	-9.0946	-0.0012	-9.0824	0.0101	-9.088	0.0224	-9.0526	-0.005	-9.0599	0.0264	-9.0748	0.0295	-9.0288	0.0467	-9.0501	0.0152	-9.1367	0.0571	-9.0956	0.0589	-9.0951	0.0514	-9.161	0.0514	-9.0684	0.0421	-9.0685	0.017	-9.0508	0
-9.0376	0	-9.0557	0	-9.0109	-0.0033	-8.965	0.0029	-8.969	0.0218	-8.9383	0.0006	-8.9828	0.032	-8.9931	0.0162	-8.9757	0.0305	-8.9946	-0.0012	-8.9824	0.0101	-8.988	0.0224	-8.9526	-0.005	-8.9599	0.0264	-8.9748	0.0295	-8.9288	0.0467	-8.9501	0.0152	-9.0367	0.0571	-8.9956	0.0589	-8.9951	0.0514	-9.061	0.0514	-8.9684	0.0421	-8.9685	0.017	-8.9508	0
-8.9376	0	-8.9557	0	-8.9109	-0.0033	-8.865	0.0029	-8.869	0.0218	-8.8383	0.0006	-8.8828	0.032	-8.8931	0.0162	-8.8757	0.0305	-8.8946	-0.0012	-8.8824	0.0101	-8.888	0.0294	-8.8526	-0.0128	-8.8599	0.0264	-8.8748	0.0295	-8.8288	0.0467	-8.8501	0.0152	-8.9367	0.0571	-8.8956	0.0589	-8.8951	0.0514	-8.961	0.0514	-8.8684	0.0421	-8.8685	0.017	-8.8508	0
-8.8376	0	-8.8557	0	-8.8109	-0.0033	-8.765	0.0029	-8.769	0.0218	-8.7383	0.0011	-8.7828	0.032	-8.7931	0.0228	-8.7757	0.0305	-8.7946	-0.0012	-8.7824	0.0101	-8.788	0.0302	-8.7526	-0.0127	-8.7599	0.0264	-8.7748	0.0295	-8.7288	0.0467	-8.7501	0.0152	-8.8367	0.0571	-8.7956	0.0589	-8.7951	0.0514	-8.861	0.0514	-8.7684	0.0421	-8.7685	0.017	-8.7508	0
-8.7376	0	-8.7557	0	-8.7109	-0.002	-8.665	0.0056	-8.669	0.0245	-8.6383	0.0162	-8.6828	0.0342	-8.6931	0.0193	-8.6757	0.033	-8.6946	0.0006	-8.6824	0.0123	-8.688	0.0322	-8.6526	-0.0096	-8.6599	0.0264	-8.6748	0.0295	-8.6288	0.0423	-8.6501	0.0152	-8.7367	0.065	-8.6956	0.0589	-8.6951	0.0514	-8.761	0.0514	-8.6684	0.0355	-8.6685	0.0074	-8.6508	0
-8.6376	0	-8.6557	0	-8.6109	0.0019	-8.565	0.0102	-8.569	0.0253	-8.5383	0.0131	-8.5828	0.0385	-8.5931	0.0222	-8.5757	0.0374	-8.5946	0.0047	-8.5824	0.0167	-8.588	0.0287	-8.5526	-0.0104	-8.5599	0.028	-8.5748	0.0308	-8.5288	0.0419	-8.5501	0.017	-8.6367	0.0652	-8.5956	0.0599	-8.5951	0.0524	-8.661	0.0514	-8.5684	0.0358	-8.5685	0.0067	-8.5508	0
-8.5376	0	-8.5557	0	-8.5109	0.0032	-8.465	0.0079	-8.469	0.0192	-8.4383	0.0046	-8.4828	0.0376	-8.4931	0.0221	-8.4757	0.0359	-8.4946	0.0048	-8.4824	0.0102	-8.488	0.0281	-8.4526	-0.0159	-8.4599	0.0248	-8.4748	0.0359	-8.4288	0.0467	-8.4501	0.023	-8.5367	0.0676	-8.4956	0.064	-8.4951	0.0566	-8.561	0.053	-8.4684	0.041	-8.4685	0.012	-8.4508	0
-8.4376	0	-8.4557	0	-8.4109	-0.0007	-8.365	-0.0084	-8.369	0.0147	-8.3383	0.0006	-8.3828	0.0333	-8.3931	0.018	-8.3757	0.0315	-8.3946	0.0007	-8.3824	0.0036	-8.388	0.0169	-8.3526	-0.0206	-8.3599	0.0225	-8.3748	0.0373	-8.3288	0.0467	-8.3501	0.023	-8.4367	0.0728	-8.3956	0.0784	-8.3951	0.0592	-8.461	0.0586	-8.3684	0.0421	-8.3685	0.0131	-8.3508	0
-8.3376	0	-8.3557	0	-8.3109	-0.0033	-8.265	-0.0089	-8.269	0.014	-8.2383	0.0006	-8.2828	0.032	-8.2931	0.0228	-8.2757	0.0305	-8.2946	-0.0012	-8.2824	0.0023	-8.288	0.0146	-8.2526	-0.0206	-8.2599	0.0303	-8.2748	0.0373	-8.2288	0.0473	-8.2501	0.0184	-8.3367	0.0728	-8.2956	0.0784	-8.2951	0.0592	-8.361	0.0498	-8.2684	0.0421	-8.2685	0.0131	-8.2508	0
-8.2376	0	-8.2557	0	-8.2109	-0.0033	-8.165	-0.0089	-8.169	0.014	-8.1383	0.0011	-8.1828	0.032	-8.1931	0.024	-8.1757	0.0305	-8.1946	-0.0012	-8.1824	0.0023	-8.188	0.0146	-8.1526	-0.0205	-8.1599	0.0327	-8.1748	0.0393	-8.1288	0.0513	-8.1501	0.0179	-8.2367	0.0731	-8.1956	0.0799	-8.1951	0.0607	-8.261	0.0475	-8.1684	0.0443	-8.1685	0.0088	-8.1508	0
-8.1376	0	-8.1557	0	-8.1109	-0.002	-8.065	-0.0061	-8.069	0.0166	-8.0383	-0.0073	-8.0828	0.0459	-8.0931	0.0259	-8.0757	0.0231	-8.0946	0.0006	-8.0824	0.0045	-8.088	0.0166	-8.0526	-0.0174	-8.0599	0.0412	-8.0748	0.0468	-8.0288	0.0601	-8.0501	0.027	-8.1367	0.0767	-8.0956	0.0861	-8.0951	0.0669	-8.161	0.0499	-8.0684	0.0522	-8.0685	0.0232	-8.0508	0
-8.0376	0	-8.0557	0	-8.0109	-0.0037	-7.965	-0.0015	-7.969	0.0212	-7.9383	0.0084	-7.9828	0.0502	-7.9931	0.0234	-7.9757	0.0257	-7.9946	-0.0042	-7.9824	0.0088	-7.988	0.0208	-7.9526	-0.0128	-7.9599	0.0432	-7.9748	0.055	-7.9288	0.0645	-7.9501	0.0347	-8.0367	0.0856	-7.9956	0.0945	-7.9951	0.066	-8.061	0.0583	-7.9684	0.0603	-7.9685	0.0312	-7.9508	0
-7.9376	0	-7.9557	0	-7.9109	-0.0033	-7.865	-0.0011	-7.869	0.0218	-7.8383	0.0084	-7.8828	0.0515	-7.8931	0.024	-7.8757	0.0266	-7.8946	-0.0051	-7.8824	0.0101	-7.888	0.0294	-7.8526	-0.0128	-7.8599	0.0349	-7.8748	0.0509	-7.8288	0.0584	-7.8501	0.0269	-7.9367	0.0912	-7.8956	0.0936	-7.8951	0.0627	-7.961	0.0663	-7.8684	0.0552	-7.8685	0.0262	-7.8508	0
-7.8376	0	-7.8557	0	-7.8109	-0.0033	-7.765	-0.0011	-7.769	0.0163	-7.7383	0.0084	-7.7828	0.0515	-7.7931	0.024	-7.7757	0.0266	-7.7946	-0.0051	-7.7824	0.0101	-7.788	0.0302	-7.7526	-0.0128	-7.7599	0.0342	-7.7748	0.049	-7.7288	0.0584	-7.7501	0.0269	-7.8367	0.0845	-7.7956	0.0901	-7.7951	0.0592	-7.861	0.06	-7.7684	0.0538	-7.7685	0.0248	-7.7508	0
-7.7376	0	-7.7557	0	-7.7109	-0.0033	-7.665	-0.0011	-7.669	0.0101	-7.6383	0.0084	-7.6828	0.0515	-7.6931	0.024	-7.6757	0.0266	-7.6946	-0.0051	-7.6824	0.0101	-7.688	0.0302	-7.6526	-0.0128	-7.6599	0.0342	-7.6748	0.0568	-7.6288	0.0584	-7.6501	0.0269	-7.7367	0.0845	-7.6956	0.0901	-7.6951	0.071	-7.761	0.0592	-7.6684	0.0538	-7.6685	0.0248	-7.6508	0
-7.6376	0	-7.6557	0	-7.6109	-0.0033	-7.565	-0.0011	-7.569	0.0101	-7.5383	0.0084	-7.5828	0.0515	-7.5931	0.024	-7.5757	0.0266	-7.5946	-0.0051	-7.5824	0.0101	-7.588	0.0302	-7.5526	-0.0128	-7.5599	0.0342	-7.5748	0.0395	-7.5288	0.0584	-7.5501	0.0269	-7.6367	0.0845	-7.5956	0.0901	-7.5951	0.0592	-7.661	0.0592	-7.5684	0.0538	-7.5685	0.0248	-7.5508	0
-7.5376	0	-7.5557	0	-7.5109	-0.0033	-7.465	-0.0011	-7.469	0.0101	-7.4383	0.0041	-7.4828	0.0515	-7.4931	0.024	-7.4757	0.0266	-7.4946	-0.0051	-7.4824	0.0101	-7.488	0.0302	-7.4526	-0.0209	-7.4599	0.0342	-7.4748	0.0451	-7.4288	0.059	-7.4501	0.027	-7.5367	0.0845	-7.4956	0.0901	-7.4951	0.053	-7.561	0.0592	-7.4684	0.0538	-7.4685	0.0248	-7.4508	0
-7.4376	0	-7.4557	0	-7.4109	-0.0033	-7.365	-0.0011	-7.369	0.0101	-7.3383	0.0006	-7.3828	0.0515	-7.3931	0.024	-7.3757	0.0266	-7.3946	-0.0051	-7.3824	0.0101	-7.388	0.0302	-7.3526	-0.0245	-7.3599	0.0277	-7.3748	0.0471	-7.3288	0.0708	-7.3501	0.0296	-7.4367	0.0849	-7.3956	0.0916	-7.3951	0.0529	-7.461	0.0592	-7.3684	0.056	-7.3685	0.0174	-7.3508	0
-7.3376	0	-7.3557	0	-7.3109	-0.0033	-7.265	-0.0011	-7.269	0.0101	-7.2383	0.0006	-7.2828	0.0515	-7.2931	0.024	-7.2757	0.0168	-7.2946	-0.0051	-7.2824	0.0019	-7.288	0.0231	-7.2526	-0.0245	-7.2599	0.0334	-7.2748	0.0547	-7.2288	0.0712	-7.2501	0.0387	-7.3367	0.0808	-7.2956	0.0978	-7.2951	0.0591	-7.361	0.0616	-7.2684	0.064	-7.2685	0.0232	-7.2508	0
-7.2376	0	-7.2557	0	-7.2109	-0.0033	-7.165	-0.0011	-7.169	0.0101	-7.1383	0.0006	-7.1828	0.0515	-7.1931	0.0141	-7.1757	0.0149	-7.1946	-0.0051	-7.1824	-0.0016	-7.188	0.0224	-7.1526	-0.0245	-7.1599	0.0358	-7.1748	0.0582	-7.1288	0.0615	-7.1501	0.0405	-7.2367	0.0847	-7.1956	0.0936	-7.1951	0.0641	-7.261	0.0637	-7.1684	0.067	-7.1685	0.0262	-7.1508	0
-7.1376	0	-7.1557	0	-7.1109	-0.0033	-7.065	-0.0011	-7.069	0.0046	-7.0383	-0.0051	-7.0828	0.0515	-7.0931	0.0123	-7.0757	0.0149	-7.0946	-0.0051	-7.0824	-0.0016	-7.088	0.0224	-7.0526	-0.0244	-7.0599	0.0356	-7.0748	0.0632	-7.0288	0.0662	-7.0501	0.0465	-7.1367	0.0871	-7.0956	0.0952	-7.0951	0.0683	-7.161	0.0647	-7.0684	0.0723	-7.0685	0.0315	-7.0508	0
-7.0376	0	-7.0557	0	-7.0109	-0.0013	-6.965	0.0031	-6.969	0.0023	-6.9383	-0.0053	-6.9828	0.0548	-6.9931	0.0151	-6.9757	0.012	-6.9946	-0.0083	-6.9824	0.0017	-6.988	0.0255	-6.9526	-0.0197	-6.9599	0.0342	-6.9748	0.0583	-6.9288	0.0662	-6.9501	0.0395	-7.0367	0.0923	-6.9956	0.0918	-6.9951	0.071	-7.061	0.0703	-6.9684	0.0635	-6.9685	0.0262	-6.9508	0
-6.9376	0	-6.9557	0	-6.9109	0.0123	-6.865	0.0057	-6.869	0.0092	-6.8383	0.0006	-6.8828	0.0514	-6.8931	0.0213	-6.8757	0.0174	-6.8946	-0.004	-6.8824	0.0082	-6.888	0.0318	-6.8526	-0.0209	-6.8599	0.0342	-6.8748	0.0568	-6.8288	0.0614	-6.8501	0.0348	-6.9367	0.0923	-6.8956	0.098	-6.8951	0.071	-6.961	0.071	-6.8684	0.0616	-6.8685	0.0365	-6.8508	0
-6.8376	0	-6.8557	0	-6.8109	0.0079	-6.765	0.0029	-6.769	0.0023	-6.7383	0.0011	-6.7828	0.0515	-6.7931	0.024	-6.7757	0.0188	-6.7946	-0.0012	-6.7824	0.0019	-6.788	0.0341	-6.7526	-0.0244	-6.7599	0.0342	-6.7748	0.0568	-6.7288	0.0607	-6.7501	0.0348	-6.8367	0.0923	-6.7956	0.0901	-6.7951	0.0734	-6.861	0.0615	-6.7684	0.0616	-6.7685	0.0248	-6.7508	0
-6.7376	0	-6.7557	0	-6.7109	0.0059	-6.665	-0.0009	-6.669	0.0049	-6.6383	0.0045	-6.6828	0.0537	-6.6931	0.0142	-6.6757	0.0213	-6.6946	0.0006	-6.6824	0.0006	-6.688	0.0362	-6.6526	-0.033	-6.6599	0.0437	-6.6748	0.0648	-6.6288	0.0708	-6.6501	0.0453	-6.7367	0.0887	-6.6956	0.0959	-6.6951	0.0651	-6.761	0.0592	-6.6684	0.0703	-6.6685	0.0334	-6.6508	0
-6.6376	0	-6.6557	0	-6.6109	0.0097	-6.565	-0.0015	-6.569	0.0058	-6.5383	0.0084	-6.5828	0.0514	-6.5931	0.0183	-6.5757	0.0257	-6.5946	0.0047	-6.5824	0.0049	-6.588	0.0404	-6.5526	-0.0284	-6.5599	0.0529	-6.5748	0.0742	-6.5288	0.0779	-6.5501	0.0543	-6.6367	0.0962	-6.5956	0.1056	-6.5951	0.0748	-6.661	0.0686	-6.5684	0.0697	-6.5685	0.0427	-6.5508	0
-6.5376	0	-6.5557	0	-6.5109	0.0045	-6.465	-0.0011	-6.469	0.006	-6.4383	0.0019	-6.4828	0.0515	-6.4931	0.0135	-6.4757	0.0168	-6.4946	-0.0024	-6.4824	0.0007	-6.488	0.0313	-6.4526	-0.0284	-6.4599	0.0537	-6.4748	0.0668	-6.4288	0.0783	-6.4501	0.0465	-6.5367	0.104	-6.4956	0.1097	-6.4951	0.0726	-6.561	0.0684	-6.4684	0.0695	-6.4685	0.0443	-6.4508	0
-6.4376	0	-6.4557	0	-6.4109	0.0123	-6.365	-0.0011	-6.369	0.0064	-6.3383	-0.0033	-6.3828	0.0515	-6.3931	0.0123	-6.3757	0.0149	-6.3946	-0.0051	-6.3824	-0.0016	-6.388	0.0302	-6.3526	-0.0284	-6.3599	0.0465	-6.3748	0.066	-6.3288	0.081	-6.3501	0.0483	-6.4367	0.1043	-6.3956	0.1014	-6.3951	0.0719	-6.461	0.0671	-6.3684	0.0643	-6.3685	0.0458	-6.3508	0
-6.3376	0	-6.3557	0	-6.3109	0.0123	-6.265	-0.0011	-6.269	0.0023	-6.2383	-0.0033	-6.2828	0.0515	-6.2931	0.0123	-6.2757	0.0149	-6.2946	-0.0051	-6.2824	-0.0016	-6.288	0.0302	-6.2526	-0.0284	-6.2599	0.0493	-6.2748	0.071	-6.2288	0.0857	-6.2501	0.0497	-6.3367	0.1066	-6.2956	0.1031	-6.2951	0.0761	-6.361	0.0686	-6.2684	0.0684	-6.2685	0.0511	-6.2508	0
-6.2376	0	-6.2557	0	-6.2109	-0.0011	-6.165	-0.0011	-6.169	0.0023	-6.1383	-0.0033	-6.1828	0.0515	-6.1931	0.0123	-6.1757	0.0149	-6.1946	-0.0051	-6.1824	-0.0016	-6.188	0.0185	-6.1526	-0.0284	-6.1599	0.0498	-6.1748	0.0725	-6.1288	0.0857	-6.1501	0.0465	-6.2367	0.1118	-6.1956	0.1058	-6.1951	0.0788	-6.261	0.0743	-6.1684	0.0695	-6.1685	0.0521	-6.1508	0
-6.1376	0	-6.1557	0	-6.1109	-0.0033	-6.065	-0.0011	-6.069	0.0023	-6.0383	-0.0033	-6.0828	0.0515	-6.0931	0.0123	-6.0757	0.0149	-6.0946	-0.0051	-6.0824	-0.0016	-6.088	0.0185	-6.0526	-0.0284	-6.0599	0.0498	-6.0748	0.0725	-6.0288	0.0857	-6.0501	0.0465	-6.1367	0.1118	-6.0956	0.1058	-6.0951	0.0788	-6.161	0.0686	-6.0684	0.0695	-6.0685	0.0425	-6.0508	0
-6.0376	0	-6.0557	0	-6.0109	0.0045	-5.965	-0.0011	-5.969	0.0023	-5.9383	-0.0033	-5.9828	0.0515	-5.9931	0.0123	-5.9757	0.0084	-5.9946	-0.0051	-5.9824	-0.0016	-5.988	0.0185	-5.9526	-0.0338	-5.9599	0.0498	-5.9748	0.0725	-5.9288	0.0857	-5.9501	0.0465	-6.0367	0.1118	-5.9956	0.1058	-5.9951	0.0788	-6.061	0.0671	-5.9684	0.0695	-5.9685	0.0404	-5.9508	0
-5.9376	0	-5.9557	0	-5.9109	0.0045	-5.865	-0.0011	-5.869	0.0023	-5.8383	-0.0033	-5.8828	0.0515	-5.8931	0.0024	-5.8757	0.0071	-5.8946	-0.0051	-5.8824	-0.0016	-5.888	0.0185	-5.8526	-0.0362	-5.8599	0.0498	-5.8748	0.0725	-5.8288	0.0857	-5.8501	0.0465	-5.9367	0.1118	-5.8956	0.1058	-5.8951	0.0788	-5.961	0.0671	-5.8684	0.0695	-5.8685	0.0404	-5.8508	0
-5.8376	0	-5.8557	0	-5.8109	-0.0039	-5.765	-0.0011	-5.769	0.0023	-5.7383	-0.0033	-5.7828	0.0515	-5.7931	0.0006	-5.7757	0.0071	-5.7946	-0.0051	-5.7824	-0.0016	-5.788	0.0185	-5.7526	-0.0362	-5.7599	0.0498	-5.7748	0.0725	-5.7288	0.0863	-5.7501	0.0465	-5.8367	0.1118	-5.7956	0.1058	-5.7951	0.0788	-5.861	0.0671	-5.7684	0.0695	-5.7685	0.0404	-5.7508	0
-5.7376	0	-5.7557	0	-5.7109	-0.0072	-5.665	-0.0011	-5.669	-0.0094	-5.6383	-0.0077	-5.6828	0.0515	-5.6931	0.0006	-5.6757	0.0071	-5.6946	-0.0051	-5.6824	-0.0016	-5.688	0.0185	-5.6526	-0.0362	-5.6599	0.0522	-5.6748	0.0667	-5.6288	0.0904	-5.6501	0.0492	-5.7367	0.1122	-5.6956	0.1072	-5.6951	0.0802	-5.761	0.0671	-5.6684	0.0716	-5.6685	0.0426	-5.6508	0
-5.6376	0	-5.6557	0	-5.6109	-0.0072	-5.565	-0.0011	-5.569	-0.0094	-5.5383	-0.0111	-5.5828	0.0515	-5.5931	0.0006	-5.5757	0.0071	-5.5946	-0.0051	-5.5824	-0.0016	-5.588	0.0185	-5.5526	-0.0362	-5.5599	0.0607	-5.5748	0.0742	-5.5288	0.1053	-5.5501	0.0465	-5.6367	0.1157	-5.5956	0.1134	-5.5951	0.0772	-5.661	0.0772	-5.5684	0.0796	-5.5685	0.0505	-5.5508	0
-5.5376	0	-5.5557	0	-5.5109	-0.0072	-5.465	-0.0011	-5.469	-0.0094	-5.4383	-0.0111	-5.4828	0.0515	-5.4931	0.0006	-5.4757	0.0071	-5.4946	-0.0051	-5.4824	-0.0016	-5.488	0.0185	-5.4526	-0.0362	-5.4599	0.0615	-5.4748	0.0842	-5.4288	0.1053	-5.4501	0.0395	-5.5367	0.1235	-5.4956	0.1175	-5.4951	0.0788	-5.561	0.0779	-5.4684	0.0713	-5.4685	0.0521	-5.4508	0
-5.4376	0	-5.4557	0	-5.4109	-0.0072	-5.365	-0.0011	-5.369	-0.0094	-5.3383	-0.0111	-5.3828	0.0515	-5.3931	0.0006	-5.3757	0.0071	-5.3946	-0.0051	-5.3824	-0.0016	-5.388	0.0185	-5.3526	-0.0362	-5.3599	0.0615	-5.3748	0.0842	-5.3288	0.1053	-5.3501	0.0348	-5.4367	0.1235	-5.3956	0.1253	-5.3951	0.0788	-5.461	0.0866	-5.3684	0.0695	-5.3685	0.0639	-5.3508	0
-5.3376	0	-5.3557	0	-5.3109	-0.0072	-5.265	-0.0089	-5.269	-0.0094	-5.2383	-0.0111	-5.2828	0.0515	-5.2931	-0.0073	-5.2757	0.0071	-5.2946	-0.0051	-5.2824	-0.0016	-5.288	0.0185	-5.2526	-0.0362	-5.2599	0.0556	-5.2748	0.0842	-5.2288	0.1053	-5.2501	0.0348	-5.3367	0.1235	-5.2956	0.1253	-5.2951	0.0788	-5.361	0.0866	-5.2684	0.0695	-5.2685	0.0575	-5.2508	0
-5.2376	0	-5.2557	0	-5.2109	-0.0072	-5.165	-0.0153	-5.169	-0.0094	-5.1383	-0.0103	-5.1828	0.0515	-5.1931	-0.0073	-5.1757	0.0071	-5.1946	-0.0051	-5.1824	-0.0016	-5.188	0.0185	-5.1526	-0.0361	-5.1599	0.0537	-5.1748	0.0842	-5.1288	0.1053	-5.1501	0.0348	-5.2367	0.1235	-5.1956	0.1253	-5.1951	0.0788	-5.261	0.0788	-5.1684	0.0695	-5.1685	0.056	-5.1508	0
-5.1376	0	-5.1557	0	-5.1109	-0.0052	-5.065	-0.0165	-5.069	-0.0055	-5.0383	-0.0061	-5.0828	0.0548	-5.0931	-0.0044	-5.0757	0.0107	-5.0946	-0.0023	-5.0824	-0.01	-5.088	0.0137	-5.0526	-0.0316	-5.0599	0.0537	-5.0748	0.0764	-5.0288	0.1053	-5.0501	0.0348	-5.1367	0.1235	-5.0956	0.1114	-5.0951	0.0788	-5.161	0.0788	-5.0684	0.0695	-5.0685	0.0464	-5.0508	0
-5.0376	0	-5.0557	0	-5.0109	-0.0015	-4.965	-0.0137	-4.969	-0.0026	-4.9383	0.0034	-4.9828	0.0579	-4.9931	-0.0011	-4.9757	0.0138	-4.9946	0.001	-4.9824	-0.0068	-4.988	0.017	-4.9526	-0.0291	-4.9599	0.0537	-4.9748	0.0778	-4.9288	0.1053	-4.9501	0.0348	-5.0367	0.1235	-4.9956	0.1236	-4.9951	0.0788	-5.061	0.0866	-4.9684	0.0695	-4.9685	0.0443	-4.9508	0
-4.9376	0	-4.9557	0	-4.9109	-0.0068	-4.865	-0.008	-4.869	-0.0045	-4.8383	0.0025	-4.8828	0.0567	-4.8931	-0.0017	-4.8757	0.0122	-4.8946	0.0005	-4.8824	-0.0081	-4.888	0.0161	-4.8526	-0.0314	-4.8599	0.0449	-4.8748	0.0764	-4.8288	0.1078	-4.8501	0.0348	-4.9367	0.1235	-4.8956	0.1114	-4.8951	0.0788	-4.961	0.0866	-4.8684	0.0695	-4.8685	0.0443	-4.8508	0
-4.8376	0	-4.8557	0	-4.8109	-0.0073	-4.765	-0.0017	-4.769	0.0013	-4.7383	0.0084	-4.7828	0.0613	-4.7931	0.0018	-4.7757	0.0075	-4.7946	0.0038	-4.7824	-0.0035	-4.788	0.0201	-4.7526	-0.0326	-4.7599	0.0527	-4.7748	0.0775	-4.7288	0.117	-4.7501	0.0465	-4.8367	0.1303	-4.7956	0.1161	-4.7951	0.0853	-4.861	0.0866	-4.7684	0.0725	-4.7685	0.054	-4.7508	0
-4.7376	0	-4.7557	0	-4.7109	-0.0033	-4.665	-0.0011	-4.669	0.0023	-4.6383	0.0084	-4.6828	0.0632	-4.6931	0.0045	-4.6757	0.0071	-4.6946	0.0066	-4.6824	-0.0016	-4.688	0.0224	-4.6526	-0.0362	-4.6599	0.0537	-4.6748	0.0881	-4.6288	0.117	-4.6501	0.0465	-4.7367	0.1302	-4.6956	0.1214	-4.6951	0.0905	-4.761	0.0971	-4.6684	0.0799	-4.6685	0.056	-4.6508	0
-4.6376	0	-4.6557	0	-4.6109	-0.0033	-4.565	-0.0011	-4.569	-0.0094	-4.5383	0.0006	-4.5828	0.0632	-4.5931	0.0045	-4.5757	0.0071	-4.5946	0.0066	-4.5824	-0.0016	-4.588	0.033	-4.5526	-0.0362	-4.5599	0.0537	-4.5748	0.0803	-4.5288	0.1098	-4.5501	0.0465	-4.6367	0.1403	-4.5956	0.1214	-4.5951	0.0905	-4.661	0.0983	-4.5684	0.0812	-4.5685	0.056	-4.5508	0
-4.5376	0	-4.5557	0	-4.5109	-0.0033	-4.465	-0.0089	-4.469	0.0023	-4.4383	0.0026	-4.4828	0.0632	-4.4931	0.0045	-4.4757	0.0071	-4.4946	0.0066	-4.4824	-0.0016	-4.488	0.0235	-4.4526	-0.0359	-4.4599	0.0537	-4.4748	0.0803	-4.4288	0.1057	-4.4501	0.0387	-4.5367	0.138	-4.4956	0.1214	-4.4951	0.0788	-4.561	0.0983	-4.4684	0.0812	-4.4685	0.056	-4.4508	0
-4.4376	0	-4.4557	0	-4.4109	0.0019	-4.365	0.0018	-4.369	0.0125	-4.3383	0.0123	-4.3828	0.0717	-4.3931	0.0118	-4.3757	0.0165	-4.3946	0.0138	-4.3824	-0.0008	-4.388	0.0303	-4.3526	-0.0245	-4.3599	0.0553	-4.3748	0.0721	-4.3288	0.1084	-4.3501	0.0405	-4.4367	0.1355	-4.3956	0.1224	-4.3951	0.0798	-4.461	0.0983	-4.3684	0.076	-4.3685	0.0575	-4.3508	0
-4.3376	0	-4.3557	0	-4.3109	0.0084	-4.265	0.0093	-4.269	0.014	-4.2383	0.0123	-4.2828	0.0749	-4.2931	0.0162	-4.2757	0.0188	-4.2946	0.0183	-4.2824	0.0023	-4.288	0.0341	-4.2526	-0.0362	-4.2599	0.061	-4.2748	0.0827	-4.2288	0.1131	-4.2501	0.0465	-4.3367	0.1379	-4.2956	0.1265	-4.2951	0.0839	-4.361	0.0999	-4.2684	0.0801	-4.2685	0.0628	-4.2508	0
-4.2376	0	-4.2557	0	-4.2109	0.0084	-4.165	0.0081	-4.169	0.014	-4.1383	0.0123	-4.1828	0.0749	-4.1931	0.0045	-4.1757	0.0188	-4.1946	0.0273	-4.1824	0.0023	-4.188	0.0341	-4.1526	-0.0362	-4.1599	0.0615	-4.1748	0.0764	-4.1288	0.1131	-4.1501	0.0465	-4.2367	0.1403	-4.1956	0.1292	-4.1951	0.0866	-4.261	0.096	-4.1684	0.0812	-4.1685	0.0639	-4.1508	0
-4.1376	0	-4.1557	0	-4.1109	0.0084	-4.065	0.0029	-4.069	0.014	-4.0383	0.0103	-4.0828	0.0749	-4.0931	0.0045	-4.0757	0.0188	-4.0946	0.0211	-4.0824	0.0023	-4.088	0.0341	-4.0526	-0.0366	-4.0599	0.0615	-4.0748	0.0764	-4.0288	0.1131	-4.0501	0.0465	-4.1367	0.1431	-4.0956	0.1292	-4.0951	0.0866	-4.161	0.0944	-4.0684	0.0812	-4.0685	0.0639	-4.0508	0
-4.0376	0	-4.0557	0	-4.0109	0.0032	-3.965	-0.0195	-3.969	0.0039	-3.9383	0.0006	-3.9828	0.0664	-3.9931	-0.0029	-3.9757	0.0095	-3.9946	0.0112	-3.9824	-0.0145	-3.988	0.0262	-3.9526	-0.0479	-3.9599	0.0615	-3.9748	0.0764	-3.9288	0.1131	-3.9501	0.0418	-4.0367	0.1431	-3.9956	0.1292	-3.9951	0.0866	-4.061	0.0944	-3.9684	0.0713	-3.9685	0.0639	-3.9508	0
-3.9376	0	-3.9557	0	-3.9109	0.0023	-3.865	-0.0141	-3.869	0.0023	-3.8383	0.0006	-3.8828	0.0533	-3.8931	-0.0073	-3.8757	0.0005	-3.8946	0.0066	-3.8824	-0.0211	-3.888	0.0224	-3.8526	-0.0362	-3.8599	0.0615	-3.8748	0.0764	-3.8288	0.1137	-3.8501	0.0387	-3.9367	0.1431	-3.8956	0.1292	-3.8951	0.0804	-3.961	0.0944	-3.8684	0.0695	-3.8685	0.0575	-3.8508	0
-3.8376	0	-3.8557	0	-3.8109	0.0045	-3.765	-0.0089	-3.769	0.0023	-3.7383	0.0006	-3.7828	0.0593	-3.7931	-0.0073	-3.7757	-0.0007	-3.7946	0.0066	-3.7824	-0.0211	-3.788	0.0107	-3.7526	-0.0479	-3.7599	0.0639	-3.7748	0.0784	-3.7288	0.1177	-3.7501	0.0414	-3.8367	0.1434	-3.7956	0.1215	-3.7951	0.0802	-3.861	0.0998	-3.7684	0.0716	-3.7685	0.0582	-3.7508	0
-3.7376	0	-3.7557	0	-3.7109	0.0045	-3.665	-0.0153	-3.669	-0.0094	-3.6383	0.0011	-3.6828	0.0593	-3.6931	-0.0073	-3.6757	-0.0007	-3.6946	0.0066	-3.6824	-0.0266	-3.688	0.0107	-3.6526	-0.0361	-3.6599	0.0724	-3.6748	0.0859	-3.6288	0.12	-3.6501	0.0504	-3.7367	0.147	-3.6956	0.1251	-3.6951	0.0865	-3.761	0.1007	-3.6684	0.0796	-3.6685	0.0661	-3.6508	0
-3.6376	0	-3.6557	0	-3.6109	0.0059	-3.565	-0.0178	-3.569	-0.0123	-3.5383	0.0045	-3.5828	0.0549	-3.5931	-0.012	-3.5757	-0.0081	-3.5946	0.0085	-3.5824	-0.0267	-3.588	0.0127	-3.5526	-0.033	-3.5599	0.0733	-3.5748	0.0881	-3.5288	0.117	-3.5501	0.0504	-3.6367	0.1548	-3.5956	0.1231	-3.5951	0.0929	-3.661	0.0996	-3.5684	0.0812	-3.5685	0.0582	-3.5508	0
-3.5376	0	-3.5557	0	-3.5109	0.0041	-3.465	-0.0132	-3.469	-0.014	-3.4383	0.0027	-3.4828	0.058	-3.4931	-0.0091	-3.4757	-0.0056	-3.4946	0.0066	-3.4824	-0.0341	-3.488	0.0099	-3.4526	-0.0337	-3.4599	0.0821	-3.4748	0.0881	-3.4288	0.1104	-3.4501	0.0582	-3.5367	0.1497	-3.4956	0.1214	-3.4951	0.0905	-3.561	0.0983	-3.4684	0.0746	-3.4685	0.056	-3.4508	0
-3.4376	0	-3.4557	0	-3.4109	0.0065	-3.365	-0.0086	-3.369	-0.0094	-3.3383	0.0025	-3.3828	0.0743	-3.3931	-0.0143	-3.3757	-0.001	-3.3946	0.0094	-3.3824	-0.0295	-3.388	0.0137	-3.3526	-0.0314	-3.3599	0.0874	-3.3748	0.0805	-3.3288	0.1099	-3.3501	0.0461	-3.4367	0.1474	-3.3956	0.1136	-3.3951	0.092	-3.461	0.0983	-3.3684	0.0873	-3.3685	0.0486	-3.3508	0
-3.3376	0	-3.3557	0	-3.3109	0.0156	-3.265	-0.006	-3.269	0.0055	-3.2383	0.0046	-3.2828	0.0808	-3.2931	-0.01	-3.2757	-0.0009	-3.2946	0.0155	-3.2824	-0.0313	-3.288	0.0095	-3.2526	-0.0244	-3.2599	0.0959	-3.2748	0.0859	-3.2288	0.1174	-3.2501	0.0582	-3.3367	0.1509	-3.2956	0.1173	-3.2951	0.0982	-3.361	0.1007	-3.2684	0.0853	-3.2685	0.048	-3.2508	0
-3.2376	0	-3.2557	0	-3.2109	0.0176	-3.165	-0.0061	-3.169	0.0049	-3.1383	0.0052	-3.1828	0.0633	-3.1931	-0.0153	-3.1757	0.0017	-3.1946	0.0112	-3.1824	-0.0306	-3.188	0.0127	-3.1526	-0.0212	-3.1599	0.0894	-3.1748	0.0972	-3.1288	0.1129	-3.1501	0.06	-3.2367	0.159	-3.1956	0.121	-3.1951	0.0939	-3.261	0.1028	-3.1684	0.0865	-3.1685	0.0497	-3.1508	0
-3.1376	0	-3.1557	0	-3.1109	0.0234	-3.065	-0.0052	-3.069	0.0134	-3.0383	0.0142	-3.0828	0.0808	-3.0931	-0.0101	-3.0757	-0.0001	-3.0946	0.0153	-3.0824	-0.023	-3.088	0.02	-3.0526	-0.02	-3.0599	0.0922	-3.0748	0.0959	-3.0288	0.1089	-3.0501	0.0591	-3.1367	0.1613	-3.0956	0.1165	-3.0951	0.0894	-3.161	0.1038	-3.0684	0.0853	-3.0685	0.055	-3.0508	0
-3.0376	0	-3.0557	0	-3.0109	0.0318	-2.965	0.0022	-2.969	0.0154	-2.9383	0.0144	-2.9828	0.082	-2.9931	0.003	-2.9757	0.0057	-2.9946	0.0234	-2.9824	-0.0207	-2.988	0.0208	-2.9526	-0.0165	-2.9599	0.0893	-2.9748	0.0979	-2.9288	0.122	-2.9501	0.057	-3.0367	0.1593	-2.9956	0.1189	-2.9951	0.092	-3.061	0.0999	-2.9684	0.0774	-2.9685	0.0486	-2.9508	0
-2.9376	0	-2.9557	0	-2.9109	0.0378	-2.865	0.0005	-2.869	0.0141	-2.8383	0.0147	-2.8828	0.086	-2.8931	-0.0143	-2.8757	0.0009	-2.8946	0.0229	-2.8824	-0.026	-2.888	0.0255	-2.8526	-0.0172	-2.8599	0.1034	-2.8748	0.1068	-2.8288	0.1246	-2.8501	0.0678	-2.9367	0.1539	-2.8956	0.1169	-2.8951	0.0781	-2.961	0.1007	-2.8684	0.0751	-2.8685	0.0495	-2.8508	0
-2.8376	0	-2.8557	0	-2.8109	0.0365	-2.765	0.0049	-2.769	0.0198	-2.7383	0.0196	-2.7828	0.0848	-2.7931	-0.003	-2.7757	0.0081	-2.7946	0.0291	-2.7824	-0.0263	-2.788	0.0232	-2.7526	-0.0177	-2.7599	0.1059	-2.7748	0.1044	-2.7288	0.1206	-2.7501	0.0809	-2.8367	0.1537	-2.7956	0.1165	-2.7951	0.0777	-2.861	0.1044	-2.7684	0.0813	-2.7685	0.0432	-2.7508	0
-2.7376	0	-2.7557	0	-2.7109	0.0432	-2.665	-0.0058	-2.669	0.0274	-2.6383	0.0149	-2.6828	0.0892	-2.6931	-0.0091	-2.6757	0.0074	-2.6946	0.036	-2.6824	-0.0306	-2.688	0.0404	-2.6526	-0.0164	-2.6599	0.098	-2.6748	0.0994	-2.6288	0.122	-2.6501	0.0735	-2.7367	0.1552	-2.6956	0.1097	-2.6951	0.0802	-2.761	0.0977	-2.6684	0.0833	-2.6685	0.0486	-2.6508	0
-2.6376	0	-2.6557	0	-2.6109	0.047	-2.565	-0.0084	-2.569	0.0167	-2.5383	0.0181	-2.5828	0.0895	-2.5931	-0.0124	-2.5757	0.0033	-2.5946	0.0335	-2.5824	-0.0273	-2.588	0.04	-2.5526	-0.0144	-2.5599	0.1053	-2.5748	0.1068	-2.5288	0.1252	-2.5501	0.0749	-2.6367	0.1539	-2.5956	0.1144	-2.5951	0.0781	-2.661	0.1029	-2.5684	0.0763	-2.5685	0.0559	-2.5508	0
-2.5376	0	-2.5557	0	-2.5109	0.065	-2.465	-0.013	-2.469	0.0163	-2.4383	0.0168	-2.4828	0.074	-2.4931	-0.015	-2.4757	0.0002	-2.4946	0.0277	-2.4824	-0.03	-2.488	0.0226	-2.4526	-0.0122	-2.4599	0.1053	-2.4748	0.1064	-2.4288	0.1179	-2.4501	0.0804	-2.5367	0.1541	-2.4956	0.1179	-2.4951	0.0792	-2.561	0.1012	-2.4684	0.0724	-2.4685	0.0585	-2.4508	0
-2.4376	0	-2.4557	0	-2.4109	0.059	-2.365	-0.0231	-2.369	0.0065	-2.3383	0.0132	-2.3828	0.0646	-2.3931	-0.0248	-2.3757	-0.0006	-2.3946	0.0282	-2.3824	-0.0464	-2.388	0.012	-2.3526	-0.0206	-2.3599	0.1072	-2.3748	0.1263	-2.3288	0.1181	-2.3501	0.0842	-2.4367	0.1617	-2.3956	0.1169	-2.3951	0.0781	-2.461	0.1016	-2.3684	0.0646	-2.3685	0.058	-2.3508	0
-2.3376	0	-2.3557	0	-2.3109	0.0531	-2.265	-0.0323	-2.269	0.0034	-2.2383	0.0077	-2.2828	0.0523	-2.2931	-0.032	-2.2757	-0.0045	-2.2946	0.0158	-2.2824	-0.0523	-2.288	0.0205	-2.2526	-0.0299	-2.2599	0.0946	-2.2748	0.1202	-2.2288	0.1146	-2.2501	0.0719	-2.3367	0.1524	-2.2956	0.0944	-2.2951	0.0726	-2.361	0.0895	-2.2684	0.0562	-2.2685	0.0553	-2.2508	0
-2.2376	0	-2.2557	0	-2.2109	0.0651	-2.165	-0.0375	-2.169	0.0075	-2.1383	0.0053	-2.1828	0.0457	-2.1931	-0.0282	-2.1757	0.0006	-2.1946	0.0261	-2.1824	-0.0499	-2.188	0.0146	-2.1526	-0.0295	-2.1599	0.089	-2.1748	0.1188	-2.1288	0.1331	-2.1501	0.0831	-2.2367	0.1478	-2.1956	0.081	-2.1951	0.0679	-2.261	0.0793	-2.1684	0.0472	-2.1685	0.0595	-2.1508	0
-2.1376	0	-2.1557	0	-2.1109	0.0649	-2.065	-0.0523	-2.069	0.0017	-2.0383	-0.0066	-2.0828	0.0457	-2.0931	-0.0441	-2.0757	-0.0058	-2.0946	0.0155	-2.0824	-0.0497	-2.088	0.0085	-2.0526	-0.036	-2.0599	0.0868	-2.0748	0.127	-2.0288	0.138	-2.0501	0.0767	-2.1367	0.1451	-2.0956	0.0773	-2.0951	0.0658	-2.161	0.0801	-2.0684	0.0447	-2.0685	0.0655	-2.0508	0
-2.0376	0	-2.0557	0	-2.0109	0.0528	-1.965	-0.0524	-1.969	-0.0012	-1.9383	-0.0058	-1.9828	0.0469	-1.9931	-0.0428	-1.9757	-0.0124	-1.9946	0.0114	-1.9824	-0.0497	-1.988	-0.0001	-1.9526	-0.0325	-1.9599	0.0871	-1.9748	0.1146	-1.9288	0.1316	-1.9501	0.0831	-2.0367	0.1427	-1.9956	0.0732	-1.9951	0.0539	-2.061	0.0794	-1.9684	0.0472	-1.9685	0.0616	-1.9508	0
-1.9376	0	-1.9557	0	-1.9109	0.0498	-1.865	-0.0554	-1.869	-0.0085	-1.8383	-0.0059	-1.8828	0.0348	-1.8931	-0.0556	-1.8757	-0.0195	-1.8946	0.0143	-1.8824	-0.0466	-1.888	0.0009	-1.8526	-0.038	-1.8599	0.0813	-1.8748	0.1192	-1.8288	0.1249	-1.8501	0.0785	-1.9367	0.1288	-1.8956	0.0801	-1.8951	0.053	-1.961	0.0738	-1.8684	0.0364	-1.8685	0.0541	-1.8508	0
-1.8376	0	-1.8557	0	-1.8109	0.0558	-1.765	-0.0596	-1.769	-0.0172	-1.7383	-0.0119	-1.7828	0.0362	-1.7931	-0.0707	-1.7757	-0.0301	-1.7946	0.0084	-1.7824	-0.0488	-1.788	-0.0077	-1.7526	-0.0442	-1.7599	0.0988	-1.7748	0.1263	-1.7288	0.1402	-1.7501	0.0944	-1.8367	0.142	-1.7956	0.0829	-1.7951	0.059	-1.861	0.0725	-1.7684	0.0343	-1.7685	0.0665	-1.7508	0
-1.7376	0	-1.7557	0	-1.7109	0.0488	-1.665	-0.068	-1.669	-0.0267	-1.6383	-0.0124	-1.6828	0.0263	-1.6931	-0.0765	-1.6757	-0.0304	-1.6946	0.0066	-1.6824	-0.0682	-1.688	-0.019	-1.6526	-0.0624	-1.6599	0.1064	-1.6748	0.1355	-1.6288	0.1464	-1.6501	0.0929	-1.7367	0.1527	-1.6956	0.0867	-1.6951	0.0697	-1.761	0.092	-1.6684	0.0432	-1.6685	0.0767	-1.6508	0
-1.6376	0	-1.6557	0	-1.6109	0.0401	-1.565	-0.0662	-1.569	-0.0314	-1.5383	-0.0272	-1.5828	0.0263	-1.5931	-0.0787	-1.5757	-0.0351	-1.5946	0.0069	-1.5824	-0.0836	-1.588	-0.0289	-1.5526	-0.0823	-1.5599	0.1048	-1.5748	0.1119	-1.5288	0.1475	-1.5501	0.0856	-1.6367	0.1453	-1.5956	0.0874	-1.5951	0.0721	-1.661	0.0789	-1.5684	0.0426	-1.5685	0.06	-1.5508	0
-1.5376	0	-1.5557	0	-1.5109	0.0422	-1.465	-0.0583	-1.469	-0.0246	-1.4383	-0.0177	-1.4828	0.0551	-1.4931	-0.0669	-1.4757	-0.0355	-1.4946	0.0169	-1.4824	-0.0774	-1.488	-0.0165	-1.4526	-0.0638	-1.4599	0.1058	-1.4748	0.1249	-1.4288	0.1647	-1.4501	0.1069	-1.5367	0.1451	-1.4956	0.085	-1.4951	0.079	-1.561	0.0846	-1.4684	0.0605	-1.4685	0.0678	-1.4508	0
-1.4376	0	-1.4557	0	-1.4109	0.0422	-1.365	-0.0705	-1.369	-0.0196	-1.3383	-0.0101	-1.3828	0.0529	-1.3931	-0.058	-1.3757	-0.0437	-1.3946	0.028	-1.3824	-0.0687	-1.388	-0.0096	-1.3526	-0.0607	-1.3599	0.113	-1.3748	0.123	-1.3288	0.1578	-1.3501	0.1304	-1.4367	0.1507	-1.3956	0.1016	-1.3951	0.0951	-1.461	0.0917	-1.3684	0.0677	-1.3685	0.064	-1.3508	0
-1.3376	0	-1.3557	0	-1.3109	0.0377	-1.265	-0.0705	-1.269	-0.0109	-1.2383	0.0064	-1.2828	0.0713	-1.2931	-0.0421	-1.2757	-0.0083	-1.2946	0.0463	-1.2824	-0.056	-1.288	0.0038	-1.2526	-0.0352	-1.2599	0.0893	-1.2748	0.1093	-1.2288	0.1413	-1.2501	0.1221	-1.3367	0.1503	-1.2956	0.081	-1.2951	0.0813	-1.361	0.0872	-1.2684	0.0775	-1.2685	0.0381	-1.2508	0
-1.2376	0	-1.2557	0	-1.2109	0.0377	-1.165	-0.0705	-1.169	-0.0109	-1.1383	0.0252	-1.1828	0.0866	-1.1931	-0.0421	-1.1757	0.0429	-1.1946	0.0463	-1.1824	-0.056	-1.188	0.0038	-1.1526	-0.0352	-1.1599	0.1031	-1.1748	0.0954	-1.1288	0.1515	-1.1501	0.135	-1.2367	0.1462	-1.1956	0.0866	-1.1951	0.0639	-1.261	0.0695	-1.1684	0.0797	-1.1685	0.039	-1.1508	0
-1.1376	0	-1.1557	0	-1.1109	0.0377	-1.065	-0.0705	-1.069	-0.0109	-1.0383	0.0159	-1.0828	0.1093	-1.0931	-0.0183	-1.0757	0.0653	-1.0946	0.0663	-1.0824	-0.0339	-1.088	0.0248	-1.0526	-0.0098	-1.0599	0.1127	-1.0748	0.1036	-1.0288	0.1502	-1.0501	0.1297	-1.1367	0.1574	-1.0956	0.105	-1.0951	0.0645	-1.161	0.0959	-1.0684	0.1173	-1.0685	0.0502	-1.0508	0
-1.0376	0	-1.0557	0	-1.0109	0.04	-0.965	-0.0521	-0.969	-0.0109	-0.9383	0.0215	-0.9828	0.1157	-0.9931	-0.0122	-0.9757	0.0768	-0.9946	0.083	-0.9824	-0.012	-0.988	0.0305	-0.9526	-0.0098	-0.9599	0.1127	-0.9748	0.1036	-0.9288	0.1681	-0.9501	0.1297	-1.0367	0.1773	-0.9956	0.1131	-0.9951	0.0645	-1.061	0.1205	-0.9684	0.1514	-0.9685	0.0828	-0.9508	0
-0.9376	0	-0.9557	0	-0.9109	0.04	-0.865	-0.0593	-0.869	-0.0078	-0.8383	0.0348	-0.8828	0.115	-0.8931	-0.0051	-0.8757	0.0843	-0.8946	0.0913	-0.8824	-0.012	-0.888	0.056	-0.8526	-0.0059	-0.8599	0.1224	-0.8748	0.094	-0.8288	0.181	-0.8501	0.1297	-0.9367	0.1773	-0.8956	0.0944	-0.8951	0.0679	-0.961	0.1205	-0.8684	0.1773	-0.8685	0.0872	-0.8508	0
-0.8376	0	-0.8557	0	-0.8109	0.04	-0.765	-0.0608	-0.769	-0.0118	-0.7383	0.0445	-0.7828	0.1233	-0.7931	0.007	-0.7757	0.1027	-0.7946	0.11	-0.7824	-0.012	-0.788	0.056	-0.7526	0.0143	-0.7599	0.1412	-0.7748	0.1143	-0.7288	0.1763	-0.7501	0.1469	-0.8367	0.1799	-0.7956	0.1127	-0.7951	0.0859	-0.861	0.1296	-0.7684	0.2163	-0.7685	0.1079	-0.7508	0
-0.7376	0	-0.7557	0	-0.7109	0.04	-0.665	-0.0684	-0.669	0.0041	-0.6383	0.0445	-0.6828	0.1409	-0.6931	0.024	-0.6757	0.1165	-0.6946	0.1033	-0.6824	0.0035	-0.688	0.0644	-0.6526	0.0023	-0.6599	0.1412	-0.6748	0.1143	-0.6288	0.1832	-0.6501	0.1508	-0.7367	0.1871	-0.6956	0.1127	-0.6951	0.0759	-0.761	0.1487	-0.6684	0.2147	-0.6685	0.1176	-0.6508	0
-0.6376	0	-0.6557	0	-0.6109	0.04	-0.565	-0.0739	-0.569	0.0041	-0.5383	0.0375	-0.5828	0.1409	-0.5931	0.024	-0.5757	0.1165	-0.5946	0.1033	-0.5824	-0.0128	-0.588	0.0644	-0.5526	0.0023	-0.5599	0.1412	-0.5748	0.1143	-0.5288	0.1832	-0.5501	0.1619	-0.6367	0.1871	-0.5956	0.1127	-0.5951	0.0759	-0.661	0.1726	-0.5684	0.2296	-0.5685	0.1325	-0.5508	0
-0.5376	0	-0.5557	0	-0.5109	0.0194	-0.465	-0.0801	-0.469	0.0041	-0.4383	0.0375	-0.4828	0.1461	-0.4931	0.0217	-0.4757	0.1267	-0.4946	0.1175	-0.4824	-0.0307	-0.488	0.0575	-0.4526	0.0023	-0.4599	0.1413	-0.4748	0.0999	-0.4288	0.1832	-0.4501	0.1619	-0.5367	0.1871	-0.4956	0.0883	-0.4951	0.0759	-0.561	0.1726	-0.4684	0.1875	-0.4685	0.0904	-0.4508	0
-0.4376	0	-0.4557	0	-0.4109	0.0194	-0.365	-0.093	-0.369	0.0195	-0.3383	0.0375	-0.3828	0.1432	-0.3931	0.0217	-0.3757	0.1341	-0.3946	0.1175	-0.3824	-0.0443	-0.388	0.0575	-0.3526	0.0023	-0.3599	0.1365	-0.3748	0.0943	-0.3288	0.1699	-0.3501	0.1613	-0.4367	0.1871	-0.3956	0.0883	-0.3951	0.0003	-0.461	0.0748	-0.3684	0.1028	-0.3685	0.1102	-0.3508	0
-0.3376	0	-0.3557	0	-0.3109	0.0154	-0.265	-0.093	-0.269	0.02	-0.2383	0.0216	-0.2828	0.1605	-0.2931	0.0217	-0.2757	0.158	-0.2946	0.1175	-0.2824	-0.0443	-0.288	0.0575	-0.2526	-0.0135	-0.2599	0.1248	-0.2748	0.0885	-0.2288	0.1699	-0.2501	0.1613	-0.3367	0.1871	-0.2956	0.064	-0.2951	0.0068	-0.361	0.0748	-0.2684	-0.0493	-0.2685	0.0331	-0.2508	0
-0.2376	0	-0.2557	0	-0.2109	0.0059	-0.165	-0.093	-0.169	0.0216	-0.1383	-0.026	-0.1828	0.1605	-0.1931	0.0044	-0.1757	0.158	-0.1946	0.1239	-0.1824	-0.0489	-0.188	0.0575	-0.1526	-0.0055	-0.1599	0.1248	-0.1748	0.0885	-0.1288	0.1699	-0.1501	0.1678	-0.2367	0.1871	-0.1956	0.0009	-0.1951	-0.0624	-0.261	-0.0446	-0.1684	-0.1601	-0.1685	-0.1772	-0.1508	0
-0.1376	0	-0.1557	0	-0.1109	0.0059	-0.065	-0.093	-0.069	-0.0197	-0.0383	-0.026	-0.0828	0.0622	-0.0931	0.0044	-0.0757	0.1206	-0.0946	0.0707	-0.0824	-0.0489	-0.088	0.0117	-0.0526	-0.0915	-0.0599	0.0643	-0.0748	0.0971	-0.0288	0.1699	-0.0501	0.1498	-0.1367	0.1536	-0.0956	-0.0322	-0.0951	-0.1246	-0.161	-0.1499	-0.0684	-0.4191	-0.0685	-0.1976	-0.0508	0
-0.0376	0	-0.0557	0	-0.0109	0.0059	0.035	-0.093	0.031	-0.0255	0.0617	-0.0288	0.0172	-0.0958	0.0069	0.0044	0.0243	0.1206	0.0054	0.0707	0.0176	-0.1113	0.012	0.0117	0.0474	-0.0915	0.0401	0.0643	0.0252	0.0971	0.0712	0.1699	0.0499	0.1498	-0.0367	0.1423	0.0044	-0.0322	0.0049	-0.2984	-0.061	-0.1616	0.0316	-0.6762	0.0315	-0.4544	0.0492	0
0.0624	0	0.0443	0	0.0891	-0.044	0.135	-0.093	0.131	-0.0255	0.1617	-0.0288	0.1172	-0.0958	0.1069	0.0044	0.1243	-0.1434	0.1054	-0.1129	0.1176	-0.1113	0.112	0.0117	0.1474	-0.4161	0.1401	0.0643	0.1252	0.0971	0.1712	0.1699	0.1499	0.1498	0.0633	0.1423	0.1044	-0.0322	0.1049	-0.2984	0.039	-0.4419	0.1316	-1.062	0.1315	-0.8401	0.1492	0
0.1624	0	0.1443	0	0.1891	-0.044	0.235	-0.093	0.231	-0.0255	0.2617	-0.0288	0.2172	-0.0893	0.2069	-0.0969	0.2243	-0.1434	0.2054	-0.138	0.2176	-0.1113	0.212	-0.1122	0.2474	-0.4161	0.2401	0.0643	0.2252	0.0681	0.2712	0.1699	0.2499	0.1498	0.1633	0.1423	0.2044	-0.0322	0.2049	-0.4708	0.139	-0.7624	0.2316	-1.1328	0.2315	-0.9113	0.2492	0
0.2624	0	0.2443	0	0.2891	-0.044	0.335	-0.093	0.331	-0.071	0.3617	-0.1275	0.3172	-0.0893	0.3069	-0.0969	0.3243	-0.1434	0.3054	-0.138	0.3176	-0.1113	0.312	-0.1122	0.3474	-0.6078	0.3401	0.0643	0.3252	0.0681	0.3712	0.1699	0.3499	0.1481	0.2633	0.1423	0.3044	-0.0322	0.3049	-0.4708	0.239	-0.8033	0.3316	-1.1328	0.3315	-0.9113	0.3492	0
0.3624	0	0.3443	0	0.3891	-0.0387	0.435	-0.1134	0.431	-0.157	0.4617	-0.1798	0.4172	-0.1253	0.4069	-0.0969	0.4243	-0.1807	0.4054	-0.2028	0.4176	-0.2508	0.412	-0.1122	0.4474	-0.7235	0.4401	0.0643	0.4252	0.0681	0.4712	0.1699	0.4499	0.1481	0.3633	0.1077	0.4044	-0.1622	0.4049	-0.6079	0.339	-0.8033	0.4316	-1.3355	0.4315	-1.4433	0.4492	0
0.4624	0	0.4443	0	0.4891	-0.0345	0.535	-0.1591	0.531	-0.1628	0.5617	-0.1742	0.5172	-0.1253	0.5069	-0.1485	0.5243	-0.1807	0.5054	-0.2158	0.5176	-0.2508	0.512	-0.143	0.5474	-0.7129	0.5401	-0.0353	0.5252	-0.0419	0.5712	0.1699	0.5499	0.0763	0.4633	0.0925	0.5044	-0.2217	0.5049	-0.7451	0.439	-1.0064	0.5316	-1.4682	0.5315	-1.5761	0.5492	0
0.5624	0	0.5443	0	0.5891	-0.0382	0.635	-0.1591	0.631	-0.1546	0.6617	-0.1985	0.6172	-0.1574	0.6069	-0.1733	0.6243	-0.1965	0.6054	-0.2252	0.6176	-0.2937	0.612	-0.143	0.6474	-0.735	0.6401	-0.0452	0.6252	-0.0679	0.6712	0.1674	0.6499	0.0762	0.5633	0.0474	0.6044	-0.2702	0.6049	-0.7932	0.539	-1.1289	0.6316	-1.4873	0.6315	-1.5953	0.6492	0
0.6624	0	0.6443	0	0.6891	-0.0508	0.735	-0.2071	0.731	-0.1577	0.7617	-0.1987	0.7172	-0.1636	0.7069	-0.1733	0.7243	-0.2011	0.7054	-0.2341	0.7176	-0.2998	0.712	-0.1504	0.7474	-0.735	0.7401	-0.0558	0.7252	-0.0768	0.7712	0.1582	0.7499	0.0646	0.6633	0.0457	0.7044	-0.2767	0.7049	-0.7997	0.639	-1.1399	0.7316	-1.4969	0.7315	-1.6049	0.7492	0
0.7624	0	0.7443	0	0.7891	-0.0508	0.835	-0.2545	0.831	-0.1598	0.8617	-0.2024	0.8172	-0.1636	0.8069	-0.1738	0.8243	-0.1872	0.8054	-0.2551	0.8176	-0.3004	0.812	-0.1504	0.8474	-0.7363	0.8401	-0.0569	0.8252	-0.0796	0.8712	0.1625	0.8499	0.0647	0.7633	0.0356	0.8044	-0.282	0.8049	-0.8049	0.739	-1.1504	0.8316	-1.499	0.8315	-1.607	0.8492	0
0.8624	0	0.8443	0	0.8891	-0.038	0.935	-0.2705	0.931	-0.1911	0.9617	-0.2541	0.9172	-0.1858	0.9069	-0.2115	0.9243	-0.2126	0.9054	-0.2799	0.9176	-0.3134	0.912	-0.2083	0.9474	-0.7531	0.9401	-0.0391	0.9252	-0.0648	0.9712	0.1777	0.9499	0.0841	0.8633	0.0384	0.9044	-0.2712	0.9049	-0.794	0.839	-1.1516	0.9316	-1.8734	0.9315	-1.5909	0.9492	0
0.9624	0	0.9443	0	0.9891	-0.038	1.035	-0.2659	1.031	-0.1876	1.0617	-0.2469	1.0172	-0.1858	1.0069	-0.2396	1.0243	-0.2156	1.0054	-0.2839	1.0176	-0.3326	1.012	-0.232	1.0474	-0.747	1.0401	-0.0373	1.0252	-0.0601	1.0712	0.1605	1.0499	0.0844	0.9633	0.0552	1.0044	-0.2624	1.0049	-0.7854	0.939	-1.2712	1.0316	-1.8699	1.0315	-2.4155	1.0492	0
1.0624	0	1.0443	0	1.0891	-0.0554	1.135	-0.2822	1.131	-0.1965	1.1617	-0.2717	1.1172	-0.1653	1.1069	-0.2655	1.1243	-0.2284	1.1054	-0.2911	1.1176	-0.3524	1.112	-0.2407	1.1474	-0.762	1.1401	-0.0373	1.1252	-0.0601	1.1712	0.1702	1.1499	0.0844	1.0633	0.0602	1.1044	-0.2624	1.1049	-0.7653	1.039	-1.2692	1.1316	-2.2076	1.1315	-3.006	1.1492	0
1.1624	0	1.1443	0	1.1891	-0.0694	1.235	-0.2822	1.231	-0.1965	1.2617	-0.2627	1.2172	-0.1799	1.2069	-0.2693	1.2243	-0.2509	1.2054	-0.2769	1.2176	-0.3414	1.212	-0.2749	1.2474	-0.7771	1.2401	-0.0373	1.2252	-0.0497	1.2712	0.1624	1.2499	0.0729	1.1633	0.0602	1.2044	-0.2991	1.2049	-0.7653	1.139	-1.5105	1.2316	-2.5079	1.2315	-3.3683	1.2492	0
1.2624	0	1.2443	0	1.2891	-0.0967	1.335	-0.2969	1.331	-0.2279	1.3617	-0.2925	1.3172	-0.2118	1.3069	-0.2896	1.3243	-0.27	1.3054	-0.3285	1.3176	-0.3694	1.312	-0.3077	1.3474	-0.839	1.3401	-0.0373	1.3252	-0.0497	1.3712	0.1624	1.3499	0.0811	1.2633	0.0602	1.3044	-0.3438	1.3049	-0.7653	1.239	-1.6808	1.3316	-2.7822	1.3315	-3.774	1.3492	0
1.3624	0	1.3443	0	1.3891	-0.0969	1.435	-0.303	1.431	-0.2266	1.4617	-0.3145	1.4172	-0.2141	1.4069	-0.3018	1.4243	-0.2794	1.4054	-0.3717	1.4176	-0.3804	1.412	-0.352	1.4474	-0.8717	1.4401	-0.0311	1.4252	-0.0477	1.4712	0.1485	1.4499	0.0866	1.3633	0.0701	1.4044	-0.3581	1.4049	-0.7653	1.339	-1.6901	1.4316	-2.8412	1.4315	-3.8787	1.4492	0
1.4624	0	1.4443	0	1.4891	-0.107	1.535	-0.3113	1.531	-0.2209	1.5617	-0.3255	1.5172	-0.2193	1.5069	-0.3189	1.5243	-0.2835	1.5054	-0.3887	1.5176	-0.4064	1.512	-0.3589	1.5474	-0.8954	1.5401	-0.0311	1.5252	-0.0373	1.5712	0.1485	1.5499	0.0782	1.4633	0.0701	1.5044	-0.359	1.5049	-0.7653	1.439	-1.7609	1.5316	-2.9168	1.5315	-3.9069	1.5492	0
1.5624	0	1.5443	0	1.5891	-0.1023	1.635	-0.3126	1.631	-0.2171	1.6617	-0.3353	1.6172	-0.2357	1.6069	-0.324	1.6243	-0.2995	1.6054	-0.4314	1.6176	-0.4255	1.612	-0.3987	1.6474	-0.8988	1.6401	-0.0249	1.6252	0.0139	1.6712	0.1485	1.6499	0.0695	1.5633	0.0866	1.6044	-0.359	1.6049	-0.7482	1.539	-1.764	1.6316	-3.0106	1.6315	-3.859	1.6492	0
1.6624	0	1.6443	0	1.6891	-0.1061	1.735	-0.3132	1.731	-0.2155	1.7617	-0.357	1.7172	-0.2559	1.7069	-0.3427	1.7243	-0.3114	1.7054	-0.4619	1.7176	-0.452	1.712	-0.4412	1.7474	-0.9239	1.7401	-0.025	1.7252	0.0132	1.7712	0.1485	1.7499	0.0605	1.6633	0.0921	1.7044	-0.3571	1.7049	-0.7445	1.639	-1.7975	1.7316	-3.0451	1.7315	-3.8737	1.7492	0
1.7624	0	1.7443	0	1.7891	-0.1205	1.835	-0.3292	1.831	-0.2373	1.8617	-0.39	1.8172	-0.2747	1.8069	-0.3659	1.8243	-0.3321	1.8054	-0.5023	1.8176	-0.4663	1.812	-0.4904	1.8474	-0.9699	1.8401	-0.0102	1.8252	0.0264	1.8712	0.1485	1.8499	0.0975	1.7633	0.0783	1.8044	-0.3551	1.8049	-0.7445	1.739	-1.8559	1.8316	-3.0226	1.8315	-3.9233	1.8492	0
1.8624	0	1.8443	0	1.8891	-0.1426	1.935	-0.3387	1.931	-0.2445	1.9617	-0.4104	1.9172	-0.323	1.9069	-0.3902	1.9243	-0.3574	1.9054	-0.5382	1.9176	-0.509	1.912	-0.5012	1.9474	-1.005	1.9401	0.0011	1.9252	0.0528	1.9712	0.1616	1.9499	0.0995	1.8633	0.0783	1.9044	-0.3623	1.9049	-0.7498	1.839	-1.8353	1.9316	-3.0032	1.9315	-3.8653	1.9492	0
1.9624	0	1.9443	0	1.9891	-0.1472	2.035	-0.3392	2.031	-0.2506	2.0617	-0.4291	2.0172	-0.3305	2.0069	-0.3861	2.0243	-0.3804	2.0054	-0.5517	2.0176	-0.5384	2.012	-0.5243	2.0474	-1.0395	2.0401	0.0129	2.0252	0.083	2.0712	0.1759	2.0499	0.1338	1.9633	0.0783	2.0044	-0.3455	2.0049	-0.7498	1.939	-1.8353	2.0316	-3.0032	2.0315	-3.8128	2.0492	0
2.0624	0	2.0443	0	2.0891	-0.1569	2.135	-0.3231	2.131	-0.279	2.1617	-0.4286	2.1172	-0.3439	2.1069	-0.4142	2.1243	-0.3896	2.1054	-0.5575	2.1176	-0.5645	2.112	-0.5329	2.1474	-1.0506	2.1401	0.0269	2.1252	0.1006	2.1712	0.1767	2.1499	0.1587	2.0633	0.101	2.1044	-0.3355	2.1049	-0.7337	2.039	-1.8248	2.1316	-2.9692	2.1315	-3.8128	2.1492	0
2.1624	0	2.1443	0	2.1891	-0.1622	2.235	-0.3283	2.231	-0.2685	2.2617	-0.4481	2.2172	-0.3573	2.2069	-0.4218	2.2243	-0.3913	2.2054	-0.5706	2.2176	-0.5827	2.212	-0.5416	2.2474	-1.0791	2.2401	0.026	2.2252	0.0991	2.2712	0.1644	2.2499	0.1632	2.1633	0.1132	2.2044	-0.3225	2.2049	-0.73	2.139	-1.8114	2.2316	-2.9536	2.2315	-3.8009	2.2492	0
2.2624	0	2.2443	0	2.2891	-0.156	2.335	-0.3326	2.331	-0.2881	2.3617	-0.4648	2.3172	-0.3651	2.3069	-0.4335	2.3243	-0.3893	2.3054	-0.5846	2.3176	-0.6058	2.312	-0.571	2.3474	-1.1165	2.3401	0.0525	2.3252	0.1088	2.3712	0.1667	2.3499	0.1837	2.2633	0.0946	2.3044	-0.2986	2.3049	-0.7224	2.239	-1.8071	2.3316	-2.9536	2.3315	-3.7765	2.3492	0
2.3624	0	2.3443	0	2.3891	-0.1592	2.435	-0.3319	2.431	-0.2988	2.4617	-0.4519	2.4172	-0.3531	2.4069	-0.431	2.4243	-0.3937	2.4054	-0.5941	2.4176	-0.6019	2.412	-0.5695	2.4474	-1.1299	2.4401	0.0485	2.4252	0.1084	2.4712	0.1661	2.4499	0.2111	2.3633	0.1058	2.4044	-0.2784	2.4049	-0.7249	2.339	-1.7912	2.4316	-2.9179	2.4315	-3.7765	2.4492	0
2.4624	0	2.4443	0	2.4891	-0.1577	2.535	-0.3472	2.531	-0.3025	2.5617	-0.4637	2.5172	-0.356	2.5069	-0.4425	2.5243	-0.4174	2.5054	-0.6062	2.5176	-0.616	2.512	-0.5738	2.5474	-1.1555	2.5401	0.0707	2.5252	0.1106	2.5712	0.1794	2.5499	0.2206	2.4633	0.1179	2.5044	-0.2598	2.5049	-0.7087	2.439	-1.7928	2.5316	-2.8822	2.5315	-3.7009	2.5492	0
2.5624	0	2.5443	0	2.5891	-0.1465	2.635	-0.3543	2.631	-0.3099	2.6617	-0.4799	2.6172	-0.3612	2.6069	-0.4413	2.6243	-0.4304	2.6054	-0.6147	2.6176	-0.637	2.612	-0.603	2.6474	-1.1786	2.6401	0.0792	2.6252	0.1122	2.6712	0.1679	2.6499	0.2163	2.5633	0.12	2.6044	-0.2482	2.6049	-0.7019	2.539	-1.7852	2.6316	-2.8724	2.6315	-3.6321	2.6492	0
2.6624	0	2.6443	0	2.6891	-0.1439	2.735	-0.3526	2.731	-0.3063	2.7617	-0.4719	2.7172	-0.3665	2.7069	-0.427	2.7243	-0.4226	2.7054	-0.6145	2.7176	-0.6227	2.712	-0.6104	2.7474	-1.1817	2.7401	0.0803	2.7252	0.118	2.7712	0.1761	2.7499	0.223	2.6633	0.1335	2.7044	-0.2517	2.7049	-0.6983	2.639	-1.7786	2.7316	-2.8387	2.7315	-3.5827	2.7492	0
2.7624	0	2.7443	0	2.7891	-0.1408	2.835	-0.368	2.831	-0.3235	2.8617	-0.4713	2.8172	-0.3762	2.8069	-0.4403	2.8243	-0.4418	2.8054	-0.6292	2.8176	-0.6286	2.812	-0.6221	2.8474	-1.2146	2.8401	0.0962	2.8252	0.1194	2.8712	0.1921	2.8499	0.2355	2.7633	0.1423	2.8044	-0.2228	2.8049	-0.6795	2.739	-1.7389	2.8316	-2.7971	2.8315	-3.4869	2.8492	0
2.8624	0	2.8443	0	2.8891	-0.1344	2.935	-0.3598	2.931	-0.321	2.9617	-0.4741	2.9172	-0.3664	2.9069	-0.4472	2.9243	-0.4446	2.9054	-0.6402	2.9176	-0.6485	2.912	-0.6355	2.9474	-1.2334	2.9401	0.109	2.9252	0.1347	2.9712	0.2143	2.9499	0.2385	2.8633	0.1502	2.9044	-0.2164	2.9049	-0.6521	2.839	-1.7265	2.9316	-2.7511	2.9315	-3.3911	2.9492	0
2.9624	0	2.9443	0	2.9891	-0.133	3.035	-0.3603	3.031	-0.3148	3.0617	-0.4691	3.0172	-0.3672	3.0069	-0.4482	3.0243	-0.4535	3.0054	-0.6451	3.0176	-0.6508	3.012	-0.6563	3.0474	-1.2359	3.0401	0.1196	3.0252	0.1394	3.0712	0.2149	3.0499	0.2307	2.9633	0.1619	3.0044	-0.1984	3.0049	-0.6356	2.939	-1.6843	3.0316	-2.6889	3.0315	-3.317	3.0492	0
3.0624	0	3.0443	0	3.0891	-0.1318	3.135	-0.3532	3.131	-0.317	3.1617	-0.4721	3.1172	-0.3761	3.1069	-0.4575	3.1243	-0.464	3.1054	-0.6487	3.1176	-0.6515	3.112	-0.6657	3.1474	-1.2471	3.1401	0.1321	3.1252	0.16	3.1712	0.232	3.1499	0.2474	3.0633	0.1616	3.1044	-0.1874	3.1049	-0.6145	3.039	-1.6849	3.1316	-2.6341	3.1315	-3.2296	3.1492	0
3.1624	0	3.1443	0	3.1891	-0.1222	3.235	-0.3327	3.231	-0.318	3.2617	-0.4642	3.2172	-0.3599	3.2069	-0.4387	3.2243	-0.4538	3.2054	-0.6535	3.2176	-0.65	3.212	-0.6573	3.2474	-1.2435	3.2401	0.1309	3.2252	0.1671	3.2712	0.2341	3.2499	0.2445	3.1633	0.1876	3.2044	-0.1715	3.2049	-0.618	3.139	-1.6532	3.2316	-2.6023	3.2315	-3.1524	3.2492	0
3.2624	0	3.2443	0	3.2891	-0.1082	3.335	-0.3214	3.331	-0.3065	3.3617	-0.4668	3.3172	-0.3587	3.3069	-0.4369	3.3243	-0.4526	3.3054	-0.6457	3.3176	-0.6368	3.312	-0.6679	3.3474	-1.2452	3.3401	0.1415	3.3252	0.1597	3.3712	0.2351	3.3499	0.2501	3.2633	0.1817	3.3044	-0.1789	3.3049	-0.6093	3.239	-1.6432	3.3316	-2.5709	3.3315	-3.0822	3.3492	0
3.3624	0	3.3443	0	3.3891	-0.0942	3.435	-0.3347	3.431	-0.3152	3.4617	-0.4746	3.4172	-0.3616	3.4069	-0.4384	3.4243	-0.4656	3.4054	-0.643	3.4176	-0.6452	3.412	-0.679	3.4474	-1.2506	3.4401	0.1535	3.4252	0.1808	3.4712	0.2498	3.4499	0.264	3.3633	0.1991	3.4044	-0.1677	3.4049	-0.5932	3.339	-1.622	3.4316	-2.5225	3.4315	-3.0113	3.4492	0
3.4624	0	3.4443	0	3.4891	-0.0974	3.535	-0.3411	3.531	-0.3108	3.5617	-0.4702	3.5172	-0.3748	3.5069	-0.4418	3.5243	-0.4768	3.5054	-0.6537	3.5176	-0.6467	3.512	-0.6915	3.5474	-1.2712	3.5401	0.162	3.5252	0.1888	3.5712	0.2549	3.5499	0.2814	3.4633	0.2051	3.5044	-0.1502	3.5049	-0.5811	3.439	-1.605	3.5316	-2.4783	3.5315	-2.9437	3.5492	0
3.5624	0	3.5443	0	3.5891	-0.1062	3.635	-0.3316	3.631	-0.3164	3.6617	-0.4799	3.6172	-0.3652	3.6069	-0.4521	3.6243	-0.4827	3.6054	-0.6685	3.6176	-0.6703	3.612	-0.6926	3.6474	-1.2838	3.6401	0.1628	3.6252	0.1949	3.6712	0.2575	3.6499	0.2925	3.5633	0.2183	3.6044	-0.1366	3.6049	-0.5751	3.539	-1.5696	3.6316	-2.4459	3.6315	-2.8792	3.6492	0
3.6624	0	3.6443	0	3.6891	-0.1071	3.735	-0.3227	3.731	-0.3063	3.7617	-0.4677	3.7172	-0.3599	3.7069	-0.4565	3.7243	-0.4799	3.7054	-0.6653	3.7176	-0.6535	3.712	-0.6964	3.7474	-1.2866	3.7401	0.1511	3.7252	0.2027	3.7712	0.2542	3.7499	0.2964	3.6633	0.2274	3.7044	-0.1344	3.7049	-0.5662	3.639	-1.5527	3.7316	-2.407	3.7315	-2.8125	3.7492	0
3.7624	0	3.7443	0	3.7891	-0.0942	3.835	-0.3209	3.831	-0.3133	3.8617	-0.4739	3.8172	-0.3599	3.8069	-0.4459	3.8243	-0.491	3.8054	-0.6728	3.8176	-0.6595	3.812	-0.693	3.8474	-1.2871	3.8401	0.1719	3.8252	0.209	3.8712	0.2796	3.8499	0.3108	3.7633	0.2242	3.8044	-0.1275	3.8049	-0.5437	3.739	-1.5469	3.8316	-2.3638	3.8315	-2.7289	3.8492	0
3.8624	0	3.8443	0	3.8891	-0.0925	3.935	-0.3242	3.931	-0.3037	3.9617	-0.4819	3.9172	-0.3567	3.9069	-0.4538	3.9243	-0.4993	3.9054	-0.682	3.9176	-0.6633	3.912	-0.7019	3.9474	-1.2907	3.9401	0.1845	3.9252	0.219	3.9712	0.2791	3.9499	0.31	3.8633	0.2472	3.9044	-0.1226	3.9049	-0.5363	3.839	-1.5062	3.9316	-2.3301	3.9315	-2.6736	3.9492	0
3.9624	0	3.9443	0	3.9891	-0.0928	4.035	-0.3255	4.031	-0.3086	4.0617	-0.476	4.0172	-0.3672	4.0069	-0.4638	4.0243	-0.5023	4.0054	-0.683	4.0176	-0.6703	4.012	-0.7121	4.0474	-1.298	4.0401	0.1852	4.0252	0.2194	4.0712	0.2822	4.0499	0.3157	3.9633	0.2516	4.0044	-0.1107	4.0049	-0.53	3.939	-1.4919	4.0316	-2.2885	4.0315	-2.6105	4.0492	0
4.0624	0	4.0443	0	4.0891	-0.0867	4.135	-0.3124	4.131	-0.3128	4.1617	-0.4759	4.1172	-0.3726	4.1069	-0.4701	4.1243	-0.507	4.1054	-0.6866	4.1176	-0.664	4.112	-0.7109	4.1474	-1.3065	4.1401	0.2009	4.1252	0.2279	4.1712	0.2828	4.1499	0.3295	4.0633	0.2633	4.1044	-0.1044	4.1049	-0.5219	4.039	-1.4732	4.1316	-2.2502	4.1315	-2.546	4.1492	0
4.1624	0	4.1443	0	4.1891	-0.0821	4.235	-0.3106	4.231	-0.3119	4.2617	-0.4734	4.2172	-0.367	4.2069	-0.4664	4.2243	-0.4997	4.2054	-0.679	4.2176	-0.6683	4.212	-0.7065	4.2474	-1.3021	4.2401	0.1973	4.2252	0.2399	4.2712	0.2835	4.2499	0.3264	4.1633	0.2694	4.2044	-0.0895	4.2049	-0.5095	4.139	-1.4416	4.2316	-2.2195	4.2315	-2.4887	4.2492	0
4.2624	0	4.2443	0	4.2891	-0.0793	4.335	-0.3085	4.331	-0.3013	4.3617	-0.4681	4.3172	-0.3703	4.3069	-0.4632	4.3243	-0.4952	4.3054	-0.6778	4.3176	-0.6753	4.312	-0.7134	4.3474	-1.3099	4.3401	0.204	4.3252	0.2385	4.3712	0.2964	4.3499	0.3374	4.2633	0.2784	4.3044	-0.0913	4.3049	-0.4879	4.239	-1.4322	4.3316	-2.2	4.3315	-2.4296	4.3492	0
4.3624	0	4.3443	0	4.3891	-0.0731	4.435	-0.3057	4.431	-0.2909	4.4617	-0.4636	4.4172	-0.3665	4.4069	-0.4526	4.4243	-0.489	4.4054	-0.6809	4.4176	-0.6696	4.412	-0.7159	4.4474	-1.3139	4.4401	0.2235	4.4252	0.2527	4.4712	0.2987	4.4499	0.346	4.3633	0.2789	4.4044	-0.0869	4.4049	-0.4748	4.339	-1.4153	4.4316	-2.1681	4.4315	-2.358	4.4492	0
4.4624	0	4.4443	0	4.4891	-0.0671	4.535	-0.3021	4.531	-0.2969	4.5617	-0.4677	4.5172	-0.3652	4.5069	-0.4599	4.5243	-0.4983	4.5054	-0.6763	4.5176	-0.6699	4.512	-0.7121	4.5474	-1.3137	4.5401	0.2255	4.5252	0.2558	4.5712	0.3062	4.5499	0.3504	4.4633	0.2943	4.5044	-0.0745	4.5049	-0.4687	4.439	-1.4039	4.5316	-2.122	4.5315	-2.2904	4.5492	0
4.5624	0	4.5443	0	4.5891	-0.0701	4.635	-0.302	4.631	-0.3024	4.6617	-0.4713	4.6172	-0.3797	4.6069	-0.4527	4.6243	-0.5043	4.6054	-0.6837	4.6176	-0.6612	4.612	-0.719	4.6474	-1.3237	4.6401	0.2155	4.6252	0.2507	4.6712	0.3003	4.6499	0.3374	4.5633	0.294	4.6044	-0.0702	4.6049	-0.4736	4.539	-1.3806	4.6316	-2.0981	4.6315	-2.2344	4.6492	0
4.6624	0	4.6443	0	4.6891	-0.0652	4.735	-0.293	4.731	-0.2975	4.7617	-0.4624	4.7172	-0.3664	4.7069	-0.446	4.7243	-0.5091	4.7054	-0.6898	4.7176	-0.6622	4.712	-0.7253	4.7474	-1.3256	4.7401	0.2196	4.7252	0.2527	4.7712	0.3158	4.7499	0.3577	4.6633	0.2984	4.7044	-0.0556	4.7049	-0.4639	4.639	-1.3714	4.7316	-2.0731	4.7315	-2.1705	4.7492	0
4.7624	0	4.7443	0	4.7891	-0.0655	4.835	-0.3007	4.831	-0.3031	4.8617	-0.4734	4.8172	-0.3672	4.8069	-0.456	4.8243	-0.5218	4.8054	-0.692	4.8176	-0.6703	4.812	-0.7277	4.8474	-1.3255	4.8401	0.224	4.8252	0.2578	4.8712	0.3212	4.8499	0.3617	4.7633	0.3142	4.8044	-0.0496	4.8049	-0.4415	4.739	-1.3546	4.8316	-2.0371	4.8315	-2.1128	4.8492	0
4.8624	0	4.8443	0	4.8891	-0.0615	4.935	-0.3089	4.931	-0.3052	4.9617	-0.4681	4.9172	-0.3761	4.9069	-0.4653	4.9243	-0.5226	4.9054	-0.7013	4.9176	-0.6714	4.912	-0.7368	4.9474	-1.3412	4.9401	0.2459	4.9252	0.2747	4.9712	0.3402	4.9499	0.3802	4.8633	0.3191	4.9044	-0.0341	4.9049	-0.4228	4.839	-1.3392	4.9316	-2.0101	4.9315	-2.0467	4.9492	0
4.9624	0	4.9443	0	4.9891	-0.0574	5.035	-0.3032	5.031	-0.2948	5.0617	-0.4681	5.0172	-0.3665	5.0069	-0.4565	5.0243	-0.5241	5.0054	-0.6983	5.0176	-0.6653	5.012	-0.7276	5.0474	-1.3331	5.0401	0.2358	5.0252	0.273	5.0712	0.3292	5.0499	0.3746	4.9633	0.3394	5.0044	-0.0323	5.0049	-0.4187	4.939	-1.311	5.0316	-1.9723	5.0315	-1.9855	5.0492	0
5.0624	0	5.0443	0	5.0891	-0.0457	5.135	-0.2901	5.131	-0.2907	5.1617	-0.456	5.1172	-0.3665	5.1069	-0.4565	5.1243	-0.5241	5.1054	-0.6848	5.1176	-0.65	5.112	-0.7276	5.1474	-1.3253	5.1401	0.2436	5.1252	0.2854	5.1712	0.3368	5.1499	0.3821	5.0633	0.3349	5.1044	-0.0217	5.1049	-0.4198	5.039	-1.294	5.1316	-1.951	5.1315	-1.9272	5.1492	0
5.1624	0	5.1443	0	5.1891	-0.0424	5.235	-0.2901	5.231	-0.2789	5.2617	-0.4546	5.2172	-0.3665	5.2069	-0.4487	5.2243	-0.5124	5.2054	-0.6848	5.2176	-0.65	5.212	-0.7276	5.2474	-1.3337	5.2401	0.2537	5.2252	0.2943	5.2712	0.3449	5.2499	0.3881	5.1633	0.3465	5.2044	-0.0145	5.2049	-0.3946	5.139	-1.2836	5.2316	-1.9103	5.2315	-1.8649	5.2492	0
5.2624	0	5.2443	0	5.2891	-0.042	5.335	-0.2847	5.331	-0.2891	5.3617	-0.4642	5.3172	-0.3672	5.3069	-0.456	5.3243	-0.5218	5.3054	-0.692	5.3176	-0.6586	5.312	-0.7277	5.3474	-1.337	5.3401	0.2648	5.3252	0.3073	5.3712	0.3416	5.3499	0.3941	5.2633	0.3672	5.3044	-0.0106	5.3049	-0.3814	5.239	-1.2627	5.3316	-1.8924	5.3315	-1.8058	5.3492	0
5.3624	0	5.3443	0	5.3891	-0.0463	5.435	-0.2823	5.431	-0.2852	5.4617	-0.4577	5.4172	-0.3704	5.4069	-0.4604	5.4243	-0.5163	5.4054	-0.6848	5.4176	-0.6446	5.412	-0.7315	5.4474	-1.3346	5.4401	0.2475	5.4252	0.2999	5.4712	0.3438	5.4499	0.3851	5.3633	0.3645	5.4044	-0.0086	5.4049	-0.3872	5.339	-1.2609	5.4316	-1.8675	5.4315	-1.7636	5.4492	0
5.4624	0	5.4443	0	5.4891	-0.0379	5.535	-0.2758	5.531	-0.2711	5.5617	-0.4422	5.5172	-0.3587	5.5069	-0.4387	5.5243	-0.5163	5.5054	-0.6848	5.5176	-0.6422	5.512	-0.7315	5.5474	-1.3255	5.5401	0.2654	5.5252	0.3074	5.5712	0.3505	5.5499	0.3932	5.4633	0.3699	5.5044	-0.0067	5.5049	-0.3759	5.439	-1.2629	5.5316	-1.8421	5.5315	-1.7048	5.5492	0
5.5624	0	5.5443	0	5.5891	-0.0263	5.635	-0.2777	5.631	-0.2662	5.6617	-0.4494	5.6172	-0.3644	5.6069	-0.4418	5.6243	-0.5109	5.6054	-0.6818	5.6176	-0.6401	5.612	-0.7251	5.6474	-1.3332	5.6401	0.2719	5.6252	0.3132	5.6712	0.3619	5.6499	0.3922	5.5633	0.3801	5.6044	0.0015	5.6049	-0.3653	5.539	-1.2431	5.6316	-1.8124	5.6315	-1.6457	5.6492	0
5.6624	0	5.6443	0	5.6891	-0.0271	5.735	-0.2665	5.731	-0.2712	5.7617	-0.4466	5.7172	-0.3698	5.7069	-0.4398	5.7243	-0.5161	5.7054	-0.6876	5.7176	-0.6456	5.712	-0.7307	5.7474	-1.3381	5.7401	0.2756	5.7252	0.3224	5.7712	0.3716	5.7499	0.3941	5.6633	0.3924	5.7044	0.0013	5.7049	-0.3538	5.639	-1.228	5.7316	-1.7954	5.7315	-1.6098	5.7492	0
5.7624	0	5.7443	0	5.7891	-0.0306	5.835	-0.2699	5.831	-0.278	5.8617	-0.4525	5.8172	-0.3645	5.8069	-0.446	5.8243	-0.5227	5.8054	-0.6847	5.8176	-0.652	5.812	-0.737	5.8474	-1.337	5.8401	0.2951	5.8252	0.3281	5.8712	0.3765	5.8499	0.4109	5.7633	0.3892	5.8044	0.004	5.8049	-0.351	5.739	-1.2094	5.8316	-1.7699	5.8315	-1.5556	5.8492	0
5.8624	0	5.8443	0	5.8891	-0.0184	5.935	-0.2706	5.931	-0.2672	5.9617	-0.4546	5.9172	-0.3665	5.9069	-0.4487	5.9243	-0.5163	5.9054	-0.6821	5.9176	-0.6422	5.912	-0.7315	5.9474	-1.3373	5.9401	0.2809	5.9252	0.3305	5.9712	0.3706	5.9499	0.4109	5.8633	0.4073	5.9044	0.0143	5.9049	-0.3526	5.839	-1.19	5.9316	-1.7465	5.9315	-1.52	5.9492	0
5.9624	0	5.9443	0	5.9891	-0.0203	6.035	-0.2669	6.031	-0.2774	6.0617	-0.4482	6.0172	-0.3672	6.0069	-0.456	6.0243	-0.5257	6.0054	-0.683	6.0176	-0.6508	6.012	-0.7395	6.0474	-1.3463	6.0401	0.2939	6.0252	0.3347	6.0712	0.3872	6.0499	0.4164	5.9633	0.4078	6.0044	0.0147	6.0049	-0.3521	5.939	-1.1895	6.0316	-1.7236	6.0315	-1.4819	6.0492	0
6.0624	0	6.0443	0	6.0891	-0.0267	6.135	-0.2628	6.131	-0.2711	6.1617	-0.4447	6.1172	-0.3704	6.1069	-0.4487	6.1243	-0.5182	6.1054	-0.6848	6.1176	-0.6461	6.112	-0.7432	6.1474	-1.337	6.1401	0.3029	6.1252	0.3554	6.1712	0.3852	6.1499	0.437	6.0633	0.4165	6.1044	0.0353	6.1049	-0.3354	6.039	-1.1717	6.1316	-1.6918	6.1315	-1.4267	6.1492	0
6.1624	0	6.1443	0	6.1891	-0.0212	6.235	-0.2628	6.231	-0.2711	6.2617	-0.4447	6.2172	-0.3704	6.2069	-0.4487	6.2243	-0.5046	6.2054	-0.677	6.2176	-0.6461	6.212	-0.7315	6.2474	-1.337	6.2401	0.2983	6.2252	0.3507	6.2712	0.3872	6.2499	0.4359	6.1633	0.4231	6.2044	0.0251	6.2049	-0.3302	6.139	-1.1541	6.2316	-1.6782	6.2315	-1.3825	6.2492	0
6.2624	0	6.2443	0	6.2891	-0.0189	6.335	-0.2628	6.331	-0.2711	6.3617	-0.4388	6.3172	-0.3587	6.3069	-0.4409	6.3243	-0.5046	6.3054	-0.677	6.3176	-0.6344	6.312	-0.7315	6.3474	-1.3337	6.3401	0.3029	6.3252	0.3554	6.3712	0.393	6.3499	0.4449	6.2633	0.4282	6.3044	0.0236	6.3049	-0.3159	6.239	-1.1599	6.3316	-1.6521	6.3315	-1.3376	6.3492	0
6.3624	0	6.3443	0	6.3891	-0.0154	6.435	-0.2726	6.431	-0.2688	6.4617	-0.4486	6.4172	-0.3666	6.4069	-0.4476	6.4243	-0.5133	6.4054	-0.6836	6.4176	-0.6424	6.412	-0.7283	6.4474	-1.3402	6.4401	0.2982	6.4252	0.353	6.4712	0.4013	6.4499	0.4389	6.3633	0.4352	6.4044	0.0413	6.4049	-0.3152	6.339	-1.1431	6.4316	-1.6444	6.4315	-1.3076	6.4492	0
6.4624	0	6.4443	0	6.4891	-0.0202	6.535	-0.2662	6.531	-0.2744	6.5617	-0.4428	6.5172	-0.3652	6.5069	-0.443	6.5243	-0.5193	6.5054	-0.6907	6.5176	-0.6488	6.512	-0.7328	6.5474	-1.3452	6.5401	0.311	6.5252	0.3544	6.5712	0.406	6.5499	0.4566	6.4633	0.4308	6.5044	0.0353	6.5049	-0.3145	6.439	-1.1376	6.5316	-1.6242	6.5315	-1.2646	6.5492	0
6.5624	0	6.5443	0	6.5891	-0.0281	6.635	-0.2695	6.631	-0.2774	6.6617	-0.4525	6.6172	-0.375	6.6069	-0.4521	6.6243	-0.5296	6.6054	-0.688	6.6176	-0.6508	6.612	-0.7434	6.6474	-1.3448	6.6401	0.3115	6.6252	0.3537	6.6712	0.4144	6.6499	0.4566	6.5633	0.4363	6.6044	0.0472	6.6049	-0.3118	6.539	-1.1265	6.6316	-1.6102	6.6315	-1.2213	6.6492	0
6.6624	0	6.6443	0	6.6891	-0.0228	6.735	-0.2641	6.731	-0.2789	6.7617	-0.4525	6.7172	-0.3881	6.7069	-0.4487	6.7243	-0.5202	6.7054	-0.6926	6.7176	-0.6422	6.712	-0.7471	6.7474	-1.337	6.7401	0.3257	6.7252	0.3674	6.7712	0.4115	6.7499	0.4671	6.6633	0.4518	6.7044	0.0486	6.7049	-0.2933	6.639	-1.1243	6.7316	-1.5787	6.7315	-1.1911	6.7492	0
6.7624	0	6.7443	0	6.7891	-0.0228	6.835	-0.2589	6.831	-0.2789	6.8617	-0.4408	6.8172	-0.3899	6.8069	-0.4487	6.8243	-0.5202	6.8054	-0.6926	6.8176	-0.6422	6.812	-0.7393	6.8474	-1.337	6.8401	0.3251	6.8252	0.3674	6.8712	0.4209	6.8499	0.4662	6.7633	0.4581	6.8044	0.0571	6.8049	-0.2785	6.739	-1.1125	6.8316	-1.5705	6.8315	-1.1587	6.8492	0
6.8624	0	6.8443	0	6.8891	-0.0173	6.935	-0.2589	6.931	-0.2672	6.9617	-0.435	6.9172	-0.3782	6.9069	-0.4369	6.9243	-0.5124	6.9054	-0.6926	6.9176	-0.6422	6.912	-0.7393	6.9474	-1.331	6.9401	0.3324	6.9252	0.3718	6.9712	0.4317	6.9499	0.4839	6.8633	0.4582	6.9044	0.0601	6.9049	-0.2755	6.839	-1.1108	6.9316	-1.5449	6.9315	-1.124	6.9492	0
6.9624	0	6.9443	0	6.9891	-0.0203	7.035	-0.2695	7.031	-0.2774	7.0617	-0.4447	7.0172	-0.3867	7.0069	-0.4443	7.0243	-0.5218	7.0054	-0.692	7.0176	-0.6391	7.012	-0.7473	7.0474	-1.3448	7.0401	0.324	7.0252	0.3751	7.0712	0.4256	7.0499	0.4762	6.9633	0.4701	7.0044	0.0585	7.0049	-0.2771	6.939	-1.0991	7.0316	-1.5287	7.0315	-1.0903	7.0492	0
7.0624	0	7.0443	0	7.0891	-0.0189	7.135	-0.2589	7.131	-0.2789	7.1617	-0.4447	7.1172	-0.3899	7.1069	-0.4487	7.1243	-0.5176	7.1054	-0.6965	7.1176	-0.6344	7.112	-0.7393	7.1474	-1.3451	7.1401	0.3233	7.1252	0.3732	7.1712	0.4262	7.1499	0.4762	7.0633	0.4634	7.1044	0.0667	7.1049	-0.2689	7.039	-1.0923	7.1316	-1.5138	7.1315	-1.0526	7.1492	0
7.1624	0	7.1443	0	7.1891	-0.0106	7.235	-0.2589	7.231	-0.2711	7.2617	-0.4343	7.2172	-0.3899	7.2069	-0.4369	7.2243	-0.5163	7.2054	-0.6848	7.2176	-0.6344	7.212	-0.7393	7.2474	-1.3372	7.2401	0.3374	7.2252	0.387	7.2712	0.4322	7.2499	0.4905	7.1633	0.4755	7.2044	0.0682	7.2049	-0.2674	7.139	-1.0836	7.2316	-1.4888	7.2315	-1.0178	7.2492	0
7.2624	0	7.2443	0	7.2891	-0.0107	7.335	-0.2659	7.331	-0.2779	7.3617	-0.4408	7.3172	-0.3878	7.3069	-0.4418	7.3243	-0.5226	7.3054	-0.6896	7.3176	-0.6401	7.312	-0.7446	7.3474	-1.3448	7.3401	0.3352	7.3252	0.3856	7.3712	0.4256	7.3499	0.4879	7.2633	0.4774	7.3044	0.0679	7.3049	-0.2677	7.239	-1.079	7.3316	-1.4671	7.3315	-0.9999	7.3492	0
7.3624	0	7.3443	0	7.3891	-0.015	7.435	-0.2589	7.431	-0.2672	7.4617	-0.433	7.4172	-0.3899	7.4069	-0.4469	7.4243	-0.5124	7.4054	-0.6926	7.4176	-0.6305	7.412	-0.7393	7.4474	-1.3448	7.4401	0.3378	7.4252	0.385	7.4712	0.4256	7.4499	0.4957	7.3633	0.4751	7.4044	0.0667	7.4049	-0.2611	7.339	-1.0811	7.4316	-1.4513	7.4315	-0.9628	7.4492	0
7.4624	0	7.4443	0	7.4891	-0.0067	7.535	-0.2589	7.531	-0.2672	7.5617	-0.4374	7.5172	-0.3782	7.5069	-0.4487	7.5243	-0.5124	7.5054	-0.6848	7.5176	-0.6305	7.512	-0.7393	7.5474	-1.3451	7.5401	0.335	7.5252	0.385	7.5712	0.4321	7.5499	0.4957	7.4633	0.4919	7.5044	0.0745	7.5049	-0.2611	7.439	-1.0736	7.5316	-1.4285	7.5315	-0.9397	7.5492	0
7.5624	0	7.5443	0	7.5891	0.0084	7.635	-0.2428	7.631	-0.2594	7.6617	-0.4291	7.6172	-0.3848	7.6069	-0.4487	7.6243	-0.5124	7.6054	-0.6848	7.6176	-0.6282	7.612	-0.7464	7.6474	-1.337	7.6401	0.3373	7.6252	0.3921	7.6712	0.4404	7.6499	0.4827	7.5633	0.4938	7.6044	0.0712	7.6049	-0.2644	7.539	-1.0641	7.6316	-1.4172	7.6315	-0.9234	7.6492	0
7.6624	0	7.6443	0	7.6891	0.014	7.735	-0.2393	7.731	-0.2594	7.7617	-0.4299	7.7172	-0.386	7.7069	-0.4369	7.7243	-0.4948	7.7054	-0.6848	7.7176	-0.6305	7.712	-0.7354	7.7474	-1.3371	7.7401	0.3422	7.7252	0.3857	7.7712	0.4425	7.7499	0.4956	7.6633	0.4972	7.7044	0.0835	7.7049	-0.252	7.639	-1.0673	7.7316	-1.3905	7.7315	-0.8914	7.7492	0
7.7624	0	7.7443	0	7.7891	0.0142	7.835	-0.2435	7.831	-0.2516	7.8617	-0.4349	7.8172	-0.3815	7.8069	-0.4398	7.8243	-0.4965	7.8054	-0.6759	7.8176	-0.6221	7.812	-0.7385	7.8474	-1.3354	7.8401	0.3233	7.8252	0.3839	7.8712	0.434	7.8499	0.484	7.7633	0.5008	7.8044	0.0798	7.8049	-0.2466	7.739	-1.0507	7.8316	-1.3711	7.8315	-0.8694	7.8492	0
7.8624	0	7.8443	0	7.8891	0.0085	7.935	-0.2387	7.931	-0.2585	7.9617	-0.435	7.9172	-0.3763	7.9069	-0.4382	7.9243	-0.5032	7.9054	-0.682	7.9176	-0.6286	7.912	-0.7448	7.9474	-1.3373	7.9401	0.3335	7.9252	0.3831	7.9712	0.438	7.9499	0.4945	7.8633	0.4911	7.9044	0.076	7.9049	-0.2479	7.839	-1.0543	7.9316	-1.3521	7.9315	-0.8498	7.9492	0
7.9624	0	7.9443	0	7.9891	-0.0007	8.035	-0.2435	8.031	-0.2579	8.0617	-0.4447	8.0172	-0.3867	8.0069	-0.4482	8.0243	-0.514	8.0054	-0.6802	8.0176	-0.6391	8.012	-0.7473	8.0474	-1.3487	8.0401	0.342	8.0252	0.3906	8.0712	0.4504	8.0499	0.5034	7.9633	0.5064	8.0044	0.09	8.0049	-0.2338	7.939	-1.0517	8.0316	-1.3207	8.0315	-0.8216	8.0492	0
8.0624	0	8.0443	0	8.0891	0.009	8.135	-0.2393	8.131	-0.2594	8.1617	-0.433	8.1172	-0.3899	8.1069	-0.4526	8.1243	-0.5046	8.1054	-0.6848	8.1176	-0.6344	8.112	-0.7393	8.1474	-1.3568	8.1401	0.34	8.1252	0.3956	8.1712	0.4464	8.1499	0.4917	8.0633	0.5125	8.1044	0.0876	8.1049	-0.2363	8.039	-1.026	8.1316	-1.3086	8.1315	-0.7991	8.1492	0
8.1624	0	8.1443	0	8.1891	0.0123	8.235	-0.2315	8.231	-0.2516	8.2617	-0.433	8.2172	-0.3782	8.2069	-0.4409	8.2243	-0.5046	8.2054	-0.677	8.2176	-0.6344	8.212	-0.7499	8.2474	-1.3487	8.2401	0.3318	8.2252	0.3868	8.2712	0.4379	8.2499	0.4957	8.1633	0.5092	8.2044	0.0897	8.2049	-0.2459	8.139	-1.0333	8.2316	-1.3081	8.2315	-0.7881	8.2492	0
8.2624	0	8.2443	0	8.2891	0.0123	8.335	-0.2315	8.331	-0.2516	8.3617	-0.4265	8.3172	-0.3782	8.3069	-0.4409	8.3243	-0.5046	8.3054	-0.677	8.3176	-0.6227	8.312	-0.7511	8.3474	-1.3411	8.3401	0.3335	8.3252	0.3948	8.3712	0.4419	8.3499	0.4984	8.2633	0.5028	8.3044	0.0877	8.3049	-0.2362	8.239	-1.0298	8.3316	-1.2857	8.3315	-0.7774	8.3492	0
8.3624	0	8.3443	0	8.3891	0.0088	8.435	-0.2386	8.431	-0.2584	8.4617	-0.433	8.4172	-0.3761	8.4069	-0.4457	8.4243	-0.503	8.4054	-0.6818	8.4176	-0.6284	8.412	-0.7446	8.4474	-1.3541	8.4401	0.3537	8.4252	0.4023	8.4712	0.4582	8.4499	0.5073	8.3633	0.5064	8.4044	0.0939	8.4049	-0.2299	8.339	-1.0219	8.4316	-1.2615	8.4315	-0.7577	8.4492	0
8.4624	0	8.4443	0	8.4891	0.0162	8.535	-0.2276	8.531	-0.2477	8.5617	-0.4213	8.5172	-0.3782	8.5069	-0.4409	8.5243	-0.5046	8.5054	-0.6731	8.5176	-0.6227	8.512	-0.7471	8.5474	-1.3448	8.5401	0.3439	8.5252	0.3956	8.5712	0.4494	8.5499	0.5035	8.4633	0.5201	8.5044	0.1032	8.5049	-0.2324	8.439	-1.012	8.5316	-1.2467	8.5315	-0.7366	8.5492	0
8.5624	0	8.5443	0	8.5891	0.0162	8.635	-0.2276	8.631	-0.2477	8.6617	-0.4213	8.6172	-0.3881	8.6069	-0.4409	8.6243	-0.5046	8.6054	-0.6731	8.6176	-0.6227	8.612	-0.7393	8.6474	-1.3448	8.6401	0.3385	8.6252	0.3995	8.6712	0.4582	8.6499	0.5006	8.5633	0.5261	8.6044	0.0989	8.6049	-0.2288	8.539	-1.0004	8.6316	-1.2377	8.6315	-0.7273	8.6492	0
8.6624	0	8.6443	0	8.6891	0.0162	8.735	-0.2198	8.731	-0.2399	8.7617	-0.4233	8.7172	-0.3782	8.7069	-0.4291	8.7243	-0.4929	8.7054	-0.6653	8.7176	-0.611	8.712	-0.7393	8.7474	-1.3373	8.7401	0.343	8.7252	0.3971	8.7712	0.4497	8.7499	0.4957	8.6633	0.5274	8.7044	0.1066	8.7049	-0.229	8.639	-0.9978	8.7316	-1.2205	8.7315	-0.7025	8.7492	0
8.7624	0	8.7443	0	8.7891	0.011	8.835	-0.2304	8.831	-0.25	8.8617	-0.4218	8.8172	-0.3867	8.8069	-0.4365	8.8243	-0.5023	8.8054	-0.6724	8.8176	-0.6278	8.812	-0.7473	8.8474	-1.3452	8.8401	0.3428	8.8252	0.3967	8.8712	0.4574	8.8499	0.5074	8.7633	0.5259	8.8044	0.1058	8.8049	-0.2236	8.739	-0.9992	8.8316	-1.2019	8.8315	-0.6865	8.8492	0
8.8624	0	8.8443	0	8.8891	0.0087	8.935	-0.2343	8.931	-0.2425	8.9617	-0.4251	8.9172	-0.3843	8.9069	-0.4427	8.9243	-0.507	8.9054	-0.6761	8.9176	-0.6249	8.912	-0.7602	8.9474	-1.3519	8.9401	0.3569	8.9252	0.4065	8.9712	0.4589	8.9499	0.51	8.8633	0.5341	8.9044	0.1011	8.9049	-0.2088	8.839	-0.9852	8.9316	-1.1862	8.9315	-0.6641	8.9492	0
8.9624	0	8.9443	0	8.9891	0.015	9.035	-0.2272	9.031	-0.2471	9.0617	-0.4213	9.0172	-0.3886	9.0069	-0.4352	9.0243	-0.5115	9.0054	-0.6829	9.0176	-0.6292	9.012	-0.7534	9.0474	-1.3448	9.0401	0.3548	9.0252	0.4168	9.0712	0.4646	9.0499	0.5074	8.9633	0.536	9.0044	0.0991	9.0049	-0.2091	8.939	-0.9719	9.0316	-1.1762	9.0315	-0.658	9.0492	0
9.0624	0	9.0443	0	9.0891	0.0123	9.135	-0.2276	9.131	-0.2477	9.1617	-0.4213	9.1172	-0.3899	9.1069	-0.4369	9.1243	-0.5046	9.1054	-0.6848	9.1176	-0.6227	9.112	-0.755	9.1474	-1.3448	9.1401	0.3623	9.1252	0.4162	9.1712	0.465	9.1499	0.5152	9.0633	0.5454	9.1044	0.1097	9.1049	-0.2103	9.039	-0.9717	9.1316	-1.1688	9.1315	-0.6389	9.1492	0
9.1624	0	9.1443	0	9.1891	0.0207	9.235	-0.2233	9.231	-0.2399	9.2617	-0.4096	9.2172	-0.3782	9.2069	-0.4291	9.2243	-0.5046	9.2054	-0.677	9.2176	-0.6227	9.212	-0.7471	9.2474	-1.337	9.2401	0.3551	9.2252	0.4175	9.2712	0.4677	9.2499	0.517	9.1633	0.5457	9.2044	0.1106	9.2049	-0.2015	9.139	-0.9603	9.2316	-1.1413	9.2315	-0.6179	9.2492	0
9.2624	0	9.2443	0	9.2891	0.0358	9.335	-0.212	9.331	-0.2399	9.3617	-0.4103	9.3172	-0.3782	9.3069	-0.4291	9.3243	-0.4929	9.3054	-0.677	9.3176	-0.6227	9.312	-0.7471	9.3474	-1.3425	9.3401	0.3579	9.3252	0.4304	9.3712	0.4825	9.3499	0.5347	9.2633	0.548	9.3044	0.1148	9.3049	-0.1973	9.239	-0.9492	9.3316	-1.1249	9.3315	-0.5931	9.3492	0
9.3624	0	9.3443	0	9.3891	0.0337	9.435	-0.2161	9.431	-0.2321	9.4617	-0.4089	9.4172	-0.3815	9.4069	-0.432	9.4243	-0.4965	9.4054	-0.668	9.4176	-0.6143	9.412	-0.7502	9.4474	-1.3381	9.4401	0.363	9.4252	0.4259	9.4712	0.4764	9.4499	0.5269	9.3633	0.565	9.4044	0.121	9.4049	-0.1873	9.339	-0.9414	9.4316	-1.1167	9.4315	-0.5867	9.4492	0
9.4624	0	9.4443	0	9.4891	0.0245	9.535	-0.2184	9.531	-0.2457	9.5617	-0.4213	9.5172	-0.3859	9.5069	-0.4431	9.5243	-0.5094	9.5054	-0.679	9.5176	-0.6187	9.512	-0.7618	9.5474	-1.3448	9.5401	0.3623	9.5252	0.4357	9.5712	0.4744	9.5499	0.5269	9.4633	0.561	9.5044	0.1175	9.5049	-0.1908	9.439	-0.94	9.5316	-1.0985	9.5315	-0.5686	9.5492	0
9.5624	0	9.5443	0	9.5891	0.0162	9.635	-0.2198	9.631	-0.2477	9.6617	-0.4096	9.6172	-0.3899	9.6069	-0.4369	9.6243	-0.5007	9.6054	-0.6848	9.6176	-0.6227	9.612	-0.755	9.6474	-1.3529	9.6401	0.3658	9.6252	0.4288	9.6712	0.4699	9.6499	0.5296	9.5633	0.5715	9.6044	0.1125	9.6049	-0.1958	9.539	-0.9408	9.6316	-1.0943	9.6315	-0.5533	9.6492	0
9.6624	0	9.6443	0	9.6891	0.0279	9.735	-0.2198	9.731	-0.236	9.7617	-0.4096	9.7172	-0.3782	9.7069	-0.4369	9.7243	-0.4941	9.7054	-0.677	9.7176	-0.6227	9.712	-0.755	9.7474	-1.3565	9.7401	0.3673	9.7252	0.4336	9.7712	0.4725	9.7499	0.5387	9.6633	0.565	9.7044	0.1251	9.7049	-0.1831	9.639	-0.9426	9.7316	-1.0707	9.7315	-0.5368	9.7492	0
9.7624	0	9.7443	0	9.7891	0.0279	9.835	-0.212	9.831	-0.236	9.8617	-0.4116	9.8172	-0.3782	9.8069	-0.4291	9.8243	-0.4929	9.8054	-0.677	9.8176	-0.611	9.812	-0.7655	9.8474	-1.3452	9.8401	0.374	9.8252	0.4475	9.8712	0.4828	9.8499	0.5386	9.7633	0.5728	9.8044	0.1292	9.8049	-0.179	9.739	-0.9339	9.8316	-1.0555	9.8315	-0.5178	9.8492	0
9.8624	0	9.8443	0	9.8891	0.0227	9.935	-0.2226	9.931	-0.2383	9.9617	-0.4135	9.9172	-0.3867	9.9069	-0.4365	9.9243	-0.4944	9.9054	-0.6724	9.9176	-0.6196	9.912	-0.7668	9.9474	-1.3565	9.9401	0.3685	9.9252	0.4429	9.9712	0.4794	9.9499	0.5405	9.8633	0.5912	9.9044	0.1259	9.9049	-0.1746	9.839	-0.9212	9.9316	-1.0461	9.9315	-0.5054	9.9492	0
9.9624	0	9.9443	0	9.9891	0.024	10.035	-0.212	10.031	-0.2399	10.0617	-0.4135	10.0172	-0.3821	10.0069	-0.4291	10.0243	-0.4968	10.0054	-0.677	10.0176	-0.6227	10.012	-0.7706	10.0474	-1.3487	10.0401	0.3735	10.0252	0.4538	10.0712	0.4822	10.0499	0.5464	9.9633	0.591	10.0044	0.1265	10.0049	-0.1739	9.939	-0.9267	10.0316	-1.0293	10.0315	-0.4798	10.0492	0
10.0624	0	10.0443	0	10.0891	0.024	10.135	-0.212	10.131	-0.2399	10.1617	-0.4017	10.1172	-0.3821	10.1069	-0.4291	10.1243	-0.4968	10.1054	-0.677	10.1176	-0.6227	10.112	-0.7589	10.1474	-1.337	10.1401	0.3775	10.1252	0.4484	10.1712	0.4888	10.1499	0.5375	10.0633	0.6027	10.1044	0.132	10.1049	-0.1763	10.039	-0.9218	10.1316	-1.0279	10.1315	-0.4731	10.1492	0
10.1624	0	10.1443	0	10.1891	0.024	10.235	-0.212	10.231	-0.2282	10.2617	-0.4017	10.2172	-0.3821	10.2069	-0.4291	10.2243	-0.4851	10.2054	-0.6653	10.2176	-0.6149	10.212	-0.7589	10.2474	-1.337	10.2401	0.3849	10.2252	0.4531	10.2712	0.4959	10.2499	0.5582	10.1633	0.5962	10.2044	0.1329	10.2049	-0.1752	10.139	-0.9294	10.2316	-1.0103	10.2315	-0.4587	10.2492	0
10.2624	0	10.2443	0	10.2891	0.024	10.335	-0.2003	10.331	-0.2337	10.3617	-0.4017	10.3172	-0.377	10.3069	-0.4291	10.3243	-0.4851	10.3054	-0.6653	10.3176	-0.6032	10.312	-0.7589	10.3474	-1.3424	10.3401	0.3936	10.3252	0.467	10.3712	0.5011	10.3499	0.5581	10.2633	0.604	10.3044	0.137	10.3049	-0.1712	10.239	-0.9143	10.3316	-1.0009	10.3315	-0.4397	10.3492	0
10.3624	0	10.3443	0	10.3891	0.024	10.435	-0.2003	10.431	-0.2321	10.4617	-0.3945	10.4172	-0.3782	10.4069	-0.4213	10.4243	-0.4773	10.4054	-0.6575	10.4176	-0.6032	10.412	-0.7511	10.4474	-1.3371	10.4401	0.3829	10.4252	0.4581	10.4712	0.4876	10.4499	0.5474	10.3633	0.6024	10.4044	0.1423	10.4049	-0.166	10.339	-0.9134	10.4316	-0.9871	10.4315	-0.4362	10.4492	0
10.4624	0	10.4443	0	10.4891	0.04	10.535	-0.1952	10.531	-0.2347	10.5617	-0.3978	10.5172	-0.3804	10.5069	-0.4115	10.5243	-0.4797	10.5054	-0.6593	10.5176	-0.6054	10.512	-0.7531	10.5474	-1.3284	10.5401	0.3835	10.5252	0.4566	10.5712	0.4855	10.5499	0.5443	10.4633	0.6043	10.5044	0.138	10.5049	-0.1624	10.439	-0.9239	10.5316	-0.9799	10.5315	-0.4265	10.5492	0
10.5624	0	10.5443	0	10.5891	0.0384	10.635	-0.1998	10.631	-0.2275	10.6617	-0.3979	10.6172	-0.373	10.6069	-0.4222	10.6243	-0.4841	10.6054	-0.6634	10.6176	-0.6019	10.612	-0.7456	10.6474	-1.3414	10.6401	0.3937	10.6252	0.4635	10.6712	0.4959	10.6499	0.5426	10.5633	0.6055	10.6044	0.1439	10.6049	-0.1626	10.539	-0.9118	10.6316	-0.9693	10.6315	-0.4081	10.6492	0
10.6624	0	10.6443	0	10.6891	0.0323	10.735	-0.2117	10.731	-0.2349	10.7617	-0.4096	10.7172	-0.38	10.7069	-0.4301	10.7243	-0.4796	10.7054	-0.67	10.7176	-0.6089	10.712	-0.7524	10.7474	-1.3526	10.7401	0.3847	10.7252	0.4631	10.7712	0.4965	10.7499	0.5543	10.6633	0.6091	10.7044	0.1448	10.7049	-0.1634	10.639	-0.9132	10.7316	-0.9618	10.7315	-0.3953	10.7492	0
10.7624	0	10.7443	0	10.7891	0.0358	10.835	-0.2042	10.831	-0.236	10.8617	-0.3978	10.8172	-0.3743	10.8069	-0.4252	10.8243	-0.4812	10.8054	-0.6614	10.8176	-0.5993	10.812	-0.755	10.8474	-1.3409	10.8401	0.3843	10.8252	0.4651	10.8712	0.5083	10.8499	0.557	10.7633	0.62	10.8044	0.1541	10.8049	-0.1502	10.739	-0.9134	10.8316	-0.9479	10.8315	-0.3846	10.8492	0
10.8624	0	10.8443	0	10.8891	0.0358	10.935	-0.2042	10.931	-0.2282	10.9617	-0.3978	10.9172	-0.3842	10.9069	-0.4135	10.9243	-0.4713	10.9054	-0.6614	10.9176	-0.6047	10.912	-0.7432	10.9474	-1.3331	10.9401	0.3928	10.9252	0.4843	10.9712	0.5129	10.9499	0.5659	10.8633	0.6235	10.9044	0.1603	10.9049	-0.144	10.839	-0.911	10.9316	-0.9321	10.9315	-0.3657	10.9492	0
10.9624	0	10.9443	0	10.9891	0.0358	11.035	-0.1964	11.031	-0.2164	11.0617	-0.3928	11.0172	-0.386	11.0069	-0.4135	11.0243	-0.4695	11.0054	-0.6595	11.0176	-0.6071	11.012	-0.7432	11.0474	-1.3336	11.0401	0.3907	11.0252	0.4776	11.0712	0.5037	11.0499	0.5621	10.9633	0.6297	11.0044	0.1696	11.0049	-0.1465	10.939	-0.8948	11.0316	-0.9285	11.0315	-0.3556	11.0492	0
11.0624	0	11.0443	0	11.0891	0.0285	11.135	-0.2111	11.131	-0.2305	11.1617	-0.4075	11.1172	-0.3861	11.1069	-0.4237	11.1243	-0.4746	11.1054	-0.6653	11.1176	-0.6073	11.112	-0.7464	11.1474	-1.3378	11.1401	0.3897	11.1252	0.4748	11.1712	0.502	11.1499	0.562	11.0633	0.639	11.1044	0.1644	11.1049	-0.1517	11.039	-0.9044	11.1316	-0.9227	11.1315	-0.3594	11.1492	0
11.1624	0	11.1443	0	11.1891	0.0163	11.235	-0.2191	11.231	-0.2389	11.2617	-0.4135	11.2172	-0.3958	11.2069	-0.4225	11.2243	-0.4836	11.2054	-0.6802	11.2176	-0.6091	11.212	-0.7671	11.2474	-1.3529	11.2401	0.3943	11.2252	0.4671	11.2712	0.5082	11.2499	0.566	11.1633	0.642	11.2044	0.1601	11.2049	-0.1482	11.139	-0.9056	11.2316	-0.9174	11.2315	-0.3453	11.2492	0
11.2624	0	11.2443	0	11.2891	0.0123	11.335	-0.2198	11.331	-0.2321	11.3617	-0.4061	11.3172	-0.3899	11.3069	-0.4252	11.3243	-0.4851	11.3054	-0.6848	11.3176	-0.611	11.312	-0.7706	11.3474	-1.3487	11.3401	0.396	11.3252	0.4651	11.3712	0.5122	11.3499	0.5687	11.2633	0.6356	11.3044	0.1519	11.3049	-0.1502	11.239	-0.9009	11.3316	-0.8971	11.3315	-0.3338	11.3492	0
11.3624	0	11.3443	0	11.3891	0.024	11.435	-0.2081	11.431	-0.2321	11.4617	-0.4017	11.4172	-0.3899	11.4069	-0.4174	11.4243	-0.4734	11.4054	-0.6671	11.4176	-0.611	11.412	-0.7706	11.4474	-1.3487	11.4401	0.4045	11.4252	0.4843	11.4712	0.5193	11.4499	0.5777	11.3633	0.6392	11.4044	0.1681	11.4049	-0.1323	11.339	-0.8993	11.4316	-0.8775	11.4315	-0.3149	11.4492	0
11.4624	0	11.4443	0	11.4891	0.024	11.535	-0.2081	11.531	-0.224	11.5617	-0.4017	11.5172	-0.3782	11.5069	-0.4174	11.5243	-0.4734	11.5054	-0.6653	11.5176	-0.5993	11.512	-0.7589	11.5474	-1.3424	11.5401	0.4053	11.5252	0.4961	11.5712	0.5275	11.5499	0.5777	11.4633	0.6548	11.5044	0.1722	11.5049	-0.1283	11.439	-0.8909	11.5316	-0.868	11.5315	-0.293	11.5492	0
11.5624	0	11.5443	0	11.5891	0.024	11.635	-0.2081	11.631	-0.2282	11.6617	-0.4017	11.6172	-0.3782	11.6069	-0.4273	11.6243	-0.4734	11.6054	-0.6653	11.6176	-0.5993	11.612	-0.7589	11.6474	-1.3448	11.6401	0.4127	11.6252	0.4996	11.6712	0.5277	11.6499	0.5873	11.5633	0.655	11.6044	0.1793	11.6049	-0.1273	11.539	-0.89	11.6316	-0.8549	11.6315	-0.2859	11.6492	0
11.6624	0	11.6443	0	11.6891	0.024	11.735	-0.2081	11.731	-0.2282	11.7617	-0.39	11.7172	-0.3881	11.7069	-0.4174	11.7243	-0.4734	11.7054	-0.6634	11.7176	-0.5914	11.712	-0.7511	11.7474	-1.3448	11.7401	0.4058	11.7252	0.4957	11.7712	0.535	11.7499	0.5816	11.6633	0.6675	11.7044	0.1864	11.7049	-0.1297	11.639	-0.8767	11.7316	-0.8658	11.7315	-0.2771	11.7492	0
11.7624	0	11.7443	0	11.7891	0.024	11.835	-0.2067	11.831	-0.2164	11.8617	-0.39	11.8172	-0.3821	11.8069	-0.4174	11.8243	-0.4616	11.8054	-0.6653	11.8176	-0.5914	11.812	-0.7511	11.8474	-1.337	11.8401	0.4131	11.8252	0.5061	11.8712	0.535	11.8499	0.5933	11.7633	0.6702	11.8044	0.1778	11.8049	-0.1204	11.739	-0.8816	11.8316	-0.8485	11.8315	-0.2696	11.8492	0
11.8624	0	11.8443	0	11.8891	0.0319	11.935	-0.212	11.931	-0.2164	11.9617	-0.3908	11.9172	-0.3821	11.9069	-0.4096	11.9243	-0.4616	11.9054	-0.6535	11.9176	-0.5914	11.912	-0.7511	11.9474	-1.3254	11.9401	0.4131	11.9252	0.5061	11.9712	0.535	11.9499	0.5933	11.8633	0.6743	11.9044	0.1761	11.9049	-0.1204	11.839	-0.8822	11.9316	-0.8467	11.9315	-0.249	11.9492	0
11.9624	0	11.9443	0	11.9891	0.0298	12.035	-0.2044	12.031	-0.2181	12.0617	-0.39	12.0172	-0.392	12.0069	-0.4124	12.0243	-0.4476	12.0054	-0.6563	12.0176	-0.5831	12.012	-0.7424	12.0474	-1.3304	12.0401	0.4131	12.0252	0.5139	12.0712	0.5338	12.0499	0.5887	11.9633	0.6743	12.0044	0.1761	12.0049	-0.1126	11.939	-0.8743	12.0316	-0.8407	12.0315	-0.2383	12.0492	0
12.0624	0	12.0443	0	12.0891	0.0189	12.135	-0.2219	12.131	-0.2413	12.1617	-0.4056	12.1172	-0.3965	12.1069	-0.426	12.1243	-0.4618	12.1054	-0.6696	12.1176	-0.5981	12.112	-0.7637	12.1474	-1.3487	12.1401	0.4201	12.1252	0.5099	12.1712	0.5396	12.1499	0.5921	12.0633	0.6853	12.1044	0.1911	12.1049	-0.1155	12.039	-0.8743	12.1316	-0.8332	12.1315	-0.2316	12.1492	0
12.1624	0	12.1443	0	12.1891	0.0201	12.235	-0.2237	12.231	-0.2321	12.2617	-0.4005	12.2172	-0.4016	12.2069	-0.4213	12.2243	-0.4655	12.2054	-0.6653	12.2176	-0.6032	12.212	-0.7706	12.2474	-1.349	12.2401	0.4279	12.2252	0.5156	12.2712	0.5395	12.2499	0.6012	12.1633	0.6821	12.2044	0.1954	12.2049	-0.1127	12.139	-0.879	12.2316	-0.8189	12.2315	-0.3181	12.2492	0
12.2624	0	12.2443	0	12.2891	0.0201	12.335	-0.2159	12.331	-0.2321	12.3617	-0.4056	12.3172	-0.3899	12.3069	-0.4213	12.3243	-0.4538	12.3054	-0.6575	12.3176	-0.5954	12.312	-0.7628	12.3474	-1.3526	12.3401	0.4277	12.3252	0.5295	12.3712	0.5441	12.3499	0.6011	12.2633	0.6978	12.3044	0.2073	12.3049	-0.1087	12.239	-0.8596	12.3316	-0.8055	12.3315	-0.3055	12.3492	0
12.3624	0	12.3443	0	12.3891	0.0201	12.435	-0.2159	12.431	-0.2243	12.4617	-0.4056	12.4172	-0.3899	12.4069	-0.4213	12.4243	-0.4538	12.4054	-0.6575	12.4176	-0.6036	12.412	-0.7628	12.4474	-1.3409	12.4401	0.4142	12.4252	0.5206	12.4712	0.5353	12.4499	0.5973	12.3633	0.7012	12.4044	0.2009	12.4049	-0.1035	12.339	-0.8587	12.4316	-0.7957	12.4315	-0.3066	12.4492	0
12.4624	0	12.4443	0	12.4891	0.0201	12.535	-0.2042	12.531	-0.2243	12.5617	-0.3953	12.5172	-0.3821	12.5069	-0.4135	12.5243	-0.4538	12.5054	-0.6575	12.5176	-0.5954	12.512	-0.7511	12.5474	-1.3411	12.5401	0.4147	12.5252	0.5269	12.5712	0.538	12.5499	0.5991	12.4633	0.6941	12.5044	0.1966	12.5049	-0.1077	12.439	-0.8692	12.5316	-0.7885	12.5315	-0.2962	12.5492	0
12.5624	0	12.5443	0	12.5891	0.0166	12.635	-0.2156	12.631	-0.2347	12.6617	-0.4017	12.6172	-0.3977	12.6069	-0.4184	12.6243	-0.4523	12.6054	-0.6505	12.6176	-0.6011	12.612	-0.7563	12.6474	-1.337	12.6401	0.4204	12.6252	0.5319	12.6712	0.5428	12.6499	0.6051	12.5633	0.6965	12.6044	0.2007	12.6049	-0.0958	12.539	-0.8611	12.6316	-0.7715	12.6315	-0.2675	12.6492	0
12.6624	0	12.6443	0	12.6891	0.0185	12.735	-0.2198	12.731	-0.2282	12.7617	-0.3939	12.7172	-0.3899	12.7069	-0.4162	12.7243	-0.4538	12.7054	-0.6535	12.7176	-0.5914	12.712	-0.7589	12.7474	-1.3424	12.7401	0.4326	12.7252	0.5334	12.7712	0.5528	12.7499	0.605	12.6633	0.7017	12.7044	0.2151	12.7049	-0.0931	12.639	-0.8618	12.7316	-0.7685	12.7315	-0.2579	12.7492	0
12.7624	0	12.7443	0	12.7891	0.0162	12.835	-0.2081	12.831	-0.2282	12.8617	-0.3939	12.8172	-0.3899	12.8069	-0.4174	12.8243	-0.4538	12.8054	-0.6535	12.8176	-0.5914	12.812	-0.7589	12.8474	-1.337	12.8401	0.4255	12.8252	0.5275	12.8712	0.5467	12.8499	0.609	12.7633	0.7123	12.8044	0.2108	12.8049	-0.0974	12.739	-0.8626	12.8316	-0.769	12.8315	-0.2469	12.8492	0
12.8624	0	12.8443	0	12.8891	0.0218	12.935	-0.2081	12.931	-0.2282	12.9617	-0.3939	12.9172	-0.3821	12.9069	-0.4174	12.9243	-0.4421	12.9054	-0.6547	12.9176	-0.5836	12.912	-0.7616	12.9474	-1.337	12.9401	0.4248	12.9252	0.5256	12.9712	0.5447	12.9499	0.6089	12.8633	0.7056	12.9044	0.2073	12.9049	-0.1071	12.839	-0.8696	12.9316	-0.7587	12.9315	-0.2273	12.9492	0
12.9624	0	12.9443	0	12.9891	0.0263	13.035	-0.2145	13.031	-0.2259	13.0617	-0.3983	13.0172	-0.3821	13.0069	-0.4174	13.0243	-0.4421	13.0054	-0.6575	13.0176	-0.5836	13.012	-0.7511	13.0474	-1.337	13.0401	0.4244	13.0252	0.5304	13.0712	0.5474	13.0499	0.6078	12.9633	0.7043	13.0044	0.2023	13.0049	-0.1021	12.939	-0.8704	13.0316	-0.7583	13.0315	-0.2263	13.0492	0
13.0624	0	13.0443	0	13.0891	0.024	13.135	-0.212	13.131	-0.2321	13.1617	-0.39	13.1172	-0.3887	13.1069	-0.4096	13.1243	-0.4421	13.1054	-0.6575	13.1176	-0.5836	13.112	-0.7511	13.1474	-1.3253	13.1401	0.4318	13.1252	0.5351	13.1712	0.5545	13.1499	0.6168	13.0633	0.7056	13.1044	0.2111	13.1049	-0.101	13.039	-0.8669	13.1316	-0.7407	13.1315	-0.2094	13.1492	0
13.1624	0	13.1443	0	13.1891	0.024	13.235	-0.212	13.231	-0.2204	13.2617	-0.39	13.2172	-0.3899	13.2069	-0.4096	13.2243	-0.4421	13.2054	-0.6457	13.2176	-0.5836	13.212	-0.7511	13.2474	-1.3253	13.2401	0.4326	13.2252	0.5373	13.2712	0.5545	13.2499	0.6168	13.1633	0.7134	13.2044	0.2151	13.2049	-0.097	13.139	-0.8596	13.2316	-0.7262	13.2315	-0.1993	13.2492	0
13.2624	0	13.2443	0	13.2891	0.024	13.335	-0.212	13.331	-0.2204	13.3617	-0.3921	13.3172	-0.3782	13.3069	-0.4096	13.3243	-0.4343	13.3054	-0.6457	13.3176	-0.5801	13.312	-0.7393	13.3474	-1.3178	13.3401	0.4444	13.3252	0.5373	13.3712	0.5545	13.3499	0.6285	13.2633	0.721	13.3044	0.2151	13.3049	-0.0892	13.239	-0.8682	13.3316	-0.7274	13.3315	-0.1883	13.3492	0
13.3624	0	13.3443	0	13.3891	0.0188	13.435	-0.2109	13.431	-0.2305	13.4617	-0.3939	13.4172	-0.3867	13.4069	-0.4151	13.4243	-0.4437	13.4054	-0.6529	13.4176	-0.5922	13.412	-0.7473	13.4474	-1.3373	13.4401	0.4444	13.4252	0.5451	13.4712	0.5636	13.4499	0.6284	13.3633	0.7368	13.4044	0.2151	13.4049	-0.0892	13.339	-0.8704	13.4316	-0.7079	13.4315	-0.1702	13.4492	0
13.4624	0	13.4443	0	13.4891	0.024	13.535	-0.212	13.531	-0.2243	13.5617	-0.3939	13.5172	-0.3899	13.5069	-0.4114	13.5243	-0.446	13.5054	-0.6575	13.5176	-0.5875	13.512	-0.7581	13.5474	-1.3409	13.5401	0.4337	13.5252	0.5362	13.5712	0.5545	13.5499	0.6168	13.4633	0.7352	13.5044	0.2204	13.5049	-0.084	13.439	-0.8626	13.5316	-0.7058	13.5315	-0.1763	13.5492	0
13.5624	0	13.5443	0	13.5891	0.0157	13.635	-0.2106	13.631	-0.2243	13.6617	-0.3939	13.6172	-0.3899	13.6069	-0.4195	13.6243	-0.4343	13.6054	-0.6496	13.6176	-0.5875	13.612	-0.7511	13.6474	-1.3292	13.6401	0.4326	13.6252	0.5515	13.6712	0.5627	13.6499	0.6168	13.5633	0.7251	13.6044	0.2151	13.6049	-0.0985	13.539	-0.8732	13.6316	-0.7099	13.6315	-0.1623	13.6492	0
13.6624	0	13.6443	0	13.6891	0.0123	13.735	-0.2159	13.731	-0.2181	13.7617	-0.3836	13.7172	-0.3821	13.7069	-0.4213	13.7243	-0.4343	13.7054	-0.6496	13.7176	-0.5875	13.712	-0.7511	13.7474	-1.3294	13.7401	0.4342	13.7252	0.5479	13.7712	0.5637	13.7499	0.6263	13.6633	0.7254	13.7044	0.2161	13.7049	-0.0999	13.639	-0.8743	13.7316	-0.6986	13.7315	-0.1478	13.7492	0
13.7624	0	13.7443	0	13.7891	0.0166	13.835	-0.223	13.831	-0.231	13.8617	-0.3966	13.8172	-0.3878	13.8069	-0.4145	13.8243	-0.4405	13.8054	-0.6427	13.8176	-0.5815	13.812	-0.7563	13.8474	-1.337	13.8401	0.4406	13.8252	0.5519	13.8712	0.5623	13.8499	0.6246	13.7633	0.7266	13.8044	0.2159	13.8049	-0.1001	13.739	-0.8611	13.8316	-0.6919	13.8315	-0.1404	13.8492	0
13.8624	0	13.8443	0	13.8891	0.0123	13.935	-0.2237	13.931	-0.2321	13.9617	-0.4017	13.9172	-0.3881	13.9069	-0.4174	13.9243	-0.4343	13.9054	-0.6457	13.9176	-0.5891	13.912	-0.7471	13.9474	-1.3292	13.9401	0.4405	13.9252	0.5529	13.9712	0.5623	13.9499	0.6363	13.8633	0.7329	13.9044	0.2151	13.9049	-0.0931	13.839	-0.8625	13.9316	-0.6871	13.9315	-0.118	13.9492	0
13.9624	0	13.9443	0	13.9891	0.0123	14.035	-0.2163	14.031	-0.224	14.0617	-0.4017	14.0172	-0.3899	14.0069	-0.4174	14.0243	-0.4441	14.0054	-0.6457	14.0176	-0.5914	14.012	-0.7471	14.0474	-1.3292	14.0401	0.4522	14.0252	0.5607	14.0712	0.5629	14.0499	0.6363	13.9633	0.738	14.0044	0.2269	14.0049	-0.0931	13.939	-0.8626	14.0316	-0.6688	14.0315	-0.1158	14.0492	0
14.0624	0	14.0443	0	14.0891	0.0067	14.135	-0.2198	14.131	-0.2282	14.1617	-0.3939	14.1172	-0.3899	14.1069	-0.4096	14.1243	-0.4362	14.1054	-0.6379	14.1176	-0.5914	14.112	-0.7471	14.1474	-1.3175	14.1401	0.4546	14.1252	0.5627	14.1712	0.5786	14.1499	0.639	14.0633	0.7411	14.1044	0.2283	14.1049	-0.0916	14.039	-0.8626	14.1316	-0.6549	14.1315	-0.0956	14.1492	0
14.1624	0	14.1443	0	14.1891	0.0162	14.235	-0.2198	14.231	-0.2204	14.2617	-0.3939	14.2172	-0.3821	14.2069	-0.4096	14.2243	-0.4226	14.2054	-0.6379	14.2176	-0.5836	14.212	-0.7499	14.2474	-1.3175	14.2401	0.4631	14.2252	0.5703	14.2712	0.5832	14.2499	0.648	14.1633	0.7564	14.2044	0.2437	14.2049	-0.0854	14.139	-0.8485	14.2316	-0.6392	14.2315	0.0211	14.2492	0
14.2624	0	14.2443	0	14.2891	0.0162	14.335	-0.2198	14.331	-0.2204	14.3617	-0.3939	14.3172	-0.3821	14.3069	-0.4096	14.3243	-0.4226	14.3054	-0.6439	14.3176	-0.5836	14.312	-0.7511	14.3474	-1.3175	14.3401	0.4532	14.3252	0.5753	14.3712	0.574	14.3499	0.648	14.2633	0.7625	14.3044	0.2516	14.3049	-0.0762	14.239	-0.8401	14.3316	-0.6454	14.3315	0.0247	14.3492	0
14.3624	0	14.3443	0	14.3891	0.0162	14.435	-0.212	14.431	-0.2204	14.4617	-0.3822	14.4172	-0.3887	14.4069	-0.3979	14.4243	-0.4109	14.4054	-0.634	14.4176	-0.5719	14.412	-0.7511	14.4474	-1.3111	14.4401	0.4522	14.4252	0.5725	14.4712	0.574	14.4499	0.648	14.3633	0.7525	14.4044	0.2464	14.4049	-0.0814	14.339	-0.8592	14.4316	-0.6415	14.4315	0.0312	14.4492	0
14.4624	0	14.4443	0	14.4891	0.0162	14.535	-0.2184	14.531	-0.2086	14.5617	-0.3842	14.5172	-0.3782	14.5069	-0.3979	14.5243	-0.4109	14.5054	-0.634	14.5176	-0.5719	14.512	-0.7511	14.5474	-1.3139	14.5401	0.4639	14.5252	0.5725	14.5712	0.5801	14.5499	0.648	14.4633	0.7525	14.5044	0.2464	14.5049	-0.0814	14.439	-0.8548	14.5316	-0.6298	14.5315	0.0422	14.5492	0
14.5624	0	14.5443	0	14.5891	0.0188	14.635	-0.2226	14.631	-0.2188	14.6617	-0.4005	14.6172	-0.3867	14.6069	-0.4052	14.6243	-0.4202	14.6054	-0.6412	14.6176	-0.5805	14.612	-0.7473	14.6474	-1.3175	14.6401	0.4568	14.6252	0.5665	14.6712	0.574	14.6499	0.6527	14.5633	0.7514	14.6044	0.2421	14.6049	-0.0857	14.539	-0.8548	14.6316	-0.6167	14.6315	0.0443	14.6492	0
14.6624	0	14.6443	0	14.6891	0.0123	14.735	-0.2237	14.731	-0.2259	14.7617	-0.3978	14.7172	-0.3899	14.7069	-0.4018	14.7243	-0.4148	14.7054	-0.6457	14.7176	-0.5758	14.712	-0.7511	14.7474	-1.3175	14.7401	0.4639	14.7252	0.5764	14.7712	0.574	14.7499	0.6558	14.6633	0.7446	14.7044	0.2386	14.7049	-0.0775	14.639	-0.8618	14.7316	-0.6168	14.7315	0.0539	14.7492	0
14.7624	0	14.7443	0	14.7891	0.004	14.835	-0.2237	14.831	-0.2243	14.8617	-0.3984	14.8172	-0.3782	14.8069	-0.4018	14.8243	-0.4148	14.8054	-0.634	14.8176	-0.584	14.812	-0.7511	14.8474	-1.3175	14.8401	0.4639	14.8252	0.5764	14.8712	0.5861	14.8499	0.6559	14.7633	0.7601	14.8044	0.2386	14.8049	-0.0775	14.739	-0.8572	14.8316	-0.6063	14.8315	0.056	14.8492	0
14.8624	0	14.8443	0	14.8891	0.011	14.935	-0.2308	14.931	-0.2269	14.9617	-0.39	14.9172	-0.3903	14.9069	-0.4037	14.9243	-0.4172	14.9054	-0.6448	14.9176	-0.578	14.912	-0.7453	14.9474	-1.3206	14.9401	0.4655	14.9252	0.5872	14.9712	0.5888	14.9499	0.6576	14.8633	0.7644	14.9044	0.2513	14.9049	-0.0765	14.839	-0.8587	14.9316	-0.5932	14.9315	0.0639	14.9492	0
14.9624	0	14.9443	0	14.9891	0.0072	15.035	-0.2272	15.031	-0.2351	15.0617	-0.3983	15.0172	-0.3886	15.0069	-0.406	15.0243	-0.4198	15.0054	-0.6439	15.0176	-0.5824	15.012	-0.7566	15.0474	-1.3136	15.0401	0.4712	15.0252	0.6023	15.0712	0.591	15.0499	0.6636	14.9633	0.7668	15.0044	0.2554	15.0049	-0.0738	14.939	-0.8571	15.0316	-0.5899	15.0315	0.0802	15.0492	0
15.0624	0	15.0443	0	15.0891	0.0045	15.135	-0.2276	15.131	-0.2282	15.1617	-0.4017	15.1172	-0.3899	15.1069	-0.4096	15.1243	-0.4226	15.1054	-0.6457	15.1176	-0.5836	15.112	-0.7471	15.1474	-1.3136	15.1401	0.461	15.1252	0.5948	15.1712	0.5818	15.1499	0.6637	15.0633	0.7703	15.1044	0.2516	15.1049	-0.0801	15.039	-0.8437	15.1316	-0.5886	15.1315	0.0737	15.1492	0
15.1624	0	15.1443	0	15.1891	0.0123	15.235	-0.2198	15.231	-0.2282	15.2617	-0.4017	15.2172	-0.3899	15.2069	-0.4096	15.2243	-0.4226	15.2054	-0.6457	15.2176	-0.5719	15.212	-0.7471	15.2474	-1.3057	15.2401	0.4511	15.2252	0.592	15.2712	0.5818	15.2499	0.6637	15.1633	0.772	15.2044	0.2464	15.2049	-0.0853	15.139	-0.8536	15.2316	-0.5829	15.2315	0.0877	15.2492	0
15.2624	0	15.2443	0	15.2891	0.0123	15.335	-0.2263	15.331	-0.2282	15.3617	-0.39	15.3172	-0.3899	15.3069	-0.4096	15.3243	-0.4148	15.3054	-0.634	15.3176	-0.5719	15.312	-0.7471	15.3474	-1.3057	15.3401	0.4689	15.3252	0.592	15.3712	0.5818	15.3499	0.6637	15.2633	0.772	15.3044	0.2542	15.3049	-0.0853	15.239	-0.8643	15.3316	-0.5777	15.3315	0.0912	15.3492	0
15.3624	0	15.3443	0	15.3891	0.0067	15.435	-0.2315	15.431	-0.2259	15.4617	-0.39	15.4172	-0.3782	15.4069	-0.4096	15.4243	-0.4148	15.4054	-0.634	15.4176	-0.5774	15.412	-0.7577	15.4474	-1.3057	15.4401	0.4717	15.4252	0.592	15.4712	0.5818	15.4499	0.6637	15.3633	0.772	15.4044	0.2542	15.4049	-0.0736	15.339	-0.8665	15.4316	-0.5594	15.4315	0.1008	15.4492	0
15.4624	0	15.4443	0	15.4891	0.0162	15.535	-0.2315	15.531	-0.2321	15.5617	-0.3822	15.5172	-0.3881	15.5069	-0.4018	15.5243	-0.4148	15.5054	-0.634	15.5176	-0.5719	15.512	-0.7471	15.5474	-1.3021	15.5401	0.4717	15.5252	0.6037	15.5712	0.5885	15.5499	0.6714	15.4633	0.772	15.5044	0.2542	15.5049	-0.0736	15.439	-0.8548	15.5316	-0.5594	15.5315	0.1093	15.5492	0
15.5624	0	15.5443	0	15.5891	0.0162	15.635	-0.2198	15.631	-0.2204	15.6617	-0.3901	15.6172	-0.3821	15.6069	-0.4018	15.6243	-0.403	15.6054	-0.6262	15.6176	-0.5719	15.612	-0.7471	15.6474	-1.306	15.6401	0.467	15.6252	0.5998	15.6712	0.5865	15.6499	0.6664	15.5633	0.7713	15.6044	0.2513	15.6049	-0.0686	15.539	-0.8548	15.6316	-0.5541	15.6315	0.1065	15.6492	0
15.6624	0	15.6443	0	15.6891	0.0044	15.735	-0.2269	15.731	-0.2271	15.7617	-0.4017	15.7172	-0.3878	15.7069	-0.4067	15.7243	-0.4093	15.7054	-0.631	15.7176	-0.5776	15.712	-0.7446	15.7474	-1.3136	15.7401	0.4826	15.7252	0.6054	15.7712	0.5935	15.7499	0.6754	15.6633	0.7798	15.7044	0.2719	15.7049	-0.0659	15.639	-0.8658	15.7316	-0.5376	15.7315	0.113	15.7492	0
15.7624	0	15.7443	0	15.7891	-0.0033	15.835	-0.2241	15.831	-0.2282	15.8617	-0.4017	15.8172	-0.3965	15.8069	-0.4045	15.8243	-0.4109	15.8054	-0.634	15.8176	-0.568	15.812	-0.7471	15.8474	-1.3136	15.8401	0.4834	15.8252	0.6154	15.8712	0.6053	15.8499	0.6754	15.7633	0.7876	15.8044	0.2776	15.8049	-0.0618	15.739	-0.8596	15.8316	-0.5282	15.8315	0.1242	15.8492	0
15.8624	0	15.8443	0	15.8891	-0.0033	15.935	-0.2276	15.931	-0.2201	15.9617	-0.39	15.9172	-0.3977	15.9069	-0.4057	15.9243	-0.403	15.9054	-0.634	15.9176	-0.568	15.912	-0.7471	15.9474	-1.3057	15.9401	0.4834	15.9252	0.6154	15.9712	0.6027	15.9499	0.6753	15.8633	0.7927	15.9044	0.2776	15.9049	-0.0618	15.839	-0.8509	15.9316	-0.5263	15.9315	0.1264	15.9492	0
15.9624	0	15.9443	0	15.9891	0.0084	16.035	-0.2341	16.031	-0.2243	16.0617	-0.39	16.0172	-0.386	16.0069	-0.4057	16.0243	-0.403	16.0054	-0.6283	16.0176	-0.5602	16.012	-0.7471	16.0474	-1.3057	16.0401	0.4728	16.0252	0.6065	16.0712	0.5935	16.0499	0.6754	15.9633	0.8016	16.0044	0.2712	16.0049	-0.0629	15.939	-0.8509	16.0316	-0.53	16.0315	0.1231	16.0492	0
16.0624	0	16.0443	0	16.0891	0	16.135	-0.2393	16.131	-0.2164	16.1617	-0.3959	16.1172	-0.386	16.1069	-0.4057	16.1243	-0.3913	16.1054	-0.6301	16.1176	-0.5602	16.112	-0.746	16.1474	-1.2943	16.1401	0.4717	16.1252	0.6037	16.1712	0.5935	16.1499	0.6754	16.0633	0.7915	16.1044	0.2659	16.1049	-0.0697	16.039	-0.8614	16.1316	-0.5204	16.1315	0.132	16.1492	0
16.1624	0	16.1443	0	16.1891	-0.0072	16.235	-0.2355	16.231	-0.224	16.2617	-0.3979	16.2172	-0.3923	16.2069	-0.3994	16.2243	-0.3983	16.2054	-0.6354	16.2176	-0.5748	16.212	-0.753	16.2474	-1.3026	16.2401	0.4834	16.2252	0.6037	16.2712	0.5941	16.2499	0.6823	16.1633	0.7915	16.2044	0.2659	16.2049	-0.0697	16.139	-0.8509	16.2316	-0.5192	16.2315	0.1406	16.2492	0
16.2624	0	16.2443	0	16.2891	-0.002	16.335	-0.232	16.331	-0.2265	16.3617	-0.3939	16.3172	-0.3912	16.3069	-0.3997	16.3243	-0.3962	16.3054	-0.6281	16.3176	-0.5654	16.312	-0.7526	16.3474	-1.2979	16.3401	0.4858	16.3252	0.6057	16.3712	0.6099	16.3499	0.6898	16.2633	0.7919	16.3044	0.2752	16.3049	-0.0682	16.239	-0.8509	16.3316	-0.5065	16.3315	0.1441	16.3492	0
16.3624	0	16.3443	0	16.3891	0.0006	16.435	-0.2315	16.431	-0.2321	16.4617	-0.3939	16.4172	-0.392	16.4069	-0.3979	16.4243	-0.3874	16.4054	-0.6262	16.4176	-0.5641	16.412	-0.7432	16.4474	-1.2901	16.4401	0.4943	16.4252	0.625	16.4712	0.6144	16.4499	0.6987	16.3633	0.8071	16.4044	0.2814	16.4049	-0.0542	16.339	-0.858	16.4316	-0.4868	16.4315	0.1539	16.4492	0
16.4624	0	16.4443	0	16.4891	-0.005	16.535	-0.228	16.531	-0.2204	16.5617	-0.3939	16.5172	-0.3938	16.5069	-0.3979	16.5243	-0.3874	16.5054	-0.6262	16.5176	-0.5641	16.512	-0.7503	16.5474	-1.2901	16.5401	0.4845	16.5252	0.6278	16.5712	0.6053	16.5499	0.6949	16.4633	0.8209	16.5044	0.279	16.5049	-0.0567	16.439	-0.844	16.5316	-0.4969	16.5315	0.148	16.5492	0
16.5624	0	16.5443	0	16.5891	-0.0072	16.635	-0.2315	16.631	-0.2204	16.6617	-0.3822	16.6172	-0.3938	16.6069	-0.3901	16.6243	-0.3874	16.6054	-0.6145	16.6176	-0.5641	16.612	-0.7511	16.6474	-1.2784	16.6401	0.4912	16.6252	0.6272	16.6712	0.6053	16.6499	0.6949	16.5633	0.815	16.6044	0.2829	16.6049	-0.0618	16.539	-0.8536	16.6316	-0.4891	16.6315	0.1555	16.6492	0
16.6624	0	16.6443	0	16.6891	0.0045	16.735	-0.2198	16.731	-0.2125	16.7617	-0.3887	16.7172	-0.3821	16.7069	-0.3901	16.7243	-0.3856	16.7054	-0.6145	16.7176	-0.5563	16.712	-0.7511	16.7474	-1.2784	16.7401	0.4912	16.7252	0.6272	16.7712	0.6114	16.7499	0.6949	16.6633	0.815	16.7044	0.2855	16.7049	-0.0501	16.639	-0.8548	16.7316	-0.4879	16.7315	0.164	16.7492	0
16.7624	0	16.7443	0	16.7891	0.0045	16.835	-0.2198	16.831	-0.2181	16.8617	-0.3939	16.8172	-0.3821	16.8069	-0.3901	16.8243	-0.3874	16.8054	-0.6145	16.8176	-0.5618	16.812	-0.7393	16.8474	-1.2784	16.8401	0.4753	16.8252	0.6212	16.8712	0.6053	16.8499	0.6988	16.7633	0.8217	16.8044	0.2929	16.8049	-0.0545	16.739	-0.8548	16.8316	-0.4838	16.8315	0.159	16.8492	0
16.8624	0	16.8443	0	16.8891	0.0045	16.935	-0.2263	16.931	-0.2243	16.9617	-0.3861	16.9172	-0.3887	16.9069	-0.3901	16.9243	-0.3874	16.9054	-0.6067	16.9176	-0.5524	16.912	-0.7393	16.9474	-1.2784	16.9401	0.4834	16.9252	0.6193	16.9712	0.6057	16.9499	0.6988	16.8633	0.815	16.9044	0.2894	16.9049	-0.0673	16.839	-0.8501	16.9316	-0.4774	16.9315	0.1576	16.9492	0
16.9624	0	16.9443	0	16.9891	0.004	17.035	-0.2315	17.031	-0.2243	17.0617	-0.3861	17.0172	-0.3821	17.0069	-0.3901	17.0243	-0.3757	17.0054	-0.6157	17.0176	-0.5524	17.012	-0.7393	17.0474	-1.2721	17.0401	0.485	17.0252	0.6285	17.0712	0.6084	17.0499	0.7006	16.9633	0.8152	17.0044	0.2903	17.0049	-0.0687	16.939	-0.8572	17.0316	-0.4642	17.0315	0.1686	17.0492	0
17.0624	0	17.0443	0	17.0891	0.0006	17.135	-0.2315	17.131	-0.2162	17.1617	-0.3861	17.1172	-0.3821	17.1069	-0.3901	17.1243	-0.3679	17.1054	-0.6067	17.1176	-0.5524	17.112	-0.7393	17.1474	-1.2745	17.1401	0.4907	17.1252	0.6335	17.1712	0.6131	17.1499	0.7066	17.0633	0.8176	17.1044	0.2945	17.1049	-0.0645	17.039	-0.8571	17.1316	-0.4493	17.1315	0.1825	17.1492	0
17.1624	0	17.1443	0	17.1891	0.0006	17.235	-0.2237	17.231	-0.2204	17.2617	-0.3758	17.2172	-0.3704	17.2069	-0.3784	17.2243	-0.3745	17.2054	-0.6067	17.2176	-0.5524	17.212	-0.7421	17.2474	-1.2747	17.2401	0.4912	17.2252	0.635	17.2712	0.6222	17.2499	0.7065	17.1633	0.8228	17.2044	0.2972	17.2049	-0.0618	17.139	-0.8515	17.2316	-0.4501	17.2315	0.1849	17.2492	0
17.2624	0	17.2443	0	17.2891	-0.0085	17.335	-0.2308	17.331	-0.2271	17.3617	-0.3822	17.3172	-0.3761	17.3069	-0.3832	17.3243	-0.3819	17.3054	-0.6114	17.3176	-0.5503	17.312	-0.7485	17.3474	-1.2745	17.3401	0.4806	17.3252	0.6441	17.3712	0.6131	17.3499	0.6949	17.2633	0.8328	17.3044	0.2968	17.3049	-0.0606	17.239	-0.8509	17.3316	-0.4402	17.3315	0.1753	17.3492	0
17.3624	0	17.3443	0	17.3891	-0.015	17.435	-0.2198	17.431	-0.2204	17.4617	-0.3822	17.4172	-0.3782	17.4069	-0.3862	17.4243	-0.3718	17.4054	-0.6145	17.4176	-0.5524	17.412	-0.7511	17.4474	-1.2745	17.4401	0.4962	17.4252	0.6428	17.4712	0.6131	17.4499	0.7027	17.3633	0.8228	17.4044	0.2933	17.4049	-0.072	17.339	-0.8592	17.4316	-0.4488	17.4315	0.1828	17.4492	0
17.4624	0	17.4443	0	17.4891	-0.0033	17.535	-0.2263	17.531	-0.2204	17.5617	-0.3866	17.5172	-0.3782	17.5069	-0.3862	17.5243	-0.3718	17.5054	-0.6028	17.5176	-0.5606	17.512	-0.7393	17.5474	-1.2745	17.5401	0.499	17.5252	0.6428	17.5712	0.6131	17.5499	0.7027	17.4633	0.8228	17.5044	0.2933	17.5049	-0.0736	17.439	-0.8626	17.5316	-0.4384	17.5315	0.1849	17.5492	0
17.5624	0	17.5443	0	17.5891	-0.0033	17.635	-0.2315	17.631	-0.2259	17.6617	-0.3814	17.6172	-0.3764	17.6069	-0.3784	17.6243	-0.364	17.6054	-0.6028	17.6176	-0.5641	17.612	-0.7393	17.6474	-1.2744	17.6401	0.499	17.6252	0.6428	17.6712	0.6114	17.6499	0.7027	17.5633	0.8228	17.6044	0.3011	17.6049	-0.0618	17.539	-0.8626	17.6316	-0.4305	17.6315	0.1913	17.6492	0
17.6624	0	17.6443	0	17.6891	-0.0013	17.735	-0.2274	17.731	-0.2164	17.7617	-0.3764	17.7172	-0.3749	17.7069	-0.3755	17.7243	-0.3604	17.7054	-0.5922	17.7176	-0.5491	17.712	-0.7363	17.7474	-1.258	17.7401	0.5037	17.7252	0.6368	17.7712	0.6131	17.7499	0.6949	17.6633	0.8217	17.7044	0.2968	17.7049	-0.0662	17.639	-0.8626	17.7316	-0.4351	17.7315	0.1863	17.7492	0
17.7624	0	17.7443	0	17.7891	-0.0039	17.835	-0.2205	17.831	-0.2096	17.8617	-0.3725	17.8172	-0.3684	17.8069	-0.3693	17.8243	-0.3636	17.8054	-0.586	17.8176	-0.5426	17.812	-0.7299	17.8474	-1.2514	17.8401	0.503	17.8252	0.6428	17.8712	0.6137	17.8499	0.7066	17.7633	0.8228	17.8044	0.2933	17.8049	-0.0697	17.739	-0.8618	17.8316	-0.4188	17.8315	0.1945	17.8492	0
17.8624	0	17.8443	0	17.8891	-0.0085	17.935	-0.2347	17.931	-0.2225	17.9617	-0.3822	17.9172	-0.3672	17.9069	-0.374	17.9243	-0.3616	17.9054	-0.5904	17.9176	-0.5493	17.912	-0.7277	17.9474	-1.255	17.9401	0.5053	17.9252	0.6448	17.9712	0.6249	17.9499	0.7093	17.8633	0.8231	17.9044	0.2947	17.9049	-0.0682	17.839	-0.8626	17.9316	-0.4167	17.9315	0.1988	17.9492	0
17.9624	0	17.9443	0	17.9891	-0.0072	18.035	-0.2276	18.031	-0.2204	18.0617	-0.3705	18.0172	-0.3704	18.0069	-0.3784	18.0243	-0.364	18.0054	-0.595	18.0176	-0.5524	18.012	-0.7315	18.0474	-1.255	18.0401	0.5138	18.0252	0.6523	18.0712	0.6365	18.0499	0.7183	17.9633	0.8267	18.0044	0.3218	18.0049	-0.062	17.939	-0.8603	18.0316	-0.399	18.0315	0.2132	18.0492	0
18.0624	0	18.0443	0	18.0891	-0.0072	18.135	-0.2276	18.131	-0.2204	18.1617	-0.3705	18.1172	-0.3704	18.1069	-0.3784	18.1243	-0.364	18.1054	-0.5832	18.1176	-0.5407	18.112	-0.7269	18.1474	-1.255	18.1401	0.5147	18.1252	0.6662	18.1712	0.6365	18.1499	0.7183	18.0633	0.8462	18.1044	0.3284	18.1049	-0.0462	18.039	-0.8518	18.1316	-0.3876	18.1315	0.2162	18.1492	0
18.1624	0	18.1443	0	18.1891	-0.0128	18.235	-0.2198	18.231	-0.2086	18.2617	-0.3705	18.2172	-0.3704	18.2069	-0.3666	18.2243	-0.3562	18.2054	-0.5832	18.2176	-0.5407	18.212	-0.7276	18.2474	-1.255	18.2401	0.5264	18.2252	0.6662	18.2712	0.6482	18.2499	0.7183	18.1633	0.8462	18.2044	0.3284	18.2049	-0.0555	18.139	-0.8509	18.2316	-0.3798	18.2315	0.2258	18.2492	0
18.2624	0	18.2443	0	18.2891	-0.0033	18.335	-0.2198	18.331	-0.2086	18.3617	-0.377	18.3172	-0.3653	18.3069	-0.3666	18.3243	-0.3562	18.3054	-0.5832	18.3176	-0.5407	18.312	-0.7276	18.3474	-1.2432	18.3401	0.5264	18.3252	0.6662	18.3712	0.6457	18.3499	0.7183	18.2633	0.8462	18.3044	0.3284	18.3049	-0.0501	18.239	-0.8604	18.3316	-0.3746	18.3315	0.2357	18.3492	0
18.3624	0	18.3443	0	18.3891	-0.0033	18.435	-0.2198	18.431	-0.2141	18.4617	-0.3705	18.4172	-0.3665	18.4069	-0.3666	18.4243	-0.351	18.4054	-0.5754	18.4176	-0.5407	18.412	-0.7276	18.4474	-1.2432	18.4401	0.5157	18.4252	0.6573	18.4712	0.6365	18.4499	0.7183	18.3633	0.8446	18.4044	0.322	18.4049	-0.0567	18.339	-0.8626	18.4316	-0.3777	18.4315	0.2357	18.4492	0
18.4624	0	18.4443	0	18.4891	-0.0117	18.535	-0.2263	18.531	-0.2204	18.5617	-0.3705	18.5172	-0.3665	18.5069	-0.3666	18.5243	-0.3523	18.5054	-0.5754	18.5176	-0.5329	18.512	-0.7276	18.5474	-1.2432	18.5401	0.5225	18.5252	0.6662	18.5712	0.6369	18.5499	0.7184	18.4633	0.8345	18.5044	0.3167	18.5049	-0.0618	18.439	-0.8614	18.5316	-0.368	18.5315	0.2279	18.5492	0
18.5624	0	18.5443	0	18.5891	-0.015	18.635	-0.2315	18.631	-0.2086	18.6617	-0.3705	18.6172	-0.3587	18.6069	-0.3666	18.6243	-0.3523	18.6054	-0.5754	18.6176	-0.5329	18.612	-0.7159	18.6474	-1.2513	18.6401	0.5241	18.6252	0.6675	18.6712	0.6396	18.6499	0.7248	18.5633	0.8347	18.6044	0.3177	18.6049	-0.0609	18.539	-0.8626	18.6316	-0.3588	18.6315	0.2358	18.6492	0
18.6624	0	18.6443	0	18.6891	-0.015	18.735	-0.2198	18.731	-0.2086	18.7617	-0.3705	18.7172	-0.3685	18.7069	-0.3666	18.7243	-0.3405	18.7054	-0.5754	18.7176	-0.5329	18.712	-0.7159	18.7474	-1.2391	18.7401	0.5297	18.7252	0.6821	18.7712	0.6443	18.7499	0.7418	18.6633	0.8449	18.7044	0.331	18.7049	-0.0567	18.639	-0.8611	18.7316	-0.3516	18.7315	0.2425	18.7492	0
18.7624	0	18.7443	0	18.7891	-0.0072	18.835	-0.2198	18.831	-0.2008	18.8617	-0.3647	18.8172	-0.3704	18.8069	-0.3588	18.8243	-0.3405	18.8054	-0.5754	18.8176	-0.5383	18.812	-0.7159	18.8474	-1.2439	18.8401	0.5303	18.8252	0.6857	18.8712	0.6443	18.8499	0.7418	18.7633	0.8501	18.8044	0.3362	18.8049	-0.0423	18.739	-0.8618	18.8316	-0.3524	18.8315	0.2435	18.8492	0
18.8624	0	18.8443	0	18.8891	-0.0125	18.935	-0.2269	18.931	-0.211	18.9617	-0.3744	18.9172	-0.3789	18.9069	-0.3662	18.9243	-0.3421	18.9054	-0.5709	18.9176	-0.5375	18.912	-0.7238	18.9474	-1.2589	18.9401	0.5303	18.9252	0.6936	18.9712	0.6521	18.9499	0.7418	18.8633	0.8501	18.9044	0.3362	18.9049	-0.0423	18.839	-0.8626	18.9316	-0.3473	18.9315	0.2435	18.9492	0
18.9624	0	18.9443	0	18.9891	-0.0189	19.035	-0.2315	19.031	-0.2162	19.0617	-0.3744	19.0172	-0.3821	19.0069	-0.3705	19.0243	-0.3445	19.0054	-0.5754	19.0176	-0.5407	19.012	-0.7304	19.0474	-1.2471	19.0401	0.5303	19.0252	0.6936	19.0712	0.6504	19.0499	0.7417	18.9633	0.8618	19.0044	0.3362	19.0049	-0.0423	18.939	-0.8626	19.0316	-0.3407	19.0315	0.2531	19.0492	0
19.0624	0	19.0443	0	19.0891	-0.0245	19.135	-0.2315	19.131	-0.2204	19.1617	-0.3736	19.1172	-0.3704	19.1069	-0.3588	19.1243	-0.3543	19.1054	-0.5844	19.1176	-0.5407	19.112	-0.7315	19.1474	-1.247	19.1401	0.5349	19.1252	0.6876	19.1712	0.6443	19.1499	0.7409	19.0633	0.8658	19.1044	0.3319	19.1049	-0.0529	19.039	-0.8548	19.1316	-0.3354	19.1315	0.2488	19.1492	0
19.1624	0	19.1443	0	19.1891	-0.013	19.235	-0.2274	19.231	-0.2047	19.2617	-0.37	19.2172	-0.3671	19.2069	-0.356	19.2243	-0.3408	19.2054	-0.5844	19.2176	-0.5295	19.212	-0.7284	19.2474	-1.2426	19.2401	0.5431	19.2252	0.6857	19.2712	0.6443	19.2499	0.7457	19.1633	0.8568	19.2044	0.3463	19.2049	-0.0501	19.139	-0.8618	19.2316	-0.3388	19.2315	0.2538	19.2492	0
19.2624	0	19.2443	0	19.2891	-0.0108	19.335	-0.2276	19.331	-0.2102	19.3617	-0.3588	19.3172	-0.3663	19.3069	-0.3547	19.3243	-0.3404	19.3054	-0.583	19.3176	-0.5288	19.312	-0.7274	19.3474	-1.2432	19.3401	0.5459	19.3252	0.6921	19.3712	0.656	19.3499	0.7457	19.2633	0.854	19.3044	0.348	19.3049	-0.0501	19.239	-0.8626	19.3316	-0.329	19.3315	0.2649	19.3492	0
19.3624	0	19.3443	0	19.3891	-0.0111	19.435	-0.2341	19.431	-0.2164	19.4617	-0.3588	19.4172	-0.3731	19.4069	-0.3549	19.4243	-0.3327	19.4054	-0.5832	19.4176	-0.5289	19.412	-0.7276	19.4474	-1.2354	19.4401	0.5537	19.4252	0.6936	19.4712	0.656	19.4499	0.7574	19.3633	0.8657	19.4044	0.348	19.4049	-0.0501	19.339	-0.8626	19.4316	-0.3212	19.4315	0.2553	19.4492	0
19.4624	0	19.4443	0	19.4891	-0.0195	19.535	-0.2276	19.531	-0.2086	19.5617	-0.3588	19.5172	-0.3743	19.5069	-0.3549	19.5243	-0.3327	19.5054	-0.5754	19.5176	-0.5372	19.512	-0.7159	19.5474	-1.2354	19.5401	0.5537	19.5252	0.7053	19.5712	0.6608	19.5499	0.7574	19.4633	0.8657	19.5044	0.348	19.5049	-0.0501	19.439	-0.8626	19.5316	-0.316	19.5315	0.2553	19.5492	0
19.5624	0	19.5443	0	19.5891	-0.0228	19.635	-0.2276	19.631	-0.2086	19.6617	-0.3582	19.6172	-0.3665	19.6069	-0.3471	19.6243	-0.3393	19.6054	-0.5754	19.6176	-0.5407	19.612	-0.7159	19.6474	-1.2236	19.6401	0.5537	19.6252	0.7053	19.6712	0.6639	19.6499	0.7574	19.5633	0.8657	19.6044	0.348	19.6049	-0.0501	19.539	-0.8626	19.6316	-0.3094	19.6315	0.2617	19.6492	0
19.6624	0	19.6443	0	19.6891	-0.0098	19.735	-0.2249	19.731	-0.2097	19.7617	-0.3549	19.7172	-0.3643	19.7069	-0.3452	19.7243	-0.3264	19.7054	-0.5736	19.7176	-0.5267	19.712	-0.7138	19.7474	-1.2205	19.7401	0.5537	19.7252	0.7053	19.7712	0.6639	19.7499	0.7574	19.6633	0.8735	19.7044	0.3572	19.7049	-0.0501	19.639	-0.8626	19.7316	-0.3076	19.7315	0.2631	19.7492	0
19.7624	0	19.7443	0	19.7891	-0.0059	19.835	-0.2202	19.831	-0.2093	19.8617	-0.3431	19.8172	-0.3581	19.8069	-0.3411	19.8243	-0.322	19.8054	-0.5695	19.8176	-0.5224	19.812	-0.7096	19.8474	-1.2159	19.8401	0.5537	19.8252	0.7053	19.8712	0.6639	19.8499	0.7652	19.7633	0.8735	19.8044	0.3597	19.8049	-0.0501	19.739	-0.8626	19.8316	-0.2977	19.8315	0.2727	19.8492	0
19.8624	0	19.8443	0	19.8891	-0.0033	19.935	-0.2198	19.931	-0.1969	19.9617	-0.3431	19.9172	-0.3587	19.9069	-0.3276	19.9243	-0.321	19.9054	-0.5559	19.9176	-0.5211	19.912	-0.7003	19.9474	-1.2159	19.9401	0.5655	19.9252	0.7148	19.9712	0.6639	19.9499	0.7652	19.8633	0.8735	19.9044	0.3675	19.9049	-0.0477	19.839	-0.8626	19.9316	-0.2899	19.9315	0.2748	19.9492	0
19.9624	0	19.9443	0	19.9891	-0.0033	20.035	-0.2241	20.031	-0.2024	20.0617	-0.3495	20.0172	-0.3587	20.0069	-0.3276	20.0243	-0.3231	20.0054	-0.5559	20.0176	-0.5211	20.012	-0.7003	20.0474	-1.2045	20.0401	0.5655	20.0252	0.7248	20.0712	0.671	20.0499	0.7652	19.9633	0.8735	20.0044	0.3675	20.0049	-0.0501	19.939	-0.8626	20.0316	-0.2965	20.0315	0.2844	20.0492	0
20.0624	0	20.0443	0	20.0891	-0.0091	20.135	-0.2304	20.131	-0.2188	20.1617	-0.3627	20.1172	-0.3672	20.1069	-0.3349	20.1243	-0.3343	20.1054	-0.563	20.1176	-0.5297	20.112	-0.7082	20.1474	-1.2159	20.1401	0.5655	20.1252	0.7248	20.1712	0.6756	20.1499	0.7698	20.0633	0.8853	20.1044	0.3675	20.1049	-0.0501	20.039	-0.8626	20.1316	-0.286	20.1315	0.2865	20.1492	0
20.1624	0	20.1443	0	20.1891	-0.0189	20.235	-0.2315	20.231	-0.2204	20.2617	-0.3627	20.2172	-0.3704	20.2069	-0.3393	20.2243	-0.3249	20.2054	-0.5676	20.2176	-0.525	20.212	-0.712	20.2474	-1.2081	20.2401	0.5655	20.2252	0.7248	20.2712	0.6756	20.2499	0.773	20.1633	0.8853	20.2044	0.3675	20.2049	-0.0501	20.139	-0.8626	20.2316	-0.2782	20.2315	0.2929	20.2492	0
20.2624	0	20.2443	0	20.2891	-0.0189	20.335	-0.2315	20.331	-0.2125	20.3617	-0.3627	20.3172	-0.3587	20.3069	-0.3393	20.3243	-0.3249	20.3054	-0.5676	20.3176	-0.525	20.312	-0.712	20.3474	-1.2081	20.3401	0.5655	20.3252	0.7248	20.3712	0.6847	20.3499	0.7847	20.2633	0.8931	20.3044	0.3736	20.3049	-0.0501	20.239	-0.8626	20.3316	-0.2763	20.3315	0.2943	20.3492	0
20.3624	0	20.3443	0	20.3891	-0.0245	20.435	-0.238	20.431	-0.2125	20.4617	-0.351	20.4172	-0.3587	20.4069	-0.3393	20.4243	-0.3249	20.4054	-0.5559	20.4176	-0.525	20.412	-0.7003	20.4474	-1.2081	20.4401	0.5548	20.4252	0.7159	20.4712	0.6756	20.4499	0.773	20.3633	0.8914	20.4044	0.3688	20.4049	-0.0567	20.339	-0.8626	20.4316	-0.28	20.4315	0.2847	20.4492	0
20.4624	0	20.4443	0	20.4891	-0.0267	20.535	-0.2315	20.531	-0.2008	20.5617	-0.351	20.5172	-0.3607	20.5069	-0.3276	20.5243	-0.3237	20.5054	-0.5559	20.5176	-0.525	20.512	-0.7073	20.5474	-1.2081	20.5401	0.5615	20.5252	0.7131	20.5712	0.6756	20.5499	0.773	20.4633	0.8814	20.5044	0.3636	20.5049	-0.0618	20.439	-0.8732	20.5316	-0.2704	20.5315	0.2922	20.5492	0
20.5624	0	20.5443	0	20.5891	-0.0267	20.635	-0.2315	20.631	-0.2063	20.6617	-0.3523	20.6172	-0.3626	20.6069	-0.3276	20.6243	-0.3249	20.6054	-0.5559	20.6176	-0.525	20.612	-0.7081	20.6474	-1.2083	20.6401	0.5615	20.6252	0.7195	20.6712	0.6756	20.6499	0.773	20.5633	0.8814	20.6044	0.3728	20.6049	-0.054	20.539	-0.8743	20.6316	-0.2724	20.6315	0.2865	20.6492	0
20.6624	0	20.6443	0	20.6891	-0.0302	20.735	-0.2386	20.731	-0.2193	20.7617	-0.3588	20.7172	-0.3683	20.7069	-0.3325	20.7243	-0.3194	20.7054	-0.5607	20.7176	-0.519	20.712	-0.7134	20.7474	-1.2159	20.7401	0.5615	20.7252	0.7326	20.7712	0.6756	20.7499	0.773	20.6633	0.8931	20.7044	0.3753	20.7049	-0.054	20.639	-0.8743	20.7316	-0.2626	20.7315	0.2929	20.7492	0
20.7624	0	20.7443	0	20.7891	-0.0228	20.835	-0.2393	20.831	-0.2204	20.8617	-0.3645	20.8172	-0.3704	20.8069	-0.3276	20.8243	-0.321	20.8054	-0.5637	20.8176	-0.5211	20.812	-0.7088	20.8474	-1.204	20.8401	0.5615	20.8252	0.7326	20.8712	0.6834	20.8499	0.78	20.7633	0.8931	20.8044	0.3753	20.8049	-0.054	20.739	-0.8626	20.8316	-0.2626	20.8315	0.2943	20.8492	0
20.8624	0	20.8443	0	20.8891	-0.0208	20.935	-0.2352	20.931	-0.2164	20.9617	-0.3647	20.9172	-0.3737	20.9069	-0.3247	20.9243	-0.3174	20.9054	-0.5609	20.9176	-0.5178	20.912	-0.705	20.9474	-1.1994	20.9401	0.5733	20.9252	0.7326	20.9712	0.6834	20.9499	0.7926	20.8633	0.8931	20.9044	0.387	20.9049	-0.054	20.839	-0.8626	20.9316	-0.2574	20.9315	0.2943	20.9492	0
20.9624	0	20.9443	0	20.9891	-0.0073	21.035	-0.2283	21.031	-0.2096	21.0617	-0.3588	21.0172	-0.3567	21.0069	-0.3185	21.0243	-0.3089	21.0054	-0.5548	21.0176	-0.5113	21.012	-0.6987	21.0474	-1.1844	21.0401	0.5733	21.0252	0.7422	21.0712	0.6905	21.0499	0.7926	20.9633	0.8931	21.0044	0.387	21.0049	-0.054	20.939	-0.8626	21.0316	-0.2509	21.0315	0.3039	21.0492	0
21.0624	0	21.0443	0	21.0891	-0.0117	21.135	-0.2319	21.131	-0.2045	21.1617	-0.351	21.1172	-0.3548	21.1069	-0.3159	21.1243	-0.3093	21.1054	-0.5442	21.1176	-0.5094	21.112	-0.7034	21.1474	-1.1729	21.1401	0.5733	21.1252	0.7443	21.1712	0.6951	21.1499	0.7926	21.0633	0.9009	21.1044	0.387	21.1049	-0.054	21.039	-0.8626	21.1316	-0.2391	21.1315	0.306	21.1492	0
21.1624	0	21.1443	0	21.1891	-0.015	21.235	-0.2276	21.231	-0.2086	21.2617	-0.351	21.2172	-0.3548	21.2069	-0.3159	21.2243	-0.3015	21.2054	-0.5442	21.2176	-0.5094	21.212	-0.7042	21.2474	-1.181	21.2401	0.5733	21.2252	0.7443	21.2712	0.6951	21.2499	0.7926	21.1633	0.9009	21.2044	0.3932	21.2049	-0.054	21.139	-0.8721	21.2316	-0.2412	21.2315	0.2943	21.2492	0
21.2624	0	21.2443	0	21.2891	-0.015	21.335	-0.2276	21.331	-0.2086	21.3617	-0.3504	21.3172	-0.347	21.3069	-0.3159	21.3243	-0.3015	21.3054	-0.5442	21.3176	-0.5094	21.312	-0.6964	21.3474	-1.1765	21.3401	0.5909	21.3252	0.7443	21.3712	0.6951	21.3499	0.8043	21.2633	0.9009	21.3044	0.3948	21.3049	-0.0423	21.239	-0.8743	21.3316	-0.243	21.3315	0.3007	21.3492	0
21.3624	0	21.3443	0	21.3891	-0.002	21.435	-0.2249	21.431	-0.206	21.4617	-0.3471	21.4172	-0.3447	21.4069	-0.314	21.4243	-0.2991	21.4054	-0.5423	21.4176	-0.4955	21.412	-0.6943	21.4474	-1.1698	21.4401	0.5928	21.4252	0.7522	21.4712	0.7116	21.4499	0.8043	21.3633	0.9126	21.4044	0.3948	21.4049	-0.0423	21.339	-0.8743	21.4316	-0.2379	21.4315	0.3021	21.4492	0
21.4624	0	21.4443	0	21.4891	0.0019	21.535	-0.2267	21.531	-0.1897	21.5617	-0.3431	21.5172	-0.3503	21.5069	-0.2981	21.5243	-0.2946	21.5054	-0.5382	21.5176	-0.4912	21.512	-0.6901	21.5474	-1.1534	21.5401	0.5928	21.5252	0.7522	21.5712	0.7146	21.5499	0.8043	21.4633	0.9126	21.5044	0.404	21.5049	-0.0423	21.439	-0.8743	21.5316	-0.2313	21.5315	0.3117	21.5492	0
21.5624	0	21.5443	0	21.5891	-0.0011	21.635	-0.2315	21.631	-0.1891	21.6617	-0.3335	21.6172	-0.3509	21.6069	-0.2963	21.6243	-0.2918	21.6054	-0.5364	21.6176	-0.4899	21.612	-0.6886	21.6474	-1.1538	21.6401	0.5928	21.6252	0.7522	21.6712	0.7146	21.6499	0.8112	21.5633	0.9126	21.6044	0.4066	21.6049	-0.0423	21.539	-0.8743	21.6316	-0.2196	21.6315	0.3139	21.6492	0
21.6624	0	21.6443	0	21.6891	-0.0085	21.735	-0.2304	21.731	-0.1993	21.7617	-0.3431	21.7172	-0.3594	21.7069	-0.3037	21.7243	-0.303	21.7054	-0.5435	21.7176	-0.4985	21.712	-0.6848	21.7474	-1.1651	21.7401	0.5928	21.7252	0.7522	21.7712	0.7146	21.7499	0.816	21.6633	0.905	21.7044	0.4066	21.7049	-0.0423	21.639	-0.8743	21.7316	-0.2079	21.7315	0.3139	21.7492	0
21.7624	0	21.7443	0	21.7891	-0.015	21.835	-0.2315	21.831	-0.2063	21.8617	-0.3431	21.8172	-0.3509	21.8069	-0.308	21.8243	-0.3054	21.8054	-0.5481	21.8176	-0.4938	21.812	-0.6886	21.8474	-1.1651	21.8401	0.6006	21.8252	0.7734	21.8712	0.7146	21.8499	0.8238	21.7633	0.9126	21.8044	0.4144	21.8049	-0.0423	21.739	-0.8743	21.8316	-0.2099	21.8315	0.3202	21.8492	0
21.8624	0	21.8443	0	21.8891	-0.015	21.935	-0.2315	21.931	-0.2008	21.9617	-0.3431	21.9172	-0.3509	21.9069	-0.308	21.9243	-0.3041	21.9054	-0.5481	21.9176	-0.4938	21.912	-0.6886	21.9474	-1.1573	21.9401	0.6006	21.9252	0.7756	21.9712	0.7225	21.9499	0.8238	21.8633	0.9126	21.9044	0.4144	21.9049	-0.0423	21.839	-0.8743	21.9316	-0.2001	21.9315	0.3217	21.9492	0
21.9624	0	21.9443	0	21.9891	-0.015	22.035	-0.2315	22.031	-0.2008	22.0617	-0.3497	22.0172	-0.3509	22.0069	-0.308	22.0243	-0.3054	22.0054	-0.5364	22.0176	-0.4856	22.012	-0.6886	22.0474	-1.1654	22.0401	0.6006	22.0252	0.7756	22.0712	0.7225	22.0499	0.8238	21.9633	0.9126	22.0044	0.4236	22.0049	-0.0423	21.939	-0.8743	22.0316	-0.1923	22.0315	0.3313	22.0492	0
22.0624	0	22.0443	0	22.0891	-0.0234	22.135	-0.2315	22.131	-0.2008	22.1617	-0.3475	22.1172	-0.3574	22.1069	-0.3002	22.1243	-0.3054	22.1054	-0.5364	22.1176	-0.4821	22.112	-0.6886	22.1474	-1.1572	22.1401	0.6006	22.1252	0.7756	22.1712	0.7296	22.1499	0.8238	22.0633	0.9204	22.1044	0.4261	22.1049	-0.0423	22.039	-0.8743	22.1316	-0.1805	22.1315	0.3217	22.1492	0
22.1624	0	22.1443	0	22.1891	-0.0169	22.235	-0.2339	22.231	-0.2006	22.2617	-0.3439	22.2172	-0.3554	22.2069	-0.2974	22.2243	-0.3018	22.2054	-0.5336	22.2176	-0.4787	22.212	-0.6961	22.2474	-1.1525	22.2401	0.6006	22.2252	0.7756	22.2712	0.7338	22.2499	0.8355	22.1633	0.9204	22.2044	0.4261	22.2049	-0.0485	22.139	-0.8743	22.2316	-0.1793	22.2315	0.3217	22.2492	0
22.2624	0	22.2443	0	22.2891	-0.0112	22.335	-0.2322	22.331	-0.1901	22.3617	-0.3328	22.3172	-0.3489	22.3069	-0.2912	22.3243	-0.2834	22.3054	-0.5274	22.3176	-0.4606	22.312	-0.6909	22.3474	-1.1458	22.3401	0.599	22.3252	0.7806	22.3712	0.7311	22.3499	0.8337	22.2633	0.9202	22.3044	0.4251	22.3049	-0.0511	22.239	-0.8743	22.3316	-0.1703	22.3315	0.3298	22.3492	0
22.3624	0	22.3443	0	22.3891	-0.0107	22.435	-0.2269	22.431	-0.1959	22.4617	-0.3392	22.4172	-0.3526	22.4069	-0.2934	22.4243	-0.2882	22.4054	-0.5294	22.4176	-0.4644	22.412	-0.686	22.4474	-1.1534	22.4401	0.6051	22.4252	0.777	22.4712	0.7264	22.4499	0.8323	22.3633	0.9127	22.4044	0.4271	22.4049	-0.0553	22.339	-0.8759	22.4316	-0.1854	22.4315	0.333	22.4492	0
22.4624	0	22.4443	0	22.4891	-0.0033	22.535	-0.2276	22.531	-0.1969	22.5617	-0.3392	22.5172	-0.347	22.5069	-0.2963	22.5243	-0.2898	22.5054	-0.5325	22.5176	-0.4664	22.512	-0.6886	22.5474	-1.1534	22.5401	0.6045	22.5252	0.7756	22.5712	0.7264	22.5499	0.8355	22.4633	0.9048	22.5044	0.4261	22.5049	-0.0579	22.439	-0.8815	22.5316	-0.1805	22.5315	0.3334	22.5492	0
22.5624	0	22.5443	0	22.5891	-0.0089	22.635	-0.2319	22.631	-0.1969	22.6617	-0.3392	22.6172	-0.347	22.6069	-0.2963	22.6243	-0.2996	22.6054	-0.5325	22.6176	-0.4664	22.612	-0.6886	22.6474	-1.1417	22.6401	0.6045	22.6252	0.7873	22.6712	0.7311	22.6499	0.8355	22.5633	0.9165	22.6044	0.4261	22.6049	-0.0579	22.539	-0.8727	22.6316	-0.1688	22.6315	0.3334	22.6492	0
22.6624	0	22.6443	0	22.6891	-0.0111	22.735	-0.2354	22.731	-0.1969	22.7617	-0.3413	22.7172	-0.3568	22.7069	-0.2963	22.7243	-0.3015	22.7054	-0.5246	22.7176	-0.4664	22.712	-0.678	22.7474	-1.142	22.7401	0.6134	22.7252	0.7873	22.7712	0.7459	22.7499	0.8355	22.6633	0.9165	22.7044	0.4261	22.7049	-0.0579	22.639	-0.8704	22.7316	-0.1637	22.7315	0.3334	22.7492	0
22.7624	0	22.7443	0	22.7891	-0.0164	22.835	-0.2461	22.831	-0.1954	22.8617	-0.3504	22.8172	-0.3555	22.8069	-0.3037	22.8243	-0.303	22.8054	-0.5318	22.8176	-0.4672	22.812	-0.6848	22.8474	-1.1455	22.8401	0.624	22.8252	0.7873	22.8712	0.7453	22.8499	0.8355	22.7633	0.9165	22.8044	0.4261	22.8049	-0.0579	22.739	-0.8704	22.8316	-0.1571	22.8315	0.343	22.8492	0
22.8624	0	22.8443	0	22.8891	-0.0298	22.935	-0.2366	22.931	-0.1998	22.9617	-0.3471	22.9172	-0.3565	22.9069	-0.3061	22.9243	-0.303	22.9054	-0.5345	22.9176	-0.4681	22.912	-0.6865	22.9474	-1.1424	22.9401	0.6217	22.9252	0.7853	22.9712	0.7413	22.9499	0.8328	22.8633	0.9161	22.9044	0.4246	22.9049	-0.0594	22.839	-0.8704	22.9316	-0.1476	22.9315	0.3429	22.9492	0
22.9624	0	22.9443	0	22.9891	-0.0294	23.035	-0.232	23.031	-0.2015	23.0617	-0.3353	23.0172	-0.3522	23.0069	-0.302	23.0243	-0.3051	23.0054	-0.5304	23.0176	-0.4638	23.012	-0.6706	23.0474	-1.1378	23.0401	0.6132	23.0252	0.7778	23.0712	0.7342	23.0499	0.8425	22.9633	0.9204	23.0044	0.4276	23.0049	-0.0656	22.939	-0.8728	23.0316	-0.1576	23.0315	0.3336	23.0492	0
23.0624	0	23.0443	0	23.0891	-0.015	23.135	-0.2315	23.131	-0.2008	23.1617	-0.3345	23.1172	-0.3509	23.1069	-0.2885	23.1243	-0.2937	23.1054	-0.5285	23.1176	-0.4625	23.112	-0.669	23.1474	-1.1376	23.1401	0.6123	23.1252	0.7851	23.1712	0.7342	23.1499	0.8473	23.0633	0.9126	23.1044	0.4261	23.1049	-0.0697	23.039	-0.8812	23.1316	-0.161	23.1315	0.3334	23.1492	0
23.1624	0	23.1443	0	23.1891	-0.013	23.235	-0.2274	23.231	-0.1969	23.2617	-0.3295	23.2172	-0.3476	23.2069	-0.2791	23.2243	-0.29	23.2054	-0.5258	23.2176	-0.4592	23.212	-0.6765	23.2474	-1.133	23.2401	0.6123	23.2252	0.7873	23.2712	0.7342	23.2499	0.8473	23.1633	0.9126	23.2044	0.4261	23.2049	-0.0697	23.139	-0.8822	23.2316	-0.1493	23.2315	0.3334	23.2492	0
23.2624	0	23.2443	0	23.2891	-0.0073	23.335	-0.2205	23.331	-0.1822	23.3617	-0.3236	23.3172	-0.3333	23.3069	-0.2717	23.3243	-0.2834	23.3054	-0.5196	23.3176	-0.4527	23.312	-0.6713	23.3474	-1.1143	23.3401	0.624	23.3252	0.7873	23.3712	0.7342	23.3499	0.8473	23.2633	0.905	23.3044	0.4322	23.3049	-0.0697	23.239	-0.8822	23.3316	-0.1415	23.3315	0.343	23.3492	0
23.3624	0	23.3443	0	23.3891	-0.0033	23.435	-0.2263	23.431	-0.1813	23.4617	-0.3236	23.4172	-0.3313	23.4069	-0.269	23.4243	-0.282	23.4054	-0.5168	23.4176	-0.4508	23.412	-0.6584	23.4474	-1.1143	23.4401	0.624	23.4252	0.7951	23.4712	0.7413	23.4499	0.8519	23.3633	0.9009	23.4044	0.4339	23.4049	-0.0579	23.339	-0.8822	23.4316	-0.1396	23.4315	0.3451	23.4492	0
23.4624	0	23.4443	0	23.4891	-0.0011	23.535	-0.2198	23.531	-0.1813	23.5617	-0.3236	23.5172	-0.3379	23.5069	-0.269	23.5243	-0.282	23.5054	-0.5168	23.5176	-0.4508	23.512	-0.6573	23.5474	-1.1143	23.5401	0.624	23.5252	0.7951	23.5712	0.7459	23.5499	0.8551	23.4633	0.9126	23.5044	0.4339	23.5049	-0.0579	23.439	-0.8822	23.5316	-0.1337	23.5315	0.3451	23.5492	0
23.5624	0	23.5443	0	23.5891	-0.0033	23.635	-0.2198	23.631	-0.185	23.6617	-0.3236	23.6172	-0.3391	23.6069	-0.269	23.6243	-0.2741	23.6054	-0.5168	23.6176	-0.4391	23.612	-0.6573	23.6474	-1.1065	23.6401	0.624	23.6252	0.8015	23.6712	0.7455	23.6499	0.8629	23.5633	0.9126	23.6044	0.4339	23.6049	-0.0579	23.539	-0.8743	23.6316	-0.1219	23.6315	0.3451	23.6492	0
23.6624	0	23.6443	0	23.6891	-0.0033	23.735	-0.2198	23.731	-0.1774	23.7617	-0.3228	23.7172	-0.3274	23.7069	-0.269	23.7243	-0.284	23.7054	-0.5168	23.7176	-0.4391	23.712	-0.6679	23.7474	-1.1064	23.7401	0.6225	23.7252	0.8016	23.7712	0.7428	23.7499	0.8611	23.6633	0.9124	23.7044	0.4329	23.7049	-0.0589	23.639	-0.8743	23.7316	-0.13	23.7315	0.3501	23.7492	0
23.7624	0	23.7443	0	23.7891	-0.0013	23.835	-0.2157	23.831	-0.1734	23.8617	-0.3061	23.8172	-0.3241	23.8069	-0.2661	23.8243	-0.2822	23.8054	-0.5023	23.8176	-0.4358	23.812	-0.6554	23.8474	-1.1018	23.8401	0.6168	23.8252	0.7966	23.8712	0.7459	23.8499	0.8551	23.7633	0.91	23.8044	0.4288	23.8049	-0.0631	23.739	-0.8759	23.8316	-0.1248	23.8315	0.3462	23.8492	0
23.8624	0	23.8443	0	23.8891	-0.0039	23.935	-0.2009	23.931	-0.1666	23.9617	-0.3022	23.9172	-0.3177	23.9069	-0.26	23.9243	-0.2639	23.9054	-0.4962	23.9176	-0.4293	23.912	-0.6479	23.9474	-1.0952	23.9401	0.624	23.9252	0.7951	23.9712	0.7459	23.9499	0.8551	23.8633	0.9048	23.9044	0.4353	23.9049	-0.0658	23.839	-0.8815	23.9316	-0.118	23.9315	0.343	23.9492	0
23.9624	0	23.9443	0	23.9891	-0.0085	24.035	-0.2152	24.031	-0.1758	24.0617	-0.3119	24.0172	-0.3341	24.0069	-0.2568	24.0243	-0.2718	24.0054	-0.5005	24.0176	-0.436	24.012	-0.6524	24.0474	-1.0948	24.0401	0.624	24.0252	0.7951	24.0712	0.7459	24.0499	0.862	23.9633	0.9126	24.0044	0.4378	24.0049	-0.0658	23.939	-0.8822	24.0316	-0.1063	24.0315	0.3451	24.0492	0
24.0624	0	24.0443	0	24.0891	-0.015	24.135	-0.2198	24.131	-0.1774	24.1617	-0.3119	24.1172	-0.3391	24.1069	-0.2612	24.1243	-0.2741	24.1054	-0.5051	24.1176	-0.4391	24.112	-0.6573	24.1474	-1.0948	24.1401	0.63	24.1252	0.7951	24.1712	0.7501	24.1499	0.8668	24.0633	0.9126	24.1044	0.4495	24.1049	-0.0658	24.039	-0.89	24.1316	-0.1084	24.1315	0.3451	24.1492	0
24.1624	0	24.1443	0	24.1891	-0.015	24.235	-0.2198	24.231	-0.1774	24.2617	-0.3157	24.2172	-0.3391	24.2069	-0.2612	24.2243	-0.2741	24.2054	-0.5051	24.2176	-0.4391	24.212	-0.6573	24.2474	-1.0947	24.2401	0.6295	24.2252	0.7931	24.2712	0.7608	24.2499	0.8641	24.1633	0.9122	24.2044	0.4481	24.2049	-0.0672	24.139	-0.8822	24.2316	-0.1007	24.2315	0.3429	24.2492	0
24.2624	0	24.2443	0	24.2891	-0.002	24.335	-0.2171	24.331	-0.1725	24.3617	-0.3159	24.3172	-0.3369	24.3069	-0.2593	24.3243	-0.2717	24.3054	-0.5033	24.3176	-0.4369	24.312	-0.6553	24.3474	-1.0916	24.3401	0.621	24.3252	0.7856	24.3712	0.7537	24.3499	0.8551	24.2633	0.9204	24.3044	0.4419	24.3049	-0.0656	24.239	-0.8923	24.3316	-0.1152	24.3315	0.3414	24.3492	0
24.3624	0	24.3443	0	24.3891	0.0019	24.435	-0.2124	24.431	-0.1741	24.4617	-0.3041	24.4172	-0.3326	24.4069	-0.2551	24.4243	-0.2739	24.4054	-0.4992	24.4176	-0.4326	24.412	-0.651	24.4474	-1.087	24.4401	0.6319	24.4252	0.7951	24.4712	0.7537	24.4499	0.8551	24.3633	0.9126	24.4044	0.4378	24.4049	-0.0697	24.339	-0.9008	24.4316	-0.1102	24.4315	0.3412	24.4492	0
24.4624	0	24.4443	0	24.4891	-0.0039	24.535	-0.212	24.531	-0.1735	24.5617	-0.3041	24.5172	-0.3196	24.5069	-0.2534	24.5243	-0.2624	24.5054	-0.4973	24.5176	-0.4313	24.512	-0.6495	24.5474	-1.087	24.5401	0.6319	24.5252	0.7951	24.5712	0.7609	24.5499	0.8668	24.4633	0.9126	24.5044	0.4261	24.5049	-0.0697	24.439	-0.9017	24.5316	-0.0985	24.5315	0.3412	24.5492	0
24.5624	0	24.5443	0	24.5891	-0.0072	24.635	-0.212	24.631	-0.1735	24.6617	-0.3041	24.6172	-0.3196	24.6069	-0.2534	24.6243	-0.2624	24.6054	-0.4973	24.6176	-0.4313	24.612	-0.6495	24.6474	-1.0792	24.6401	0.6319	24.6252	0.7951	24.6712	0.7654	24.6499	0.8668	24.5633	0.9075	24.6044	0.4322	24.6049	-0.0697	24.539	-0.9017	24.6316	-0.0985	24.6315	0.3508	24.6492	0
24.6624	0	24.6443	0	24.6891	-0.0072	24.735	-0.2003	24.731	-0.1735	24.7617	-0.3041	24.7172	-0.3262	24.7069	-0.2416	24.7243	-0.2624	24.7054	-0.4973	24.7176	-0.4235	24.712	-0.6417	24.7474	-1.0792	24.7401	0.6319	24.7252	0.8047	24.7712	0.7654	24.7499	0.8714	24.6633	0.9048	24.7044	0.4456	24.7049	-0.0697	24.639	-0.8939	24.7316	-0.0868	24.7315	0.3529	24.7492	0
24.7624	0	24.7443	0	24.7891	-0.0072	24.835	-0.2003	24.831	-0.1618	24.8617	-0.3041	24.8172	-0.3274	24.8069	-0.2416	24.8243	-0.2546	24.8054	-0.4895	24.8176	-0.4235	24.812	-0.6417	24.8474	-1.0792	24.8401	0.6319	24.8252	0.8147	24.8712	0.7654	24.8499	0.8746	24.7633	0.9126	24.8044	0.4456	24.8049	-0.0697	24.739	-0.8939	24.8316	-0.0888	24.8315	0.3451	24.8492	0
24.8624	0	24.8443	0	24.8891	0.0006	24.935	-0.2067	24.931	-0.1618	24.9617	-0.3041	24.9172	-0.3274	24.9069	-0.2416	24.9243	-0.2546	24.9054	-0.4895	24.9176	-0.4235	24.912	-0.6417	24.9474	-1.0675	24.9401	0.6319	24.9252	0.8147	24.9712	0.7648	24.9499	0.8746	24.8633	0.9126	24.9044	0.4456	24.9049	-0.0697	24.839	-0.8939	24.9316	-0.079	24.9315	0.3451	24.9492	0
24.9624	0	24.9443	0	24.9891	0.0006	25.035	-0.212	25.031	-0.1618	25.0617	-0.3054	25.0172	-0.3196	25.0069	-0.2416	25.0243	-0.2546	25.0054	-0.4895	25.0176	-0.4235	25.012	-0.6417	25.0474	-1.0677	25.0401	0.6383	25.0252	0.8127	25.0712	0.7686	25.0499	0.8719	24.9633	0.9122	25.0044	0.4442	25.0049	-0.0711	24.939	-0.8939	25.0316	-0.0733	25.0315	0.3525	25.0492	0
25.0624	0	25.0443	0	25.0891	-0.0085	25.135	-0.2191	25.131	-0.1685	25.1617	-0.3119	25.1172	-0.3253	25.1069	-0.2465	25.1243	-0.2609	25.1054	-0.4943	25.1176	-0.4237	25.112	-0.647	25.1474	-1.0753	25.1401	0.6405	25.1252	0.8051	25.1712	0.7615	25.1499	0.8629	25.0633	0.9204	25.1044	0.438	25.1049	-0.0774	25.039	-0.8962	25.1316	-0.0813	25.1315	0.3467	25.1492	0
25.1624	0	25.1443	0	25.1891	-0.015	25.235	-0.2198	25.231	-0.1696	25.2617	-0.3111	25.2172	-0.3274	25.2069	-0.2494	25.2243	-0.2723	25.2054	-0.4973	25.2176	-0.4118	25.212	-0.6495	25.2474	-1.0751	25.2401	0.6397	25.2252	0.8029	25.2712	0.7663	25.2499	0.8698	25.1633	0.9126	25.2044	0.4431	25.2049	-0.0907	25.139	-0.9047	25.2316	-0.0712	25.2315	0.3451	25.2492	0
25.2624	0	25.2443	0	25.2891	-0.013	25.335	-0.2079	25.331	-0.1576	25.3617	-0.3061	25.3172	-0.334	25.3069	-0.2388	25.3243	-0.2705	25.3054	-0.4828	25.3176	-0.4084	25.312	-0.6464	25.3474	-1.0627	25.3401	0.6397	25.3252	0.8029	25.3712	0.7693	25.3499	0.8824	25.2633	0.9126	25.3044	0.4456	25.3049	-0.0931	25.239	-0.9056	25.3316	-0.0634	25.3315	0.3515	25.3492	0
25.3624	0	25.3443	0	25.3891	-0.0073	25.435	-0.2009	25.431	-0.1549	25.4617	-0.2885	25.4172	-0.3294	25.4069	-0.2326	25.4243	-0.2639	25.4054	-0.4766	25.4176	-0.402	25.412	-0.6401	25.4474	-1.0557	25.4401	0.6514	25.4252	0.8029	25.4712	0.7689	25.4499	0.8824	25.3633	0.9126	25.4044	0.4456	25.4049	-0.0838	25.339	-0.8993	25.4316	-0.0516	25.4315	0.3529	25.4492	0
25.4624	0	25.4443	0	25.4891	-0.0033	25.535	-0.2003	25.531	-0.1539	25.5617	-0.2885	25.5172	-0.3274	25.5069	-0.2299	25.5243	-0.2507	25.5054	-0.4739	25.5176	-0.4	25.512	-0.6378	25.5474	-1.0557	25.5401	0.6498	25.5252	0.8016	25.5712	0.7734	25.5499	0.8806	25.4633	0.9048	25.5044	0.4446	25.5049	-0.0824	25.439	-0.8978	25.5316	-0.0597	25.5315	0.3515	25.5492	0
25.5624	0	25.5443	0	25.5891	0.0084	25.635	-0.2003	25.631	-0.1539	25.6617	-0.2879	25.6172	-0.3157	25.6069	-0.2299	25.6243	-0.2507	25.6054	-0.4798	25.6176	-0.4	25.612	-0.6378	25.6474	-1.0439	25.6401	0.6441	25.6252	0.7966	25.6712	0.7732	25.6499	0.8746	25.5633	0.8983	25.6044	0.4405	25.6049	-0.0865	25.539	-0.8994	25.6316	-0.0584	25.6315	0.3558	25.6492	0
25.6624	0	25.6443	0	25.6891	0.0098	25.735	-0.1975	25.731	-0.1435	25.7617	-0.2846	25.7172	-0.3135	25.7069	-0.2163	25.7243	-0.2483	25.7054	-0.4798	25.7176	-0.3978	25.712	-0.6357	25.7474	-1.0489	25.7401	0.6436	25.7252	0.7951	25.7712	0.785	25.7499	0.8746	25.6633	0.9048	25.7044	0.4378	25.7049	-0.0892	25.639	-0.905	25.7316	-0.0477	25.7315	0.3451	25.7492	0
25.7624	0	25.7443	0	25.7891	0.0052	25.835	-0.1855	25.831	-0.1445	25.8617	-0.2806	25.8172	-0.3092	25.8069	-0.2188	25.8243	-0.2438	25.8054	-0.4757	25.8176	-0.3935	25.812	-0.6315	25.8474	-1.0398	25.8401	0.6436	25.8252	0.7951	25.8712	0.785	25.8499	0.8746	25.7633	0.9048	25.8044	0.4378	25.8049	-0.0892	25.739	-0.9056	25.8316	-0.036	25.8315	0.3451	25.8492	0
25.8624	0	25.8443	0	25.8891	0.0045	25.935	-0.1886	25.931	-0.15	25.9617	-0.2806	25.9172	-0.3079	25.9069	-0.2182	25.9243	-0.2351	25.9054	-0.4739	25.9176	-0.3922	25.912	-0.63	25.9474	-1.0443	25.9401	0.6553	25.9252	0.8132	25.9712	0.785	25.9499	0.8746	25.8633	0.9048	25.9044	0.4378	25.9049	-0.0892	25.839	-0.9056	25.9316	-0.0381	25.9315	0.3451	25.9492	0
25.9624	0	25.9443	0	25.9891	0.0045	26.035	-0.1886	26.031	-0.15	26.0617	-0.2728	26.0172	-0.31	26.0069	-0.2182	26.0243	-0.2351	26.0054	-0.4739	26.0176	-0.3922	26.012	-0.63	26.0474	-1.0362	26.0401	0.6553	26.0252	0.8147	26.0712	0.7844	26.0499	0.8746	25.9633	0.9048	26.0044	0.4378	26.0049	-0.0892	25.939	-0.9056	26.0316	-0.0399	26.0315	0.3515	26.0492	0
26.0624	0	26.0443	0	26.0891	0.0045	26.135	-0.1886	26.131	-0.15	26.1617	-0.2728	26.1172	-0.3118	26.1069	-0.2182	26.1243	-0.2351	26.1054	-0.4739	26.1176	-0.3922	26.112	-0.63	26.1474	-1.0362	26.1401	0.6529	26.1252	0.8127	26.1712	0.7803	26.1499	0.8719	26.0633	0.9044	26.1044	0.4425	26.1049	-0.0907	26.039	-0.9056	26.1316	-0.0304	26.1315	0.3507	26.1492	0
26.1624	0	26.1443	0	26.1891	0.0045	26.235	-0.1886	26.231	-0.1383	26.2617	-0.2728	26.2172	-0.3118	26.2069	-0.2182	26.2243	-0.2351	26.2054	-0.466	26.2176	-0.3844	26.212	-0.63	26.2474	-1.0362	26.2401	0.6444	26.2252	0.8051	26.2712	0.7804	26.2499	0.8792	26.1633	0.9087	26.2044	0.438	26.2049	-0.0969	26.139	-0.908	26.2316	-0.0305	26.2315	0.3428	26.2492	0
26.2624	0	26.2443	0	26.2891	-0.0011	26.335	-0.1886	26.331	-0.1383	26.3617	-0.272	26.3172	-0.3118	26.3069	-0.2065	26.3243	-0.2351	26.3054	-0.466	26.3176	-0.3844	26.312	-0.6182	26.3474	-1.0361	26.3401	0.6514	26.3252	0.8029	26.3712	0.785	26.3499	0.8824	26.2633	0.9009	26.3044	0.4339	26.3049	-0.1009	26.239	-0.9164	26.3316	-0.0204	26.3315	0.3508	26.3492	0
26.3624	0	26.3443	0	26.3891	-0.0013	26.435	-0.1844	26.431	-0.1344	26.4617	-0.267	26.4172	-0.3085	26.4069	-0.2036	26.4243	-0.2413	26.4054	-0.4633	26.4176	-0.3811	26.412	-0.6152	26.4474	-1.0236	26.4401	0.6514	26.4252	0.8029	26.4712	0.785	26.4499	0.8824	26.3633	0.9009	26.4044	0.4339	26.4049	-0.0892	26.339	-0.9173	26.4316	-0.0204	26.4315	0.3529	26.4492	0
26.4624	0	26.4443	0	26.4891	0.0044	26.535	-0.1658	26.531	-0.1276	26.5617	-0.2559	26.5172	-0.2903	26.5069	-0.1975	26.5243	-0.2365	26.5054	-0.4571	26.5176	-0.3746	26.512	-0.6088	26.5474	-1.0167	26.5401	0.6573	26.5252	0.8029	26.5712	0.785	26.5499	0.8824	26.4633	0.9009	26.5044	0.4339	26.5049	-0.1009	26.439	-0.9173	26.5316	-0.0224	26.5315	0.3451	26.5492	0
26.5624	0	26.5443	0	26.5891	0.0084	26.635	-0.1716	26.631	-0.1243	26.6617	-0.2611	26.6172	-0.2949	26.6069	-0.1948	26.6243	-0.2234	26.6054	-0.4543	26.6176	-0.3727	26.612	-0.6065	26.6474	-1.0167	26.6401	0.6592	26.6252	0.8107	26.6712	0.7963	26.6499	0.8824	26.5633	0.9009	26.6044	0.4339	26.6049	-0.0892	26.539	-0.9173	26.6316	-0.0126	26.6315	0.3515	26.6492	0
26.6624	0	26.6443	0	26.6891	0.0162	26.735	-0.1768	26.731	-0.1305	26.7617	-0.2631	26.7172	-0.2962	26.7069	-0.1869	26.7243	-0.2234	26.7054	-0.4543	26.7176	-0.3727	26.712	-0.6065	26.7474	-1.0053	26.7401	0.6576	26.7252	0.8094	26.7712	0.7984	26.7499	0.8806	26.6633	0.9006	26.7044	0.4329	26.7049	-0.0902	26.639	-0.9078	26.7316	-0.0062	26.7315	0.3515	26.7492	0
26.7624	0	26.7443	0	26.7891	0.011	26.835	-0.1875	26.831	-0.1407	26.8617	-0.2728	26.8172	-0.3047	26.8069	-0.1943	26.8243	-0.2327	26.8054	-0.4498	26.8176	-0.3813	26.812	-0.6145	26.8474	-1.0167	26.8401	0.6519	26.8252	0.8044	26.8712	0.7967	26.8499	0.8815	26.7633	0.91	26.8044	0.4288	26.8049	-0.0943	26.739	-0.915	26.8316	-0.0064	26.8315	0.3558	26.8492	0
26.8624	0	26.8443	0	26.8891	0.0045	26.935	-0.1886	26.931	-0.1422	26.9617	-0.2728	26.9172	-0.3079	26.9069	-0.1987	26.9243	-0.2351	26.9054	-0.4543	26.9176	-0.3844	26.912	-0.6077	26.9474	-1.0167	26.9401	0.6631	26.9252	0.8029	26.9712	0.7967	26.9499	0.8863	26.8633	0.8997	26.9044	0.4431	26.9049	-0.097	26.839	-0.9206	26.9316	-0.0087	26.9315	0.3568	26.9492	0
26.9624	0	26.9443	0	26.9891	-0.0039	27.035	-0.1886	27.031	-0.1422	27.0617	-0.2723	27.0172	-0.3001	27.0069	-0.1987	27.0243	-0.2416	27.0054	-0.4543	27.0176	-0.3727	27.012	-0.5987	27.0474	-1.0088	27.0401	0.6631	27.0252	0.8029	27.0712	0.7967	27.0499	0.8941	26.9633	0.897	27.0044	0.4456	27.0049	-0.097	26.939	-0.9212	27.0316	0.0031	27.0315	0.3451	27.0492	0
27.0624	0	27.0443	0	27.0891	-0.0059	27.135	-0.178	27.131	-0.1396	27.1617	-0.269	27.1172	-0.2979	27.1069	-0.1968	27.1243	-0.2405	27.1054	-0.4525	27.1176	-0.3705	27.112	-0.5967	27.1474	-1.0057	27.1401	0.6631	27.1252	0.8029	27.1712	0.7967	27.1499	0.8941	27.0633	0.9048	27.1044	0.4456	27.1049	-0.097	27.039	-0.9212	27.1316	0.0109	27.1315	0.3451	27.1492	0
27.1624	0	27.1443	0	27.1891	-0.002	27.235	-0.1734	27.231	-0.1387	27.2617	-0.2664	27.2172	-0.2936	27.2069	-0.2026	27.2243	-0.236	27.2054	-0.4484	27.2176	-0.3662	27.212	-0.5924	27.2474	-1.0013	27.2401	0.672	27.2252	0.8147	27.2712	0.7967	27.2499	0.8941	27.1633	0.9048	27.2044	0.4456	27.2049	-0.097	27.139	-0.9212	27.2316	0.0226	27.2315	0.3547	27.2492	0
27.2624	0	27.2443	0	27.2891	-0.0029	27.335	-0.18	27.331	-0.1373	27.3617	-0.265	27.3172	-0.298	27.3069	-0.1957	27.3243	-0.2335	27.3054	-0.4513	27.3176	-0.3706	27.312	-0.5962	27.3474	-1.0089	27.3401	0.6826	27.3252	0.8147	27.3712	0.7967	27.3499	0.8941	27.2633	0.9048	27.3044	0.4456	27.3049	-0.097	27.239	-0.9212	27.3316	0.0205	27.3315	0.3568	27.3492	0
27.3624	0	27.3443	0	27.3891	-0.0072	27.435	-0.1807	27.431	-0.1383	27.4617	-0.2642	27.4172	-0.3001	27.4069	-0.1987	27.4243	-0.2351	27.4054	-0.4543	27.4176	-0.3645	27.412	-0.5987	27.4474	-1.0087	27.4401	0.6826	27.4252	0.8147	27.4712	0.8039	27.4499	0.8941	27.3633	0.9048	27.4044	0.4456	27.4049	-0.097	27.339	-0.9212	27.4316	0.0187	27.4315	0.3568	27.4492	0
27.4624	0	27.4443	0	27.4891	0.0065	27.535	-0.1766	27.531	-0.1344	27.5617	-0.2592	27.5172	-0.2851	27.5069	-0.1958	27.5243	-0.2314	27.5054	-0.4516	27.5176	-0.3576	27.512	-0.5956	27.5474	-0.9924	27.5401	0.6802	27.5252	0.8127	27.5712	0.7999	27.5499	0.8914	27.4633	0.9044	27.5044	0.4442	27.5049	-0.0985	27.439	-0.9212	27.5316	0.0282	27.5315	0.361	27.5492	0
27.5624	0	27.5443	0	27.5891	0.0123	27.635	-0.1761	27.631	-0.1276	27.6617	-0.2533	27.6172	-0.2885	27.6069	-0.1896	27.6243	-0.2248	27.6054	-0.4454	27.6176	-0.3512	27.612	-0.5893	27.6474	-0.9854	27.6401	0.6717	27.6252	0.8051	27.6712	0.7999	27.6499	0.8893	27.5633	0.9009	27.6044	0.438	27.6049	-0.1047	27.539	-0.9236	27.6316	0.0215	27.6315	0.3428	27.6492	0
27.6624	0	27.6443	0	27.6891	0.0162	27.735	-0.1743	27.731	-0.1266	27.7617	-0.2533	27.7172	-0.2884	27.7069	-0.1869	27.7243	-0.2234	27.7054	-0.4309	27.7176	-0.3493	27.712	-0.587	27.7474	-0.9854	27.7401	0.6709	27.7252	0.8125	27.7712	0.8045	27.7499	0.9058	27.6633	0.8931	27.7044	0.4339	27.7049	-0.1087	27.639	-0.932	27.7316	0.0304	27.7315	0.3412	27.7492	0
27.7624	0	27.7443	0	27.7891	0.0106	27.835	-0.169	27.831	-0.1266	27.8617	-0.2533	27.8172	-0.2884	27.8069	-0.1791	27.8243	-0.2234	27.8054	-0.4309	27.8176	-0.3493	27.812	-0.5753	27.8474	-0.9908	27.8401	0.6709	27.8252	0.8147	27.8712	0.8071	27.8499	0.9059	27.7633	0.9048	27.8044	0.4339	27.8049	-0.1087	27.739	-0.9235	27.8316	0.0304	27.8315	0.3412	27.8492	0
27.8624	0	27.8443	0	27.8891	0.0084	27.935	-0.169	27.931	-0.1188	27.9617	-0.2416	27.9172	-0.2884	27.9069	-0.1791	27.9243	-0.2116	27.9054	-0.4309	27.9176	-0.3493	27.912	-0.5753	27.9474	-0.9854	27.9401	0.6933	27.9252	0.8314	27.9712	0.8206	27.9499	0.9176	27.8633	0.9064	27.9044	0.4521	27.9049	-0.1022	27.839	-0.9212	27.9316	0.0596	27.9315	0.3604	27.9492	0
27.9624	0	27.9443	0	27.9891	0.0084	28.035	-0.1573	28.031	-0.1188	28.0617	-0.2416	28.0172	-0.2884	28.0069	-0.1791	28.0243	-0.2116	28.0054	-0.4309	28.0176	-0.3438	28.012	-0.5753	28.0474	-0.9854	28.0401	0.6928	28.0252	0.8329	28.0712	0.8209	28.0499	0.9158	27.9633	0.9163	28.0044	0.4564	28.0049	-0.098	27.939	-0.9107	28.0316	0.0602	28.0315	0.3554	28.0492	0
28.0624	0	28.0443	0	28.0891	0.0084	28.135	-0.1573	28.131	-0.1188	28.1617	-0.2416	28.1172	-0.2871	28.1069	-0.1791	28.1243	-0.2116	28.1054	-0.4309	28.1176	-0.3414	28.112	-0.5753	28.1474	-0.9854	28.1401	0.6871	28.1252	0.8278	28.1712	0.8162	28.1499	0.9098	28.0633	0.9139	28.1044	0.4522	28.1049	-0.1021	28.039	-0.9111	28.1316	0.0568	28.1315	0.3501	28.1492	0
28.1624	0	28.1443	0	28.1891	0.0084	28.235	-0.1573	28.231	-0.1188	28.2617	-0.2416	28.2172	-0.2884	28.2069	-0.1791	28.2243	-0.2116	28.2054	-0.4231	28.2176	-0.3414	28.212	-0.5753	28.2474	-0.9854	28.2401	0.6865	28.2252	0.8264	28.2712	0.8162	28.2499	0.9098	28.1633	0.9087	28.2044	0.4587	28.2049	-0.1048	28.139	-0.9167	28.2316	0.0616	28.2315	0.3554	28.2492	0
28.2624	0	28.2443	0	28.2891	0.0084	28.335	-0.1573	28.331	-0.1126	28.3617	-0.2416	28.3172	-0.2884	28.3069	-0.1791	28.3243	-0.2116	28.3054	-0.4231	28.3176	-0.3414	28.312	-0.5753	28.3474	-0.9737	28.3401	0.6865	28.3252	0.8381	28.3712	0.8156	28.3499	0.9144	28.2633	0.9087	28.3044	0.4612	28.3049	-0.1048	28.239	-0.9173	28.3316	0.0734	28.3315	0.3568	28.3492	0
28.3624	0	28.3443	0	28.3891	0	28.435	-0.1638	28.431	-0.1188	28.4617	-0.2416	28.4172	-0.2766	28.4069	-0.1791	28.4243	-0.2116	28.4054	-0.4231	28.4176	-0.3414	28.412	-0.5753	28.4474	-0.9737	28.4401	0.7008	28.4252	0.8361	28.4712	0.8116	28.4499	0.9149	28.3633	0.9083	28.4044	0.4598	28.4049	-0.1001	28.339	-0.9173	28.4316	0.0712	28.4315	0.3429	28.4492	0
28.4624	0	28.4443	0	28.4891	0.0045	28.535	-0.169	28.531	-0.1188	28.5617	-0.2411	28.5172	-0.2766	28.5069	-0.174	28.5243	-0.1999	28.5054	-0.4231	28.5176	-0.3414	28.512	-0.5753	28.5474	-0.9736	28.5401	0.6952	28.5252	0.8286	28.5712	0.8045	28.5499	0.9058	28.4633	0.9126	28.5044	0.4536	28.5049	-0.1047	28.439	-0.9197	28.5316	0.0711	28.5315	0.335	28.5492	0
28.5624	0	28.5443	0	28.5891	0.0059	28.635	-0.1663	28.631	-0.1162	28.6617	-0.2377	28.6172	-0.2744	28.6069	-0.1733	28.6243	-0.2074	28.6054	-0.4212	28.6176	-0.331	28.612	-0.5732	28.6474	-0.9705	28.6401	0.6944	28.6252	0.8264	28.6712	0.8234	28.6499	0.9058	28.5633	0.9048	28.6044	0.4495	28.6049	-0.1087	28.539	-0.9218	28.6316	0.0812	28.6315	0.343	28.6492	0
28.6624	0	28.6443	0	28.6891	0.0097	28.735	-0.1538	28.731	-0.1116	28.7617	-0.2338	28.7172	-0.2701	28.7069	-0.1692	28.7243	-0.2048	28.7054	-0.4171	28.7176	-0.3115	28.712	-0.569	28.7474	-0.9581	28.7401	0.6944	28.7252	0.8264	28.7712	0.8279	28.7499	0.9058	28.6633	0.9048	28.7044	0.4495	28.7049	-0.1009	28.639	-0.9212	28.7316	0.0824	28.7315	0.3451	28.7492	0
28.7624	0	28.7443	0	28.7891	0.0123	28.835	-0.1534	28.831	-0.1032	28.8617	-0.2221	28.8172	-0.2688	28.8069	-0.1674	28.8243	-0.2038	28.8054	-0.4153	28.8176	-0.3102	28.812	-0.5596	28.8474	-0.9581	28.8401	0.7061	28.8252	0.8381	28.8712	0.8275	28.8499	0.9058	28.7633	0.9048	28.8044	0.4495	28.8049	-0.1009	28.739	-0.9212	28.8316	0.0929	28.8315	0.3373	28.8492	0
28.8624	0	28.8443	0	28.8891	0.024	28.935	-0.1534	28.931	-0.1032	28.9617	-0.2241	28.9172	-0.2688	28.9069	-0.1674	28.9243	-0.2038	28.9054	-0.4153	28.9176	-0.3102	28.912	-0.5596	28.9474	-0.9584	28.9401	0.7045	28.9252	0.8368	28.9712	0.8248	28.9499	0.9158	28.8633	0.9046	28.9044	0.4486	28.9049	-0.1019	28.839	-0.9212	28.9316	0.0915	28.9315	0.3422	28.9492	0
28.9624	0	28.9443	0	28.9891	0.0188	29.035	-0.164	29.031	-0.1133	29.0617	-0.2338	29.0172	-0.2774	29.0069	-0.1669	29.0243	-0.2132	29.0054	-0.4107	29.0176	-0.3188	29.012	-0.5676	29.0474	-0.9698	29.0401	0.6988	29.0252	0.8317	29.0712	0.8218	29.0499	0.9098	28.9633	0.9022	29.0044	0.4444	29.0049	-0.106	28.939	-0.9228	29.0316	0.088	29.0315	0.3384	29.0492	0
29.0624	0	29.0443	0	29.0891	0.0123	29.135	-0.1694	29.131	-0.1149	29.1617	-0.2338	29.1172	-0.2688	29.1069	-0.1713	29.1243	-0.2077	29.1054	-0.4153	29.1176	-0.3219	29.112	-0.5643	29.1474	-0.9581	29.1401	0.7054	29.1252	0.8362	29.1712	0.8327	29.1499	0.9245	29.0633	0.9098	29.1044	0.4522	29.1049	-0.1044	29.039	-0.9284	29.1316	0.0993	29.1315	0.3533	29.1492	0
29.1624	0	29.1443	0	29.1891	0.004	29.235	-0.1729	29.231	-0.1149	29.2617	-0.233	29.2172	-0.2688	29.2069	-0.1713	29.2243	-0.2077	29.2054	-0.4153	29.2176	-0.3219	29.212	-0.5706	29.2474	-0.9579	29.2401	0.712	29.2252	0.8381	29.2712	0.8357	29.2499	0.9293	29.1633	0.9165	29.2044	0.4573	29.2049	-0.1009	29.139	-0.922	29.2316	0.1124	29.2315	0.3568	29.2492	0
29.2624	0	29.2443	0	29.2891	0.0026	29.335	-0.1688	29.331	-0.0992	29.3617	-0.228	29.3172	-0.2754	29.3069	-0.1685	29.3243	-0.2041	29.3054	-0.4125	29.3176	-0.3186	29.312	-0.5612	29.3474	-0.9533	29.3401	0.7139	29.3252	0.8459	29.3712	0.8423	29.3499	0.9371	29.2633	0.9165	29.3044	0.4651	29.3049	-0.1009	29.239	-0.9212	29.3316	0.1202	29.3315	0.3451	29.3492	0
29.3624	0	29.3443	0	29.3891	0.0084	29.435	-0.1502	29.431	-0.0961	29.4617	-0.2228	29.4172	-0.2708	29.4069	-0.1605	29.4243	-0.1975	29.4054	-0.4063	29.4176	-0.2988	29.412	-0.5542	29.4474	-0.9465	29.4401	0.7115	29.4252	0.8439	29.4712	0.8506	29.4499	0.9344	29.3633	0.9161	29.4044	0.4637	29.4049	-0.1024	29.339	-0.9212	29.4316	0.1181	29.4315	0.3429	29.4492	0
29.4624	0	29.4443	0	29.4891	0.0103	29.535	-0.1536	29.531	-0.1032	29.5617	-0.2271	29.5172	-0.2643	29.5069	-0.1624	29.5243	-0.1996	29.5054	-0.4063	29.5176	-0.2979	29.512	-0.5549	29.5474	-0.9393	29.5401	0.7108	29.5252	0.8364	29.5712	0.8435	29.5499	0.9254	29.4633	0.9126	29.5044	0.4575	29.5049	-0.1086	29.439	-0.9236	29.5316	0.1153	29.5315	0.335	29.5492	0
29.5624	0	29.5443	0	29.5891	0.0066	29.635	-0.1564	29.631	-0.1061	29.6617	-0.2202	29.6172	-0.2675	29.6069	-0.1658	29.6243	-0.2027	29.6054	-0.4097	29.6176	-0.301	29.612	-0.5582	29.6474	-0.9497	29.6401	0.71	29.6252	0.8342	29.6712	0.8435	29.6499	0.9254	29.5633	0.9048	29.6044	0.4534	29.6049	-0.1126	29.539	-0.932	29.6316	0.1202	29.6315	0.3398	29.6492	0
29.6624	0	29.6443	0	29.6891	0.0201	29.735	-0.1502	29.731	-0.1002	29.7617	-0.2142	29.7172	-0.263	29.7069	-0.1623	29.7243	-0.1975	29.7054	-0.3985	29.7176	-0.2965	29.712	-0.5424	29.7474	-0.9464	29.7401	0.71	29.7252	0.8342	29.7712	0.8435	29.7499	0.9254	29.6633	0.9048	29.7044	0.4534	29.7049	-0.1033	29.639	-0.9235	29.7316	0.132	29.7315	0.3412	29.7492	0
29.7624	0	29.7443	0	29.7891	0.024	29.835	-0.1495	29.831	-0.0875	29.8617	-0.2142	29.8172	-0.261	29.8069	-0.1596	29.8243	-0.196	29.8054	-0.3957	29.8176	-0.2946	29.812	-0.5472	29.8474	-0.9464	29.8401	0.71	29.8252	0.8342	29.8712	0.8477	29.8499	0.93	29.7633	0.9126	29.8044	0.4534	29.8049	-0.1009	29.739	-0.9212	29.8316	0.1299	29.8315	0.3508	29.8492	0
29.8624	0	29.8443	0	29.8891	0.024	29.935	-0.1495	29.931	-0.0875	29.9617	-0.2142	29.9172	-0.261	29.9069	-0.1596	29.9243	-0.196	29.9054	-0.3957	29.9176	-0.2946	29.912	-0.5409	29.9474	-0.9386	29.9401	0.7193	29.9252	0.8322	29.9712	0.8467	29.9499	0.9305	29.8633	0.9122	29.9044	0.452	29.9049	-0.1024	29.839	-0.9212	29.9316	0.1376	29.9315	0.3429	29.9492	0
29.9624	0	29.9443	0	29.9891	0.0185	30.035	-0.1417	30.031	-0.0875	30.0617	-0.2077	30.0172	-0.2493	30.0069	-0.1479	30.0243	-0.1843	30.0054	-0.3957	30.0176	-0.2946	30.012	-0.5401	30.0474	-0.9386	30.0401	0.7108	30.0252	0.8246	30.0712	0.8396	30.0499	0.9215	29.9633	0.9087	30.0044	0.4575	30.0049	-0.1086	29.939	-0.9236	30.0316	0.1297	30.0315	0.335	30.0492	0
30.0624	0	30.0443	0	30.0891	0.0162	30.135	-0.1481	30.131	-0.0875	30.1617	-0.2025	30.1172	-0.2493	30.1069	-0.1479	30.1243	-0.1843	30.1054	-0.3957	30.1176	-0.2946	30.112	-0.5401	30.1474	-0.9386	30.1401	0.71	30.1252	0.8225	30.1712	0.8396	30.1499	0.9215	30.0633	0.9009	30.1044	0.4534	30.1049	-0.1126	30.039	-0.932	30.1316	0.1398	30.1315	0.343	30.1492	0
30.1624	0	30.1443	0	30.1891	0.0162	30.235	-0.1534	30.231	-0.0875	30.2617	-0.2025	30.2172	-0.2493	30.2069	-0.1479	30.2243	-0.1909	30.2054	-0.3957	30.2176	-0.2829	30.212	-0.5401	30.2474	-0.9386	30.2401	0.71	30.2252	0.8405	30.2712	0.8464	30.2499	0.9332	30.1633	0.9009	30.2044	0.4534	30.2049	-0.1126	30.139	-0.9329	30.2316	0.1476	30.2315	0.3451	30.2492	0
30.2624	0	30.2443	0	30.2891	0.024	30.335	-0.1534	30.331	-0.0797	30.3617	-0.2025	30.3172	-0.2493	30.3069	-0.1401	30.3243	-0.1921	30.3054	-0.3957	30.3176	-0.2746	30.312	-0.5401	30.3474	-0.9386	30.3401	0.7084	30.3252	0.8407	30.3712	0.8483	30.3499	0.9314	30.2633	0.9006	30.3044	0.4525	30.3049	-0.1136	30.239	-0.9329	30.3316	0.1363	30.3315	0.3437	30.3492	0
30.3624	0	30.3443	0	30.3891	0.024	30.435	-0.1534	30.431	-0.0797	30.4617	-0.2017	30.4172	-0.2415	30.4069	-0.1467	30.4243	-0.1921	30.4054	-0.3957	30.4176	-0.2711	30.412	-0.5401	30.4474	-0.9267	30.4401	0.7144	30.4252	0.8356	30.4712	0.8435	30.4499	0.9323	30.3633	0.8983	30.4044	0.4483	30.4049	-0.1116	30.339	-0.9345	30.4316	0.1408	30.4315	0.333	30.4492	0
30.4624	0	30.4443	0	30.4891	0.0261	30.535	-0.1493	30.531	-0.0758	30.5617	-0.1967	30.5172	-0.2448	30.5069	-0.145	30.5243	-0.1885	30.5054	-0.393	30.5176	-0.2678	30.512	-0.537	30.5474	-0.9221	30.5401	0.7139	30.5252	0.8342	30.5712	0.8435	30.5499	0.9371	30.4633	0.9048	30.5044	0.4456	30.5049	-0.1126	30.439	-0.9401	30.5316	0.1476	30.5315	0.3334	30.5492	0
30.5624	0	30.5443	0	30.5891	0.0318	30.635	-0.1306	30.631	-0.069	30.6617	-0.1804	30.6172	-0.2395	30.6069	-0.1389	30.6243	-0.1818	30.6054	-0.3751	30.6176	-0.2613	30.612	-0.5307	30.6474	-0.9154	30.6401	0.7139	30.6252	0.8342	30.6712	0.8507	30.6499	0.9371	30.5633	0.9048	30.6044	0.4456	30.6049	-0.1126	30.539	-0.9408	30.6316	0.1527	30.6315	0.3334	30.6492	0
30.6624	0	30.6443	0	30.6891	0.0323	30.735	-0.137	30.731	-0.0748	30.7617	-0.1869	30.7172	-0.2433	30.7069	-0.1411	30.7243	-0.1866	30.7054	-0.3771	30.7176	-0.2651	30.712	-0.522	30.7474	-0.9229	30.7401	0.7139	30.7252	0.842	30.7712	0.8664	30.7499	0.9371	30.6633	0.9048	30.7044	0.4456	30.7049	-0.1126	30.639	-0.9344	30.7316	0.1593	30.7315	0.3334	30.7492	0
30.7624	0	30.7443	0	30.7891	0.0279	30.835	-0.1378	30.831	-0.0758	30.8617	-0.1869	30.8172	-0.2454	30.8069	-0.144	30.8243	-0.1804	30.8054	-0.3801	30.8176	-0.2672	30.812	-0.5245	30.8474	-0.9205	30.8401	0.7193	30.8252	0.84	30.8712	0.8624	30.8499	0.9344	30.7633	0.9044	30.8044	0.4442	30.8049	-0.1141	30.739	-0.9329	30.8316	0.1689	30.8315	0.3408	30.8492	0
30.8624	0	30.8443	0	30.8891	0.0196	30.935	-0.1421	30.931	-0.0758	30.9617	-0.1869	30.9172	-0.2454	30.9069	-0.144	30.9243	-0.1804	30.9054	-0.3801	30.9176	-0.2672	30.912	-0.5245	30.9474	-0.9229	30.9401	0.7108	30.9252	0.8325	30.9712	0.8553	30.9499	0.9254	30.8633	0.9009	30.9044	0.438	30.9049	-0.1203	30.839	-0.9353	30.9316	0.1609	30.9315	0.335	30.9492	0
30.9624	0	30.9443	0	30.9891	0.0162	31.035	-0.1456	31.031	-0.0641	31.0617	-0.1864	31.0172	-0.2454	31.0069	-0.1422	31.0243	-0.1804	31.0054	-0.3801	31.0176	-0.2672	31.012	-0.5245	31.0474	-0.9228	31.0401	0.71	31.0252	0.8303	31.0712	0.86	31.0499	0.9254	30.9633	0.8931	31.0044	0.4339	31.0049	-0.1243	30.939	-0.9437	31.0316	0.171	31.0315	0.3398	31.0492	0
31.0624	0	31.0443	0	31.0891	0.0176	31.135	-0.1428	31.131	-0.0615	31.1617	-0.183	31.1172	-0.2315	31.1069	-0.1421	31.1243	-0.178	31.1054	-0.3783	31.1176	-0.2595	31.112	-0.5224	31.1474	-0.9198	31.1401	0.71	31.1252	0.8398	31.1712	0.8627	31.1499	0.9254	31.0633	0.8931	31.1044	0.4456	31.1049	-0.1243	31.039	-0.9447	31.1316	0.169	31.1315	0.3334	31.1492	0
31.1624	0	31.1443	0	31.1891	0.0214	31.235	-0.1382	31.231	-0.0569	31.2617	-0.1791	31.2172	-0.2272	31.2069	-0.138	31.2243	-0.1735	31.2054	-0.3742	31.2176	-0.2529	31.212	-0.5182	31.2474	-0.9151	31.2401	0.7173	31.2252	0.8311	31.2712	0.86	31.2499	0.9236	31.1633	0.8928	31.2044	0.4446	31.2049	-0.1253	31.139	-0.9352	31.2316	0.1774	31.2315	0.3319	31.2492	0
31.2624	0	31.2443	0	31.2891	0.024	31.335	-0.1378	31.331	-0.0563	31.3617	-0.1713	31.3172	-0.2357	31.3069	-0.1362	31.3243	-0.1726	31.3054	-0.3723	31.3176	-0.2516	31.312	-0.5167	31.3474	-0.9034	31.3401	0.7144	31.3252	0.8239	31.3712	0.8553	31.3499	0.9254	31.2633	0.8905	31.3044	0.4405	31.3049	-0.1295	31.239	-0.9345	31.3316	0.1799	31.3315	0.3266	31.3492	0
31.3624	0	31.3443	0	31.3891	0.0302	31.435	-0.1378	31.431	-0.0563	31.4617	-0.1778	31.4172	-0.2376	31.4069	-0.1362	31.4243	-0.1726	31.4054	-0.3645	31.4176	-0.2516	31.412	-0.4983	31.4474	-0.9034	31.4401	0.7139	31.4252	0.832	31.4712	0.8553	31.4499	0.93	31.3633	0.897	31.4044	0.4378	31.4049	-0.1229	31.339	-0.9401	31.4316	0.1906	31.4315	0.3234	31.4492	0
31.4624	0	31.4443	0	31.4891	0.0279	31.535	-0.13	31.531	-0.0563	31.5617	-0.183	31.5172	-0.2376	31.5069	-0.1362	31.5243	-0.1726	31.5054	-0.3645	31.5176	-0.2516	31.512	-0.4971	31.5474	-0.9034	31.5401	0.7256	31.5252	0.8459	31.5712	0.8553	31.5499	0.9332	31.4633	0.897	31.5044	0.4378	31.5049	-0.1204	31.439	-0.9408	31.5316	0.184	31.5315	0.3256	31.5492	0
31.5624	0	31.5443	0	31.5891	0.0279	31.635	-0.13	31.631	-0.0485	31.6617	-0.185	31.6172	-0.2298	31.6069	-0.1284	31.6243	-0.1726	31.6054	-0.3645	31.6176	-0.2516	31.612	-0.4971	31.6474	-0.9038	31.6401	0.7256	31.6252	0.8459	31.6712	0.8553	31.6499	0.9332	31.5633	0.897	31.6044	0.4378	31.6049	-0.1204	31.539	-0.9408	31.6316	0.1906	31.6315	0.3256	31.6492	0
31.6624	0	31.6443	0	31.6891	0.0227	31.735	-0.1406	31.731	-0.0586	31.7617	-0.1939	31.7172	-0.2383	31.7069	-0.1357	31.7243	-0.1819	31.7054	-0.3716	31.7176	-0.252	31.712	-0.5051	31.7474	-0.915	31.7401	0.7256	31.7252	0.8459	31.7712	0.8697	31.7499	0.9332	31.6633	0.897	31.7044	0.4378	31.7049	-0.1204	31.639	-0.9408	31.7316	0.2023	31.7315	0.3256	31.7492	0
31.7624	0	31.7443	0	31.7891	0.0183	31.835	-0.1376	31.831	-0.0563	31.8617	-0.1889	31.8172	-0.2382	31.8069	-0.1438	31.8243	-0.1689	31.8054	-0.3617	31.8176	-0.2405	31.812	-0.5058	31.8474	-0.9104	31.8401	0.7232	31.8252	0.8439	31.8712	0.8702	31.8499	0.9305	31.7633	0.8966	31.8044	0.4442	31.8049	-0.1219	31.739	-0.9408	31.8316	0.2079	31.8315	0.3234	31.8492	0
31.8624	0	31.8443	0	31.8891	0.024	31.935	-0.1306	31.931	-0.0494	31.9617	-0.1713	31.9172	-0.2317	31.9069	-0.1389	31.9243	-0.1623	31.9054	-0.3556	31.9176	-0.2418	31.912	-0.4995	31.9474	-0.8956	31.9401	0.7147	31.9252	0.8364	31.9712	0.8631	31.9499	0.9215	31.8633	0.8931	31.9044	0.438	31.9049	-0.1281	31.839	-0.9431	31.9316	0.2117	31.9315	0.3155	31.9492	0
31.9624	0	31.9443	0	31.9891	0.0279	32.035	-0.13	32.031	-0.0485	32.0617	-0.1707	32.0172	-0.2298	32.0069	-0.1362	32.0243	-0.1609	32.0054	-0.3528	32.0176	-0.2399	32.012	-0.4971	32.0474	-0.8955	32.0401	0.7217	32.0252	0.842	32.0712	0.8631	32.0499	0.9215	31.9633	0.8903	32.0044	0.4339	32.0049	-0.1322	31.939	-0.9515	32.0316	0.2002	32.0315	0.3202	32.0492	0
32.0624	0	32.0443	0	32.0891	0.0293	32.135	-0.1272	32.131	-0.0459	32.1617	-0.1674	32.1172	-0.2158	32.1069	-0.1343	32.1243	-0.1584	32.1054	-0.3599	32.1176	-0.2377	32.112	-0.4951	32.1474	-0.8924	32.1401	0.7217	32.1252	0.842	32.1712	0.8748	32.1499	0.9215	32.0633	0.9009	32.1044	0.4339	32.1049	-0.1322	32.039	-0.9525	32.1316	0.2101	32.1315	0.3217	32.1492	0
32.1624	0	32.1443	0	32.1891	0.0409	32.235	-0.1109	32.231	-0.0413	32.2617	-0.1635	32.2172	-0.2115	32.2069	-0.1301	32.2243	-0.1639	32.2054	-0.3585	32.2176	-0.2333	32.212	-0.4909	32.2474	-0.8878	32.2401	0.7217	32.2252	0.842	32.2712	0.8748	32.2499	0.9284	32.1633	0.9009	32.2044	0.4339	32.2049	-0.1322	32.139	-0.9525	32.2316	0.2179	32.2315	0.3217	32.2492	0
32.2624	0	32.2443	0	32.2891	0.0436	32.335	-0.1104	32.331	-0.0289	32.3617	-0.1635	32.3172	-0.2102	32.3069	-0.1383	32.3243	-0.1648	32.3054	-0.3567	32.3176	-0.2243	32.312	-0.4893	32.3474	-0.8878	32.3401	0.7217	32.3252	0.842	32.3712	0.8748	32.3499	0.9332	32.2633	0.9009	32.3044	0.4339	32.3049	-0.1322	32.239	-0.9525	32.3316	0.2296	32.3315	0.3313	32.3492	0
32.3624	0	32.3443	0	32.3891	0.0436	32.435	-0.1104	32.431	-0.0289	32.4617	-0.1635	32.4172	-0.2102	32.4069	-0.1284	32.4243	-0.1648	32.4054	-0.3567	32.4176	-0.2239	32.412	-0.4893	32.4474	-0.8761	32.4401	0.7217	32.4252	0.8537	32.4712	0.8792	32.4499	0.9332	32.3633	0.9009	32.4044	0.4339	32.4049	-0.1322	32.339	-0.9525	32.4316	0.2374	32.4315	0.3217	32.4492	0
32.4624	0	32.4443	0	32.4891	0.0352	32.535	-0.1104	32.531	-0.0289	32.5617	-0.1635	32.5172	-0.2102	32.5069	-0.1284	32.5243	-0.1549	32.5054	-0.3567	32.5176	-0.2125	32.512	-0.4893	32.5474	-0.8761	32.5401	0.7201	32.5252	0.8524	32.5712	0.8795	32.5499	0.9431	32.4633	0.9006	32.5044	0.4329	32.5049	-0.1331	32.439	-0.9525	32.5316	0.2477	32.5315	0.3202	32.5492	0
32.5624	0	32.5443	0	32.5891	0.0319	32.635	-0.1169	32.631	-0.0289	32.6617	-0.164	32.6172	-0.2201	32.6069	-0.1284	32.6243	-0.1629	32.6054	-0.3489	32.6176	-0.2125	32.612	-0.4893	32.6474	-0.8842	32.6401	0.7262	32.6252	0.8474	32.6712	0.8748	32.6499	0.9371	32.5633	0.8983	32.6044	0.4288	32.6049	-0.1373	32.539	-0.9477	32.6316	0.2424	32.6315	0.3149	32.6492	0
32.6624	0	32.6443	0	32.6891	0.0304	32.735	-0.1251	32.731	-0.0318	32.7617	-0.1655	32.7172	-0.2243	32.7069	-0.1304	32.7243	-0.1674	32.7054	-0.3509	32.7176	-0.2149	32.712	-0.4915	32.7474	-0.8908	32.7401	0.7256	32.7252	0.8459	32.7712	0.8748	32.7499	0.9371	32.6633	0.8931	32.7044	0.4261	32.7049	-0.14	32.639	-0.9519	32.7316	0.2426	32.7315	0.3202	32.7492	0
32.7624	0	32.7443	0	32.7891	0.0318	32.835	-0.1189	32.831	-0.026	32.8617	-0.153	32.8172	-0.22	32.8069	-0.1271	32.8243	-0.1623	32.8054	-0.3477	32.8176	-0.2106	32.812	-0.4877	32.8474	-0.8839	32.8401	0.7256	32.8252	0.8459	32.8712	0.8892	32.8499	0.9371	32.7633	0.8931	32.8044	0.4261	32.8049	-0.14	32.739	-0.9525	32.8316	0.2531	32.8315	0.3217	32.8492	0
32.8624	0	32.8443	0	32.8891	0.0358	32.935	-0.1182	32.931	-0.0172	32.9617	-0.14	32.9172	-0.2063	32.9069	-0.1244	32.9243	-0.1609	32.9054	-0.345	32.9176	-0.2086	32.912	-0.4737	32.9474	-0.8721	32.9401	0.7232	32.9252	0.8439	32.9712	0.8897	32.9499	0.9344	32.8633	0.8927	32.9044	0.4246	32.9049	-0.1352	32.839	-0.9525	32.9316	0.2509	32.9315	0.3195	32.9492	0
32.9624	0	32.9443	0	32.9891	0.0358	33.035	-0.1182	33.031	-0.0172	33.0617	-0.14	33.0172	-0.2063	33.0069	-0.1244	33.0243	-0.1609	33.0054	-0.345	33.0176	-0.2086	33.012	-0.4737	33.0474	-0.8721	33.0401	0.7147	33.0252	0.8442	33.0712	0.8826	33.0499	0.9254	32.9633	0.8892	33.0044	0.4184	33.0049	-0.1399	32.939	-0.9548	33.0316	0.2507	33.0315	0.3133	33.0492	0
33.0624	0	33.0443	0	33.0891	0.0358	33.135	-0.1182	33.131	-0.0172	33.1617	-0.14	33.1172	-0.2063	33.1069	-0.1244	33.1243	-0.1609	33.1054	-0.3332	33.1176	-0.2032	33.112	-0.4737	33.1474	-0.8721	33.1401	0.7139	33.1252	0.842	33.1712	0.8826	33.1499	0.9254	33.0633	0.8814	33.1044	0.4261	33.1049	-0.1439	33.039	-0.9633	33.1316	0.251	33.1315	0.3139	33.1492	0
33.1624	0	33.1443	0	33.1891	0.0358	33.235	-0.1065	33.231	-0.0172	33.2617	-0.1395	33.2172	-0.2063	33.2069	-0.1266	33.2243	-0.1609	33.2054	-0.3332	33.2176	-0.2008	33.212	-0.4737	33.2474	-0.8642	33.2401	0.7217	33.2252	0.842	33.2712	0.8826	33.2499	0.9254	33.1633	0.8814	33.2044	0.4261	33.2049	-0.1439	33.139	-0.9547	33.2316	0.2609	33.2315	0.3139	33.2492	0
33.2624	0	33.2443	0	33.2891	0.0315	33.335	-0.1038	33.331	-0.0146	33.3617	-0.1382	33.3172	-0.1963	33.3069	-0.1265	33.3243	-0.1506	33.3054	-0.3314	33.3176	-0.1986	33.312	-0.4717	33.3474	-0.8615	33.3401	0.7217	33.3252	0.842	33.3712	0.8826	33.3499	0.9323	33.2633	0.889	33.3044	0.4261	33.3049	-0.1439	33.239	-0.9525	33.3316	0.2687	33.3315	0.3139	33.3492	0
33.3624	0	33.3443	0	33.3891	0.0279	33.435	-0.1098	33.431	-0.014	33.4617	-0.1439	33.4172	-0.2005	33.4069	-0.1297	33.4243	-0.1556	33.4054	-0.3255	33.4176	-0.2029	33.412	-0.4754	33.4474	-0.8682	33.4401	0.7276	33.4252	0.842	33.4712	0.8822	33.4499	0.9371	33.3633	0.8931	33.4044	0.4261	33.4049	-0.1439	33.339	-0.9525	33.4316	0.2804	33.4315	0.3139	33.4492	0
33.4624	0	33.4443	0	33.4891	0.0358	33.535	-0.1104	33.531	-0.0211	33.5617	-0.1439	33.5172	-0.2024	33.5069	-0.1323	33.5243	-0.157	33.5054	-0.3344	33.5176	-0.2047	33.512	-0.4698	33.5474	-0.8682	33.5401	0.7279	33.5252	0.8524	33.5712	0.8795	33.5499	0.9431	33.4633	0.9046	33.5044	0.4251	33.5049	-0.1355	33.439	-0.9525	33.5316	0.2868	33.5315	0.322	33.5492	0
33.5624	0	33.5443	0	33.5891	0.0358	33.635	-0.1104	33.631	-0.0211	33.6617	-0.1322	33.6172	-0.2024	33.6069	-0.1323	33.6243	-0.157	33.6054	-0.3371	33.6176	-0.193	33.612	-0.4698	33.6474	-0.8682	33.6401	0.734	33.6252	0.8474	33.6712	0.8748	33.6499	0.9371	33.5633	0.8905	33.6044	0.421	33.6049	-0.1373	33.539	-0.9541	33.6316	0.2815	33.6315	0.3188	33.6492	0
33.6624	0	33.6443	0	33.6891	0.0358	33.735	-0.1104	33.731	-0.0211	33.7617	-0.1314	33.7172	-0.2024	33.7069	-0.1272	33.7243	-0.157	33.7054	-0.3371	33.7176	-0.193	33.712	-0.4698	33.7474	-0.8681	33.7401	0.7334	33.7252	0.8459	33.7712	0.8796	33.7499	0.9371	33.6633	0.897	33.7044	0.4183	33.7049	-0.14	33.639	-0.9597	33.7316	0.2921	33.7315	0.3178	33.7492	0
33.7624	0	33.7443	0	33.7891	0.0378	33.835	-0.1063	33.831	-0.0172	33.8617	-0.1264	33.8172	-0.2057	33.8069	-0.1255	33.8243	-0.1533	33.8054	-0.3226	33.8176	-0.1897	33.812	-0.4667	33.8474	-0.8518	33.8401	0.7334	33.8252	0.8459	33.8712	0.8943	33.8499	0.9371	33.7633	0.897	33.8044	0.4261	33.8049	-0.14	33.739	-0.9603	33.8316	0.2999	33.8315	0.3124	33.8492	0
33.8624	0	33.8443	0	33.8891	0.0435	33.935	-0.0994	33.931	-0.0104	33.9617	-0.1205	33.9172	-0.2005	33.9069	-0.1193	33.9243	-0.1467	33.9054	-0.3165	33.9176	-0.1832	33.912	-0.4533	33.9474	-0.8448	33.9401	0.7334	33.9252	0.8459	33.9712	0.8938	33.9499	0.9417	33.8633	0.897	33.9044	0.4261	33.9049	-0.14	33.839	-0.9603	33.9316	0.3051	33.9315	0.3139	33.9492	0
33.9624	0	33.9443	0	33.9891	0.0475	34.035	-0.0987	34.031	-0.0016	34.0617	-0.1205	34.0172	-0.1985	34.0069	-0.1166	34.0243	-0.1335	34.0054	-0.3047	34.0176	-0.1813	34.012	-0.4503	34.0474	-0.8448	34.0401	0.731	34.0252	0.8439	34.0712	0.8897	34.0499	0.9422	33.9633	0.8966	34.0044	0.4246	34.0049	-0.1414	33.939	-0.9603	34.0316	0.3017	34.0315	0.3117	34.0492	0
34.0624	0	34.0443	0	34.0891	0.0391	34.135	-0.0987	34.131	-0.0016	34.1617	-0.1205	34.1172	-0.1868	34.1069	-0.1166	34.1243	-0.1335	34.1054	-0.302	34.1176	-0.1731	34.112	-0.4503	34.1474	-0.8502	34.1401	0.7225	34.1252	0.8364	34.1712	0.8898	34.1499	0.9332	34.0633	0.8981	34.1044	0.4184	34.1049	-0.1477	34.039	-0.9532	34.1316	0.3054	34.1315	0.3037	34.1492	0
34.1624	0	34.1443	0	34.1891	0.0358	34.235	-0.0987	34.231	-0.0016	34.2617	-0.1205	34.2172	-0.1868	34.2069	-0.1166	34.2243	-0.1335	34.2054	-0.302	34.2176	-0.1696	34.212	-0.4503	34.2474	-0.8448	34.2401	0.7334	34.2252	0.8459	34.2712	0.8943	34.2499	0.9332	34.1633	0.8931	34.2044	0.4144	34.2049	-0.1517	34.139	-0.9594	34.2316	0.3116	34.2315	0.2943	34.2492	0
34.2624	0	34.2443	0	34.2891	0.0358	34.335	-0.0987	34.331	-0.0016	34.3617	-0.1205	34.3172	-0.1868	34.3069	-0.1166	34.3243	-0.1335	34.3054	-0.302	34.3176	-0.1696	34.312	-0.4503	34.3474	-0.8448	34.3401	0.7334	34.3252	0.8459	34.3712	0.8943	34.3499	0.9332	34.2633	0.8931	34.3044	0.4144	34.3049	-0.1517	34.239	-0.9603	34.3316	0.3116	34.3315	0.3039	34.3492	0
34.3624	0	34.3443	0	34.3891	0.0358	34.435	-0.0987	34.431	-0.0016	34.4617	-0.12	34.4172	-0.1868	34.4069	-0.1166	34.4243	-0.1335	34.4054	-0.2942	34.4176	-0.1696	34.412	-0.4503	34.4474	-0.8447	34.4401	0.7334	34.4252	0.8459	34.4712	0.8943	34.4499	0.9332	34.3633	0.9009	34.4044	0.4144	34.4049	-0.1517	34.339	-0.9603	34.4316	0.3135	34.4315	0.306	34.4492	0
34.4624	0	34.4443	0	34.4891	0.0371	34.535	-0.0881	34.531	0.001	34.5617	-0.1166	34.5172	-0.1846	34.5069	-0.1069	34.5243	-0.1311	34.5054	-0.2923	34.5176	-0.1674	34.512	-0.4482	34.5474	-0.8416	34.5401	0.7334	34.5252	0.8459	34.5712	0.8943	34.5499	0.9332	34.4633	0.9009	34.5044	0.4144	34.5049	-0.1517	34.439	-0.9603	34.5316	0.3195	34.5315	0.306	34.5492	0
34.5624	0	34.5443	0	34.5891	0.0409	34.635	-0.0835	34.631	0.0056	34.6617	-0.1083	34.6172	-0.1725	34.6069	-0.1028	34.6243	-0.1267	34.6054	-0.2882	34.6176	-0.163	34.612	-0.444	34.6474	-0.837	34.6401	0.7412	34.6252	0.8459	34.6712	0.8938	34.6499	0.9332	34.5633	0.9009	34.6044	0.4144	34.6049	-0.1455	34.539	-0.9603	34.6316	0.3312	34.6315	0.306	34.6492	0
34.6624	0	34.6443	0	34.6891	0.0514	34.735	-0.0831	34.731	0.0179	34.7617	-0.0971	34.7172	-0.1712	34.7069	-0.101	34.7243	-0.1257	34.7054	-0.2864	34.7176	-0.1618	34.712	-0.4425	34.7474	-0.837	34.7401	0.7388	34.7252	0.8613	34.7712	0.8897	34.7499	0.9422	34.6633	0.9005	34.7044	0.4129	34.7049	-0.1453	34.639	-0.9603	34.7316	0.329	34.7315	0.3039	34.7492	0
34.7624	0	34.7443	0	34.7891	0.0514	34.835	-0.0831	34.831	0.0179	34.8617	-0.0991	34.8172	-0.1712	34.8069	-0.101	34.8243	-0.1257	34.8054	-0.2864	34.8176	-0.1618	34.812	-0.4425	34.8474	-0.8373	34.8401	0.7303	34.8252	0.8559	34.8712	0.8898	34.8499	0.9332	34.7633	0.897	34.8044	0.4067	34.8049	-0.1516	34.739	-0.9563	34.8316	0.3289	34.8315	0.2906	34.8492	0
34.8624	0	34.8443	0	34.8891	0.0461	34.935	-0.0937	34.931	0.0078	34.9617	-0.1088	34.9172	-0.1797	34.9069	-0.1083	34.9243	-0.1351	34.9054	-0.2935	34.9176	-0.1703	34.912	-0.4504	34.9474	-0.837	34.9401	0.7295	34.9252	0.8537	34.9712	0.8943	34.9499	0.9401	34.8633	0.8892	34.9044	0.4026	34.9049	-0.1556	34.839	-0.9633	34.9316	0.339	34.9315	0.2904	34.9492	0
34.9624	0	34.9443	0	34.9891	0.0397	35.035	-0.0948	35.031	0.0062	35.0617	-0.1088	35.0172	-0.1829	35.0069	-0.1109	35.0243	-0.1374	35.0054	-0.2981	35.0176	-0.168	35.012	-0.4425	35.0474	-0.837	35.0401	0.7295	35.0252	0.8537	35.0712	0.8943	35.0499	0.9449	34.9633	0.8968	35.0044	0.4026	35.0049	-0.1556	34.939	-0.9642	35.0316	0.3468	35.0315	0.2904	35.0492	0
35.0624	0	35.0443	0	35.0891	0.0397	35.135	-0.0948	35.131	0.0062	35.1617	-0.108	35.1172	-0.1829	35.1069	-0.1127	35.1243	-0.1296	35.1054	-0.2864	35.1176	-0.1657	35.112	-0.4425	35.1474	-0.8369	35.1401	0.7295	35.1252	0.8537	35.1712	0.8939	35.1499	0.9449	35.0633	0.9009	35.1044	0.4026	35.1049	-0.1439	35.039	-0.9642	35.1316	0.3585	35.1315	0.3	35.1492	0
35.1624	0	35.1443	0	35.1891	0.0361	35.235	-0.0907	35.231	0.0101	35.2617	-0.103	35.2172	-0.1796	35.2069	-0.1099	35.2243	-0.126	35.2054	-0.2836	35.2176	-0.1545	35.212	-0.4394	35.2474	-0.8322	35.2401	0.7396	35.2252	0.8524	35.2712	0.9013	35.2499	0.9431	35.1633	0.9006	35.2044	0.3955	35.2049	-0.1449	35.139	-0.9642	35.2316	0.3571	35.2315	0.3007	35.2492	0
35.2624	0	35.2443	0	35.2891	0.0396	35.335	-0.0838	35.331	0.017	35.3617	-0.0971	35.3172	-0.1731	35.3069	-0.1037	35.3243	-0.1193	35.3054	-0.2774	35.3176	-0.1481	35.312	-0.4331	35.3474	-0.8253	35.3401	0.7269	35.3252	0.8414	35.3712	0.8952	35.3499	0.9293	35.2633	0.8972	35.3044	0.3854	35.3049	-0.1441	35.239	-0.9658	35.3316	0.3472	35.3315	0.2812	35.3492	0
35.3624	0	35.3443	0	35.3891	0.0436	35.435	-0.0831	35.431	0.0179	35.4617	-0.0905	35.4172	-0.181	35.4069	-0.101	35.4243	-0.1179	35.4054	-0.2746	35.4176	-0.1461	35.412	-0.4307	35.4474	-0.8253	35.4401	0.7256	35.4252	0.8381	35.4712	0.8982	35.4499	0.9293	35.3633	0.8853	35.4044	0.3909	35.4049	-0.1478	35.339	-0.9784	35.4316	0.3507	35.4315	0.2787	35.4492	0
35.4624	0	35.4443	0	35.4891	0.0436	35.535	-0.0831	35.531	0.0179	35.5617	-0.0736	35.5172	-0.1829	35.5069	-0.101	35.5243	-0.1179	35.5054	-0.2746	35.5176	-0.1461	35.512	-0.4307	35.5474	-0.8175	35.5401	0.7256	35.5252	0.8381	35.5712	0.8982	35.5499	0.9293	35.4633	0.897	35.5044	0.3909	35.5049	-0.1478	35.439	-0.9798	35.5316	0.3624	35.5315	0.2851	35.5492	0
35.5624	0	35.5443	0	35.5891	0.0553	35.635	-0.0831	35.631	0.0296	35.6617	-0.0736	35.6172	-0.1829	35.6069	-0.1076	35.6243	-0.1179	35.6054	-0.2668	35.6176	-0.1461	35.612	-0.4307	35.6474	-0.8175	35.6401	0.7256	35.6252	0.8381	35.6712	0.8982	35.6499	0.9293	35.5633	0.897	35.6044	0.3909	35.6049	-0.1478	35.539	-0.9798	35.6316	0.3702	35.6315	0.2865	35.6492	0
35.6624	0	35.6443	0	35.6891	0.0553	35.735	-0.0831	35.731	0.0296	35.7617	-0.075	35.7172	-0.1712	35.7069	-0.1088	35.7243	-0.1062	35.7054	-0.2668	35.7176	-0.1344	35.712	-0.4307	35.7474	-0.806	35.7401	0.7334	35.7252	0.8498	35.7712	0.8982	35.7499	0.9339	35.6633	0.897	35.7044	0.3909	35.7049	-0.1478	35.639	-0.9798	35.7316	0.3702	35.7315	0.2865	35.7492	0
35.7624	0	35.7443	0	35.7891	0.0434	35.835	-0.0902	35.831	0.0229	35.8617	-0.0806	35.8172	-0.1769	35.8069	-0.102	35.8243	-0.1124	35.8054	-0.2716	35.8176	-0.1401	35.812	-0.4254	35.8474	-0.8134	35.8401	0.7334	35.8252	0.8498	35.8712	0.8982	35.8499	0.9371	35.7633	0.897	35.8044	0.3909	35.8049	-0.1478	35.739	-0.9798	35.8316	0.382	35.8315	0.2865	35.8492	0
35.8624	0	35.8443	0	35.8891	0.0378	35.935	-0.0868	35.931	0.0258	35.9617	-0.0756	35.9172	-0.1757	35.9069	-0.1021	35.9243	-0.1104	35.9054	-0.2719	35.9176	-0.1389	35.912	-0.4238	35.9474	-0.8088	35.9401	0.7334	35.9252	0.8498	35.9712	0.906	35.9499	0.9371	35.8633	0.897	35.9044	0.3909	35.9049	-0.1478	35.839	-0.9703	35.9316	0.3832	35.9315	0.2844	35.9492	0
35.9624	0	35.9443	0	35.9891	0.0435	36.035	-0.0798	36.031	0.0326	36.0617	-0.0697	36.0172	-0.1692	36.0069	-0.0959	36.0243	-0.1037	36.0054	-0.2657	36.0176	-0.1324	36.012	-0.4174	36.0474	-0.8018	36.0401	0.7334	36.0252	0.8498	36.0712	0.9055	36.0499	0.9371	35.9633	0.897	36.0044	0.3909	36.0049	-0.1478	35.939	-0.9681	36.0316	0.3937	36.0315	0.2865	36.0492	0
36.0624	0	36.0443	0	36.0891	0.0475	36.135	-0.0792	36.131	0.0336	36.1617	-0.0697	36.1172	-0.1673	36.1069	-0.0932	36.1243	-0.1023	36.1054	-0.2629	36.1176	-0.1305	36.112	-0.4151	36.1474	-0.8018	36.1401	0.731	36.1252	0.8478	36.1712	0.9014	36.1499	0.9344	36.0633	0.8966	36.1044	0.3895	36.1049	-0.1493	36.039	-0.9681	36.1316	0.3915	36.1315	0.2843	36.1492	0
36.1624	0	36.1443	0	36.1891	0.0475	36.235	-0.0792	36.231	0.0336	36.2617	-0.0697	36.2172	-0.1673	36.2069	-0.0932	36.2243	-0.1023	36.2054	-0.2629	36.2176	-0.1223	36.212	-0.4151	36.2474	-0.8018	36.2401	0.7225	36.2252	0.8481	36.2712	0.8943	36.2499	0.9332	36.1633	0.8931	36.2044	0.3833	36.2049	-0.1462	36.139	-0.9705	36.2316	0.3914	36.2315	0.2764	36.2492	0
36.2624	0	36.2443	0	36.2891	0.0475	36.335	-0.0792	36.331	0.0414	36.3617	-0.0692	36.3172	-0.1673	36.3069	-0.0854	36.3243	-0.1023	36.3054	-0.2629	36.3176	-0.1188	36.312	-0.4151	36.3474	-0.7939	36.3401	0.7334	36.3252	0.8459	36.3712	0.9015	36.3499	0.9332	36.2633	0.8853	36.3044	0.3792	36.3049	-0.1478	36.239	-0.9789	36.3316	0.4015	36.3315	0.2844	36.3492	0
36.3624	0	36.3443	0	36.3891	0.0488	36.435	-0.0764	36.431	0.044	36.4617	-0.0659	36.4172	-0.1651	36.4069	-0.0835	36.4243	-0.0998	36.4054	-0.2611	36.4176	-0.1166	36.412	-0.4131	36.4474	-0.7989	36.4401	0.7334	36.4252	0.8459	36.4712	0.906	36.4499	0.9332	36.3633	0.8903	36.4044	0.3792	36.4049	-0.1478	36.339	-0.9735	36.4316	0.4132	36.4315	0.2865	36.4492	0
36.4624	0	36.4443	0	36.4891	0.0526	36.535	-0.0718	36.531	0.0485	36.5617	-0.0502	36.5172	-0.1608	36.5069	-0.0794	36.5243	-0.0954	36.5054	-0.257	36.5176	-0.1123	36.512	-0.401	36.5474	-0.7979	36.5401	0.7334	36.5252	0.8459	36.5712	0.906	36.5499	0.9332	36.4633	0.8931	36.5044	0.387	36.5049	-0.1478	36.439	-0.972	36.5316	0.421	36.5315	0.2865	36.5492	0
36.5624	0	36.5443	0	36.5891	0.0631	36.635	-0.0714	36.631	0.0492	36.6617	-0.0502	36.6172	-0.1516	36.6069	-0.0776	36.6243	-0.0945	36.6054	-0.2551	36.6176	-0.111	36.612	-0.4073	36.6474	-0.7862	36.6401	0.7334	36.6252	0.8459	36.6712	0.9057	36.6499	0.9332	36.5633	0.8931	36.6044	0.387	36.6049	-0.1478	36.539	-0.972	36.6316	0.421	36.6315	0.2929	36.6492	0
36.6624	0	36.6443	0	36.6891	0.0631	36.735	-0.0714	36.731	0.0492	36.7617	-0.0436	36.7172	-0.1516	36.7069	-0.0776	36.7243	-0.0827	36.7054	-0.2551	36.7176	-0.111	36.712	-0.3995	36.7474	-0.7862	36.7401	0.7318	36.7252	0.8446	36.7712	0.903	36.7499	0.9501	36.6633	0.8928	36.7044	0.3861	36.7049	-0.1488	36.639	-0.972	36.7316	0.4313	36.7315	0.2929	36.7492	0
36.7624	0	36.7443	0	36.7891	0.0631	36.835	-0.0714	36.831	0.0492	36.8617	-0.0385	36.8172	-0.1516	36.8069	-0.0776	36.8243	-0.0827	36.8054	-0.2374	36.8176	-0.1032	36.812	-0.3995	36.8474	-0.7862	36.8401	0.7262	36.8252	0.8395	36.8712	0.8982	36.8499	0.9488	36.7633	0.8905	36.8044	0.3819	36.8049	-0.1529	36.739	-0.9736	36.8316	0.4338	36.8315	0.2798	36.8492	0
36.8624	0	36.8443	0	36.8891	0.0547	36.935	-0.0714	36.931	0.0455	36.9617	-0.0385	36.9172	-0.1516	36.9069	-0.0875	36.9243	-0.0827	36.9054	-0.2356	36.9176	-0.1032	36.912	-0.3995	36.9474	-0.7862	36.9401	0.7334	36.9252	0.8381	36.9712	0.903	36.9499	0.9488	36.8633	0.8929	36.9044	0.3792	36.9049	-0.1556	36.839	-0.9792	36.9316	0.4445	36.9315	0.2787	36.9492	0
36.9624	0	36.9443	0	36.9891	0.0514	37.035	-0.0596	37.031	0.0414	37.0617	-0.0385	37.0172	-0.1516	37.0069	-0.0893	37.0243	-0.0827	37.0054	-0.2356	37.0176	-0.1032	37.012	-0.3995	37.0474	-0.7862	37.0401	0.7334	37.0252	0.8381	37.0712	0.9055	37.0499	0.9488	36.9633	0.897	37.0044	0.3792	37.0049	-0.1494	36.939	-0.9798	37.0316	0.4445	37.0315	0.2883	37.0492	0
37.0624	0	37.0443	0	37.0891	0.0514	37.135	-0.0596	37.131	0.0531	37.1617	-0.0385	37.1172	-0.1516	37.1069	-0.0893	37.1243	-0.0827	37.1054	-0.2356	37.1176	-0.1032	37.112	-0.3995	37.1474	-0.7745	37.1401	0.731	37.1252	0.8361	37.1712	0.9014	37.1499	0.9461	37.0633	0.9044	37.1044	0.3778	37.1049	-0.1493	37.039	-0.9703	37.1316	0.4501	37.1315	0.2765	37.1492	0
37.1624	0	37.1443	0	37.1891	0.0514	37.235	-0.0596	37.231	0.0531	37.2617	-0.0299	37.2172	-0.1516	37.2069	-0.0893	37.2243	-0.0827	37.2054	-0.2473	37.2176	-0.1032	37.212	-0.3995	37.2474	-0.7744	37.2401	0.7225	37.2252	0.8403	37.2712	0.8943	37.2499	0.9371	37.1633	0.9009	37.2044	0.3833	37.2049	-0.1555	37.139	-0.9705	37.2316	0.444	37.2315	0.2686	37.2492	0
37.2624	0	37.2443	0	37.2891	0.0534	37.335	-0.0555	37.331	0.057	37.3617	-0.0249	37.3172	-0.1483	37.3069	-0.0747	37.3243	-0.0791	37.3054	-0.2328	37.3176	-0.0998	37.312	-0.3964	37.3474	-0.7697	37.3401	0.7217	37.3252	0.8445	37.3712	0.8943	37.3499	0.9371	37.2633	0.8931	37.3044	0.3792	37.3049	-0.1595	37.239	-0.9789	37.3316	0.4523	37.3315	0.2734	37.3492	0
37.3624	0	37.3443	0	37.3891	0.0591	37.435	-0.0486	37.431	0.0638	37.4617	-0.0189	37.4172	-0.1419	37.4069	-0.0685	37.4243	-0.0646	37.4054	-0.2266	37.4176	-0.0816	37.412	-0.3901	37.4474	-0.7628	37.4401	0.7334	37.4252	0.8459	37.4712	0.906	37.4499	0.9371	37.3633	0.8931	37.4044	0.3792	37.4049	-0.1595	37.339	-0.9798	37.4316	0.4601	37.4315	0.2748	37.4492	0
37.4624	0	37.4443	0	37.4891	0.0631	37.535	-0.0479	37.531	0.0648	37.5617	-0.021	37.5172	-0.1399	37.5069	-0.0659	37.5243	-0.0632	37.5054	-0.2239	37.5176	-0.0797	37.512	-0.3878	37.5474	-0.7631	37.5401	0.7334	37.5252	0.8459	37.5712	0.906	37.5499	0.9371	37.4633	0.8931	37.5044	0.3792	37.5049	-0.1595	37.439	-0.9798	37.5316	0.4601	37.5315	0.2748	37.5492	0
37.5624	0	37.5443	0	37.5891	0.0579	37.635	-0.0586	37.631	0.0546	37.6617	-0.0306	37.6172	-0.1485	37.6069	-0.0732	37.6243	-0.0726	37.6054	-0.231	37.6176	-0.0883	37.612	-0.384	37.6474	-0.7667	37.6401	0.7334	37.6252	0.8459	37.6712	0.906	37.6499	0.9371	37.5633	0.8931	37.6044	0.3792	37.6049	-0.1595	37.539	-0.9798	37.6316	0.4718	37.6315	0.2748	37.6492	0
37.6624	0	37.6443	0	37.6891	0.0514	37.735	-0.0596	37.731	0.0609	37.7617	-0.0301	37.7172	-0.1399	37.7069	-0.0776	37.7243	-0.0749	37.7054	-0.2356	37.7176	-0.0914	37.712	-0.3878	37.7474	-0.7666	37.7401	0.7334	37.7252	0.8459	37.7712	0.9132	37.7499	0.9371	37.6633	0.8982	37.7044	0.3792	37.7049	-0.1595	37.639	-0.9735	37.7316	0.473	37.7315	0.2748	37.7492	0
37.7624	0	37.7443	0	37.7891	0.0527	37.835	-0.0569	37.831	0.0635	37.8617	-0.0268	37.8172	-0.1377	37.8069	-0.0757	37.8243	-0.0725	37.8054	-0.2337	37.8176	-0.0892	37.812	-0.3857	37.8474	-0.7635	37.8401	0.7334	37.8252	0.8459	37.8712	0.9174	37.8499	0.9371	37.7633	0.9009	37.8044	0.3792	37.8049	-0.1595	37.739	-0.972	37.8316	0.4835	37.8315	0.2727	37.8492	0
37.8624	0	37.8443	0	37.8891	0.0566	37.935	-0.0523	37.931	0.0681	37.9617	-0.0228	37.9172	-0.1334	37.9069	-0.0716	37.9243	-0.0681	37.9054	-0.2206	37.9176	-0.0849	37.912	-0.3815	37.9474	-0.7589	37.9401	0.7318	37.9252	0.8446	37.9712	0.9164	37.9499	0.9471	37.8633	0.9006	37.9044	0.3782	37.9049	-0.1605	37.839	-0.972	37.9316	0.4821	37.9315	0.2733	37.9492	0
37.9624	0	37.9443	0	37.9891	0.0592	38.035	-0.0518	38.031	0.0687	38.0617	-0.0228	38.0172	-0.1321	38.0069	-0.0698	38.0243	-0.0671	38.0054	-0.216	38.0176	-0.0836	38.012	-0.38	38.0474	-0.7589	38.0401	0.7411	38.0252	0.8533	38.0712	0.9178	38.0499	0.9417	37.9633	0.8994	38.0044	0.3784	38.0049	-0.151	37.939	-0.9736	38.0316	0.491	38.0315	0.2745	38.0492	0
38.0624	0	38.0443	0	38.0891	0.0592	38.135	-0.0518	38.131	0.0687	38.1617	-0.0185	38.1172	-0.1321	38.1069	-0.0698	38.1243	-0.0671	38.1054	-0.216	38.1176	-0.0782	38.112	-0.38	38.1474	-0.7589	38.1401	0.7412	38.1252	0.8537	38.1712	0.9178	38.1499	0.9566	38.0633	0.9085	38.1044	0.3792	38.1049	-0.1478	38.039	-0.9722	38.1316	0.5031	38.1315	0.2748	38.1492	0
38.1624	0	38.1443	0	38.1891	0.0536	38.235	-0.0518	38.231	0.0687	38.2617	-0.015	38.2172	-0.1321	38.2069	-0.0619	38.2243	-0.0671	38.2054	-0.216	38.2176	-0.0641	38.212	-0.38	38.2474	-0.7471	38.2401	0.7412	38.2252	0.8537	38.2712	0.9155	38.2499	0.9566	38.1633	0.9243	38.2044	0.3792	38.2049	-0.1478	38.139	-0.9625	38.2316	0.5109	38.2315	0.2748	38.2492	0
38.2624	0	38.2443	0	38.2891	0.0514	38.335	-0.0518	38.331	0.0687	38.3617	-0.015	38.3172	-0.1321	38.3069	-0.0619	38.3243	-0.0671	38.3054	-0.216	38.3176	-0.0641	38.312	-0.38	38.3474	-0.7471	38.3401	0.7317	38.3252	0.8458	38.3712	0.9053	38.3499	0.9461	38.2633	0.9229	38.3044	0.3734	38.3049	-0.1536	38.239	-0.9603	38.3316	0.514	38.3315	0.2584	38.3492	0
38.3624	0	38.3443	0	38.3891	0.0631	38.435	-0.0518	38.431	0.0687	38.4617	-0.0047	38.4172	-0.1321	38.4069	-0.0619	38.4243	-0.0671	38.4054	-0.216	38.4176	-0.0641	38.412	-0.38	38.4474	-0.7474	38.4401	0.7342	38.4252	0.8364	38.4712	0.8982	38.4499	0.9371	38.3633	0.9126	38.4044	0.3637	38.4049	-0.1633	38.339	-0.9697	38.4316	0.5047	38.4315	0.2555	38.4492	0
38.4624	0	38.4443	0	38.4891	0.0596	38.535	-0.0589	38.531	0.0619	38.5617	-0.0103	38.5172	-0.1378	38.5069	-0.0668	38.5243	-0.0616	38.5054	-0.2208	38.5176	-0.0698	38.512	-0.3852	38.5474	-0.7548	38.5401	0.7334	38.5252	0.8342	38.5712	0.906	38.5499	0.9371	38.4633	0.9048	38.5044	0.3714	38.5049	-0.1673	38.439	-0.9789	38.5316	0.5148	38.5315	0.2553	38.5492	0
38.5624	0	38.5443	0	38.5891	0.0573	38.635	-0.0555	38.631	0.0648	38.6617	-0.004	38.6172	-0.1366	38.6069	-0.0735	38.6243	-0.0596	38.6054	-0.2133	38.6176	-0.0686	38.612	-0.3847	38.6474	-0.7421	38.6401	0.7275	38.6252	0.8437	38.6712	0.9108	38.6499	0.9371	38.5633	0.9048	38.6044	0.3714	38.6049	-0.1673	38.539	-0.9798	38.6316	0.5226	38.6315	0.2649	38.6492	0
38.6624	0	38.6443	0	38.6891	0.0665	38.735	-0.0415	38.731	0.0902	38.7617	0.0084	38.7172	-0.1245	38.7069	-0.0637	38.7243	-0.0467	38.7054	-0.2023	38.7176	-0.0564	38.712	-0.3731	38.7474	-0.7357	38.7401	0.7256	38.7252	0.8459	38.7712	0.9139	38.7499	0.9371	38.6633	0.9048	38.7044	0.3714	38.7049	-0.1673	38.639	-0.9798	38.7316	0.5343	38.7315	0.267	38.7492	0
38.7624	0	38.7443	0	38.7891	0.0748	38.835	-0.0401	38.831	0.0866	38.8617	0.0084	38.8172	-0.1204	38.8069	-0.058	38.8243	-0.0437	38.8054	-0.1965	38.8176	-0.0524	38.812	-0.3682	38.8474	-0.7393	38.8401	0.7432	38.8252	0.8576	38.8712	0.9133	38.8499	0.9371	38.7633	0.9048	38.8044	0.3714	38.8049	-0.1611	38.739	-0.9798	38.8316	0.5244	38.8315	0.267	38.8492	0
38.8624	0	38.8443	0	38.8891	0.0748	38.935	-0.0401	38.931	0.0804	38.9617	0.0071	38.9172	-0.1204	38.9069	-0.058	38.9243	-0.0437	38.9054	-0.1965	38.9176	-0.0524	38.912	-0.3682	38.9474	-0.7396	38.9401	0.7368	38.9252	0.8556	38.9712	0.9092	38.9499	0.9344	38.8633	0.9044	38.9044	0.3699	38.9049	-0.161	38.839	-0.9735	38.9316	0.5282	38.9315	0.2648	38.9492	0
38.9624	0	38.9443	0	38.9891	0.0713	39.035	-0.0472	39.031	0.0737	39.0617	0.0006	39.0172	-0.1261	39.0069	-0.0629	39.0243	-0.0499	39.0054	-0.2013	39.0176	-0.0581	39.012	-0.3735	39.0474	-0.7471	39.0401	0.7324	39.0252	0.8481	39.0712	0.9021	39.0499	0.9254	38.9633	0.9085	39.0044	0.3637	39.0049	-0.1672	38.939	-0.9744	39.0316	0.532	39.0315	0.2451	39.0492	0
39.0624	0	39.0443	0	39.0891	0.067	39.135	-0.0479	39.131	0.0726	39.1617	0.0006	39.1172	-0.1282	39.1069	-0.0659	39.1243	-0.0515	39.1054	-0.2043	39.1176	-0.0602	39.112	-0.3761	39.1474	-0.7471	39.1401	0.7334	39.1252	0.8459	39.1712	0.9093	39.1499	0.9254	39.0633	0.9048	39.1044	0.3597	39.1049	-0.1619	39.039	-0.9828	39.1316	0.5304	39.1315	0.2499	39.1492	0
39.1624	0	39.1443	0	39.1891	0.067	39.235	-0.0479	39.231	0.0726	39.2617	0.0006	39.2172	-0.1348	39.2069	-0.0541	39.2243	-0.0437	39.2054	-0.2043	39.2176	-0.0524	39.212	-0.3761	39.2474	-0.7354	39.2401	0.7275	39.2252	0.8523	39.2712	0.9135	39.2499	0.9332	39.1633	0.9048	39.2044	0.3658	39.2049	-0.1595	39.139	-0.9743	39.2316	0.5382	39.2315	0.2514	39.2492	0
39.2624	0	39.2443	0	39.2891	0.0586	39.335	-0.0479	39.331	0.0726	39.3617	0.0084	39.3172	-0.136	39.3069	-0.0541	39.3243	-0.0437	39.3054	-0.1926	39.3176	-0.0524	39.312	-0.3682	39.3474	-0.7354	39.3401	0.7318	39.3252	0.8524	39.3712	0.9108	39.3499	0.9383	39.2633	0.9046	39.3044	0.3665	39.3049	-0.1605	39.239	-0.972	39.3316	0.5485	39.3315	0.2499	39.3492	0
39.3624	0	39.3443	0	39.3891	0.0553	39.435	-0.0479	39.431	0.0726	39.4617	0.0084	39.4172	-0.1294	39.4069	-0.0541	39.4243	-0.0437	39.4054	-0.1836	39.4176	-0.0524	39.412	-0.3682	39.4474	-0.7354	39.4401	0.7262	39.4252	0.8474	39.4712	0.9178	39.4499	0.9371	39.3633	0.9022	39.4044	0.3624	39.4049	-0.1646	39.339	-0.9736	39.4316	0.5432	39.4315	0.2542	39.4492	0
39.4624	0	39.4443	0	39.4891	0.0553	39.535	-0.0479	39.531	0.0726	39.5617	0.0084	39.5172	-0.1204	39.5069	-0.0541	39.5243	-0.0437	39.5054	-0.1809	39.5176	-0.0524	39.512	-0.3682	39.5474	-0.7354	39.5401	0.7256	39.5252	0.8576	39.5712	0.9178	39.5499	0.9371	39.4633	0.897	39.5044	0.3675	39.5049	-0.1673	39.439	-0.9792	39.5316	0.5499	39.5315	0.2553	39.5492	0
39.5624	0	39.5443	0	39.5891	0.067	39.635	-0.0479	39.631	0.0804	39.6617	0.0089	39.6172	-0.127	39.6069	-0.0541	39.6243	-0.0437	39.6054	-0.1809	39.6176	-0.0524	39.612	-0.3612	39.6474	-0.7353	39.6401	0.7256	39.6252	0.8576	39.6712	0.9178	39.6499	0.9371	39.5633	0.9087	39.6044	0.3675	39.6049	-0.1673	39.539	-0.9798	39.6316	0.5616	39.6315	0.2553	39.6492	0
39.6624	0	39.6443	0	39.6891	0.0684	39.735	-0.0452	39.731	0.0831	39.7617	0.0123	39.7172	-0.126	39.7069	-0.0622	39.7243	-0.0412	39.7054	-0.179	39.7176	-0.0502	39.712	-0.3584	39.7474	-0.7323	39.7401	0.7256	39.7252	0.8576	39.7712	0.9178	39.7499	0.9371	39.6633	0.9087	39.7044	0.3675	39.7049	-0.1673	39.639	-0.9798	39.7316	0.5734	39.7315	0.2474	39.7492	0
39.7624	0	39.7443	0	39.7891	0.0722	39.835	-0.0406	39.831	0.0876	39.8617	0.0162	39.8172	-0.1151	39.8069	-0.0598	39.8243	-0.0434	39.8054	-0.1749	39.8176	-0.0458	39.812	-0.3542	39.8474	-0.7276	39.8401	0.7256	39.8252	0.8576	39.8712	0.9178	39.8499	0.9371	39.7633	0.9087	39.8044	0.3675	39.8049	-0.1611	39.739	-0.9798	39.8316	0.5734	39.8315	0.257	39.8492	0
39.8624	0	39.8443	0	39.8891	0.0748	39.935	-0.0401	39.931	0.0882	39.9617	0.0162	39.9172	-0.1126	39.9069	-0.058	39.9243	-0.0437	39.9054	-0.1731	39.9176	-0.0446	39.912	-0.3526	39.9474	-0.7252	39.9401	0.7373	39.9252	0.8576	39.9712	0.9225	39.9499	0.9371	39.8633	0.9087	39.9044	0.3675	39.9049	-0.1712	39.839	-0.9703	39.9316	0.5812	39.9315	0.2592	39.9492	0
39.9624	0	39.9443	0	39.9891	0.0748	40.035	-0.0401	40.031	0.0882	40.0617	0.0162	40.0172	-0.1126	40.0069	-0.0502	40.0243	-0.0437	40.0054	-0.1731	40.0176	-0.0446	40.012	-0.3526	40.0474	-0.7276	40.0401	0.7373	40.0252	0.8576	40.0712	0.925	40.0499	0.9371	39.9633	0.9138	40.0044	0.3675	40.0049	-0.1712	39.939	-0.9681	40.0316	0.5929	40.0315	0.2592	40.0492	0
40.0624	0	40.0443	0	40.0891	0.0748	40.135	-0.0401	40.131	0.0882	40.1617	0.0162	40.1172	-0.1126	40.1069	-0.0502	40.1243	-0.032	40.1054	-0.1731	40.1176	-0.0446	40.112	-0.3526	40.1474	-0.7276	40.1401	0.7349	40.1252	0.8634	40.1712	0.921	40.1499	0.9461	40.0633	0.9161	40.1044	0.366	40.1049	-0.1634	40.039	-0.9681	40.1316	0.592	40.1315	0.2634	40.1492	0
40.1624	0	40.1443	0	40.1891	0.0748	40.235	-0.0323	40.231	0.0882	40.2617	0.0162	40.2172	-0.1126	40.2069	-0.0502	40.2243	-0.032	40.2054	-0.1731	40.2176	-0.0446	40.212	-0.3526	40.2474	-0.7276	40.2401	0.7264	40.2252	0.8559	40.2712	0.9139	40.2499	0.9371	40.1633	0.9126	40.2044	0.3598	40.2049	-0.1672	40.139	-0.9705	40.2316	0.5828	40.2315	0.2569	40.2492	0
40.2624	0	40.2443	0	40.2891	0.0748	40.335	-0.0323	40.331	0.1	40.3617	0.0162	40.3172	-0.1126	40.3069	-0.0502	40.3243	-0.032	40.3054	-0.1731	40.3176	-0.0329	40.312	-0.3526	40.3474	-0.7276	40.3401	0.7256	40.3252	0.8537	40.3712	0.9139	40.3499	0.9371	40.2633	0.9048	40.3044	0.3558	40.3049	-0.1712	40.239	-0.9726	40.3316	0.5929	40.3315	0.2435	40.3492	0
40.3624	0	40.3443	0	40.3891	0.0692	40.435	-0.0401	40.431	0.1	40.4617	0.017	40.4172	-0.1126	40.4069	-0.0502	40.4243	-0.032	40.4054	-0.1671	40.4176	-0.0329	40.412	-0.3526	40.4474	-0.7158	40.4401	0.7334	40.4252	0.8537	40.4712	0.9113	40.4499	0.937	40.3633	0.9048	40.4044	0.3558	40.4049	-0.1712	40.339	-0.972	40.4316	0.6007	40.4315	0.2435	40.4492	0
40.4624	0	40.4443	0	40.4891	0.069	40.535	-0.0282	40.531	0.1039	40.5617	0.022	40.5172	-0.0976	40.5069	-0.0474	40.5243	-0.0283	40.5054	-0.1625	40.5176	-0.0295	40.512	-0.3495	40.5474	-0.7111	40.5401	0.7228	40.5252	0.8448	40.5712	0.9021	40.5499	0.9254	40.4633	0.9032	40.5044	0.3493	40.5049	-0.1778	40.439	-0.972	40.5316	0.6028	40.5315	0.2435	40.5492	0
40.5624	0	40.5443	0	40.5891	0.0748	40.635	-0.0213	40.631	0.1107	40.6617	0.0279	40.6172	-0.0911	40.6069	-0.0412	40.6243	-0.0217	40.6054	-0.1563	40.6176	-0.0231	40.612	-0.3432	40.6474	-0.7042	40.6401	0.7217	40.6252	0.8515	40.6712	0.9089	40.6499	0.9254	40.5633	0.8931	40.6044	0.3441	40.6049	-0.1829	40.539	-0.9825	40.6316	0.6007	40.6315	0.2435	40.6492	0
40.6624	0	40.6443	0	40.6891	0.0865	40.735	-0.0206	40.731	0.1117	40.7617	0.0397	40.7172	-0.0891	40.7069	-0.0268	40.7243	-0.0202	40.7054	-0.1535	40.7176	-0.0133	40.712	-0.3409	40.7474	-0.7042	40.7401	0.7201	40.7252	0.8524	40.7712	0.9108	40.7499	0.9282	40.6633	0.9006	40.7044	0.3431	40.7049	-0.1839	40.639	-0.9837	40.7316	0.611	40.7315	0.2421	40.7492	0
40.7624	0	40.7443	0	40.7891	0.0865	40.835	-0.0206	40.831	0.1117	40.8617	0.0397	40.8172	-0.0957	40.8069	-0.0268	40.8243	-0.0202	40.8054	-0.1418	40.8176	-0.0133	40.812	-0.3409	40.8474	-0.7042	40.8401	0.7144	40.8252	0.8474	40.8712	0.9139	40.8499	0.9332	40.7633	0.8983	40.8044	0.339	40.8049	-0.1788	40.739	-0.9853	40.8316	0.6135	40.8315	0.2368	40.8492	0
40.8624	0	40.8443	0	40.8891	0.0865	40.935	-0.0206	40.931	0.1117	40.9617	0.0397	40.9172	-0.0904	40.9069	-0.0268	40.9243	-0.0202	40.9054	-0.1418	40.9176	-0.0188	40.912	-0.3409	40.9474	-0.6964	40.9401	0.7139	40.9252	0.8576	40.9712	0.9139	40.9499	0.9332	40.8633	0.8931	40.9044	0.3362	40.9049	-0.179	40.839	-0.9909	40.9316	0.6124	40.9315	0.2421	40.9492	0
40.9624	0	40.9443	0	40.9891	0.0787	41.035	-0.0206	41.031	0.1117	41.0617	0.0397	41.0172	-0.0891	41.0069	-0.0268	41.0243	-0.0202	41.0054	-0.1418	41.0176	-0.0211	41.012	-0.3303	41.0474	-0.6964	41.0401	0.7256	41.0252	0.8576	41.0712	0.9139	41.0499	0.9332	40.9633	0.8931	41.0044	0.3362	41.0049	-0.179	40.939	-0.9821	41.0316	0.6143	41.0315	0.2357	41.0492	0
41.0624	0	41.0443	0	41.0891	0.0865	41.135	-0.0206	41.131	0.1117	41.1617	0.0397	41.1172	-0.0891	41.1069	-0.0268	41.1243	-0.0202	41.1054	-0.1418	41.1176	-0.0157	41.112	-0.3292	41.1474	-0.6964	41.1401	0.7256	41.1252	0.8576	41.1712	0.9139	41.1499	0.9332	41.0633	0.8931	41.1044	0.3362	41.1049	-0.179	41.039	-0.9798	41.1316	0.6202	41.1315	0.2357	41.1492	0
41.1624	0	41.1443	0	41.1891	0.0865	41.235	-0.0206	41.231	0.1117	41.2617	0.0397	41.2172	-0.0957	41.2069	-0.0268	41.2243	-0.0124	41.2054	-0.1418	41.2176	-0.0133	41.212	-0.3292	41.2474	-0.6964	41.2401	0.7256	41.2252	0.8576	41.2712	0.9139	41.2499	0.9332	41.1633	0.8931	41.2044	0.3362	41.2049	-0.179	41.139	-0.9798	41.2316	0.6202	41.2315	0.2357	41.2492	0
41.2624	0	41.2443	0	41.2891	0.0865	41.335	-0.0206	41.331	0.1117	41.3617	0.0397	41.3172	-0.097	41.3069	-0.0268	41.3243	-0.0124	41.3054	-0.1418	41.3176	-0.0133	41.312	-0.3175	41.3474	-0.6964	41.3401	0.7256	41.3252	0.8576	41.3712	0.9133	41.3499	0.9332	41.2633	0.8931	41.3044	0.3362	41.3049	-0.179	41.239	-0.9798	41.3316	0.632	41.3315	0.2453	41.3492	0
41.3624	0	41.3443	0	41.3891	0.0865	41.435	-0.0206	41.431	0.1117	41.4617	0.0397	41.4172	-0.097	41.4069	-0.0367	41.4243	-0.0124	41.4054	-0.1418	41.4176	-0.0133	41.412	-0.3175	41.4474	-0.6846	41.4401	0.7232	41.4252	0.8556	41.4712	0.9092	41.4499	0.9305	41.3633	0.9003	41.4044	0.3348	41.4049	-0.1821	41.339	-0.9735	41.4316	0.6376	41.4315	0.2453	41.4492	0
41.4624	0	41.4443	0	41.4891	0.0782	41.535	-0.0206	41.531	0.1117	41.5617	0.0405	41.5172	-0.097	41.5069	-0.0385	41.5243	-0.0124	41.5054	-0.134	41.5176	-0.0133	41.512	-0.3175	41.5474	-0.6845	41.5401	0.7147	41.5252	0.8559	41.5712	0.9021	41.5499	0.9215	41.4633	0.9009	41.5044	0.3286	41.5049	-0.1867	41.439	-0.9744	41.5316	0.6414	41.5315	0.2256	41.5492	0
41.5624	0	41.5443	0	41.5891	0.0769	41.635	-0.0165	41.631	0.1156	41.6617	0.0455	41.6172	-0.0819	41.6069	-0.0357	41.6243	-0.0088	41.6054	-0.1312	41.6176	-0.01	41.612	-0.3144	41.6474	-0.6799	41.6401	0.7217	41.6252	0.8537	41.6712	0.9021	41.6499	0.9215	41.5633	0.8931	41.6044	0.3245	41.6049	-0.1908	41.539	-0.9828	41.6316	0.6398	41.6315	0.224	41.6492	0
41.6624	0	41.6443	0	41.6891	0.0826	41.735	-0.0095	41.731	0.1342	41.7617	0.0514	41.7172	-0.0755	41.7069	-0.0295	41.7243	-0.0021	41.7054	-0.1251	41.7176	0.0082	41.712	-0.3081	41.7474	-0.6729	41.7401	0.7139	41.7252	0.8537	41.7712	0.9021	41.7499	0.9215	41.6633	0.8931	41.7044	0.3245	41.7049	-0.1908	41.639	-0.9954	41.7316	0.6476	41.7315	0.2304	41.7492	0
41.7624	0	41.7443	0	41.7891	0.0865	41.835	-0.0089	41.831	0.1351	41.8617	0.0514	41.8172	-0.0735	41.8069	-0.0268	41.8243	-0.0007	41.8054	-0.1223	41.8176	0.0101	41.812	-0.3057	41.8474	-0.6729	41.8401	0.7217	41.8252	0.8537	41.8712	0.9093	41.8499	0.9215	41.7633	0.8931	41.8044	0.3245	41.8049	-0.1908	41.739	-0.9954	41.8316	0.6593	41.8315	0.2318	41.8492	0
41.8624	0	41.8443	0	41.8891	0.0865	41.935	-0.0089	41.931	0.1296	41.9617	0.0514	41.9172	-0.0735	41.9069	-0.019	41.9243	-0.0007	41.9054	-0.1223	41.9176	0.0101	41.912	-0.3057	41.9474	-0.6729	41.9401	0.7217	41.9252	0.8537	41.9712	0.9139	41.9499	0.9215	41.8633	0.8931	41.9044	0.3245	41.9049	-0.1908	41.839	-0.9954	41.9316	0.671	41.9315	0.2318	41.9492	0
41.9624	0	41.9443	0	41.9891	0.0865	42.035	-0.0089	42.031	0.1234	42.0617	0.0577	42.0172	-0.0735	42.0069	-0.019	42.0243	0.011	42.0054	-0.1223	42.0176	0.0101	42.012	-0.3057	42.0474	-0.6615	42.0401	0.7217	42.0252	0.8537	42.0712	0.9139	42.0499	0.9215	41.9633	0.8931	42.0044	0.3245	42.0049	-0.1908	41.939	-0.986	42.0316	0.6788	42.0315	0.2414	42.0492	0
42.0624	0	42.0443	0	42.0891	0.0827	42.135	-0.0167	42.131	0.1159	42.1617	0.0534	42.1172	-0.0798	42.1069	-0.0244	42.1243	0.0041	42.1054	-0.1276	42.1176	0.0037	42.112	-0.3116	42.1474	-0.6694	42.1401	0.7217	42.1252	0.8537	42.1712	0.9135	42.1499	0.9215	42.0633	0.8931	42.1044	0.3245	42.1049	-0.1908	42.039	-0.9837	42.1316	0.6788	42.1315	0.2435	42.1492	0
42.1624	0	42.1443	0	42.1891	0.0852	42.235	-0.0026	42.231	0.129	42.2617	0.065	42.2172	-0.0702	42.2069	-0.0174	42.2243	0.0155	42.2054	-0.1209	42.2176	0.0135	42.212	-0.3033	42.2474	-0.6538	42.2401	0.7201	42.2252	0.8641	42.2712	0.9108	42.2499	0.9197	42.1633	0.8928	42.2044	0.3236	42.2049	-0.1917	42.139	-0.9837	42.2316	0.6891	42.2315	0.2304	42.2492	0
42.2624	0	42.2443	0	42.2891	0.0835	42.335	-0.0117	42.331	0.1211	42.3617	0.0553	42.3172	-0.0742	42.3069	-0.0185	42.3243	0.016	42.3054	-0.1216	42.3176	0.0093	42.312	-0.3059	42.3474	-0.6651	42.3401	0.7204	42.3252	0.8591	42.3712	0.906	42.3499	0.9137	42.2633	0.8905	42.3044	0.3194	42.3049	-0.1866	42.239	-0.9853	42.3316	0.6916	42.3315	0.2251	42.3492	0
42.3624	0	42.3443	0	42.3891	0.0748	42.435	-0.0128	42.431	0.1273	42.4617	0.0509	42.4172	-0.0696	42.4069	-0.0229	42.4243	0.0149	42.4054	-0.1262	42.4176	0.0062	42.412	-0.3096	42.4474	-0.6732	42.4401	0.7217	42.4252	0.8576	42.4712	0.906	42.4499	0.9254	42.3633	0.8853	42.4044	0.3167	42.4049	-0.1868	42.339	-0.9909	42.4316	0.6906	42.4315	0.224	42.4492	0
42.4624	0	42.4443	0	42.4891	0.0865	42.535	-0.0128	42.531	0.1273	42.5617	0.0475	42.5172	-0.0696	42.5069	-0.0229	42.5243	0.0149	42.5054	-0.1172	42.5176	0.0062	42.512	-0.3096	42.5474	-0.669	42.5401	0.7334	42.5252	0.864	42.5712	0.906	42.5499	0.9254	42.4633	0.8903	42.5044	0.3284	42.5049	-0.1868	42.439	-0.9915	42.5316	0.7023	42.5315	0.2304	42.5492	0
42.5624	0	42.5443	0	42.5891	0.0865	42.635	-0.0128	42.631	0.1236	42.6617	0.0592	42.6172	-0.0696	42.6069	-0.0295	42.6243	0.0149	42.6054	-0.1145	42.6176	0.014	42.612	-0.3096	42.6474	-0.6609	42.6401	0.7334	42.6252	0.8654	42.6712	0.906	42.6499	0.9254	42.5633	0.8931	42.6044	0.3167	42.6049	-0.1868	42.539	-0.9915	42.6316	0.6924	42.6315	0.2318	42.6492	0
42.6624	0	42.6443	0	42.6891	0.0865	42.735	-0.0128	42.731	0.1195	42.7617	0.0592	42.7172	-0.0696	42.7069	-0.0307	42.7243	0.0084	42.7054	-0.1235	42.7176	0.014	42.712	-0.3096	42.7474	-0.6654	42.7401	0.7334	42.7252	0.8654	42.7712	0.9108	42.7499	0.9254	42.6633	0.8931	42.7044	0.3284	42.7049	-0.1868	42.639	-0.9915	42.7316	0.6984	42.7315	0.224	42.7492	0
42.7624	0	42.7443	0	42.7891	0.0782	42.835	-0.0128	42.831	0.1195	42.8617	0.0592	42.8172	-0.0696	42.8069	-0.0307	42.8243	0.0149	42.8054	-0.1172	42.8176	0.014	42.812	-0.3096	42.8474	-0.669	42.8401	0.7334	42.8252	0.8654	42.8712	0.9139	42.8499	0.9254	42.7633	0.8931	42.8044	0.3167	42.8049	-0.1806	42.739	-0.9852	42.8316	0.7101	42.8315	0.2336	42.8492	0
42.8624	0	42.8443	0	42.8891	0.0748	42.935	-0.0128	42.931	0.1195	42.9617	0.0527	42.9172	-0.0696	42.9069	-0.019	42.9243	0.0149	42.9054	-0.1028	42.9176	0.014	42.912	-0.3096	42.9474	-0.669	42.9401	0.7334	42.9252	0.8732	42.9712	0.9139	42.9499	0.9254	42.8633	0.8931	42.9044	0.3376	42.9049	-0.179	42.839	-0.9837	42.9316	0.7179	42.9315	0.2357	42.9492	0
42.9624	0	42.9443	0	42.9891	0.0748	43.035	-0.0128	43.031	0.1195	43.0617	0.0495	43.0172	-0.0696	43.0069	-0.019	43.0243	0.0149	43.0054	-0.1028	43.0176	0.014	43.012	-0.3096	43.0474	-0.6687	43.0401	0.7334	43.0252	0.8732	43.0712	0.9133	43.0499	0.9254	42.9633	0.9007	43.0044	0.3401	43.0049	-0.179	42.939	-0.9837	43.0316	0.7296	43.0315	0.2357	43.0492	0
43.0624	0	43.0443	0	43.0891	0.0801	43.135	-0.0021	43.131	0.1296	43.1617	0.0592	43.1172	-0.0611	43.1069	-0.0117	43.1243	0.0243	43.1054	-0.0956	43.1176	0.0343	43.112	-0.3017	43.1474	-0.6456	43.1401	0.7388	43.1252	0.8649	43.1712	0.9092	43.1499	0.9227	43.0633	0.9161	43.1044	0.3387	43.1049	-0.1805	43.039	-0.9837	43.1316	0.7274	43.1315	0.2336	43.1492	0
43.1624	0	43.1443	0	43.1891	0.0944	43.235	-0.0011	43.231	0.1312	43.2617	0.0572	43.2172	-0.0579	43.2069	-0.0073	43.2243	0.0332	43.2054	-0.091	43.2176	0.0375	43.212	-0.2873	43.2474	-0.6459	43.2401	0.7303	43.2252	0.8559	43.2712	0.9021	43.2499	0.9206	43.1633	0.9126	43.2044	0.3325	43.2049	-0.1984	43.139	-0.9861	43.2316	0.7312	43.2315	0.2256	43.2492	0
43.2624	0	43.2443	0	43.2891	0.0891	43.335	-0.0117	43.331	0.1211	43.3617	0.0483	43.3172	-0.0664	43.3069	-0.0146	43.3243	0.0368	43.3054	-0.0982	43.3176	0.0289	43.312	-0.2941	43.3474	-0.6491	43.3401	0.7295	43.3252	0.8654	43.3712	0.9021	43.3499	0.9254	43.2633	0.9048	43.3044	0.3284	43.3049	-0.2025	43.239	-0.9945	43.3316	0.7374	43.3315	0.2219	43.3492	0
43.3624	0	43.3443	0	43.3891	0.0847	43.435	-0.0086	43.431	0.1234	43.4617	0.0533	43.4172	-0.0663	43.4069	-0.0161	43.4243	0.0381	43.4054	-0.1	43.4176	0.0291	43.412	-0.2949	43.4474	-0.6408	43.4401	0.7295	43.4252	0.8654	43.4712	0.9021	43.4499	0.9254	43.3633	0.9048	43.4044	0.3284	43.4049	-0.2025	43.339	-0.986	43.4316	0.7374	43.4315	0.224	43.4492	0
43.4624	0	43.4443	0	43.4891	0.0904	43.535	-0.0017	43.531	0.142	43.5617	0.0592	43.5172	-0.0598	43.5069	-0.01	43.5243	0.0447	43.5054	-0.0938	43.5176	0.0355	43.512	-0.2885	43.5474	-0.6339	43.5401	0.7295	43.5252	0.8654	43.5712	0.9021	43.5499	0.9254	43.4633	0.9048	43.5044	0.3284	43.5049	-0.2025	43.439	-0.9837	43.5316	0.7491	43.5315	0.224	43.5492	0
43.5624	0	43.5443	0	43.5891	0.0944	43.635	-0.0011	43.631	0.1429	43.6617	0.0592	43.6172	-0.0579	43.6069	-0.0073	43.6243	0.0462	43.6054	-0.091	43.6176	0.0375	43.612	-0.2862	43.6474	-0.6341	43.6401	0.7412	43.6252	0.8654	43.6712	0.9021	43.6499	0.9332	43.5633	0.9048	43.6044	0.3284	43.6049	-0.1932	43.539	-0.9837	43.6316	0.757	43.6315	0.2304	43.6492	0
43.6624	0	43.6443	0	43.6891	0.0944	43.735	-0.0011	43.731	0.1429	43.7617	0.0592	43.7172	-0.0579	43.7069	-0.0073	43.7243	0.0462	43.7054	-0.091	43.7176	0.0492	43.712	-0.2862	43.7474	-0.6378	43.7401	0.7412	43.7252	0.8654	43.7712	0.9093	43.7499	0.9332	43.6633	0.9048	43.7044	0.3284	43.7049	-0.1908	43.639	-0.9837	43.7316	0.757	43.7315	0.2318	43.7492	0
43.7624	0	43.7443	0	43.7891	0.0944	43.835	-0.0011	43.831	0.1429	43.8617	0.0592	43.8172	-0.0579	43.8069	-0.0073	43.8243	0.0462	43.8054	-0.0832	43.8176	0.0492	43.812	-0.2862	43.8474	-0.6378	43.8401	0.7412	43.8252	0.8718	43.8712	0.9139	43.8499	0.9332	43.7633	0.9048	43.8044	0.3284	43.8049	-0.1908	43.739	-0.9837	43.8316	0.7687	43.8315	0.224	43.8492	0
43.8624	0	43.8443	0	43.8891	0.0944	43.935	-0.0011	43.931	0.1429	43.9617	0.0592	43.9172	-0.0579	43.9069	-0.0073	43.9243	0.0462	43.9054	-0.0832	43.9176	0.0492	43.912	-0.2862	43.9474	-0.6378	43.9401	0.7412	43.9252	0.8732	43.9712	0.9139	43.9499	0.9332	43.8633	0.9048	43.9044	0.3284	43.9049	-0.1908	43.839	-0.9837	43.9316	0.7687	43.9315	0.224	43.9492	0
43.9624	0	43.9443	0	43.9891	0.0888	44.035	-0.0011	44.031	0.1374	44.0617	0.0592	44.0172	-0.0579	44.0069	-0.0073	44.0243	0.0462	44.0054	-0.0832	44.0176	0.0492	44.012	-0.2862	44.0474	-0.6378	44.0401	0.7412	44.0252	0.8732	44.0712	0.9139	44.0499	0.9332	43.9633	0.9048	44.0044	0.3284	44.0049	-0.1908	43.939	-0.9837	44.0316	0.7882	44.0315	0.2336	44.0492	0
44.0624	0	44.0443	0	44.0891	0.0865	44.135	-0.0011	44.131	0.1312	44.1617	0.0714	44.1172	-0.0579	44.1069	-0.0073	44.1243	0.0462	44.1054	-0.0832	44.1176	0.0515	44.112	-0.2862	44.1474	-0.6377	44.1401	0.7412	44.1252	0.8732	44.1712	0.9135	44.1499	0.9332	44.0633	0.9048	44.1044	0.3284	44.1049	-0.1908	44.039	-0.9774	44.1316	0.7882	44.1315	0.2357	44.1492	0
44.1624	0	44.1443	0	44.1891	0.0996	44.235	0.0017	44.231	0.1338	44.2617	0.0768	44.2172	-0.0557	44.2069	0.0064	44.2243	0.0486	44.2054	-0.0814	44.2176	0.0514	44.212	-0.2842	44.2474	-0.6225	44.2401	0.7396	44.2252	0.8719	44.2712	0.9225	44.2499	0.9314	44.1633	0.9096	44.2044	0.3275	44.2049	-0.1917	44.139	-0.9759	44.2316	0.7985	44.2315	0.2226	44.2492	0
44.2624	0	44.2443	0	44.2891	0.1087	44.335	0.0169	44.331	0.1564	44.3617	0.0899	44.3172	-0.0428	44.3069	0.0178	44.3243	0.0624	44.3054	-0.0701	44.3176	0.0643	44.312	-0.272	44.3474	-0.6066	44.3401	0.7457	44.3252	0.8669	44.3712	0.9225	44.3499	0.9254	44.2633	0.91	44.3044	0.3295	44.3049	-0.1897	44.239	-0.9775	44.3316	0.801	44.3315	0.2173	44.3492	0
44.3624	0	44.3443	0	44.3891	0.1164	44.435	0.0157	44.431	0.1559	44.4617	0.0866	44.4172	-0.0406	44.4069	0.0221	44.4243	0.0633	44.4054	-0.0656	44.4176	0.0665	44.412	-0.2687	44.4474	-0.6097	44.4401	0.7451	44.4252	0.8654	44.4712	0.9256	44.4499	0.9254	44.3633	0.9048	44.4044	0.3223	44.4049	-0.1908	44.339	-0.9831	44.4316	0.7999	44.4315	0.2226	44.4492	0
44.4624	0	44.4443	0	44.4891	0.1126	44.535	0.0111	44.531	0.1514	44.5617	0.0832	44.5172	-0.0449	44.5069	0.018	44.5243	0.0589	44.5054	-0.0637	44.5176	0.0622	44.512	-0.2612	44.5474	-0.6142	44.5401	0.7451	44.5252	0.8654	44.5712	0.9256	44.5499	0.9254	44.4633	0.9048	44.5044	0.3267	44.5049	-0.1908	44.439	-0.9915	44.5316	0.8116	44.5315	0.224	44.5492	0
44.5624	0	44.5443	0	44.5891	0.1113	44.635	0.0251	44.631	0.1534	44.6617	0.0865	44.6172	-0.044	44.6069	0.0181	44.6243	0.0603	44.6054	-0.0619	44.6176	0.0631	44.612	-0.2607	44.6474	-0.6112	44.6401	0.7451	44.6252	0.8732	44.6712	0.9256	44.6499	0.9254	44.5633	0.9048	44.6044	0.3284	44.6049	-0.1908	44.539	-0.9821	44.6316	0.8195	44.6315	0.224	44.6492	0
44.6624	0	44.6443	0	44.6891	0.1068	44.735	0.0298	44.731	0.1579	44.7617	0.0983	44.7172	-0.0397	44.7069	0.0222	44.7243	0.0647	44.7054	-0.0578	44.7176	0.0674	44.712	-0.2565	44.7474	-0.6065	44.7401	0.7451	44.7252	0.8732	44.7712	0.9256	44.7499	0.9254	44.6633	0.9048	44.7044	0.3284	44.7049	-0.1814	44.639	-0.9798	44.7316	0.8195	44.7315	0.224	44.7492	0
44.7624	0	44.7443	0	44.7891	0.1061	44.835	0.0302	44.831	0.1586	44.8617	0.0917	44.8172	-0.0266	44.8069	0.024	44.8243	0.0774	44.8054	-0.0559	44.8176	0.0804	44.812	-0.255	44.8474	-0.6065	44.8401	0.7451	44.8252	0.8732	44.8712	0.925	44.8499	0.9371	44.7633	0.9048	44.8044	0.3284	44.8049	-0.179	44.739	-0.972	44.8316	0.8246	44.8315	0.2258	44.8492	0
44.8624	0	44.8443	0	44.8891	0.1061	44.935	0.0302	44.931	0.1549	44.9617	0.0865	44.9172	-0.0266	44.9069	0.024	44.9243	0.0774	44.9054	-0.0559	44.9176	0.0804	44.912	-0.255	44.9474	-0.6065	44.9401	0.7427	44.9252	0.8712	44.9712	0.921	44.9499	0.9344	44.8633	0.9044	44.9044	0.327	44.9049	-0.1805	44.839	-0.972	44.9316	0.8356	44.9315	0.2257	44.9492	0
44.9624	0	44.9443	0	44.9891	0.1061	45.035	0.0302	45.031	0.1507	45.0617	0.0865	45.0172	-0.0266	45.0069	0.024	45.0243	0.0774	45.0054	-0.0442	45.0176	0.0804	45.012	-0.255	45.0474	-0.5987	45.0401	0.7421	45.0252	0.8637	45.0712	0.9139	45.0499	0.9254	44.9633	0.9085	45.0044	0.3208	45.0049	-0.1867	44.939	-0.9744	45.0316	0.8406	45.0315	0.2178	45.0492	0
45.0624	0	45.0443	0	45.0891	0.1061	45.135	0.0302	45.131	0.1507	45.1617	0.0865	45.1172	-0.0266	45.1069	0.0318	45.1243	0.0774	45.1054	-0.0442	45.1176	0.0804	45.112	-0.2479	45.1474	-0.5987	45.1401	0.7412	45.1252	0.8615	45.1712	0.9139	45.1499	0.9254	45.0633	0.9048	45.1044	0.3167	45.1049	-0.1908	45.039	-0.9906	45.1316	0.839	45.1315	0.2162	45.1492	0
45.1624	0	45.1443	0	45.1891	0.1061	45.235	0.0302	45.231	0.1507	45.2617	0.0865	45.2172	-0.0266	45.2069	0.0318	45.2243	0.0774	45.2054	-0.0442	45.2176	0.0804	45.212	-0.2471	45.2474	-0.5987	45.2401	0.7412	45.2252	0.8615	45.2712	0.9139	45.2499	0.9323	45.1633	0.9126	45.2044	0.3167	45.2049	-0.1908	45.139	-0.9821	45.2316	0.8402	45.2315	0.2045	45.2492	0
45.2624	0	45.2443	0	45.2891	0.1061	45.335	0.0302	45.331	0.1507	45.3617	0.0845	45.3172	-0.0266	45.3069	0.0318	45.3243	0.0774	45.3054	-0.0442	45.3176	0.0804	45.312	-0.2464	45.3474	-0.5991	45.3401	0.7412	45.3252	0.8615	45.3712	0.9139	45.3499	0.9371	45.2633	0.9048	45.3044	0.3167	45.3049	-0.1908	45.239	-0.9798	45.3316	0.8507	45.3315	0.2109	45.3492	0
45.3624	0	45.3443	0	45.3891	0.1008	45.435	0.0196	45.431	0.1523	45.4617	0.0748	45.4172	-0.0352	45.4069	0.0245	45.4243	0.0681	45.4054	-0.0513	45.4176	0.0797	45.412	-0.2551	45.4474	-0.6104	45.4401	0.7412	45.4252	0.8615	45.4712	0.9139	45.4499	0.9371	45.3633	0.9126	45.4044	0.3167	45.4049	-0.1845	45.339	-0.9798	45.4316	0.8507	45.4315	0.2123	45.4492	0
45.4624	0	45.4443	0	45.4891	0.0944	45.535	0.0185	45.531	0.1507	45.5617	0.0748	45.5172	-0.0384	45.5069	0.0102	45.5243	0.0657	45.5054	-0.0559	45.5176	0.0765	45.512	-0.2589	45.5474	-0.5987	45.5401	0.7412	45.5252	0.8732	45.5712	0.921	45.5499	0.9371	45.4633	0.9048	45.5044	0.3167	45.5049	-0.1829	45.439	-0.9798	45.5316	0.8624	45.5315	0.2123	45.5492	0
45.5624	0	45.5443	0	45.5891	0.0944	45.635	0.0185	45.631	0.1507	45.6617	0.0725	45.6172	-0.0384	45.6069	0.0084	45.6243	0.0657	45.6054	-0.0559	45.6176	0.0765	45.612	-0.2518	45.6474	-0.5984	45.6401	0.7412	45.6252	0.8828	45.6712	0.9256	45.6499	0.9371	45.5633	0.9048	45.6044	0.3167	45.6049	-0.1829	45.539	-0.9798	45.6316	0.8702	45.6315	0.2123	45.6492	0
45.6624	0	45.6443	0	45.6891	0.099	45.735	0.0291	45.731	0.1609	45.7617	0.0787	45.7172	-0.0298	45.7069	0.0157	45.7243	0.0829	45.7054	-0.0487	45.7176	0.0851	45.712	-0.2502	45.7474	-0.587	45.7401	0.7412	45.7252	0.885	45.7712	0.9256	45.7499	0.9371	45.6633	0.9126	45.7044	0.3167	45.7049	-0.1829	45.639	-0.9735	45.7316	0.882	45.7315	0.2219	45.7492	0
45.7624	0	45.7443	0	45.7891	0.1022	45.835	0.0302	45.831	0.1625	45.8617	0.0892	45.8172	-0.0266	45.8069	0.0201	45.8243	0.0852	45.8054	-0.0442	45.8176	0.0882	45.812	-0.2401	45.8474	-0.5872	45.8401	0.7412	45.8252	0.885	45.8712	0.9256	45.8499	0.9371	45.7633	0.9126	45.8044	0.3167	45.8049	-0.1829	45.739	-0.972	45.8316	0.8898	45.8315	0.2162	45.8492	0
45.8624	0	45.8443	0	45.8891	0.099	45.935	0.0237	45.931	0.1562	45.9617	0.0845	45.9172	-0.0319	45.9069	0.0156	45.9243	0.0795	45.9054	-0.0486	45.9176	0.0748	45.912	-0.2442	45.9474	-0.5939	45.9401	0.7412	45.9252	0.885	45.9712	0.925	45.9499	0.9371	45.8633	0.9126	45.9044	0.3167	45.9049	-0.1736	45.839	-0.9837	45.9316	0.8898	45.9315	0.2162	45.9492	0
45.9624	0	45.9443	0	45.9891	0.0982	46.035	0.0295	46.031	0.1615	46.0617	0.0904	46.0172	-0.0286	46.0069	0.0174	46.0243	0.0838	46.0054	-0.047	46.0176	0.0746	46.012	-0.2417	46.0474	-0.5924	46.0401	0.7388	46.0252	0.883	46.0712	0.921	46.0499	0.9344	45.9633	0.9122	46.0044	0.3153	46.0049	-0.1727	45.939	-0.9837	46.0316	0.8993	46.0315	0.214	46.0492	0
46.0624	0	46.0443	0	46.0891	0.1022	46.135	0.0302	46.131	0.1625	46.1617	0.0904	46.1172	-0.0266	46.1069	0.0201	46.1243	0.0852	46.1054	-0.0442	46.1176	0.0765	46.112	-0.2393	46.1474	-0.5948	46.1401	0.7421	46.1252	0.8659	46.1712	0.9139	46.1499	0.9332	46.0633	0.9087	46.1044	0.3091	46.1049	-0.1789	46.039	-0.9861	46.1316	0.8914	46.1315	0.2061	46.1492	0
46.1624	0	46.1443	0	46.1891	0.1022	46.235	0.0302	46.231	0.1625	46.2617	0.0904	46.2172	-0.0266	46.2069	0.0201	46.2243	0.0852	46.2054	-0.0442	46.2176	0.0765	46.212	-0.2393	46.2474	-0.5948	46.2401	0.7412	46.2252	0.8615	46.2712	0.9139	46.2499	0.9332	46.1633	0.9009	46.2044	0.305	46.2049	-0.1829	46.139	-0.985	46.2316	0.8976	46.2315	0.2141	46.2492	0
46.2624	0	46.2443	0	46.2891	0.1022	46.335	0.0302	46.331	0.1625	46.3617	0.0983	46.3172	-0.0266	46.3069	0.0201	46.3243	0.0951	46.3054	-0.0442	46.3176	0.0882	46.312	-0.2393	46.3474	-0.5831	46.3401	0.7412	46.3252	0.8711	46.3712	0.9139	46.3499	0.9332	46.2633	0.9009	46.3044	0.305	46.3049	-0.1829	46.239	-0.9837	46.3316	0.9093	46.3315	0.2045	46.3492	0
46.3624	0	46.3443	0	46.3891	0.1022	46.435	0.038	46.431	0.1703	46.4617	0.0983	46.4172	-0.0266	46.4069	0.0201	46.4243	0.097	46.4054	-0.0364	46.4176	0.0882	46.412	-0.2393	46.4474	-0.5831	46.4401	0.7412	46.4252	0.8732	46.4712	0.9182	46.4499	0.9332	46.3633	0.9009	46.4044	0.3128	46.4049	-0.1829	46.339	-0.9837	46.4316	0.9171	46.4315	0.2045	46.4492	0
46.4624	0	46.4443	0	46.4891	0.0966	46.535	0.0302	46.531	0.1703	46.5617	0.0983	46.5172	-0.0266	46.5069	0.0318	46.5243	0.097	46.5054	-0.0364	46.5176	0.0882	46.512	-0.2393	46.5474	-0.5831	46.5401	0.7396	46.5252	0.8624	46.5712	0.9186	46.5499	0.9314	46.4633	0.9006	46.5044	0.3118	46.5049	-0.1839	46.439	-0.9837	46.5316	0.9274	46.5315	0.203	46.5492	0
46.5624	0	46.5443	0	46.5891	0.0944	46.635	0.038	46.631	0.1703	46.6617	0.0917	46.6172	-0.0188	46.6069	0.0318	46.6243	0.097	46.6054	-0.0364	46.6176	0.0882	46.612	-0.2393	46.6474	-0.5831	46.6401	0.734	46.6252	0.8669	46.6712	0.9139	46.6499	0.9254	46.5633	0.9059	46.6044	0.3077	46.6049	-0.1881	46.539	-0.9853	46.6316	0.9221	46.6315	0.2041	46.6492	0
46.6624	0	46.6443	0	46.6891	0.0944	46.735	0.038	46.731	0.1703	46.7617	0.0865	46.7172	-0.0188	46.7069	0.0318	46.7243	0.097	46.7054	-0.0364	46.7176	0.0882	46.712	-0.2393	46.7474	-0.5831	46.7401	0.7334	46.7252	0.875	46.7712	0.9121	46.7499	0.9253	46.6633	0.9048	46.7044	0.305	46.7049	-0.1814	46.639	-0.9909	46.7316	0.921	46.7315	0.2045	46.7492	0
46.7624	0	46.7443	0	46.7891	0.0944	46.835	0.038	46.831	0.1703	46.8617	0.0865	46.8172	-0.0188	46.8069	0.0318	46.8243	0.1087	46.8054	-0.0364	46.8176	0.0882	46.812	-0.2393	46.8474	-0.5753	46.8401	0.7263	46.8252	0.8712	46.8712	0.906	46.8499	0.9176	46.7633	0.9037	46.8044	0.3007	46.8049	-0.1834	46.739	-0.9852	46.8316	0.9263	46.8315	0.198	46.8492	0
46.8624	0	46.8443	0	46.8891	0.1061	46.935	0.038	46.931	0.1703	46.9617	0.0865	46.9172	-0.0188	46.9069	0.0318	46.9243	0.1087	46.9054	-0.0364	46.9176	0.0882	46.912	-0.2287	46.9474	-0.5753	46.9401	0.7334	46.9252	0.8598	46.9712	0.9178	46.9499	0.9176	46.8633	0.897	46.9044	0.2972	46.9049	-0.1868	46.839	-0.9907	46.9316	0.9327	46.9315	0.1967	46.9492	0
46.9624	0	46.9443	0	46.9891	0.1061	47.035	0.038	47.031	0.1703	47.0617	0.0865	47.0172	-0.0188	47.0069	0.0318	47.0243	0.1087	47.0054	-0.0364	47.0176	0.0882	47.012	-0.2276	47.0474	-0.5753	47.0401	0.7334	47.0252	0.8576	47.0712	0.9178	47.0499	0.9176	46.9633	0.897	47.0044	0.2972	47.0049	-0.1868	46.939	-0.9915	47.0316	0.9327	47.0315	0.1849	47.0492	0
47.0624	0	47.0443	0	47.0891	0.1061	47.135	0.038	47.131	0.1765	47.1617	0.0822	47.1172	-0.0122	47.1069	0.0318	47.1243	0.1087	47.1054	-0.0246	47.1176	0.0961	47.112	-0.2276	47.1474	-0.5753	47.1401	0.7334	47.1252	0.8654	47.1712	0.9195	47.1499	0.9176	47.0633	0.897	47.1044	0.2972	47.1049	-0.1868	47.039	-0.9993	47.1316	0.9445	47.1315	0.1945	47.1492	0
47.1624	0	47.1443	0	47.1891	0.0977	47.235	0.038	47.231	0.1703	47.2617	0.091	47.2172	-0.0176	47.2069	0.0318	47.2243	0.1087	47.2054	-0.0157	47.2176	0.0961	47.212	-0.2276	47.2474	-0.5752	47.2401	0.7405	47.2252	0.8714	47.2712	0.9256	47.2499	0.9254	47.1633	0.9032	47.2044	0.3015	47.2049	-0.1763	47.139	-0.9899	47.2316	0.9587	47.2315	0.2031	47.2492	0
47.2624	0	47.2443	0	47.2891	0.0957	47.335	0.0365	47.331	0.1729	47.3617	0.0943	47.3172	-0.0166	47.3069	0.0337	47.3243	0.1189	47.3054	-0.0111	47.3176	0.0983	47.312	-0.2256	47.3474	-0.5721	47.3401	0.7412	47.3252	0.8732	47.3712	0.9322	47.3499	0.9254	47.2633	0.9126	47.3044	0.305	47.3049	-0.1712	47.239	-0.9806	47.3316	0.9601	47.3315	0.2045	47.3492	0
47.3624	0	47.3443	0	47.3891	0.0995	47.435	0.0376	47.431	0.1774	47.4617	0.0983	47.4172	-0.0123	47.4069	0.0378	47.4243	0.1233	47.4054	-0.007	47.4176	0.1026	47.412	-0.2213	47.4474	-0.5675	47.4401	0.7388	47.4252	0.8712	47.4712	0.9327	47.4499	0.9227	47.3633	0.9122	47.4044	0.3035	47.4049	-0.1727	47.339	-0.9798	47.4316	0.9696	47.4315	0.2087	47.4492	0
47.4624	0	47.4443	0	47.4891	0.1022	47.535	0.038	47.531	0.1781	47.5617	0.0983	47.5172	-0.0044	47.5069	0.0396	47.5243	0.1243	47.5054	-0.0051	47.5176	0.1039	47.512	-0.2198	47.5474	-0.5675	47.5401	0.7303	47.5252	0.8733	47.5712	0.9256	47.5499	0.9137	47.4633	0.9087	47.5044	0.2973	47.5049	-0.1789	47.439	-0.9822	47.5316	0.9695	47.5315	0.2022	47.5492	0
47.5624	0	47.5443	0	47.5891	0.1022	47.635	0.0423	47.631	0.1781	47.6617	0.0983	47.6172	-0.0032	47.6069	0.0396	47.6243	0.1243	47.6054	-0.0141	47.6176	0.1039	47.612	-0.2198	47.6474	-0.5557	47.6401	0.7295	47.6252	0.8732	47.6712	0.9256	47.6499	0.9254	47.5633	0.9009	47.6044	0.2933	47.6049	-0.1829	47.539	-0.9906	47.6316	0.9679	47.6315	0.1928	47.6492	0
47.6624	0	47.6443	0	47.6891	0.1022	47.735	0.0532	47.731	0.1781	47.7617	0.0983	47.7172	-0.0032	47.7069	0.0474	47.7243	0.1144	47.7054	-0.0168	47.7176	0.1101	47.712	-0.2198	47.7474	-0.5557	47.7401	0.7295	47.7252	0.8732	47.7712	0.9256	47.7499	0.9254	47.6633	0.9009	47.7044	0.2933	47.7049	-0.1829	47.639	-0.9852	47.7316	0.9796	47.7315	0.1928	47.7492	0
47.7624	0	47.7443	0	47.7891	0.0966	47.835	0.038	47.831	0.1859	47.8617	0.0917	47.8172	-0.0032	47.8069	0.0474	47.8243	0.1224	47.8054	-0.0168	47.8176	0.1078	47.812	-0.2081	47.8474	-0.5557	47.8401	0.7295	47.8252	0.885	47.8712	0.9256	47.8499	0.9254	47.7633	0.9009	47.8044	0.2933	47.8049	-0.1829	47.739	-0.9837	47.8316	0.9913	47.8315	0.1928	47.8492	0
47.8624	0	47.8443	0	47.8891	0.0944	47.935	0.0497	47.931	0.1859	47.9617	0.0865	47.9172	-0.0032	47.9069	0.0474	47.9243	0.1243	47.9054	-0.0168	47.9176	0.1078	47.912	-0.2081	47.9474	-0.5638	47.9401	0.7295	47.9252	0.885	47.9712	0.9256	47.9499	0.9254	47.8633	0.9009	47.9044	0.2933	47.9049	-0.1829	47.839	-0.9837	47.9316	0.9913	47.9315	0.1928	47.9492	0
47.9624	0	47.9443	0	47.9891	0.0944	48.035	0.0497	48.031	0.1859	48.0617	0.0865	48.0172	-0.0098	48.0069	0.0474	48.0243	0.1144	48.0054	-0.009	48.0176	0.1078	48.012	-0.2081	48.0474	-0.5675	48.0401	0.7412	48.0252	0.885	48.0712	0.9256	48.0499	0.9254	47.9633	0.9009	48.0044	0.2933	48.0049	-0.1736	47.939	-0.9837	48.0316	0.9991	48.0315	0.2024	48.0492	0
48.0624	0	48.0443	0	48.0891	0.0944	48.135	0.0497	48.131	0.1859	48.1617	0.0865	48.1172	-0.011	48.1069	0.0474	48.1243	0.1126	48.1054	0	48.1176	0.1078	48.112	-0.2081	48.1474	-0.5675	48.1401	0.7412	48.1252	0.885	48.1712	0.9252	48.1499	0.9254	48.0633	0.9009	48.1044	0.2933	48.1049	-0.1712	48.039	-0.9743	48.1316	1.0109	48.1315	0.2045	48.1492	0
48.1624	0	48.1443	0	48.1891	0.0944	48.235	0.0497	48.231	0.1822	48.2617	0.0951	48.2172	-0.011	48.2069	0.0474	48.2243	0.1126	48.2054	-0.0063	48.2176	0.1078	48.212	-0.2081	48.2474	-0.5673	48.2401	0.7396	48.2252	0.8741	48.2712	0.9225	48.2499	0.9236	48.1633	0.9006	48.2044	0.2923	48.2049	-0.18	48.139	-0.9837	48.2316	1.0094	48.2315	0.1913	48.2492	0
48.2624	0	48.2443	0	48.2891	0.0964	48.335	0.0539	48.331	0.182	48.3617	0.1001	48.3172	-0.0077	48.3069	0.0503	48.3243	0.1162	48.3054	-0.0062	48.3176	0.1189	48.312	-0.205	48.3474	-0.5549	48.3401	0.734	48.3252	0.8669	48.3712	0.9178	48.3499	0.9176	48.2633	0.8983	48.3044	0.2882	48.3049	-0.1842	48.239	-0.9853	48.3316	1.0119	48.3315	0.186	48.3492	0
48.3624	0	48.3443	0	48.3891	0.1021	48.435	0.0608	48.431	0.1888	48.4617	0.1017	48.4172	-0.0012	48.4069	0.0565	48.4243	0.1229	48.4054	0.0089	48.4176	0.1254	48.412	-0.1987	48.4474	-0.5479	48.4401	0.7423	48.4252	0.8732	48.4712	0.9225	48.4499	0.9176	48.3633	0.9007	48.4044	0.2855	48.4049	-0.1868	48.339	-0.9909	48.4316	1.0226	48.4315	0.1849	48.4492	0
48.4624	0	48.4443	0	48.4891	0.1061	48.535	0.0614	48.531	0.1898	48.5617	0.0983	48.5172	0.0007	48.5069	0.0591	48.5243	0.136	48.5054	0.0144	48.5176	0.1191	48.512	-0.1964	48.5474	-0.5479	48.5401	0.7451	48.5252	0.8732	48.5712	0.9256	48.5499	0.9176	48.4633	0.9048	48.5044	0.2855	48.5049	-0.1868	48.439	-0.9915	48.5316	1.0127	48.5315	0.1913	48.5492	0
48.5624	0	48.5443	0	48.5891	0.1061	48.635	0.0614	48.631	0.2015	48.6617	0.0983	48.6172	0.0007	48.6069	0.0591	48.6243	0.136	48.6054	0.0261	48.6176	0.1238	48.612	-0.1964	48.6474	-0.5479	48.6401	0.7451	48.6252	0.8732	48.6712	0.9256	48.6499	0.9176	48.5633	0.9048	48.6044	0.2947	48.6049	-0.1806	48.539	-0.9915	48.6316	1.0187	48.6315	0.1849	48.6492	0
48.6624	0	48.6443	0	48.6891	0.0977	48.735	0.0614	48.731	0.2015	48.7617	0.0983	48.7172	0.0007	48.7069	0.0591	48.7243	0.136	48.7054	0.0261	48.7176	0.1191	48.712	-0.1964	48.7474	-0.5479	48.7401	0.7451	48.7252	0.8732	48.7712	0.9256	48.7499	0.9176	48.6633	0.9048	48.7044	0.2972	48.7049	-0.179	48.639	-0.9821	48.7316	1.0304	48.7315	0.1849	48.7492	0
48.7624	0	48.7443	0	48.7891	0.0944	48.835	0.0614	48.831	0.2015	48.8617	0.1034	48.8172	0.0007	48.8069	0.0591	48.8243	0.136	48.8054	0.0261	48.8176	0.1238	48.812	-0.1964	48.8474	-0.5479	48.8401	0.753	48.8252	0.8732	48.8712	0.9256	48.8499	0.9176	48.7633	0.9048	48.8044	0.2972	48.8049	-0.179	48.739	-0.9798	48.8316	1.0304	48.8315	0.1849	48.8492	0
48.8624	0	48.8443	0	48.8891	0.1061	48.935	0.0614	48.931	0.196	48.9617	0.0983	48.9172	0.0124	48.9069	0.0525	48.9243	0.136	48.9054	0.0261	48.9176	0.1273	48.912	-0.1964	48.9474	-0.5479	48.9401	0.753	48.9252	0.8732	48.9712	0.9239	48.9499	0.9175	48.8633	0.9048	48.9044	0.2972	48.9049	-0.179	48.839	-0.9798	48.9316	1.0382	48.9315	0.1945	48.9492	0
48.9624	0	48.9443	0	48.9891	0.1061	49.035	0.0614	49.031	0.1898	49.0617	0.0983	49.0172	0.0124	49.0069	0.0513	49.0243	0.136	49.0054	0.0261	49.0176	0.1191	49.012	-0.1964	49.0474	-0.5479	49.0401	0.7459	49.0252	0.8673	49.0712	0.9178	49.0499	0.9098	48.9633	0.9037	49.0044	0.2929	49.0049	-0.1834	48.939	-0.9798	49.0316	1.0435	49.0315	0.1902	49.0492	0
49.0624	0	49.0443	0	49.0891	0.1061	49.135	0.0614	49.131	0.1898	49.1617	0.0983	49.1172	0.0124	49.1069	0.0513	49.1243	0.136	49.1054	0.0261	49.1176	0.1156	49.112	-0.1886	49.1474	-0.5479	49.1401	0.7451	49.1252	0.8772	49.1712	0.9178	49.1499	0.9098	49.0633	0.897	49.1044	0.2894	49.1049	-0.1868	49.039	-0.9868	49.1316	1.0421	49.1315	0.1889	49.1492	0
49.1624	0	49.1443	0	49.1891	0.1061	49.235	0.0614	49.231	0.1898	49.2617	0.0983	49.2172	0.0124	49.2069	0.0513	49.2243	0.136	49.2054	0.0261	49.2176	0.1156	49.212	-0.1886	49.2474	-0.5479	49.2401	0.7451	49.2252	0.8772	49.2712	0.9178	49.2499	0.9098	49.1633	0.897	49.2044	0.2894	49.2049	-0.1868	49.139	-0.9813	49.2316	1.0538	49.2315	0.1771	49.2492	0
49.2624	0	49.2443	0	49.2891	0.1061	49.335	0.0614	49.331	0.1898	49.3617	0.0983	49.3172	0.0124	49.3069	0.0513	49.3243	0.136	49.3054	0.0379	49.3176	0.1273	49.312	-0.1886	49.3474	-0.5362	49.3401	0.7569	49.3252	0.8867	49.3712	0.9178	49.3499	0.9144	49.2633	0.897	49.3044	0.2894	49.3049	-0.1868	49.239	-0.9798	49.3316	1.0616	49.3315	0.1771	49.3492	0
49.3624	0	49.3443	0	49.3891	0.1061	49.435	0.0614	49.431	0.1898	49.4617	0.0983	49.4172	0.0124	49.4069	0.0631	49.4243	0.136	49.4054	0.0379	49.4176	0.1273	49.412	-0.1886	49.4474	-0.5362	49.4401	0.7569	49.4252	0.8793	49.4712	0.9249	49.4499	0.9176	49.3633	0.897	49.4044	0.2894	49.4049	-0.1868	49.339	-0.9798	49.4316	1.0616	49.4315	0.1771	49.4492	0
49.4624	0	49.4443	0	49.4891	0.1005	49.535	0.0614	49.531	0.1898	49.5617	0.0983	49.5172	0.0124	49.5069	0.0631	49.5243	0.1438	49.5054	0.0379	49.5176	0.1273	49.512	-0.1886	49.5474	-0.5362	49.5401	0.7569	49.5252	0.8772	49.5712	0.9373	49.5499	0.9176	49.4633	0.9021	49.5044	0.2894	49.5049	-0.1775	49.439	-0.9798	49.5316	1.0734	49.5315	0.1835	49.5492	0
49.5624	0	49.5443	0	49.5891	0.0983	49.635	0.0614	49.631	0.2015	49.6617	0.1017	49.6172	0.0124	49.6069	0.0631	49.6243	0.1438	49.6054	0.0379	49.6176	0.1273	49.612	-0.1886	49.6474	-0.5362	49.6401	0.7569	49.6252	0.8772	49.6712	0.9373	49.6499	0.9176	49.5633	0.9048	49.6044	0.2894	49.6049	-0.1751	49.539	-0.9798	49.6316	1.0812	49.6315	0.1849	49.6492	0
49.6624	0	49.6443	0	49.6891	0.1061	49.735	0.0614	49.731	0.2015	49.7617	0.0983	49.7172	0.0124	49.7069	0.0631	49.7243	0.1438	49.7054	0.0379	49.7176	0.1273	49.712	-0.1886	49.7474	-0.5362	49.7401	0.7569	49.7252	0.8772	49.7712	0.9367	49.7499	0.9175	49.6633	0.9048	49.7044	0.2894	49.7049	-0.1751	49.639	-0.9798	49.7316	1.0812	49.7315	0.1849	49.7492	0
49.7624	0	49.7443	0	49.7891	0.1061	49.835	0.055	49.831	0.2015	49.8617	0.0983	49.8172	0.0124	49.8069	0.0631	49.8243	0.1438	49.8054	0.0457	49.8176	0.1273	49.812	-0.1886	49.8474	-0.5362	49.8401	0.7545	49.8252	0.8752	49.8712	0.9327	49.8499	0.9149	49.7633	0.9044	49.8044	0.2879	49.8049	-0.1766	49.739	-0.9798	49.8316	1.0907	49.8315	0.1846	49.8492	0
49.8624	0	49.8443	0	49.8891	0.1061	49.935	0.0562	49.931	0.1978	49.9617	0.0983	49.9172	0.0124	49.9069	0.0631	49.9243	0.1438	49.9054	0.0457	49.9176	0.1218	49.912	-0.1886	49.9474	-0.5362	49.9401	0.746	49.9252	0.8676	49.9712	0.9256	49.9499	0.9058	49.8633	0.9009	49.9044	0.2817	49.9049	-0.1828	49.839	-0.9939	49.9316	1.0828	49.9315	0.1787	49.9492	0
49.9624	0	49.9443	0	49.9891	0.0977	50.035	0.055	50.031	0.1937	50.0617	0.1034	50.0172	0.0202	50.0069	0.0631	50.0243	0.1438	50.0054	0.0457	50.0176	0.1195	50.012	-0.1886	50.0474	-0.5362	50.0401	0.7451	50.0252	0.8654	50.0712	0.9256	50.0499	0.9058	49.9633	0.8931	50.0044	0.2776	50.0049	-0.1868	49.939	-0.9929	50.0316	1.089	50.0315	0.1771	50.0492	0
50.0624	0	50.0443	0	50.0891	0.0944	50.135	0.0497	50.131	0.1937	50.1617	0.0983	50.1172	0.0202	50.1069	0.0631	50.1243	0.1555	50.1054	0.0457	50.1176	0.1195	50.112	-0.1886	50.1474	-0.5362	50.1401	0.7451	50.1252	0.8654	50.1712	0.9256	50.1499	0.9058	50.0633	0.8931	50.1044	0.2776	50.1049	-0.1868	50.039	-0.9915	50.1316	1.1007	50.1315	0.1771	50.1492	0
50.1624	0	50.1443	0	50.1891	0.0944	50.235	0.0497	50.231	0.1937	50.2617	0.0983	50.2172	0.0202	50.2069	0.0631	50.2243	0.1555	50.2054	0.0457	50.2176	0.1195	50.212	-0.1886	50.2474	-0.5362	50.2401	0.7569	50.2252	0.8732	50.2712	0.9256	50.2499	0.9058	50.1633	0.8931	50.2044	0.2776	50.2049	-0.1868	50.139	-0.9915	50.2316	1.1007	50.2315	0.1654	50.2492	0
50.2624	0	50.2443	0	50.2891	0.0944	50.335	0.0497	50.331	0.1937	50.3617	0.0983	50.3172	0.0202	50.3069	0.0631	50.3243	0.1555	50.3054	0.0457	50.3176	0.1195	50.312	-0.1886	50.3474	-0.5362	50.3401	0.7569	50.3252	0.8732	50.3712	0.9256	50.3499	0.9058	50.2633	0.8931	50.3044	0.2776	50.3049	-0.1806	50.239	-0.9852	50.3316	1.1085	50.3315	0.175	50.3492	0
50.3624	0	50.3443	0	50.3891	0.0944	50.435	0.0497	50.431	0.1937	50.4617	0.0983	50.4172	0.0202	50.4069	0.0631	50.4243	0.1555	50.4054	0.0457	50.4176	0.1195	50.412	-0.1886	50.4474	-0.5362	50.4401	0.7569	50.4252	0.8732	50.4712	0.9256	50.4499	0.9058	50.3633	0.8931	50.4044	0.2776	50.4049	-0.179	50.339	-0.9837	50.4316	1.1202	50.4315	0.1771	50.4492	0
50.4624	0	50.4443	0	50.4891	0.0944	50.535	0.0497	50.531	0.2015	50.5617	0.0983	50.5172	0.0202	50.5069	0.0631	50.5243	0.1555	50.5054	0.0574	50.5176	0.1312	50.512	-0.1886	50.5474	-0.5284	50.5401	0.7569	50.5252	0.8732	50.5712	0.9256	50.5499	0.9058	50.4633	0.8931	50.5044	0.2776	50.5049	-0.179	50.439	-0.9837	50.5316	1.1202	50.5315	0.1771	50.5492	0
50.5624	0	50.5443	0	50.5891	0.086	50.635	0.0562	50.631	0.196	50.6617	0.0917	50.6172	0.0202	50.6069	0.0631	50.6243	0.1555	50.6054	0.0574	50.6176	0.1312	50.612	-0.1886	50.6474	-0.5284	50.6401	0.7569	50.6252	0.8732	50.6712	0.9327	50.6499	0.9058	50.5633	0.8931	50.6044	0.2838	50.6049	-0.179	50.539	-0.9837	50.6316	1.132	50.6315	0.1771	50.6492	0
50.6624	0	50.6443	0	50.6891	0.0826	50.735	0.055	50.731	0.1953	50.7617	0.0852	50.7172	0.0202	50.7069	0.0631	50.7243	0.1555	50.7054	0.0574	50.7176	0.1312	50.712	-0.1886	50.7474	-0.5286	50.7401	0.7569	50.7252	0.8732	50.7712	0.9373	50.7499	0.9058	50.6633	0.8931	50.7044	0.2855	50.7049	-0.1908	50.639	-0.9915	50.7316	1.1398	50.7315	0.1835	50.7492	0
50.7624	0	50.7443	0	50.7891	0.0791	50.835	0.0505	50.831	0.1948	50.8617	0.091	50.8172	0.0145	50.8069	0.0582	50.8243	0.1493	50.8054	0.0526	50.8176	0.1255	50.812	-0.1938	50.8474	-0.5361	50.8401	0.7569	50.8252	0.8732	50.8712	0.9373	50.8499	0.9128	50.7633	0.8931	50.8044	0.2855	50.8049	-0.1908	50.739	-0.9821	50.8316	1.1398	50.8315	0.1771	50.8492	0
50.8624	0	50.8443	0	50.8891	0.0762	50.935	0.0447	50.931	0.1908	50.9617	0.0943	50.9172	0.0263	50.9069	0.0571	50.9243	0.1502	50.9054	0.0592	50.9176	0.1174	50.912	-0.1873	50.9474	-0.533	50.9401	0.7569	50.9252	0.8732	50.9712	0.9373	50.9499	0.9176	50.8633	0.8931	50.9044	0.2855	50.9049	-0.1908	50.839	-0.9798	50.9316	1.1515	50.9315	0.1771	50.9492	0
50.9624	0	50.9443	0	50.9891	0.08	51.035	0.0571	51.031	0.1892	51.0617	0.0983	51.0172	0.0307	51.0069	0.0613	51.0243	0.1546	51.0054	0.0633	51.0176	0.1182	51.012	-0.1823	51.0474	-0.5284	51.0401	0.7569	51.0252	0.8732	51.0712	0.9421	51.0499	0.9176	50.9633	0.8931	51.0044	0.2855	51.0049	-0.1908	50.939	-0.9798	51.0316	1.1593	51.0315	0.1771	51.0492	0
51.0624	0	51.0443	0	51.0891	0.0826	51.135	0.0575	51.131	0.1898	51.1617	0.0983	51.1172	0.032	51.1069	0.0631	51.1243	0.1555	51.1054	0.0652	51.1176	0.1273	51.112	-0.1807	51.1474	-0.5284	51.1401	0.7569	51.1252	0.885	51.1712	0.9451	51.1499	0.9176	51.0633	0.8931	51.1044	0.2855	51.1049	-0.1908	51.039	-0.9798	51.1316	1.1593	51.1315	0.1771	51.1492	0
51.1624	0	51.1443	0	51.1891	0.0826	51.235	0.0575	51.231	0.1898	51.2617	0.0939	51.2172	0.032	51.2069	0.0631	51.2243	0.1673	51.2054	0.0652	51.2176	0.1273	51.212	-0.1807	51.2474	-0.5284	51.2401	0.7569	51.2252	0.885	51.2712	0.9451	51.2499	0.9176	51.1633	0.8931	51.2044	0.2855	51.2049	-0.1908	51.139	-0.9798	51.2316	1.171	51.2315	0.1771	51.2492	0
51.2624	0	51.2443	0	51.2891	0.0771	51.335	0.0575	51.331	0.1898	51.3617	0.0983	51.3172	0.032	51.3069	0.0631	51.3243	0.1673	51.3054	0.0652	51.3176	0.1273	51.312	-0.1807	51.3474	-0.5284	51.3401	0.7569	51.3252	0.885	51.3712	0.9451	51.3499	0.9176	51.2633	0.9007	51.3044	0.2855	51.3049	-0.1908	51.239	-0.9798	51.3316	1.1788	51.3315	0.175	51.3492	0
51.3624	0	51.3443	0	51.3891	0.0748	51.435	0.0575	51.431	0.1898	51.4617	0.0983	51.4172	0.032	51.4069	0.0631	51.4243	0.1673	51.4054	0.0652	51.4176	0.1273	51.412	-0.1807	51.4474	-0.5284	51.4401	0.7569	51.4252	0.885	51.4712	0.9447	51.4499	0.9176	51.3633	0.9048	51.4044	0.2947	51.4049	-0.1908	51.339	-0.9798	51.4316	1.1788	51.4315	0.1771	51.4492	0
51.4624	0	51.4443	0	51.4891	0.0748	51.535	0.0575	51.531	0.1898	51.5617	0.0983	51.5172	0.032	51.5069	0.0631	51.5243	0.1673	51.5054	0.0652	51.5176	0.1273	51.512	-0.1807	51.5474	-0.5167	51.5401	0.7553	51.5252	0.8836	51.5712	0.942	51.5499	0.9158	51.4633	0.9046	51.5044	0.2962	51.5049	-0.1824	51.439	-0.9735	51.5316	1.1891	51.5315	0.1757	51.5492	0
51.5624	0	51.5443	0	51.5891	0.0748	51.635	0.0575	51.631	0.1898	51.6617	0.0983	51.6172	0.032	51.6069	0.0631	51.6243	0.1673	51.6054	0.0652	51.6176	0.1273	51.612	-0.1807	51.6474	-0.5284	51.6401	0.7496	51.6252	0.8786	51.6712	0.9373	51.6499	0.9098	51.5633	0.9022	51.6044	0.2921	51.6049	-0.1842	51.539	-0.9736	51.6316	1.1838	51.6315	0.1704	51.6492	0
51.6624	0	51.6443	0	51.6891	0.0748	51.735	0.0575	51.731	0.1898	51.7617	0.0983	51.7172	0.032	51.7069	0.0631	51.7243	0.1673	51.7054	0.0652	51.7176	0.1273	51.712	-0.1807	51.7474	-0.5167	51.7401	0.749	51.7252	0.8772	51.7712	0.9373	51.7499	0.9144	51.6633	0.897	51.7044	0.2894	51.7049	-0.1868	51.639	-0.9792	51.7316	1.2043	51.7315	0.1693	51.7492	0
51.7624	0	51.7443	0	51.7891	0.0748	51.835	0.0575	51.831	0.1898	51.8617	0.099	51.8172	0.032	51.8069	0.0631	51.8243	0.1673	51.8054	0.0652	51.8176	0.1273	51.812	-0.1807	51.8474	-0.5165	51.8401	0.7569	51.8252	0.8772	51.8712	0.9373	51.8499	0.9176	51.7633	0.897	51.8044	0.2894	51.8049	-0.1868	51.739	-0.9798	51.8316	1.214	51.8315	0.1757	51.8492	0
51.8624	0	51.8443	0	51.8891	0.0886	51.935	0.0617	51.931	0.1937	51.9617	0.104	51.9172	0.0353	51.9069	0.0659	51.9243	0.1709	51.9054	0.068	51.9176	0.1306	51.912	-0.1777	51.9474	-0.5119	51.9401	0.7569	51.9252	0.8772	51.9712	0.9373	51.9499	0.9176	51.8633	0.897	51.9044	0.2894	51.9049	-0.1868	51.839	-0.9703	51.9316	1.2257	51.9315	0.1654	51.9492	0
51.9624	0	51.9443	0	51.9891	0.0943	52.035	0.0686	52.031	0.2123	52.0617	0.11	52.0172	0.0417	52.0069	0.0721	52.0243	0.1854	52.0054	0.0741	52.0176	0.1371	52.012	-0.1713	52.0474	-0.505	52.0401	0.7569	52.0252	0.8867	52.0712	0.9373	52.0499	0.9176	51.9633	0.897	52.0044	0.2894	52.0049	-0.1868	51.939	-0.9681	52.0316	1.2257	52.0315	0.1654	52.0492	0
52.0624	0	52.0443	0	52.0891	0.0983	52.135	0.0693	52.131	0.2132	52.1617	0.1152	52.1172	0.0437	52.1069	0.0748	52.1243	0.1868	52.1054	0.0769	52.1176	0.139	52.112	-0.169	52.1474	-0.505	52.1401	0.7569	52.1252	0.8889	52.1712	0.9373	52.1499	0.9176	52.0633	0.897	52.1044	0.2894	52.1049	-0.1868	52.039	-0.9681	52.1316	1.2335	52.1315	0.1654	52.1492	0
52.1624	0	52.1443	0	52.1891	0.0899	52.235	0.0693	52.231	0.2132	52.2617	0.11	52.2172	0.0437	52.2069	0.0748	52.2243	0.1868	52.2054	0.0886	52.2176	0.139	52.212	-0.169	52.2474	-0.505	52.2401	0.7569	52.2252	0.8793	52.2712	0.9445	52.2499	0.9176	52.1633	0.897	52.2044	0.2894	52.2049	-0.1868	52.139	-0.9681	52.2316	1.2335	52.2315	0.1654	52.2492	0
52.2624	0	52.2443	0	52.2891	0.0865	52.335	0.0693	52.331	0.2132	52.3617	0.11	52.3172	0.0437	52.3069	0.0748	52.3243	0.1868	52.3054	0.0886	52.3176	0.139	52.312	-0.169	52.3474	-0.505	52.3401	0.7569	52.3252	0.8867	52.3712	0.9484	52.3499	0.9175	52.2633	0.897	52.3044	0.2894	52.3049	-0.1868	52.239	-0.9681	52.3316	1.2452	52.3315	0.1654	52.3492	0
52.3624	0	52.3443	0	52.3891	0.0865	52.435	0.0693	52.431	0.2132	52.4617	0.11	52.4172	0.0437	52.4069	0.0748	52.4243	0.1868	52.4054	0.0886	52.4176	0.1507	52.412	-0.169	52.4474	-0.505	52.4401	0.7545	52.4252	0.8869	52.4712	0.9444	52.4499	0.9149	52.3633	0.9017	52.4044	0.294	52.4049	-0.1883	52.339	-0.9798	52.4316	1.2431	52.4315	0.1554	52.4492	0
52.4624	0	52.4443	0	52.4891	0.0865	52.535	0.0693	52.531	0.2132	52.5617	0.11	52.5172	0.0437	52.5069	0.0748	52.5243	0.1868	52.5054	0.0886	52.5176	0.1507	52.512	-0.169	52.5474	-0.505	52.5401	0.746	52.5252	0.8793	52.5712	0.9373	52.5499	0.9058	52.4633	0.9009	52.5044	0.2895	52.5049	-0.1945	52.439	-0.9822	52.5316	1.2429	52.5315	0.1475	52.5492	0
52.5624	0	52.5443	0	52.5891	0.0865	52.635	0.0693	52.631	0.2077	52.6617	0.11	52.6172	0.0515	52.6069	0.0748	52.6243	0.1868	52.6054	0.0886	52.6176	0.1507	52.612	-0.1573	52.6474	-0.505	52.6401	0.7451	52.6252	0.8772	52.6712	0.949	52.6499	0.9058	52.5633	0.8931	52.6044	0.2855	52.6049	-0.1986	52.539	-0.9843	52.6316	1.2531	52.6315	0.1555	52.6492	0
52.6624	0	52.6443	0	52.6891	0.0865	52.735	0.0693	52.731	0.2093	52.7617	0.1134	52.7172	0.0437	52.7069	0.0748	52.7243	0.1868	52.7054	0.0886	52.7176	0.1507	52.712	-0.1573	52.7474	-0.505	52.7401	0.7451	52.7252	0.8772	52.7712	0.949	52.7499	0.9058	52.6633	0.8931	52.7044	0.2855	52.7049	-0.1986	52.639	-0.9837	52.7316	1.2531	52.7315	0.1576	52.7492	0
52.7624	0	52.7443	0	52.7891	0.081	52.835	0.0693	52.831	0.2093	52.8617	0.1079	52.8172	0.0437	52.8069	0.0748	52.8243	0.1868	52.8054	0.0886	52.8176	0.1507	52.812	-0.1573	52.8474	-0.5053	52.8401	0.7451	52.8252	0.8772	52.8712	0.9373	52.8499	0.9058	52.7633	0.8931	52.8044	0.2855	52.8049	-0.1986	52.739	-0.9837	52.8316	1.2609	52.8315	0.1576	52.8492	0
52.8624	0	52.8443	0	52.8891	0.0735	52.935	0.0586	52.931	0.1992	52.9617	0.1003	52.9172	0.0429	52.9069	0.0674	52.9243	0.1774	52.9054	0.0815	52.9176	0.1422	52.912	-0.1652	52.9474	-0.5082	52.9401	0.7451	52.9252	0.8772	52.9712	0.9373	52.9499	0.9058	52.8633	0.9007	52.9044	0.2855	52.9049	-0.1986	52.839	-0.9743	52.9316	1.2726	52.9315	0.1459	52.9492	0
52.9624	0	52.9443	0	52.9891	0.0722	53.035	0.0639	53.031	0.2078	53.0617	0.11	53.0172	0.0483	53.0069	0.0704	53.0243	0.1844	53.0054	0.0841	53.0176	0.1476	53.012	-0.1611	53.0474	-0.4932	53.0401	0.7451	53.0252	0.8772	53.0712	0.9373	53.0499	0.9058	52.9633	0.9048	53.0044	0.2855	53.0049	-0.1924	52.939	-0.972	53.0316	1.2726	53.0315	0.1459	53.0492	0
53.0624	0	53.0443	0	53.0891	0.0787	53.135	0.0658	53.131	0.2093	53.1617	0.11	53.1172	0.0515	53.1069	0.0748	53.1243	0.1868	53.1054	0.0886	53.1176	0.1507	53.112	-0.1573	53.1474	-0.4932	53.1401	0.7451	53.1252	0.8772	53.1712	0.9373	53.1499	0.9128	53.0633	0.9048	53.1044	0.2855	53.1049	-0.1908	53.039	-0.972	53.1316	1.2843	53.1315	0.1459	53.1492	0
53.1624	0	53.1443	0	53.1891	0.0787	53.235	0.081	53.231	0.2093	53.2617	0.1108	53.2172	0.0515	53.2069	0.0748	53.2243	0.1868	53.2054	0.0886	53.2176	0.1507	53.212	-0.1573	53.2474	-0.4931	53.2401	0.7451	53.2252	0.8772	53.2712	0.9373	53.2499	0.9176	53.1633	0.9048	53.2044	0.2855	53.2049	-0.1908	53.139	-0.972	53.2316	1.2921	53.2315	0.1459	53.2492	0
53.2624	0	53.2443	0	53.2891	0.0808	53.335	0.0691	53.331	0.2133	53.3617	0.1158	53.3172	0.0548	53.3069	0.0776	53.3243	0.1904	53.3054	0.0992	53.3176	0.1541	53.312	-0.1542	53.3474	-0.4885	53.3401	0.7451	53.3252	0.8772	53.3712	0.9373	53.3499	0.9176	53.2633	0.9048	53.3044	0.2855	53.3049	-0.1908	53.239	-0.9798	53.3316	1.2921	53.3315	0.1523	53.3492	0
53.3624	0	53.3443	0	53.3891	0.0865	53.435	0.0725	53.431	0.2201	53.4617	0.1217	53.4172	0.0613	53.4069	0.0838	53.4243	0.2088	53.4054	0.1054	53.4176	0.1601	53.412	-0.1479	53.4474	-0.4815	53.4401	0.7451	53.4252	0.8772	53.4712	0.9373	53.4499	0.9176	53.3633	0.897	53.4044	0.2855	53.4049	-0.1908	53.339	-0.9703	53.4316	1.3038	53.4315	0.1537	53.4492	0
53.4624	0	53.4443	0	53.4891	0.0983	53.535	0.0732	53.531	0.2174	53.5617	0.1152	53.5172	0.0632	53.5069	0.0865	53.5243	0.2102	53.5054	0.1082	53.5176	0.1586	53.512	-0.1456	53.5474	-0.4815	53.5401	0.7451	53.5252	0.8772	53.5712	0.949	53.5499	0.9176	53.4633	0.897	53.5044	0.2855	53.5049	-0.1908	53.439	-0.9681	53.5316	1.3116	53.5315	0.1459	53.5492	0
53.5624	0	53.5443	0	53.5891	0.0983	53.635	0.0732	53.631	0.2132	53.6617	0.1217	53.6172	0.0554	53.6069	0.0865	53.6243	0.2102	53.6054	0.1082	53.6176	0.1586	53.612	-0.1456	53.6474	-0.4815	53.6401	0.7451	53.6252	0.8772	53.6712	0.9464	53.6499	0.9175	53.5633	0.897	53.6044	0.2855	53.6049	-0.1908	53.539	-0.9681	53.6316	1.3182	53.6315	0.1459	53.6492	0
53.6624	0	53.6443	0	53.6891	0.0983	53.735	0.0732	53.731	0.2132	53.7617	0.1217	53.7172	0.0554	53.7069	0.0865	53.7243	0.2102	53.7054	0.1082	53.7176	0.1586	53.712	-0.1456	53.7474	-0.4815	53.7401	0.7345	53.7252	0.8682	53.7712	0.9369	53.7499	0.9058	53.6633	0.9032	53.7044	0.2882	53.7049	-0.1973	53.639	-0.9681	53.7316	1.3098	53.7315	0.1362	53.7492	0
53.7624	0	53.7443	0	53.7891	0.0983	53.835	0.0732	53.831	0.2132	53.8617	0.1217	53.8172	0.0632	53.8069	0.0865	53.8243	0.2102	53.8054	0.1082	53.8176	0.1586	53.812	-0.1456	53.8474	-0.4815	53.8401	0.7435	53.8252	0.8641	53.8712	0.9368	53.8499	0.9041	53.7633	0.8928	53.8044	0.2845	53.8049	-0.2059	53.739	-0.9786	53.8316	1.318	53.8315	0.1423	53.8492	0
53.8624	0	53.8443	0	53.8891	0.0899	53.935	0.0732	53.931	0.225	53.9617	0.1217	53.9172	0.0632	53.9069	0.0943	53.9243	0.2102	53.9054	0.1082	53.9176	0.1586	53.912	-0.1456	53.9474	-0.4815	53.9401	0.7485	53.9252	0.8743	53.9712	0.9434	53.9499	0.9097	53.8633	0.8921	53.9044	0.2868	53.9049	-0.2011	53.839	-0.9751	53.9316	1.3224	53.9315	0.1488	53.9492	0
53.9624	0	53.9443	0	53.9891	0.0865	54.035	0.0732	54.031	0.225	54.0617	0.1217	54.0172	0.0632	54.0069	0.0943	54.0243	0.2102	54.0054	0.1082	54.0176	0.1586	54.012	-0.1456	54.0474	-0.4815	54.0401	0.7384	54.0252	0.8682	54.0712	0.9373	54.0499	0.898	53.9633	0.8953	54.0044	0.2829	54.0049	-0.2051	53.939	-0.9687	54.0316	1.3215	54.0315	0.1284	54.0492	0
54.0624	0	54.0443	0	54.0891	0.0865	54.135	0.0849	54.131	0.225	54.1617	0.1217	54.1172	0.0632	54.1069	0.0943	54.1243	0.2102	54.1054	0.1199	54.1176	0.1586	54.112	-0.1456	54.1474	-0.4815	54.1401	0.7373	54.1252	0.8654	54.1712	0.9373	54.1499	0.9027	54.0633	0.8853	54.1044	0.2776	54.1049	-0.2103	54.039	-0.9786	54.1316	1.3312	54.1315	0.1264	54.1492	0
54.1624	0	54.1443	0	54.1891	0.0865	54.235	0.0849	54.231	0.225	54.2617	0.1217	54.2172	0.0554	54.2069	0.0943	54.2243	0.218	54.2054	0.1199	54.2176	0.1586	54.212	-0.1456	54.2474	-0.4815	54.2401	0.7373	54.2252	0.8654	54.2712	0.9373	54.2499	0.9058	54.1633	0.8903	54.2044	0.2776	54.2049	-0.2103	54.139	-0.9798	54.2316	1.3312	54.2315	0.1264	54.2492	0
54.2624	0	54.2443	0	54.2891	0.0865	54.335	0.0849	54.331	0.225	54.3617	0.1173	54.3172	0.0554	54.3069	0.0943	54.3243	0.218	54.3054	0.1199	54.3176	0.1586	54.312	-0.1456	54.3474	-0.4815	54.3401	0.7373	54.3252	0.8654	54.3712	0.9373	54.3499	0.9058	54.2633	0.8931	54.3044	0.2776	54.3049	-0.2103	54.239	-0.9798	54.3316	1.339	54.3315	0.1264	54.3492	0
54.3624	0	54.3443	0	54.3891	0.0865	54.435	0.0732	54.431	0.225	54.4617	0.1217	54.4172	0.0554	54.4069	0.0943	54.4243	0.218	54.4054	0.1199	54.4176	0.1586	54.412	-0.1456	54.4474	-0.4815	54.4401	0.7373	54.4252	0.8654	54.4712	0.9373	54.4499	0.9058	54.3633	0.8931	54.4044	0.2776	54.4049	-0.2103	54.339	-0.9798	54.4316	1.3489	54.4315	0.1264	54.4492	0
54.4624	0	54.4443	0	54.4891	0.0865	54.535	0.0849	54.531	0.225	54.5617	0.1217	54.5172	0.0554	54.5069	0.0943	54.5243	0.218	54.5054	0.1199	54.5176	0.1586	54.512	-0.1456	54.5474	-0.4815	54.5401	0.7373	54.5252	0.8654	54.5712	0.9373	54.5499	0.9058	54.4633	0.8931	54.5044	0.2776	54.5049	-0.2103	54.439	-0.9915	54.5316	1.3624	54.5315	0.1327	54.5492	0
54.5624	0	54.5443	0	54.5891	0.0865	54.635	0.0732	54.631	0.225	54.6617	0.1217	54.6172	0.0632	54.6069	0.0943	54.6243	0.218	54.6054	0.1199	54.6176	0.1586	54.612	-0.1456	54.6474	-0.4815	54.6401	0.7373	54.6252	0.8654	54.6712	0.9367	54.6499	0.9128	54.5633	0.8931	54.6044	0.2776	54.6049	-0.2103	54.539	-0.9821	54.6316	1.3741	54.6315	0.1342	54.6492	0
54.6624	0	54.6443	0	54.6891	0.081	54.735	0.0849	54.731	0.225	54.7617	0.1217	54.7172	0.0632	54.7069	0.0943	54.7243	0.218	54.7054	0.1199	54.7176	0.1586	54.712	-0.1456	54.7474	-0.4737	54.7401	0.7427	54.7252	0.8634	54.7712	0.9327	54.7499	0.9149	54.6633	0.8927	54.7044	0.2762	54.7049	-0.2118	54.639	-0.9798	54.7316	1.372	54.7315	0.132	54.7492	0
54.7624	0	54.7443	0	54.7891	0.0787	54.835	0.0849	54.831	0.2194	54.8617	0.1217	54.8172	0.0632	54.8069	0.0943	54.8243	0.218	54.8054	0.1199	54.8176	0.1586	54.812	-0.135	54.8474	-0.4815	54.8401	0.7342	54.8252	0.8654	54.8712	0.9256	54.8499	0.9058	54.7633	0.8892	54.8044	0.2792	54.8049	-0.2165	54.739	-0.9822	54.8316	1.3718	54.8315	0.1241	54.8492	0
54.8624	0	54.8443	0	54.8891	0.0787	54.935	0.0849	54.931	0.2211	54.9617	0.1217	54.9172	0.0632	54.9069	0.0943	54.9243	0.218	54.9054	0.1199	54.9176	0.1586	54.912	-0.1339	54.9474	-0.4737	54.9401	0.7334	54.9252	0.8654	54.9712	0.9334	54.9499	0.9058	54.8633	0.8814	54.9044	0.2776	54.9049	-0.2181	54.839	-0.9843	54.9316	1.382	54.9315	0.1224	54.9492	0
54.9624	0	54.9443	0	54.9891	0.0787	55.035	0.0732	55.031	0.2211	55.0617	0.1217	55.0172	0.0632	55.0069	0.0943	55.0243	0.218	55.0054	0.1199	55.0176	0.1586	55.012	-0.1339	55.0474	-0.4737	55.0401	0.7334	55.0252	0.8654	55.0712	0.9334	55.0499	0.9058	54.9633	0.8814	55.0044	0.2776	55.0049	-0.2181	54.939	-0.9837	55.0316	1.3898	55.0315	0.1242	55.0492	0
55.0624	0	55.0443	0	55.0891	0.0787	55.135	0.0732	55.131	0.2211	55.1617	0.1334	55.1172	0.0632	55.1069	0.0943	55.1243	0.218	55.1054	0.1199	55.1176	0.1531	55.112	-0.1339	55.1474	-0.4737	55.1401	0.7334	55.1252	0.8654	55.1712	0.9334	55.1499	0.9058	55.0633	0.8814	55.1044	0.2776	55.1049	-0.2181	55.039	-0.9837	55.1316	1.3898	55.1315	0.1264	55.1492	0
55.1624	0	55.1443	0	55.1891	0.0787	55.235	0.0732	55.231	0.2211	55.2617	0.1334	55.2172	0.0632	55.2069	0.0943	55.2243	0.218	55.2054	0.1199	55.2176	0.1507	55.212	-0.1339	55.2474	-0.4737	55.2401	0.7334	55.2252	0.8654	55.2712	0.9405	55.2499	0.9058	55.1633	0.889	55.2044	0.2776	55.2049	-0.2181	55.139	-0.9837	55.2316	1.4015	55.2315	0.1264	55.2492	0
55.2624	0	55.2443	0	55.2891	0.0787	55.335	0.0732	55.331	0.2211	55.3617	0.1269	55.3172	0.0632	55.3069	0.0943	55.3243	0.218	55.3054	0.1277	55.3176	0.1507	55.312	-0.1339	55.3474	-0.4737	55.3401	0.7334	55.3252	0.8654	55.3712	0.9451	55.3499	0.9058	55.2633	0.8931	55.3044	0.2776	55.3049	-0.2181	55.239	-0.9837	55.3316	1.4015	55.3315	0.1264	55.3492	0
55.3624	0	55.3443	0	55.3891	0.0704	55.435	0.0732	55.431	0.2211	55.4617	0.1217	55.4172	0.0632	55.4069	0.0943	55.4243	0.218	55.4054	0.1277	55.4176	0.1562	55.412	-0.1339	55.4474	-0.4737	55.4401	0.7334	55.4252	0.8654	55.4712	0.9445	55.4499	0.9058	55.3633	0.8931	55.4044	0.2776	55.4049	-0.2181	55.339	-0.9837	55.4316	1.4093	55.4315	0.1264	55.4492	0
55.4624	0	55.4443	0	55.4891	0.067	55.535	0.0732	55.531	0.2174	55.5617	0.1217	55.5172	0.0632	55.5069	0.0943	55.5243	0.218	55.5054	0.1277	55.5176	0.1531	55.512	-0.1339	55.5474	-0.4737	55.5401	0.731	55.5252	0.8634	55.5712	0.9405	55.5499	0.9032	55.4633	0.8927	55.5044	0.2823	55.5049	-0.2134	55.439	-0.9743	55.5316	1.4071	55.5315	0.1242	55.5492	0
55.5624	0	55.5443	0	55.5891	0.067	55.635	0.0732	55.631	0.2132	55.6617	0.1217	55.6172	0.0632	55.6069	0.0943	55.6243	0.218	55.6054	0.1277	55.6176	0.1562	55.612	-0.1339	55.6474	-0.4737	55.6401	0.7225	55.6252	0.8559	55.6712	0.9334	55.6499	0.8941	55.5633	0.8892	55.6044	0.2778	55.6049	-0.218	55.539	-0.9822	55.6316	1.4109	55.6315	0.1045	55.6492	0
55.6624	0	55.6443	0	55.6891	0.067	55.735	0.0667	55.731	0.2132	55.7617	0.1217	55.7172	0.0632	55.7069	0.0943	55.7243	0.2298	55.7054	0.1277	55.7176	0.1586	55.712	-0.1339	55.7474	-0.4737	55.7401	0.7217	55.7252	0.8537	55.7712	0.9334	55.7499	0.8941	55.6633	0.8814	55.7044	0.2737	55.7049	-0.222	55.639	-0.9906	55.7316	1.4093	55.7315	0.1029	55.7492	0
55.7624	0	55.7443	0	55.7891	0.067	55.835	0.0614	55.831	0.225	55.8617	0.1222	55.8172	0.0632	55.8069	0.0943	55.8243	0.2298	55.8054	0.1277	55.8176	0.1586	55.812	-0.1339	55.8474	-0.4736	55.8401	0.7217	55.8252	0.8537	55.8712	0.9334	55.8499	0.8941	55.7633	0.8814	55.8044	0.2737	55.8049	-0.222	55.739	-0.9915	55.8316	1.421	55.8315	0.1125	55.8492	0
55.8624	0	55.8443	0	55.8891	0.0684	55.935	0.0642	55.931	0.2276	55.9617	0.1256	55.9172	0.0654	55.9069	0.0962	55.9243	0.2322	55.9054	0.1296	55.9176	0.1553	55.912	-0.1318	55.9474	-0.4705	55.9401	0.7217	55.9252	0.8537	55.9712	0.9334	55.9499	0.8988	55.8633	0.8814	55.9044	0.2737	55.9049	-0.222	55.839	-0.9915	55.9316	1.4288	55.9315	0.1146	55.9492	0
55.9624	0	55.9443	0	55.9891	0.0666	56.035	0.0688	56.031	0.2321	56.0617	0.1295	56.0172	0.0697	56.0069	0.1003	56.0243	0.23	56.0054	0.1337	56.0176	0.1573	56.012	-0.1276	56.0474	-0.4542	56.0401	0.7217	56.0252	0.8537	56.0712	0.9334	56.0499	0.9019	55.9633	0.8814	56.0044	0.2737	56.0049	-0.2337	55.939	-0.9852	56.0316	1.4288	56.0315	0.1146	56.0492	0
56.0624	0	56.0443	0	56.0891	0.067	56.135	0.0693	56.131	0.2328	56.1617	0.1295	56.1172	0.071	56.1069	0.1021	56.1243	0.2298	56.1054	0.1355	56.1176	0.164	56.112	-0.1261	56.1474	-0.4542	56.1401	0.7217	56.1252	0.8537	56.1712	0.933	56.1499	0.9019	56.0633	0.8814	56.1044	0.2829	56.1049	-0.2244	56.039	-0.9837	56.1316	1.4406	56.1315	0.1146	56.1492	0
56.1624	0	56.1443	0	56.1891	0.067	56.235	0.0693	56.231	0.2328	56.2617	0.1295	56.2172	0.071	56.2069	0.1021	56.2243	0.2298	56.2054	0.1415	56.2176	0.1609	56.212	-0.1261	56.2474	-0.4542	56.2401	0.7201	56.2252	0.8619	56.2712	0.9303	56.2499	0.9001	56.1633	0.8733	56.2044	0.2845	56.2049	-0.223	56.139	-0.9837	56.2316	1.4469	56.2315	0.1132	56.2492	0
56.2624	0	56.2443	0	56.2891	0.067	56.335	0.0693	56.331	0.2328	56.3617	0.1295	56.3172	0.071	56.3069	0.1021	56.3243	0.2298	56.3054	0.1433	56.3176	0.1586	56.312	-0.1261	56.3474	-0.4542	56.3401	0.7144	56.3252	0.8591	56.3712	0.9256	56.3499	0.8941	56.2633	0.8788	56.3044	0.2804	56.3049	-0.2271	56.239	-0.9853	56.3316	1.4515	56.3315	0.1079	56.3492	0
56.3624	0	56.3443	0	56.3891	0.067	56.435	0.0693	56.431	0.2328	56.4617	0.1295	56.4172	0.071	56.4069	0.1021	56.4243	0.2298	56.4054	0.155	56.4176	0.1703	56.412	-0.1261	56.4474	-0.4542	56.4401	0.7139	56.4252	0.8576	56.4712	0.9256	56.4499	0.8941	56.3633	0.8735	56.4044	0.2698	56.4049	-0.2298	56.339	-0.9932	56.4316	1.4523	56.4315	0.1132	56.4492	0
56.4624	0	56.4443	0	56.4891	0.0586	56.535	0.0693	56.531	0.2328	56.5617	0.123	56.5172	0.0611	56.5069	0.1021	56.5243	0.2298	56.5054	0.155	56.5176	0.1586	56.512	-0.1261	56.5474	-0.4542	56.5401	0.7139	56.5252	0.8576	56.5712	0.9256	56.5499	0.8941	56.4633	0.8812	56.5044	0.2698	56.5049	-0.2298	56.439	-0.9915	56.5316	1.464	56.5315	0.1146	56.5492	0
56.5624	0	56.5443	0	56.5891	0.0553	56.635	0.0693	56.631	0.2328	56.6617	0.127	56.6172	0.0593	56.6069	0.1021	56.6243	0.2298	56.6054	0.155	56.6176	0.1703	56.612	-0.1261	56.6474	-0.4539	56.6401	0.7139	56.6252	0.8576	56.6712	0.9256	56.6499	0.8941	56.5633	0.8853	56.6044	0.2698	56.6049	-0.2298	56.539	-0.9915	56.6316	1.4718	56.6315	0.1146	56.6492	0
56.6624	0	56.6443	0	56.6891	0.0588	56.735	0.0763	56.731	0.2395	56.7617	0.1334	56.7172	0.065	56.7069	0.107	56.7243	0.2438	56.7054	0.1598	56.7176	0.1815	56.712	-0.1208	56.7474	-0.4464	56.7401	0.7139	56.7252	0.8576	56.7712	0.9256	56.7499	0.8941	56.6633	0.8777	56.7044	0.2698	56.7049	-0.2298	56.639	-0.9915	56.7316	1.4718	56.7315	0.1146	56.7492	0
56.7624	0	56.7443	0	56.7891	0.0631	56.835	0.0771	56.831	0.2406	56.8617	0.1334	56.8172	0.0671	56.8069	0.1099	56.8243	0.2454	56.8054	0.1629	56.8176	0.1804	56.812	-0.1182	56.8474	-0.4464	56.8401	0.7139	56.8252	0.8654	56.8712	0.9304	56.8499	0.9011	56.7633	0.8657	56.8044	0.276	56.8049	-0.2376	56.739	-0.9852	56.8316	1.4835	56.8315	0.1146	56.8492	0
56.8624	0	56.8443	0	56.8891	0.0631	56.935	0.0693	56.931	0.2406	56.9617	0.1334	56.9172	0.0671	56.9069	0.1099	56.9243	0.2454	56.9054	0.1629	56.9176	0.1781	56.912	-0.1182	56.9474	-0.4464	56.9401	0.7256	56.9252	0.8654	56.9712	0.9334	56.9499	0.9058	56.8633	0.8735	56.9044	0.2776	56.9049	-0.2314	56.839	-0.9837	56.9316	1.4835	56.9315	0.1146	56.9492	0
56.9624	0	56.9443	0	56.9891	0.0631	57.035	0.0693	57.031	0.2406	57.0617	0.1334	57.0172	0.0671	57.0069	0.1099	57.0243	0.2454	57.0054	0.1629	57.0176	0.1781	57.012	-0.1182	57.0474	-0.4464	57.0401	0.7256	57.0252	0.8654	57.0712	0.9328	57.0499	0.9058	56.9633	0.8657	57.0044	0.2776	57.0049	-0.2298	56.939	-0.9837	57.0316	1.4913	57.0315	0.1029	57.0492	0
57.0624	0	57.0443	0	57.0891	0.0631	57.135	0.0693	57.131	0.2406	57.1617	0.1334	57.1172	0.0671	57.1069	0.1099	57.1243	0.2454	57.1054	0.1629	57.1176	0.1781	57.112	-0.1182	57.1474	-0.4464	57.1401	0.7232	57.1252	0.8634	57.1712	0.9288	57.1499	0.9032	57.0633	0.8654	57.1044	0.2762	57.1049	-0.2313	57.039	-0.9743	57.1316	1.5009	57.1315	0.1007	57.1492	0
57.1624	0	57.1443	0	57.1891	0.0631	57.235	0.0693	57.231	0.2406	57.2617	0.1334	57.2172	0.0788	57.2069	0.1099	57.2243	0.2454	57.2054	0.1569	57.2176	0.1836	57.212	-0.1182	57.2474	-0.4464	57.2401	0.7147	57.2252	0.8559	57.2712	0.9217	57.2499	0.8941	57.1633	0.8694	57.2044	0.27	57.2049	-0.2375	57.139	-0.9822	57.2316	1.4929	57.2315	0.0928	57.2492	0
57.2624	0	57.2443	0	57.2891	0.0631	57.335	0.0693	57.331	0.2406	57.3617	0.1334	57.3172	0.0788	57.3069	0.1099	57.3243	0.2571	57.3054	0.155	57.3176	0.1804	57.312	-0.1182	57.3474	-0.4464	57.3401	0.7139	57.3252	0.8537	57.3712	0.9217	57.3499	0.8824	57.2633	0.8657	57.3044	0.2751	57.3049	-0.2322	57.239	-0.9906	57.3316	1.5031	57.3315	0.1008	57.3492	0
57.3624	0	57.3443	0	57.3891	0.0547	57.435	0.0693	57.431	0.2406	57.4617	0.1285	57.4172	0.0788	57.4069	0.1099	57.4243	0.2571	57.4054	0.155	57.4176	0.1781	57.412	-0.1182	57.4474	-0.4465	57.4401	0.7139	57.4252	0.8537	57.4712	0.9217	57.4499	0.8824	57.3633	0.8657	57.4044	0.2776	57.4049	-0.2298	57.339	-0.9915	57.4316	1.5174	57.4315	0.1029	57.4492	0
57.4624	0	57.4443	0	57.4891	0.05	57.535	0.0665	57.531	0.238	57.5617	0.1217	57.5172	0.0766	57.5069	0.1146	57.5243	0.2547	57.5054	0.1649	57.5176	0.1759	57.512	-0.1203	57.5474	-0.4378	57.5401	0.7139	57.5252	0.8537	57.5712	0.9288	57.5499	0.8824	57.4633	0.8657	57.5044	0.2776	57.5049	-0.2415	57.439	-0.9915	57.5316	1.5187	57.5315	0.1029	57.5492	0
57.5624	0	57.5443	0	57.5891	0.0462	57.635	0.0619	57.631	0.2334	57.6617	0.1178	57.6172	0.0723	57.6069	0.1117	57.6243	0.2503	57.6054	0.1491	57.6176	0.1716	57.612	-0.1245	57.6474	-0.4425	57.6401	0.7139	57.6252	0.8601	57.6712	0.9334	57.6499	0.8824	57.5633	0.8657	57.6044	0.2776	57.6049	-0.2415	57.539	-0.9821	57.6316	1.5187	57.6315	0.1029	57.6492	0
57.6624	0	57.6443	0	57.6891	0.0436	57.735	0.0614	57.731	0.2328	57.7617	0.1295	57.7172	0.071	57.7069	0.1099	57.7243	0.2493	57.7054	0.159	57.7176	0.1703	57.712	-0.1261	57.7474	-0.4425	57.7401	0.7139	57.7252	0.8615	57.7712	0.9334	57.7499	0.8824	57.6633	0.8657	57.7044	0.2776	57.7049	-0.2415	57.639	-0.9798	57.7316	1.5304	57.7315	0.0951	57.7492	0
57.7624	0	57.7443	0	57.7891	0.0436	57.835	0.0614	57.831	0.2328	57.8617	0.1295	57.8172	0.071	57.8069	0.1099	57.8243	0.2493	57.8054	0.159	57.8176	0.1703	57.812	-0.1261	57.8474	-0.4425	57.8401	0.7139	57.8252	0.8615	57.8712	0.9334	57.8499	0.8893	57.7633	0.8657	57.8044	0.2776	57.8049	-0.2415	57.739	-0.9798	57.8316	1.5382	57.8315	0.0951	57.8492	0
57.8624	0	57.8443	0	57.8891	0.0436	57.935	0.0614	57.931	0.2273	57.9617	0.1295	57.9172	0.071	57.9069	0.1099	57.9243	0.2493	57.9054	0.159	57.9176	0.1703	57.912	-0.119	57.9474	-0.4425	57.9401	0.7139	57.9252	0.8615	57.9712	0.9334	57.9499	0.8941	57.8633	0.8657	57.9044	0.2838	57.9049	-0.2415	57.839	-0.9735	57.9316	1.5382	57.9315	0.0951	57.9492	0
57.9624	0	57.9443	0	57.9891	0.038	58.035	0.0614	58.031	0.2211	58.0617	0.1295	58.0172	0.071	58.0069	0.1099	58.0243	0.2493	58.0054	0.159	58.0176	0.1703	58.012	-0.1182	58.0474	-0.4425	58.0401	0.7139	58.0252	0.8615	58.0712	0.9334	58.0499	0.8941	57.9633	0.8657	58.0044	0.2737	58.0049	-0.2353	57.939	-0.972	58.0316	1.5499	58.0315	0.0951	58.0492	0
58.0624	0	58.0443	0	58.0891	0.0358	58.135	0.0614	58.131	0.2211	58.1617	0.1315	58.1172	0.071	58.1069	0.1099	58.1243	0.2394	58.1054	0.159	58.1176	0.1703	58.112	-0.1182	58.1474	-0.4421	58.1401	0.7217	58.1252	0.8615	58.1712	0.933	58.1499	0.8941	58.0633	0.8657	58.1044	0.2737	58.1049	-0.2337	58.039	-0.972	58.1316	1.5577	58.1315	0.0951	58.1492	0
58.1624	0	58.1443	0	58.1891	0.041	58.235	0.0721	58.231	0.2312	58.2617	0.1412	58.2172	0.0795	58.2069	0.1173	58.2243	0.2469	58.2054	0.1661	58.2176	0.1789	58.212	-0.1174	58.2474	-0.4253	58.2401	0.7123	58.2252	0.8602	58.2712	0.9303	58.2499	0.8923	58.1633	0.8655	58.2044	0.2728	58.2049	-0.2347	58.139	-0.9837	58.2316	1.5563	58.2315	0.1001	58.2492	0
58.2624	0	58.2443	0	58.2891	0.0475	58.335	0.0732	58.331	0.2328	58.3617	0.1412	58.3172	0.0827	58.3069	0.1216	58.3243	0.2592	58.3054	0.1707	58.3176	0.182	58.312	-0.1073	58.3474	-0.4229	58.3401	0.7066	58.3252	0.8552	58.3712	0.9256	58.3499	0.8909	58.2633	0.8631	58.3044	0.2778	58.3049	-0.2389	58.239	-0.9853	58.3316	1.5627	58.3315	0.0962	58.3492	0
58.3624	0	58.3443	0	58.3891	0.0475	58.435	0.0732	58.431	0.2328	58.4617	0.1412	58.4172	0.0827	58.4069	0.1216	58.4243	0.2512	58.4054	0.1785	58.4176	0.182	58.412	-0.1065	58.4474	-0.4229	58.4401	0.7139	58.4252	0.8537	58.4712	0.9256	58.4499	0.8941	58.3633	0.8579	58.4044	0.2776	58.4049	-0.24	58.339	-0.9814	58.4316	1.5616	58.4315	0.0951	58.4492	0
58.4624	0	58.4443	0	58.4891	0.0475	58.535	0.0732	58.531	0.2328	58.5617	0.1412	58.5172	0.0827	58.5069	0.1216	58.5243	0.2493	58.5054	0.1707	58.5176	0.1875	58.512	-0.1065	58.5474	-0.4229	58.5401	0.7139	58.5252	0.8633	58.5712	0.9256	58.5499	0.8941	58.4633	0.863	58.5044	0.2776	58.5049	-0.2376	58.439	-0.9798	58.5316	1.5695	58.5315	0.0834	58.5492	0
58.5624	0	58.5443	0	58.5891	0.0475	58.635	0.0732	58.631	0.2328	58.6617	0.1412	58.6172	0.0827	58.6069	0.1138	58.6243	0.2493	58.6054	0.1707	58.6176	0.1898	58.612	-0.1065	58.6474	-0.4151	58.6401	0.7139	58.6252	0.8654	58.6712	0.9256	58.6499	0.8941	58.5633	0.8607	58.6044	0.2776	58.6049	-0.2376	58.539	-0.9798	58.6316	1.5911	58.6315	0.093	58.6492	0
58.6624	0	58.6443	0	58.6891	0.0475	58.735	0.0667	58.731	0.2328	58.7617	0.1412	58.7172	0.0827	58.7069	0.1216	58.7243	0.2493	58.7054	0.1785	58.7176	0.1898	58.712	-0.1065	58.7474	-0.4229	58.7401	0.7139	58.7252	0.8654	58.7712	0.9282	58.7499	0.8942	58.6633	0.863	58.7044	0.2776	58.7049	-0.2376	58.639	-0.9798	58.7316	1.5929	58.7315	0.0951	58.7492	0
58.7624	0	58.7443	0	58.7891	0.0475	58.835	0.0497	58.831	0.2328	58.8617	0.1412	58.8172	0.0827	58.8069	0.1216	58.8243	0.2493	58.8054	0.1785	58.8176	0.1898	58.812	-0.1065	58.8474	-0.4229	58.8401	0.7245	58.8252	0.8743	58.8712	0.9373	58.8499	0.898	58.7633	0.8623	58.8044	0.2841	58.8049	-0.2428	58.739	-0.9798	58.8316	1.6143	58.8315	0.1047	58.8492	0
58.8624	0	58.8443	0	58.8891	0.0475	58.935	0.0497	58.931	0.2328	58.9617	0.1347	58.9172	0.0827	58.9069	0.1138	58.9243	0.2493	58.9054	0.1785	58.9176	0.1898	58.912	-0.1065	58.9474	-0.4229	58.9401	0.7256	58.9252	0.8889	58.9712	0.9373	58.9499	0.905	58.8633	0.8747	58.9044	0.2986	58.9049	-0.2376	58.839	-0.9693	58.9316	1.6163	58.9315	0.1068	58.9492	0
58.9624	0	58.9443	0	58.9891	0.0475	59.035	0.0497	59.031	0.2328	59.0617	0.1295	59.0172	0.0827	59.0069	0.1138	59.0243	0.2493	59.0054	0.1785	59.0176	0.1898	59.012	-0.1065	59.0474	-0.4229	59.0401	0.7256	59.0252	0.8772	59.0712	0.9367	59.0499	0.9097	58.9633	0.8775	59.0044	0.2933	59.0049	-0.2283	58.939	-0.9618	59.0316	1.6241	59.0315	0.099	59.0492	0
59.0624	0	59.0443	0	59.0891	0.0475	59.135	0.0562	59.131	0.2328	59.1617	0.1295	59.1172	0.0827	59.1069	0.1138	59.1243	0.2493	59.1054	0.1785	59.1176	0.1898	59.112	-0.1065	59.1474	-0.4229	59.1401	0.7349	59.1252	0.8752	59.1712	0.9327	59.1499	0.9071	59.0633	0.8771	59.1044	0.2918	59.1049	-0.2274	59.039	-0.972	59.1316	1.6337	59.1315	0.0968	59.1492	0
59.1624	0	59.1443	0	59.1891	0.0475	59.235	0.0614	59.231	0.2328	59.2617	0.1295	59.2172	0.0827	59.2069	0.1138	59.2243	0.2493	59.2054	0.1785	59.2176	0.1898	59.212	-0.1065	59.2474	-0.4229	59.2401	0.7264	59.2252	0.8793	59.2712	0.9256	59.2499	0.898	59.1633	0.8735	59.2044	0.2856	59.2049	-0.2336	59.139	-0.9649	59.2316	1.6257	59.2315	0.0889	59.2492	0
59.2624	0	59.2443	0	59.2891	0.0475	59.335	0.0614	59.331	0.2328	59.3617	0.1295	59.3172	0.0827	59.3069	0.1216	59.3243	0.2493	59.3054	0.1785	59.3176	0.1898	59.312	-0.1065	59.3474	-0.4151	59.3401	0.7256	59.3252	0.8772	59.3712	0.9256	59.3499	0.898	59.2633	0.8657	59.3044	0.2877	59.3049	-0.2376	59.239	-0.9711	59.3316	1.632	59.3315	0.0873	59.3492	0
59.3624	0	59.3443	0	59.3891	0.0391	59.435	0.0614	59.431	0.2328	59.4617	0.1309	59.4172	0.0827	59.4069	0.1138	59.4243	0.2493	59.4054	0.1785	59.4176	0.1781	59.412	-0.0959	59.4474	-0.4149	59.4401	0.7256	59.4252	0.8835	59.4712	0.9256	59.4499	0.898	59.3633	0.8657	59.4044	0.2894	59.4049	-0.2314	59.339	-0.972	59.4316	1.6437	59.4315	0.0937	59.4492	0
59.4624	0	59.4443	0	59.4891	0.0393	59.535	0.0685	59.531	0.2395	59.5617	0.136	59.5172	0.0884	59.5069	0.1265	59.5243	0.2555	59.5054	0.1833	59.5176	0.1838	59.512	-0.1012	59.5474	-0.4075	59.5401	0.7256	59.5252	0.885	59.5712	0.9327	59.5499	0.9027	59.4633	0.8657	59.5044	0.2894	59.5049	-0.2298	59.439	-0.972	59.5316	1.6437	59.5315	0.0951	59.5492	0
59.5624	0	59.5443	0	59.5891	0.0401	59.635	0.0544	59.631	0.2338	59.6617	0.1309	59.6172	0.0849	59.6069	0.1246	59.6243	0.2509	59.6054	0.1875	59.6176	0.1802	59.612	-0.0923	59.6474	-0.4149	59.6401	0.7256	59.6252	0.8732	59.6712	0.9373	59.6499	0.9058	59.5633	0.8657	59.6044	0.2894	59.6049	-0.2415	59.539	-0.972	59.6316	1.6437	59.6315	0.0951	59.6492	0
59.6624	0	59.6443	0	59.6891	0.0393	59.735	0.0607	59.731	0.2395	59.7617	0.1373	59.7172	0.0884	59.7069	0.1265	59.7243	0.2555	59.7054	0.1911	59.7176	0.1838	59.712	-0.1012	59.7474	-0.4073	59.7401	0.7256	59.7252	0.8732	59.7712	0.9373	59.7499	0.9058	59.6633	0.8657	59.7044	0.2894	59.7049	-0.2415	59.639	-0.9657	59.7316	1.6581	59.7315	0.0951	59.7492	0
59.7624	0	59.7443	0	59.7891	0.0436	59.835	0.0614	59.831	0.2406	59.8617	0.1373	59.8172	0.0905	59.8069	0.1295	59.8243	0.2571	59.8054	0.1941	59.8176	0.1859	59.812	-0.0987	59.8474	-0.4073	59.8401	0.7256	59.8252	0.8732	59.8712	0.9373	59.8499	0.9058	59.7633	0.8657	59.8044	0.2986	59.8049	-0.2415	59.739	-0.9642	59.8316	1.671	59.8315	0.1047	59.8492	0
59.8624	0	59.8443	0	59.8891	0.0436	59.935	0.0614	59.931	0.2289	59.9617	0.1373	59.9172	0.1023	59.9069	0.1216	59.9243	0.2571	59.9054	0.1941	59.9176	0.1859	59.912	-0.0987	59.9474	-0.4073	59.9401	0.7256	59.9252	0.8732	59.9712	0.9369	59.9499	0.9058	59.8633	0.8657	59.9044	0.3011	59.9049	-0.2415	59.839	-0.972	59.9316	1.671	59.9315	0.0951	59.9492	0
59.9624	0	59.9443	0	59.9891	0.0436	60.035	0.0614	60.031	0.2289	60.0617	0.1373	60.0172	0.1023	60.0069	0.1216	60.0243	0.2571	60.0054	0.1941	60.0176	0.1859	60.012	-0.0987	60.0474	-0.4073	60.0401	0.7299	60.0252	0.8815	60.0712	0.9342	60.0499	0.911	59.9633	0.8655	60.0044	0.3001	60.0049	-0.2332	59.939	-0.9625	60.0316	1.6813	60.0315	0.0937	60.0492	0
60.0624	0	60.0443	0	60.0891	0.038	60.135	0.0614	60.131	0.2289	60.1617	0.1373	60.1172	0.1023	60.1069	0.1216	60.1243	0.2649	60.1054	0.1941	60.1176	0.1859	60.112	-0.0987	60.1474	-0.4073	60.1401	0.7262	60.1252	0.8786	60.1712	0.9295	60.1499	0.9098	60.0633	0.8631	60.1044	0.2843	60.1049	-0.2428	60.039	-0.9619	60.1316	1.6838	60.1315	0.0884	60.1492	0
60.1624	0	60.1443	0	60.1891	0.0358	60.235	0.0614	60.231	0.2289	60.2617	0.1394	60.2172	0.1023	60.2069	0.1216	60.2243	0.2649	60.2054	0.1941	60.2176	0.1941	60.212	-0.0987	60.2474	-0.4069	60.2401	0.7256	60.2252	0.8772	60.2712	0.9295	60.2499	0.9098	60.1633	0.8579	60.2044	0.2877	60.2049	-0.2454	60.139	-0.9675	60.2316	1.6926	60.2315	0.0873	60.2492	0
60.2624	0	60.2443	0	60.2891	0.041	60.335	0.0721	60.331	0.239	60.3617	0.1447	60.3172	0.1108	60.3069	0.129	60.3243	0.2743	60.3054	0.2013	60.3176	0.2062	60.312	-0.0908	60.3474	-0.3956	60.3401	0.7256	60.3252	0.8772	60.3712	0.9354	60.3499	0.9098	60.2633	0.8655	60.3044	0.2894	60.3049	-0.2392	60.239	-0.9681	60.3316	1.7062	60.3315	0.0873	60.3492	0
60.3624	0	60.3443	0	60.3891	0.0475	60.435	0.0732	60.431	0.2523	60.4617	0.1412	60.4172	0.114	60.4069	0.1334	60.4243	0.2766	60.4054	0.2058	60.4176	0.2093	60.412	-0.087	60.4474	-0.3956	60.4401	0.7303	60.4252	0.8811	60.4712	0.9405	60.4499	0.9149	60.3633	0.8704	60.4044	0.2922	60.4049	-0.2347	60.339	-0.9586	60.4316	1.7104	60.4315	0.0916	60.4492	0
60.4624	0	60.4443	0	60.4891	0.0475	60.535	0.0732	60.531	0.2523	60.5617	0.1412	60.5172	0.114	60.5069	0.1334	60.5243	0.2766	60.5054	0.2058	60.5176	0.2093	60.512	-0.087	60.5474	-0.3956	60.5401	0.7225	60.5252	0.8754	60.5712	0.9334	60.5499	0.9058	60.4633	0.8735	60.5044	0.2895	60.5049	-0.2375	60.439	-0.9517	60.5316	1.7117	60.5315	0.0946	60.5492	0
60.5624	0	60.5443	0	60.5891	0.0475	60.635	0.0732	60.631	0.2523	60.6617	0.1412	60.6172	0.114	60.6069	0.1334	60.6243	0.2766	60.6054	0.2058	60.6176	0.2093	60.612	-0.087	60.6474	-0.3956	60.6401	0.7217	60.6252	0.8732	60.6712	0.9334	60.6499	0.9058	60.5633	0.854	60.6044	0.2855	60.6049	-0.2415	60.539	-0.9594	60.6316	1.7101	60.6315	0.0951	60.6492	0
60.6624	0	60.6443	0	60.6891	0.0475	60.735	0.0732	60.731	0.2523	60.7617	0.1412	60.7172	0.114	60.7069	0.1433	60.7243	0.2766	60.7054	0.2058	60.7176	0.2093	60.712	-0.087	60.7474	-0.3956	60.7401	0.7217	60.7252	0.8732	60.7712	0.9334	60.7499	0.9105	60.6633	0.854	60.7044	0.2947	60.7049	-0.2415	60.639	-0.9603	60.7316	1.7218	60.7315	0.0873	60.7492	0
60.7624	0	60.7443	0	60.7891	0.0475	60.835	0.0732	60.831	0.2406	60.8617	0.1412	60.8172	0.114	60.8069	0.1451	60.8243	0.2766	60.8054	0.2058	60.8176	0.2093	60.812	-0.0764	60.8474	-0.3956	60.8401	0.7217	60.8252	0.8732	60.8712	0.9334	60.8499	0.9137	60.7633	0.854	60.8044	0.2972	60.8049	-0.2415	60.739	-0.954	60.8316	1.7218	60.8315	0.0873	60.8492	0
60.8624	0	60.8443	0	60.8891	0.0475	60.935	0.0732	60.931	0.2406	60.9617	0.1412	60.9172	0.114	60.9069	0.1451	60.9243	0.2766	60.9054	0.2175	60.9176	0.2093	60.912	-0.0753	60.9474	-0.3956	60.9401	0.7217	60.9252	0.8732	60.9712	0.9334	60.9499	0.9137	60.8633	0.854	60.9044	0.2972	60.9049	-0.2439	60.839	-0.9525	60.9316	1.7296	60.9315	0.0937	60.9492	0
60.9624	0	60.9443	0	60.9891	0.0475	61.035	0.0732	61.031	0.2406	61.0617	0.1412	61.0172	0.1239	61.0069	0.1451	61.0243	0.2766	61.0054	0.2175	61.0176	0.2093	61.012	-0.0753	61.0474	-0.3839	61.0401	0.7217	61.0252	0.8796	61.0712	0.9328	61.0499	0.9136	60.9633	0.854	61.0044	0.2972	61.0049	-0.2415	60.939	-0.9642	61.0316	1.7479	61.0315	0.0951	61.0492	0
61.0624	0	61.0443	0	61.0891	0.0475	61.135	0.0732	61.131	0.2406	61.1617	0.1404	61.1172	0.1257	61.1069	0.1451	61.1243	0.2766	61.1054	0.2175	61.1176	0.2093	61.112	-0.0753	61.1474	-0.384	61.1401	0.7193	61.1252	0.8791	61.1712	0.9288	61.1499	0.911	61.0633	0.8536	61.1044	0.2957	61.1049	-0.243	61.039	-0.9642	61.1316	1.747	61.1315	0.0929	61.1492	0
61.1624	0	61.1443	0	61.1891	0.0454	61.235	0.0573	61.231	0.2366	61.2617	0.1362	61.2172	0.1224	61.2069	0.1422	61.2243	0.2829	61.2054	0.2148	61.2176	0.206	61.212	-0.0783	61.2474	-0.3885	61.2401	0.7108	61.2252	0.8715	61.2712	0.9217	61.2499	0.9089	61.1633	0.8501	61.2044	0.2839	61.2049	-0.2492	61.139	-0.9571	61.2316	1.7468	61.2315	0.085	61.2492	0
61.2624	0	61.2443	0	61.2891	0.0418	61.335	0.0545	61.331	0.2338	61.3617	0.1345	61.3172	0.1192	61.3069	0.1389	61.3243	0.2817	61.3054	0.2114	61.3176	0.2029	61.312	-0.0745	61.3474	-0.391	61.3401	0.71	61.3252	0.8693	61.3712	0.9242	61.3499	0.9137	61.2633	0.8474	61.3044	0.2816	61.3049	-0.247	61.239	-0.9633	61.3316	1.7452	61.3315	0.0717	61.3492	0
61.3624	0	61.3443	0	61.3891	0.0415	61.435	0.0567	61.431	0.2357	61.4617	0.1368	61.4172	0.1204	61.4069	0.1462	61.4243	0.2833	61.4054	0.212	61.4176	0.2041	61.412	-0.0729	61.4474	-0.3884	61.4401	0.7206	61.4252	0.8782	61.4712	0.9402	61.4499	0.9254	61.3633	0.8518	61.4044	0.288	61.4049	-0.2389	61.339	-0.9642	61.4316	1.7666	61.4315	0.0813	61.4492	0
61.4624	0	61.4443	0	61.4891	0.0432	61.535	0.0575	61.531	0.2366	61.5617	0.1373	61.5172	0.1216	61.5069	0.1487	61.5243	0.2843	61.5054	0.2134	61.5176	0.2053	61.512	-0.0716	61.5474	-0.3878	61.5401	0.7201	61.5252	0.8797	61.5712	0.942	61.5499	0.9236	61.4633	0.8616	61.5044	0.3015	61.5049	-0.2425	61.439	-0.9474	61.5316	1.7672	61.5315	0.0819	61.5492	0
61.5624	0	61.5443	0	61.5891	0.0436	61.635	0.0575	61.631	0.2367	61.6617	0.1373	61.6172	0.1218	61.6069	0.149	61.6243	0.2845	61.6054	0.2136	61.6176	0.2136	61.612	-0.0714	61.6474	-0.3878	61.6401	0.7144	61.6252	0.8747	61.6712	0.9373	61.6499	0.9176	61.5633	0.8592	61.6044	0.2999	61.6049	-0.2374	61.539	-0.9462	61.6316	1.7619	61.6315	0.0862	61.6492	0
61.6624	0	61.6443	0	61.6891	0.0436	61.735	0.0575	61.731	0.2367	61.7617	0.1373	61.7172	0.1218	61.7069	0.149	61.7243	0.2845	61.7054	0.2136	61.7176	0.2171	61.712	-0.0714	61.7474	-0.3878	61.7401	0.7139	61.7252	0.8732	61.7712	0.9373	61.7499	0.9058	61.6633	0.854	61.7044	0.2972	61.7049	-0.2376	61.639	-0.9519	61.7316	1.7825	61.7315	0.0873	61.7492	0
61.7624	0	61.7443	0	61.7891	0.0436	61.835	0.0575	61.831	0.2367	61.8617	0.149	61.8172	0.1218	61.8069	0.149	61.8243	0.2845	61.8054	0.2136	61.8176	0.2171	61.812	-0.0714	61.8474	-0.3878	61.8401	0.7139	61.8252	0.8732	61.8712	0.9373	61.8499	0.9058	61.7633	0.854	61.8044	0.2972	61.8049	-0.2376	61.739	-0.943	61.8316	1.7921	61.8315	0.0873	61.8492	0
61.8624	0	61.8443	0	61.8891	0.0436	61.935	0.0575	61.931	0.2367	61.9617	0.149	61.9172	0.1218	61.9069	0.149	61.9243	0.2845	61.9054	0.2136	61.9176	0.2093	61.912	-0.0714	61.9474	-0.3878	61.9401	0.7139	61.9252	0.8828	61.9712	0.9373	61.9499	0.9058	61.8633	0.854	61.9044	0.2972	61.9049	-0.2376	61.839	-0.9486	61.9316	1.7921	61.9315	0.0873	61.9492	0
61.9624	0	61.9443	0	61.9891	0.0436	62.035	0.0575	62.031	0.2367	62.0617	0.1373	62.0172	0.1101	62.0069	0.149	62.0243	0.2845	62.0054	0.2136	62.0176	0.2093	62.012	-0.0714	62.0474	-0.3878	62.0401	0.7139	62.0252	0.885	62.0712	0.9373	62.0499	0.9058	61.9633	0.854	62.0044	0.2955	62.0049	-0.2376	61.939	-0.9486	62.0316	1.8038	62.0315	0.0873	62.0492	0
62.0624	0	62.0443	0	62.0891	0.0436	62.135	0.0575	62.131	0.2367	62.1617	0.1373	62.1172	0.1101	62.1069	0.149	62.1243	0.2766	62.1054	0.2226	62.1176	0.2093	62.112	-0.0714	62.1474	-0.38	62.1401	0.7139	62.1252	0.885	62.1712	0.9367	62.1499	0.9128	62.0633	0.854	62.1044	0.2972	62.1049	-0.2376	62.039	-0.9486	62.1316	1.8116	62.1315	0.0937	62.1492	0
62.1624	0	62.1443	0	62.1891	0.0352	62.235	0.0575	62.231	0.2367	62.2617	0.1373	62.2172	0.1101	62.2069	0.1589	62.2243	0.2766	62.2054	0.2254	62.2176	0.2093	62.212	-0.0608	62.2474	-0.38	62.2401	0.7204	62.2252	0.8752	62.2712	0.9392	62.2499	0.9149	62.1633	0.8536	62.2044	0.2957	62.2049	-0.2391	62.139	-0.9486	62.2316	1.8095	62.2315	0.0851	62.2492	0
62.2624	0	62.2443	0	62.2891	0.0319	62.335	0.0575	62.331	0.2367	62.3617	0.1394	62.3172	0.1101	62.3069	0.149	62.3243	0.2832	62.3054	0.2136	62.3176	0.2093	62.312	-0.0596	62.3474	-0.3796	62.3401	0.7218	62.3252	0.8736	62.3712	0.9412	62.3499	0.9137	62.2633	0.8512	62.3044	0.2938	62.3049	-0.2465	62.239	-0.9627	62.3316	1.808	62.3315	0.0836	62.3492	0
62.3624	0	62.3443	0	62.3891	0.0371	62.435	0.0682	62.431	0.2468	62.4617	0.149	62.4172	0.1186	62.4069	0.1563	62.4243	0.2938	62.4054	0.2325	62.4176	0.2234	62.412	-0.0517	62.4474	-0.3682	62.4401	0.7217	62.4252	0.8732	62.4712	0.9412	62.4499	0.9137	62.3633	0.8501	62.4044	0.3025	62.4049	-0.2454	62.339	-0.9577	62.4316	1.8195	62.4315	0.0834	62.4492	0
62.4624	0	62.4443	0	62.4891	0.0436	62.535	0.0693	62.531	0.2484	62.5617	0.149	62.5172	0.1218	62.5069	0.1607	62.5243	0.2962	62.5054	0.2254	62.5176	0.2289	62.512	-0.0479	62.5474	-0.3682	62.5401	0.7217	62.5252	0.8732	62.5712	0.9412	62.5499	0.9183	62.4633	0.8577	62.5044	0.305	62.5049	-0.2454	62.439	-0.9564	62.5316	1.8293	62.5315	0.0834	62.5492	0
62.5624	0	62.5443	0	62.5891	0.0436	62.635	0.0693	62.631	0.2406	62.6617	0.149	62.6172	0.1218	62.6069	0.1607	62.6243	0.2962	62.6054	0.2371	62.6176	0.2289	62.612	-0.0479	62.6474	-0.3682	62.6401	0.7217	62.6252	0.8732	62.6712	0.9408	62.6499	0.9215	62.5633	0.8618	62.6044	0.305	62.6049	-0.2361	62.539	-0.9469	62.6316	1.839	62.6315	0.0717	62.6492	0
62.6624	0	62.6443	0	62.6891	0.0436	62.735	0.0693	62.731	0.2406	62.7617	0.149	62.7172	0.1218	62.7069	0.1607	62.7243	0.2962	62.7054	0.2254	62.7176	0.2289	62.712	-0.0487	62.7474	-0.3682	62.7401	0.7279	62.7252	0.8719	62.7712	0.9498	62.7499	0.9197	62.6633	0.8616	62.7044	0.304	62.7049	-0.2347	62.639	-0.9447	62.7316	1.8375	62.7315	0.0702	62.7492	0
62.7624	0	62.7443	0	62.7891	0.0436	62.835	0.0757	62.831	0.2406	62.8617	0.1417	62.8172	0.1218	62.8069	0.1607	62.8243	0.2962	62.8054	0.2254	62.8176	0.2289	62.812	-0.0479	62.8474	-0.3684	62.8401	0.7223	62.8252	0.8747	62.8712	0.9405	62.8499	0.9137	62.7633	0.8514	62.8044	0.2999	62.8049	-0.2389	62.739	-0.9462	62.8316	1.844	62.8315	0.0649	62.8492	0
62.8624	0	62.8443	0	62.8891	0.0415	62.935	0.0769	62.931	0.2366	62.9617	0.1315	62.9172	0.1185	62.9069	0.1579	62.9243	0.2925	62.9054	0.2226	62.9176	0.2255	62.912	-0.051	62.9474	-0.373	62.9401	0.7217	62.9252	0.8732	62.9712	0.9451	62.9499	0.9137	62.8633	0.8462	62.9044	0.2947	62.9049	-0.2322	62.839	-0.9519	62.9316	1.8495	62.9315	0.0734	62.9492	0
62.9624	0	62.9443	0	62.9891	0.0358	63.035	0.0699	63.031	0.2353	63.0617	0.1256	63.0172	0.112	63.0069	0.1616	63.0243	0.2859	63.0054	0.2164	63.0176	0.2191	63.012	-0.0573	63.0474	-0.38	63.0401	0.7217	63.0252	0.8732	63.0712	0.9451	63.0499	0.9137	62.9633	0.8462	63.0044	0.2972	63.0049	-0.2376	62.939	-0.9525	63.0316	1.8585	63.0315	0.0756	63.0492	0
63.0624	0	63.0443	0	63.0891	0.0319	63.135	0.0693	63.131	0.2406	63.1617	0.1256	63.1172	0.1101	63.1069	0.1607	63.1243	0.2845	63.1054	0.2196	63.1176	0.2171	63.112	-0.0596	63.1474	-0.38	63.1401	0.7217	63.1252	0.8732	63.1712	0.9445	63.1499	0.9136	63.0633	0.8462	63.1044	0.2972	63.1049	-0.2376	63.039	-0.9462	63.1316	1.8585	63.1315	0.0756	63.1492	0
63.1624	0	63.1443	0	63.1891	0.0319	63.235	0.0693	63.231	0.2406	63.2617	0.1373	63.2172	0.1101	63.2069	0.1607	63.2243	0.2845	63.2054	0.2215	63.2176	0.2171	63.212	-0.0596	63.2474	-0.38	63.2401	0.7193	63.2252	0.8712	63.2712	0.9405	63.2499	0.9179	63.1633	0.8458	63.2044	0.2957	63.2049	-0.2329	63.139	-0.9447	63.2316	1.8681	63.2315	0.0617	63.2492	0
63.2624	0	63.2443	0	63.2891	0.0319	63.335	0.0693	63.331	0.2406	63.3617	0.1373	63.3172	0.1101	63.3069	0.1607	63.3243	0.2845	63.3054	0.2215	63.3176	0.2171	63.312	-0.0596	63.3474	-0.38	63.3401	0.7108	63.3252	0.8559	63.3712	0.9334	63.3499	0.9137	63.2633	0.8423	63.3044	0.2957	63.3049	-0.2375	63.239	-0.9454	63.3316	1.8601	63.3315	0.0537	63.3492	0
63.3624	0	63.3443	0	63.3891	0.0319	63.435	0.0693	63.431	0.2406	63.4617	0.1373	63.4172	0.1101	63.4069	0.1607	63.4243	0.2845	63.4054	0.2215	63.4176	0.2171	63.412	-0.0596	63.4474	-0.38	63.4401	0.71	63.4252	0.8615	63.4712	0.9334	63.4499	0.9137	63.3633	0.8396	63.4044	0.2933	63.4049	-0.2415	63.339	-0.9515	63.4316	1.8702	63.4315	0.0521	63.4492	0
63.4624	0	63.4443	0	63.4891	0.0319	63.535	0.0614	63.531	0.2406	63.5617	0.1394	63.5172	0.1101	63.5069	0.1673	63.5243	0.2845	63.5054	0.2215	63.5176	0.2171	63.512	-0.0491	63.5474	-0.3796	63.5401	0.71	63.5252	0.8615	63.5712	0.9334	63.5499	0.9137	63.4633	0.8423	63.5044	0.2933	63.5049	-0.2533	63.439	-0.9525	63.5316	1.8879	63.5315	0.0585	63.5492	0
63.5624	0	63.5443	0	63.5891	0.0371	63.635	0.0721	63.631	0.2507	63.6617	0.149	63.6172	0.1186	63.6069	0.1758	63.6243	0.2938	63.6054	0.2286	63.6176	0.2339	63.612	-0.0517	63.6474	-0.3682	63.6401	0.71	63.6252	0.8615	63.6712	0.9334	63.6499	0.9183	63.5633	0.8423	63.6044	0.2933	63.6049	-0.2439	63.539	-0.9525	63.6316	1.8898	63.6315	0.0521	63.6492	0
63.6624	0	63.6443	0	63.6891	0.0436	63.735	0.0732	63.731	0.2523	63.7617	0.149	63.7172	0.1218	63.7069	0.1802	63.7243	0.306	63.7054	0.2332	63.7176	0.2406	63.712	-0.0479	63.7474	-0.3682	63.7401	0.71	63.7252	0.8633	63.7712	0.9356	63.7499	0.9215	63.6633	0.8423	63.7044	0.2933	63.7049	-0.2415	63.639	-0.9547	63.7316	1.8898	63.7315	0.0521	63.7492	0
63.7624	0	63.7443	0	63.7891	0.0436	63.835	0.0732	63.831	0.2406	63.8617	0.1485	63.8172	0.1218	63.8069	0.1802	63.8243	0.3079	63.8054	0.2332	63.8176	0.2406	63.812	-0.0479	63.8474	-0.3683	63.8401	0.719	63.8252	0.873	63.8712	0.942	63.8499	0.9314	63.7633	0.8437	63.8044	0.2988	63.8049	-0.236	63.739	-0.9525	63.8316	1.9097	63.8315	0.0603	63.8492	0
63.8624	0	63.8443	0	63.8891	0.0422	63.935	0.0704	63.931	0.238	63.9617	0.1452	63.9172	0.1196	63.9069	0.1783	63.9243	0.3055	63.9054	0.2403	63.9176	0.2384	63.912	-0.05	63.9474	-0.3714	63.9401	0.7262	63.9252	0.8708	63.9712	0.9421	63.9499	0.9254	63.8633	0.8473	63.9044	0.3091	63.9049	-0.2287	63.839	-0.9435	63.9316	1.9143	63.9315	0.0667	63.9492	0
63.9624	0	63.9443	0	63.9891	0.0384	64.035	0.0658	64.031	0.2334	64.0617	0.1412	64.0172	0.1153	64.0069	0.1742	64.0243	0.301	64.0054	0.2389	64.0176	0.2223	64.012	-0.0542	64.0474	-0.3761	64.0401	0.7139	64.0252	0.8693	64.0712	0.9451	64.0499	0.9254	63.9633	0.8462	64.0044	0.3011	64.0049	-0.2376	63.939	-0.9416	64.0316	1.9132	64.0315	0.0678	64.0492	0
64.0624	0	64.0443	0	64.0891	0.0279	64.135	0.0697	64.131	0.2328	64.1617	0.1426	64.1172	0.114	64.1069	0.1724	64.1243	0.3001	64.1054	0.2371	64.1176	0.2265	64.112	-0.0557	64.1474	-0.3641	64.1401	0.7139	64.1252	0.8693	64.1712	0.9445	64.1499	0.9254	64.0633	0.8462	64.1044	0.3011	64.1049	-0.2376	64.039	-0.9408	64.1316	1.9198	64.1315	0.0678	64.1492	0
64.1624	0	64.1443	0	64.1891	0.0314	64.235	0.0803	64.231	0.2395	64.2617	0.149	64.2172	0.1263	64.2069	0.1773	64.2243	0.3063	64.2054	0.2419	64.2176	0.2346	64.212	-0.0505	64.2474	-0.3565	64.2401	0.7232	64.2252	0.8673	64.2712	0.9405	64.2499	0.9296	64.1633	0.8458	64.2044	0.3058	64.2049	-0.2298	64.139	-0.9408	64.2316	1.9306	64.2315	0.0539	64.2492	0
64.2624	0	64.2443	0	64.2891	0.0358	64.335	0.081	64.331	0.2406	64.3617	0.149	64.3172	0.1296	64.3069	0.1902	64.3243	0.3079	64.3054	0.2449	64.3176	0.2367	64.312	-0.0409	64.3474	-0.3565	64.3401	0.7147	64.3252	0.8598	64.3712	0.9334	64.3499	0.9254	64.2633	0.8423	64.3044	0.3012	64.3049	-0.2336	64.239	-0.9431	64.3316	1.9226	64.3315	0.0459	64.3492	0
64.3624	0	64.3443	0	64.3891	0.0358	64.435	0.081	64.431	0.2406	64.4617	0.149	64.4172	0.1296	64.4069	0.192	64.4243	0.3079	64.4054	0.2449	64.4176	0.2367	64.412	-0.0401	64.4474	-0.3565	64.4401	0.7139	64.4252	0.8576	64.4712	0.9334	64.4499	0.9176	64.3633	0.8345	64.4044	0.2855	64.4049	-0.2376	64.339	-0.9421	64.4316	1.9288	64.4315	0.0507	64.4492	0
64.4624	0	64.4443	0	64.4891	0.0358	64.535	0.081	64.531	0.2406	64.5617	0.149	64.5172	0.1296	64.5069	0.1841	64.5243	0.3079	64.5054	0.2449	64.5176	0.2367	64.512	-0.0401	64.5474	-0.3565	64.5401	0.7139	64.5252	0.8576	64.5712	0.9405	64.5499	0.9176	64.4633	0.8345	64.5044	0.2855	64.5049	-0.2493	64.439	-0.9525	64.5316	1.9288	64.5315	0.0521	64.5492	0
64.5624	0	64.5443	0	64.5891	0.0358	64.635	0.081	64.631	0.2328	64.6617	0.149	64.6172	0.1296	64.6069	0.1841	64.6243	0.3079	64.6054	0.2449	64.6176	0.2367	64.612	-0.0401	64.6474	-0.3565	64.6401	0.7139	64.6252	0.8576	64.6712	0.9451	64.6499	0.9176	64.5633	0.8345	64.6044	0.2947	64.6049	-0.2431	64.539	-0.9525	64.6316	1.9406	64.6315	0.0521	64.6492	0
64.6624	0	64.6443	0	64.6891	0.0358	64.735	0.081	64.731	0.2328	64.7617	0.149	64.7172	0.1296	64.7069	0.1841	64.7243	0.3079	64.7054	0.2449	64.7176	0.2367	64.712	-0.0401	64.7474	-0.3565	64.7401	0.7139	64.7252	0.864	64.7712	0.9464	64.7499	0.9176	64.6633	0.8345	64.7044	0.2972	64.7049	-0.2415	64.639	-0.9462	64.7316	1.9504	64.7315	0.0521	64.7492	0
64.7624	0	64.7443	0	64.7891	0.0358	64.835	0.081	64.831	0.2364	64.8617	0.149	64.8172	0.1296	64.8069	0.1841	64.8243	0.3079	64.8054	0.2449	64.8176	0.2449	64.812	-0.0295	64.8474	-0.3565	64.8401	0.7194	64.8252	0.87	64.8712	0.9498	64.8499	0.9236	64.7633	0.8287	64.8044	0.3005	64.8049	-0.2289	64.739	-0.9447	64.8316	1.969	64.8315	0.0589	64.8492	0
64.8624	0	64.8443	0	64.8891	0.0358	64.935	0.0693	64.931	0.2369	64.9617	0.149	64.9172	0.1296	64.9069	0.1908	64.9243	0.3145	64.9054	0.2449	64.9176	0.2484	64.912	-0.0362	64.9474	-0.3565	64.9401	0.7144	64.9252	0.8669	64.9712	0.9451	64.9499	0.9222	64.8633	0.8358	64.9044	0.2999	64.9049	-0.2271	64.839	-0.947	64.9316	1.9651	64.9315	0.0571	64.9492	0
64.9624	0	64.9443	0	64.9891	0.0358	65.035	0.0693	65.031	0.2364	65.0617	0.1511	65.0172	0.1296	65.0069	0.1802	65.0243	0.3157	65.0054	0.2449	65.0176	0.2406	65.012	-0.0362	65.0474	-0.3562	65.0401	0.7139	65.0252	0.8654	65.0712	0.9451	65.0499	0.9254	64.9633	0.8306	65.0044	0.2955	65.0049	-0.2298	64.939	-0.9519	65.0316	1.9718	65.0315	0.056	65.0492	0
65.0624	0	65.0443	0	65.0891	0.041	65.135	0.0799	65.131	0.2471	65.1617	0.1608	65.1172	0.1381	65.1069	0.1876	65.1243	0.3251	65.1054	0.2521	65.1176	0.2492	65.112	-0.0283	65.1474	-0.3448	65.1401	0.7139	65.1252	0.8654	65.1712	0.9445	65.1499	0.9254	65.0633	0.8382	65.1044	0.2972	65.1049	-0.2298	65.039	-0.943	65.1316	1.9718	65.1315	0.056	65.1492	0
65.1624	0	65.1443	0	65.1891	0.0475	65.235	0.081	65.231	0.2482	65.2617	0.16	65.2172	0.1413	65.2069	0.192	65.2243	0.3274	65.2054	0.2566	65.2176	0.2523	65.212	-0.0245	65.2474	-0.3449	65.2401	0.7174	65.2252	0.8634	65.2712	0.9478	65.2499	0.9228	65.1633	0.8419	65.2044	0.3049	65.2049	-0.2313	65.139	-0.9408	65.2316	1.9814	65.2315	0.0539	65.2492	0
65.2624	0	65.2443	0	65.2891	0.0454	65.335	0.0769	65.331	0.2484	65.3617	0.155	65.3172	0.138	65.3069	0.1891	65.3243	0.3238	65.3054	0.2538	65.3176	0.249	65.312	-0.0276	65.3474	-0.3496	65.3401	0.7155	65.3252	0.8648	65.3712	0.9529	65.3499	0.9254	65.2633	0.84	65.3044	0.3077	65.3049	-0.2365	65.239	-0.9431	65.3316	1.9896	65.3315	0.0652	65.3492	0
65.3624	0	65.3443	0	65.3891	0.0397	65.435	0.0699	65.431	0.2415	65.4617	0.149	65.4172	0.1414	65.4069	0.1928	65.4243	0.3171	65.4054	0.2477	65.4176	0.2425	65.412	-0.0268	65.4474	-0.3565	65.4401	0.7139	65.4252	0.8654	65.4712	0.9529	65.4499	0.9323	65.3633	0.8423	65.4044	0.3089	65.4049	-0.2337	65.339	-0.941	65.4316	1.9991	65.4315	0.056	65.4492	0
65.4624	0	65.4443	0	65.4891	0.024	65.535	0.0693	65.531	0.2406	65.5617	0.149	65.5172	0.1413	65.5069	0.192	65.5243	0.3157	65.5054	0.2539	65.5176	0.2406	65.512	-0.0284	65.5474	-0.3565	65.5401	0.7198	65.5252	0.8654	65.5712	0.9529	65.5499	0.9371	65.4633	0.8423	65.5044	0.2972	65.5049	-0.2244	65.439	-0.9344	65.5316	1.9991	65.5315	0.056	65.5492	0
65.5624	0	65.5443	0	65.5891	0.0324	65.635	0.0693	65.631	0.2406	65.6617	0.149	65.6172	0.1413	65.6069	0.192	65.6243	0.3157	65.6054	0.2566	65.6176	0.2461	65.612	-0.0284	65.6474	-0.3487	65.6401	0.7217	65.6252	0.8654	65.6712	0.9529	65.6499	0.9371	65.5633	0.8423	65.6044	0.3033	65.6049	-0.222	65.539	-0.9329	65.6316	2.0207	65.6315	0.0624	65.6492	0
65.6624	0	65.6443	0	65.6891	0.0358	65.735	0.0693	65.731	0.2406	65.7617	0.149	65.7172	0.1413	65.7069	0.192	65.7243	0.3256	65.7054	0.2566	65.7176	0.2484	65.712	-0.0284	65.7474	-0.3487	65.7401	0.7217	65.7252	0.8654	65.7712	0.9523	65.7499	0.9371	65.6633	0.8423	65.7044	0.305	65.7049	-0.2298	65.639	-0.9352	65.7316	2.0226	65.7315	0.0639	65.7492	0
65.7624	0	65.7443	0	65.7891	0.0358	65.835	0.0693	65.831	0.2289	65.8617	0.1504	65.8172	0.1413	65.8069	0.192	65.8243	0.3274	65.8054	0.2566	65.8176	0.2367	65.812	-0.0401	65.8474	-0.3485	65.8401	0.7193	65.8252	0.8634	65.8712	0.9483	65.8499	0.9344	65.7633	0.8495	65.8044	0.3035	65.8049	-0.222	65.739	-0.9329	65.8316	2.0204	65.8315	0.0617	65.8492	0
65.8624	0	65.8443	0	65.8891	0.0393	65.935	0.0763	65.931	0.2356	65.9617	0.1569	65.9172	0.147	65.9069	0.1968	65.9243	0.3219	65.9054	0.2536	65.9176	0.2424	65.912	-0.0242	65.9474	-0.3409	65.9401	0.7108	65.9252	0.8559	65.9712	0.9484	65.9499	0.9254	65.8633	0.8501	65.9044	0.3065	65.9049	-0.2258	65.839	-0.9353	65.9316	2.0203	65.9315	0.0459	65.9492	0
65.9624	0	65.9443	0	65.9891	0.0436	66.035	0.0693	66.031	0.2367	66.0617	0.1569	66.0172	0.1491	66.0069	0.192	66.0243	0.3235	66.0054	0.2566	66.0176	0.2445	66.012	-0.0206	66.0474	-0.3409	66.0401	0.71	66.0252	0.8537	66.0712	0.9529	66.0499	0.9183	65.9633	0.8345	66.0044	0.305	66.0049	-0.2298	65.939	-0.9374	66.0316	2.0187	66.0315	0.0443	66.0492	0
66.0624	0	66.0443	0	66.0891	0.0436	66.135	0.0693	66.131	0.2367	66.1617	0.1569	66.1172	0.1491	66.1069	0.192	66.1243	0.3235	66.1054	0.2704	66.1176	0.2445	66.112	-0.0206	66.1474	-0.3409	66.1401	0.71	66.1252	0.8537	66.1712	0.9543	66.1499	0.9215	66.0633	0.8345	66.1044	0.305	66.1049	-0.2236	66.039	-0.9447	66.1316	2.037	66.1315	0.0539	66.1492	0
66.1624	0	66.1443	0	66.1891	0.0436	66.235	0.0693	66.231	0.2367	66.2617	0.1563	66.2172	0.1491	66.2069	0.1986	66.2243	0.3235	66.2054	0.2644	66.2176	0.2527	66.212	-0.0206	66.2474	-0.341	66.2401	0.7155	66.2252	0.8583	66.2712	0.9577	66.2499	0.9275	66.1633	0.8404	66.2044	0.2966	66.2049	-0.2186	66.139	-0.9447	66.2316	2.0432	66.2315	0.0493	66.2492	0
66.2624	0	66.2443	0	66.2891	0.0422	66.335	0.0665	66.331	0.2341	66.3617	0.1535	66.3172	0.1469	66.3069	0.1979	66.3243	0.3211	66.3054	0.2626	66.3176	0.254	66.312	-0.0226	66.3474	-0.344	66.3401	0.7194	66.3252	0.8647	66.3712	0.9529	66.3499	0.9215	66.2633	0.8475	66.3044	0.3052	66.3049	-0.231	66.239	-0.9297	66.3316	2.0393	66.3315	0.0454	66.3492	0
66.3624	0	66.3443	0	66.3891	0.0398	66.435	0.0646	66.431	0.2321	66.4617	0.1524	66.4172	0.1448	66.4069	0.1956	66.4243	0.3191	66.4054	0.2603	66.4176	0.2519	66.412	-0.0142	66.4474	-0.3456	66.4401	0.7217	66.4252	0.8654	66.4712	0.9529	66.4499	0.9284	66.3633	0.8423	66.4044	0.305	66.4049	-0.2244	66.339	-0.9323	66.4316	2.0559	66.4315	0.0443	66.4492	0
66.4624	0	66.4443	0	66.4891	0.0396	66.535	0.0661	66.531	0.2389	66.5617	0.153	66.5172	0.1456	66.5069	0.206	66.5243	0.3201	66.5054	0.2607	66.5176	0.2527	66.512	-0.0125	66.5474	-0.3441	66.5401	0.7217	66.5252	0.8654	66.5712	0.9529	66.5499	0.9332	66.4633	0.8423	66.5044	0.3111	66.5049	-0.222	66.439	-0.9329	66.5316	2.0577	66.5315	0.0507	66.5492	0
66.5624	0	66.5443	0	66.5891	0.0384	66.635	0.0502	66.631	0.2412	66.6617	0.149	66.6172	0.1426	66.6069	0.2055	66.6243	0.3167	66.6054	0.2585	66.6176	0.2497	66.612	-0.0151	66.6474	-0.337	66.6401	0.7217	66.6252	0.8654	66.6712	0.9627	66.6499	0.9333	66.5633	0.8423	66.6044	0.3128	66.6049	-0.222	66.539	-0.9235	66.6316	2.0695	66.6315	0.0521	66.6492	0
66.6624	0	66.6443	0	66.6891	0.0358	66.735	0.0562	66.731	0.2406	66.7617	0.149	66.7172	0.1413	66.7069	0.2037	66.7243	0.3223	66.7054	0.2566	66.7176	0.2484	66.712	-0.0167	66.7474	-0.337	66.7401	0.7441	66.7252	0.8743	66.7712	0.9764	66.7499	0.9449	66.6633	0.8439	66.7044	0.3115	66.7049	-0.2155	66.639	-0.9329	66.7316	2.0791	66.7315	0.054	66.7492	0
66.7624	0	66.7443	0	66.7891	0.0358	66.835	0.0614	66.831	0.2406	66.8617	0.149	66.8172	0.1413	66.8069	0.2037	66.8243	0.3157	66.8054	0.2566	66.8176	0.2539	66.812	-0.0167	66.8474	-0.337	66.8401	0.7451	66.8252	0.8772	66.8712	0.9758	66.8499	0.9449	66.7633	0.854	66.8044	0.3167	66.8049	-0.2103	66.739	-0.9224	66.8316	2.0911	66.8315	0.056	66.8492	0
66.8624	0	66.8443	0	66.8891	0.0358	66.935	0.0614	66.931	0.2406	66.9617	0.149	66.9172	0.1413	66.9069	0.2037	66.9243	0.3157	66.9054	0.2566	66.9176	0.2562	66.912	-0.0213	66.9474	-0.337	66.9401	0.7427	66.9252	0.8752	66.9712	0.9717	66.9499	0.9422	66.8633	0.8613	66.9044	0.3245	66.9049	-0.2134	66.839	-0.9149	66.9316	2.1024	66.9315	0.0635	66.9492	0
66.9624	0	66.9443	0	66.9891	0.0358	67.035	0.0614	67.031	0.2328	67.0617	0.149	67.0172	0.1413	67.0069	0.2037	67.0243	0.3157	67.0054	0.2566	67.0176	0.2562	67.012	-0.0206	67.0474	-0.337	67.0401	0.7342	67.0252	0.8676	67.0712	0.9694	67.0499	0.9332	66.9633	0.8618	67.0044	0.3208	67.0049	-0.218	66.939	-0.9158	67.0316	2.0945	67.0315	0.0576	67.0492	0
67.0624	0	67.0443	0	67.0891	0.0358	67.135	0.0614	67.131	0.2328	67.1617	0.149	67.1172	0.1413	67.1069	0.2136	67.1243	0.3157	67.1054	0.2566	67.1176	0.2644	67.112	-0.0206	67.1474	-0.337	67.1401	0.7334	67.1252	0.8654	67.1712	0.9725	67.1499	0.9332	67.0633	0.854	67.1044	0.3167	67.1049	-0.222	67.039	-0.9242	67.1316	2.0995	67.1315	0.0443	67.1492	0
67.1624	0	67.1443	0	67.1891	0.0358	67.235	0.0614	67.231	0.2328	67.2617	0.1511	67.2172	0.1479	67.2069	0.2037	67.2243	0.3256	67.2054	0.2566	67.2176	0.2562	67.212	-0.0206	67.2474	-0.3366	67.2401	0.7334	67.2252	0.8654	67.2712	0.9721	67.2499	0.9401	67.1633	0.8423	67.2044	0.3167	67.2049	-0.2127	67.139	-0.9251	67.2316	2.1085	67.2315	0.0443	67.2492	0
67.2624	0	67.2443	0	67.2891	0.041	67.335	0.0721	67.331	0.2429	67.3617	0.16	67.3172	0.1577	67.3069	0.211	67.3243	0.3368	67.3054	0.2727	67.3176	0.2648	67.312	-0.0126	67.3474	-0.3254	67.3401	0.7318	67.3252	0.8641	67.3712	0.9694	67.3499	0.9431	67.2633	0.8421	67.3044	0.3219	67.3049	-0.2113	67.239	-0.9157	67.3316	2.1071	67.3315	0.0429	67.3492	0
67.3624	0	67.3443	0	67.3891	0.0454	67.435	0.069	67.431	0.2406	67.4617	0.155	67.4172	0.1575	67.4069	0.2192	67.4243	0.3355	67.4054	0.2773	67.4176	0.2646	67.412	-0.0014	67.4474	-0.33	67.4401	0.7262	67.4252	0.8591	67.4712	0.9646	67.4499	0.9293	67.3633	0.8397	67.4044	0.3194	67.4049	-0.2154	67.339	-0.915	67.4316	2.1135	67.4315	0.0376	67.4492	0
67.4624	0	67.4443	0	67.4891	0.0397	67.535	0.0664	67.531	0.2337	67.5617	0.149	67.5172	0.1511	67.5069	0.2142	67.5243	0.3289	67.5054	0.2711	67.5176	0.2581	67.512	-0.0065	67.5474	-0.337	67.5401	0.7256	67.5252	0.8576	67.5712	0.9672	67.5499	0.9294	67.4633	0.8345	67.5044	0.3167	67.5049	-0.2181	67.439	-0.9284	67.5316	2.1124	67.5315	0.0429	67.5492	0
67.5624	0	67.5443	0	67.5891	0.0358	67.635	0.0693	67.631	0.2211	67.6617	0.149	67.6172	0.1491	67.6069	0.2115	67.6243	0.3274	67.6054	0.2683	67.6176	0.2562	67.612	-0.0167	67.6474	-0.337	67.6401	0.7363	67.6252	0.8729	67.6712	0.9764	67.6499	0.9456	67.5633	0.8412	67.6044	0.3207	67.6049	-0.2116	67.539	-0.9227	67.6316	2.1299	67.6315	0.0422	67.6492	0
67.6624	0	67.6443	0	67.6891	0.0358	67.735	0.0693	67.731	0.2211	67.7617	0.149	67.7172	0.1491	67.7069	0.2115	67.7243	0.3274	67.7054	0.2683	67.7176	0.2562	67.712	-0.0167	67.7474	-0.337	67.7401	0.7373	67.7252	0.8772	67.7712	0.9764	67.7499	0.9488	67.6633	0.854	67.7044	0.3284	67.7049	-0.2119	67.639	-0.9107	67.7316	2.1418	67.7315	0.0443	67.7492	0
67.7624	0	67.7443	0	67.7891	0.0358	67.835	0.0693	67.831	0.2211	67.8617	0.149	67.8172	0.1491	67.8069	0.2115	67.8243	0.3274	67.8054	0.2683	67.8176	0.2644	67.812	-0.0096	67.8474	-0.3289	67.8401	0.7373	67.8252	0.8772	67.8712	0.9758	67.8499	0.9488	67.7633	0.854	67.8044	0.3284	67.8049	-0.2103	67.739	-0.9095	67.8316	2.1437	67.8315	0.0539	67.8492	0
67.8624	0	67.8443	0	67.8891	0.0358	67.935	0.0693	67.931	0.2247	67.9617	0.149	67.9172	0.1491	67.9069	0.2214	67.9243	0.3274	67.9054	0.2683	67.9176	0.2601	67.912	-0.0089	67.9474	-0.3253	67.9401	0.7349	67.9252	0.8752	67.9712	0.9717	67.9499	0.9461	67.8633	0.8536	67.9044	0.327	67.9049	-0.2118	67.839	-0.9118	67.9316	2.1598	67.9315	0.0461	67.9492	0
67.9624	0	67.9443	0	67.9891	0.0279	68.035	0.0693	68.031	0.2289	68.0617	0.149	68.0172	0.1491	68.0069	0.2232	68.0243	0.3373	68.0054	0.2683	68.0176	0.2601	68.012	-0.0089	68.0474	-0.3253	68.0401	0.7264	68.0252	0.8676	68.0712	0.9718	68.0499	0.9371	67.9633	0.8501	68.0044	0.3269	68.0049	-0.2087	67.939	-0.9119	68.0316	2.1531	68.0315	0.0381	68.0492	0
68.0624	0	68.0443	0	68.0891	0.0279	68.135	0.0575	68.131	0.2289	68.1617	0.149	68.1172	0.159	68.1069	0.2232	68.1243	0.3391	68.1054	0.2743	68.1176	0.2656	68.112	-0.0089	68.1474	-0.3253	68.1401	0.7256	68.1252	0.8654	68.1712	0.9781	68.1499	0.9372	68.0633	0.8499	68.1044	0.3167	68.1049	-0.2103	68.039	-0.9203	68.1316	2.1515	68.1315	0.0365	68.1492	0
68.1624	0	68.1443	0	68.1891	0.0279	68.235	0.0575	68.231	0.2289	68.2617	0.1455	68.2172	0.1609	68.2069	0.2232	68.2243	0.3391	68.2054	0.2761	68.2176	0.2679	68.212	-0.0089	68.2474	-0.3251	68.2401	0.7327	68.2252	0.8714	68.2712	0.9842	68.2499	0.9449	68.1633	0.8473	68.2044	0.321	68.2049	-0.2059	68.139	-0.9149	68.2316	2.1657	68.2315	0.0429	68.2492	0
68.2624	0	68.2443	0	68.2891	0.0301	68.335	0.0619	68.331	0.233	68.3617	0.1452	68.3172	0.1643	68.3069	0.2328	68.3243	0.343	68.3054	0.2791	68.3176	0.2714	68.312	0.005	68.3474	-0.3206	68.3401	0.7334	68.3252	0.8732	68.3712	0.9842	68.3499	0.9518	68.2633	0.854	68.3044	0.3337	68.3049	-0.2025	68.239	-0.9064	68.3316	2.177	68.3315	0.0507	68.3492	0
68.3624	0	68.3443	0	68.3891	0.0362	68.435	0.058	68.431	0.2295	68.4617	0.1339	68.4172	0.1622	68.4069	0.2211	68.4243	0.3401	68.4054	0.278	68.4176	0.2692	68.412	0.0044	68.4474	-0.3253	68.4401	0.7334	68.4252	0.8732	68.4712	0.9838	68.4499	0.9566	68.3633	0.854	68.4044	0.3362	68.4049	-0.1932	68.339	-0.8961	68.4316	2.1906	68.4315	0.0521	68.4492	0
68.4624	0	68.4443	0	68.4891	0.0358	68.535	0.0575	68.531	0.2289	68.5617	0.1373	68.5172	0.1609	68.5069	0.2193	68.5243	0.3391	68.5054	0.2761	68.5176	0.2679	68.512	0.0029	68.5474	-0.3253	68.5401	0.7318	68.5252	0.8719	68.5712	0.9811	68.5499	0.9548	68.4633	0.8538	68.5044	0.3353	68.5049	-0.1917	68.439	-0.9017	68.5316	2.1891	68.5315	0.039	68.5492	0
68.5624	0	68.5443	0	68.5891	0.0358	68.635	0.0575	68.631	0.2289	68.6617	0.1373	68.6172	0.1609	68.6069	0.2193	68.6243	0.3391	68.6054	0.2644	68.6176	0.2679	68.612	0.0029	68.6474	-0.3253	68.6401	0.7262	68.6252	0.8764	68.6712	0.9811	68.6499	0.9488	68.5633	0.8397	68.6044	0.3311	68.6049	-0.2037	68.539	-0.9033	68.6316	2.1838	68.6315	0.0337	68.6492	0
68.6624	0	68.6443	0	68.6891	0.0358	68.735	0.0575	68.731	0.2289	68.7617	0.1373	68.7172	0.1609	68.7069	0.2193	68.7243	0.3457	68.7054	0.2644	68.7176	0.2679	68.712	0.0029	68.7474	-0.3253	68.7401	0.7334	68.7252	0.8772	68.7712	0.9842	68.7499	0.9534	68.6633	0.8396	68.7044	0.3376	68.7049	-0.2002	68.639	-0.8994	68.7316	2.1971	68.7315	0.0422	68.7492	0
68.7624	0	68.7443	0	68.7891	0.0358	68.835	0.0497	68.831	0.2289	68.8617	0.133	68.8172	0.1609	68.8069	0.2292	68.8243	0.3352	68.8054	0.2734	68.8176	0.2761	68.812	0.0099	68.8474	-0.3253	68.8401	0.7256	68.8252	0.8772	68.8712	0.9836	68.8499	0.9566	68.7633	0.8423	68.8044	0.3401	68.8049	-0.1986	68.739	-0.8978	68.8316	2.1984	68.8315	0.0443	68.8492	0
68.8624	0	68.8443	0	68.8891	0.024	68.935	0.0497	68.931	0.2289	68.9617	0.1295	68.9172	0.1609	68.9069	0.231	68.9243	0.3352	68.9054	0.2761	68.9176	0.2796	68.912	-0.0011	68.9474	-0.3175	68.9401	0.7232	68.9252	0.8752	68.9712	0.9795	68.9499	0.9539	68.8633	0.8495	68.9044	0.3387	68.9049	-0.2	68.839	-0.8978	68.9316	2.2061	68.9315	0.0343	68.9492	0
68.9624	0	68.9443	0	68.9891	0.024	69.035	0.0497	69.031	0.2344	69.0617	0.1295	69.0172	0.1609	69.0069	0.231	69.0243	0.3352	69.0054	0.2761	69.0176	0.2796	69.012	-0.0011	69.0474	-0.3175	69.0401	0.7236	69.0252	0.8676	69.0712	0.975	69.0499	0.945	68.9633	0.8501	69.0044	0.3386	69.0049	-0.2063	68.939	-0.8938	69.0316	2.2117	69.0315	0.0264	69.0492	0
69.0624	0	69.0443	0	69.0891	0.024	69.135	0.0497	69.131	0.2406	69.1617	0.1287	69.1172	0.1609	69.1069	0.231	69.1243	0.3352	69.1054	0.2761	69.1176	0.2796	69.112	-0.0011	69.1474	-0.3176	69.1401	0.7441	69.1252	0.8743	69.1712	0.9842	69.1499	0.9566	69.0633	0.8439	69.1044	0.3427	69.1049	-0.2038	69.039	-0.9125	69.1316	2.2197	69.1315	0.0344	69.1492	0
69.1624	0	69.1443	0	69.1891	0.022	69.235	0.0456	69.231	0.2366	69.2617	0.1258	69.2172	0.1674	69.2069	0.2282	69.2243	0.3316	69.2054	0.2734	69.2176	0.2646	69.212	0.0065	69.2474	-0.3219	69.2401	0.7373	69.2252	0.8772	69.2712	0.9842	69.2499	0.9636	69.1633	0.854	69.2044	0.348	69.2049	-0.1986	69.139	-0.9029	69.2316	2.2284	69.2315	0.0344	69.2492	0
69.2624	0	69.2443	0	69.2891	0.0215	69.335	0.0493	69.331	0.24	69.3617	0.1295	69.3172	0.1713	69.3069	0.2359	69.3243	0.3343	69.3054	0.2744	69.3176	0.2667	69.312	0.0092	69.3474	-0.3175	69.3401	0.7373	69.3252	0.8772	69.3712	0.9838	69.3499	0.9683	69.2633	0.854	69.3044	0.3362	69.3049	-0.201	69.239	-0.9017	69.3316	2.2413	69.3315	0.0365	69.3492	0
69.3624	0	69.3443	0	69.3891	0.024	69.435	0.0562	69.431	0.2406	69.4617	0.1295	69.4172	0.1726	69.4069	0.2388	69.4243	0.3352	69.4054	0.2761	69.4176	0.2734	69.412	0.0107	69.4474	-0.3175	69.4401	0.7357	69.4252	0.8758	69.4712	0.9811	69.4499	0.9548	69.3633	0.8614	69.4044	0.3353	69.4049	-0.1995	69.339	-0.8922	69.4316	2.2498	69.4315	0.0351	69.4492	0
69.4624	0	69.4443	0	69.4891	0.024	69.535	0.0614	69.531	0.2406	69.5617	0.1295	69.5172	0.1726	69.5069	0.2388	69.5243	0.3352	69.5054	0.2761	69.5176	0.2757	69.512	0.0107	69.5474	-0.3175	69.5401	0.7379	69.5252	0.8708	69.5712	0.9764	69.5499	0.9488	69.4633	0.8631	69.5044	0.3403	69.5049	-0.1975	69.439	-0.8916	69.5316	2.2463	69.5315	0.0298	69.5492	0
69.5624	0	69.5443	0	69.5891	0.024	69.635	0.0614	69.631	0.2406	69.6617	0.1295	69.6172	0.1609	69.6069	0.2388	69.6243	0.3352	69.6054	0.2821	69.6176	0.2757	69.612	0.0107	69.6474	-0.3175	69.6401	0.7373	69.6252	0.8757	69.6712	0.9764	69.6499	0.9488	69.5633	0.8579	69.6044	0.3401	69.6049	-0.1986	69.539	-0.8909	69.6316	2.2531	69.6315	0.0351	69.6492	0
69.6624	0	69.6443	0	69.6891	0.0324	69.735	0.0614	69.731	0.2406	69.7617	0.1295	69.7172	0.1609	69.7069	0.2488	69.7243	0.3352	69.7054	0.284	69.7176	0.2757	69.712	0.0177	69.7474	-0.3175	69.7401	0.7432	69.7252	0.8708	69.7712	0.9758	69.7499	0.9488	69.6633	0.8579	69.7044	0.3463	69.7049	-0.1986	69.639	-0.89	69.7316	2.2531	69.7315	0.0287	69.7492	0
69.7624	0	69.7443	0	69.7891	0.0358	69.835	0.0614	69.831	0.2289	69.8617	0.1295	69.8172	0.1674	69.8069	0.2506	69.8243	0.3352	69.8054	0.284	69.8176	0.284	69.812	0.0185	69.8474	-0.3175	69.8401	0.7427	69.8252	0.8737	69.8712	0.9717	69.8499	0.9461	69.7633	0.8548	69.8044	0.3465	69.8049	-0.2	69.739	-0.9017	69.8316	2.2608	69.8315	0.0265	69.8492	0
69.8624	0	69.8443	0	69.8891	0.024	69.935	0.0614	69.931	0.2406	69.9617	0.1295	69.9172	0.1687	69.9069	0.2506	69.9243	0.3451	69.9054	0.284	69.9176	0.2875	69.912	0.0185	69.9474	-0.3175	69.9401	0.7264	69.9252	0.8613	69.9712	0.9735	69.9499	0.9372	69.8633	0.854	69.9044	0.3403	69.9049	-0.197	69.839	-0.8946	69.9316	2.2547	69.9315	0.0186	69.9492	0
69.9624	0	69.9443	0	69.9891	0.024	70.035	0.0497	70.031	0.2406	70.0617	0.1295	70.0172	0.1687	70.0069	0.2506	70.0243	0.347	70.0054	0.284	70.0176	0.2875	70.012	0.0107	70.0474	-0.3175	70.0401	0.7405	70.0252	0.8699	70.0712	0.9842	70.0499	0.9495	69.9633	0.8473	70.0044	0.3406	70.0049	-0.1942	69.939	-0.9008	70.0316	2.2778	70.0315	0.0213	70.0492	0
70.0624	0	70.0443	0	70.0891	0.024	70.135	0.0497	70.131	0.2406	70.1617	0.1295	70.1172	0.1687	70.1069	0.2427	70.1243	0.347	70.1054	0.2929	70.1176	0.2875	70.112	0.0213	70.1474	-0.3175	70.1401	0.7412	70.1252	0.8732	70.1712	0.9836	70.1499	0.9527	70.0633	0.854	70.1044	0.3454	70.1049	-0.1908	70.039	-0.8947	70.1316	2.2804	70.1315	0.0248	70.1492	0
70.1624	0	70.1443	0	70.1891	0.024	70.235	0.0497	70.231	0.2406	70.2617	0.1295	70.2172	0.1687	70.2069	0.2427	70.2243	0.347	70.2054	0.2957	70.2176	0.2875	70.212	0.0224	70.2474	-0.3057	70.2401	0.7388	70.2252	0.8649	70.2712	0.9717	70.2499	0.95	70.1633	0.8536	70.2044	0.3465	70.2049	-0.2	70.139	-0.9017	70.2316	2.286	70.2315	0.0226	70.2492	0
70.2624	0	70.2443	0	70.2891	0.0162	70.335	0.0497	70.331	0.2289	70.3617	0.1339	70.3172	0.1687	70.3069	0.2427	70.3243	0.347	70.3054	0.2957	70.3176	0.2875	70.312	0.0224	70.3474	-0.3175	70.3401	0.7303	70.3252	0.8623	70.3712	0.9646	70.3499	0.941	70.2633	0.8577	70.3044	0.3403	70.3049	-0.2001	70.239	-0.8977	70.3316	2.288	70.3315	0.0147	70.3492	0
70.3624	0	70.3443	0	70.3891	0.0162	70.435	0.0497	70.431	0.2289	70.4617	0.1373	70.4172	0.1609	70.4069	0.2494	70.4243	0.347	70.4054	0.2957	70.4176	0.2929	70.412	0.0224	70.4474	-0.3175	70.4401	0.7295	70.4252	0.8615	70.4712	0.9721	70.4499	0.941	70.3633	0.8423	70.4044	0.3362	70.4049	-0.2025	70.339	-0.9047	70.4316	2.2882	70.4315	0.0131	70.4492	0
70.4624	0	70.4443	0	70.4891	0.0162	70.535	0.0497	70.531	0.2289	70.5617	0.1373	70.5172	0.1609	70.5069	0.2506	70.5243	0.347	70.5054	0.2957	70.5176	0.2953	70.512	0.0224	70.5474	-0.3175	70.5401	0.7279	70.5252	0.8602	70.5712	0.9616	70.5499	0.9392	70.4633	0.8421	70.5044	0.3414	70.5049	-0.1941	70.439	-0.8961	70.5316	2.2868	70.5315	0.0063	70.5492	0
70.5624	0	70.5443	0	70.5891	0.0162	70.635	0.0497	70.631	0.2289	70.6617	0.1373	70.6172	0.1687	70.6069	0.2506	70.6243	0.3457	70.6054	0.2957	70.6176	0.2953	70.612	0.033	70.6474	-0.3175	70.6401	0.7223	70.6252	0.8552	70.6712	0.9672	70.6499	0.9333	70.5633	0.8397	70.6044	0.339	70.6049	-0.1959	70.539	-0.8955	70.6316	2.2998	70.6315	0.0024	70.6492	0
70.6624	0	70.6443	0	70.6891	0.0162	70.735	0.0419	70.731	0.2289	70.7617	0.1373	70.7172	0.1609	70.7069	0.2506	70.7243	0.3548	70.7054	0.2957	70.7176	0.2953	70.712	0.0341	70.7474	-0.3057	70.7401	0.7324	70.7252	0.8626	70.7712	0.9764	70.7499	0.9449	70.6633	0.8412	70.7044	0.3427	70.7049	-0.2038	70.639	-0.9128	70.7316	2.3096	70.7315	0.011	70.7492	0
70.7624	0	70.7443	0	70.7891	0.0162	70.835	0.0419	70.831	0.2289	70.8617	0.1373	70.8172	0.1707	70.8069	0.2605	70.8243	0.347	70.8054	0.2957	70.8176	0.3035	70.812	0.0341	70.8474	-0.3057	70.8401	0.7334	70.8252	0.8654	70.8712	0.9764	70.8499	0.9518	70.7633	0.854	70.8044	0.348	70.8049	-0.1986	70.739	-0.8966	70.8316	2.3116	70.8315	0.0053	70.8492	0
70.8624	0	70.8443	0	70.8891	0.0162	70.935	0.0419	70.931	0.2289	70.9617	0.1373	70.9172	0.1726	70.9069	0.2623	70.9243	0.347	70.9054	0.3017	70.9176	0.2992	70.912	0.0412	70.9474	-0.3057	70.9401	0.7423	70.9252	0.8654	70.9712	0.9764	70.9499	0.9566	70.8633	0.854	70.9044	0.3454	70.9049	-0.1924	70.839	-0.8939	70.9316	2.3215	70.9315	0.0149	70.9492	0
70.9624	0	70.9443	0	70.9891	0.0101	71.035	0.0419	71.031	0.2289	71.0617	0.149	71.0172	0.1726	71.0069	0.2623	71.0243	0.347	71.0054	0.3035	71.0176	0.2992	71.012	0.0302	71.0474	-0.3003	71.0401	0.7451	71.0252	0.8654	71.0712	0.9806	71.0499	0.9566	70.9633	0.854	71.0044	0.348	71.0049	-0.1908	70.939	-0.8844	71.0316	2.3312	71.0315	0.017	71.0492	0
71.0624	0	71.0443	0	71.0891	0.0123	71.135	0.0462	71.131	0.2289	71.1617	0.149	71.1172	0.1726	71.1069	0.2623	71.1243	0.347	71.1054	0.3035	71.1176	0.2992	71.112	0.0302	71.1474	-0.2979	71.1401	0.7427	71.1252	0.8634	71.1712	0.9795	71.1499	0.9539	71.0633	0.8536	71.1044	0.3465	71.1049	-0.1922	71.039	-0.89	71.1316	2.329	71.1315	0.0148	71.1492	0
71.1624	0	71.1443	0	71.1891	0.0123	71.235	0.0497	71.231	0.2289	71.2617	0.1373	71.2172	0.1726	71.2069	0.2623	71.2243	0.3568	71.2054	0.3035	71.2176	0.2992	71.212	0.0302	71.2474	-0.3033	71.2401	0.7342	71.2252	0.8654	71.2712	0.9725	71.2499	0.9449	71.1633	0.8577	71.2044	0.3403	71.2049	-0.1891	71.139	-0.8923	71.2316	2.3276	71.2315	0.0069	71.2492	0
71.2624	0	71.2443	0	71.2891	0.0123	71.335	0.0497	71.331	0.2289	71.3617	0.1381	71.3172	0.1726	71.3069	0.2623	71.3243	0.3587	71.3054	0.2918	71.3176	0.3074	71.312	0.0408	71.3474	-0.3002	71.3401	0.7334	71.3252	0.8654	71.3712	0.9725	71.3499	0.9449	71.2633	0.854	71.3044	0.3424	71.3049	-0.1908	71.239	-0.9008	71.3316	2.3371	71.3315	0.0117	71.3492	0
71.3624	0	71.3443	0	71.3891	0.0145	71.435	0.0541	71.431	0.233	71.4617	0.1413	71.4172	0.1761	71.4069	0.2635	71.4243	0.3625	71.4054	0.3037	71.4176	0.3144	71.412	0.0452	71.4474	-0.2933	71.4401	0.7334	71.4252	0.8654	71.4712	0.9646	71.4499	0.9449	71.3633	0.854	71.4044	0.3441	71.4049	-0.1908	71.339	-0.8922	71.4316	2.3507	71.4315	0.0014	71.4492	0
71.4624	0	71.4443	0	71.4891	0.015	71.535	0.0502	71.531	0.235	71.5617	0.1373	71.5172	0.1739	71.5069	0.2641	71.5243	0.3479	71.5054	0.3053	71.5176	0.3122	71.512	0.0435	71.5474	-0.2979	71.5401	0.7334	71.5252	0.8559	71.5712	0.9664	71.5499	0.945	71.4633	0.854	71.5044	0.3441	71.5049	-0.1908	71.439	-0.89	71.5316	2.3507	71.5315	0.0014	71.5492	0
71.5624	0	71.5443	0	71.5891	0.0123	71.635	0.0497	71.631	0.2406	71.6617	0.1373	71.6172	0.1726	71.6069	0.2623	71.6243	0.347	71.6054	0.3035	71.6176	0.3109	71.612	0.0419	71.6474	-0.2979	71.6401	0.7405	71.6252	0.8597	71.6712	0.987	71.6499	0.9527	71.5633	0.8551	71.6044	0.3484	71.6049	-0.1771	71.539	-0.8837	71.6316	2.367	71.6315	0.0174	71.6492	0
71.6624	0	71.6443	0	71.6891	0.0123	71.735	0.0497	71.731	0.2406	71.7617	0.1373	71.7172	0.1792	71.7069	0.2623	71.7243	0.347	71.7054	0.3035	71.7176	0.3164	71.712	0.0419	71.7474	-0.2979	71.7401	0.7396	71.7252	0.8602	71.7712	0.9811	71.7499	0.9556	71.6633	0.8616	71.7044	0.3601	71.7049	-0.1839	71.639	-0.8869	71.7316	2.3805	71.7315	0.0116	71.7492	0
71.7624	0	71.7443	0	71.7891	0.0123	71.835	0.0497	71.831	0.2406	71.8617	0.1373	71.8172	0.1804	71.8069	0.2689	71.8243	0.347	71.8054	0.3035	71.8176	0.3187	71.812	0.049	71.8474	-0.2979	71.8401	0.734	71.8252	0.8647	71.8712	0.9764	71.8499	0.9527	71.7633	0.8643	71.8044	0.3585	71.8049	-0.1819	71.739	-0.8876	71.8316	2.3818	71.8315	0.0063	71.8492	0
71.8624	0	71.8443	0	71.8891	0.0045	71.935	0.0497	71.931	0.2406	71.9617	0.1365	71.9172	0.1804	71.9069	0.2701	71.9243	0.3535	71.9054	0.3035	71.9176	0.3187	71.912	0.0497	71.9474	-0.2981	71.9401	0.7334	71.9252	0.8654	71.9712	0.9764	71.9499	0.9527	71.8633	0.8501	71.9044	0.3558	71.9049	-0.1829	71.839	-0.8838	71.9316	2.382	71.9315	0.0053	71.9492	0
71.9624	0	71.9443	0	71.9891	0.0108	72.035	0.0339	72.031	0.2366	72.0617	0.1315	72.0172	0.1654	72.0069	0.2672	72.0243	0.3511	72.0054	0.3007	72.0176	0.3154	72.012	0.0467	72.0474	-0.3027	72.0401	0.7334	72.0252	0.8654	72.0712	0.9758	72.0499	0.9527	71.9633	0.8501	72.0044	0.348	72.0049	-0.1829	71.939	-0.8822	72.0316	2.3898	72.0315	0.0149	72.0492	0
72.0624	0	72.0443	0	72.0891	0.0085	72.135	0.027	72.131	0.2298	72.1617	0.1256	72.1172	0.1589	72.1069	0.2611	72.1243	0.3445	72.1054	0.2946	72.1176	0.3089	72.112	0.0509	72.1474	-0.3096	72.1401	0.7369	72.1252	0.8634	72.1712	0.9717	72.1499	0.95	72.0633	0.8497	72.1044	0.3465	72.1049	-0.1844	72.039	-0.8822	72.1316	2.3975	72.1315	0.0031	72.1492	0
72.1624	0	72.1443	0	72.1891	0.0045	72.235	0.0263	72.231	0.2289	72.2617	0.1256	72.2172	0.157	72.2069	0.2584	72.2243	0.343	72.2054	0.3007	72.2176	0.307	72.212	0.0497	72.2474	-0.3096	72.2401	0.7303	72.2252	0.8559	72.2712	0.9646	72.2499	0.9479	72.1633	0.8538	72.2044	0.3495	72.2049	-0.1906	72.139	-0.886	72.2316	2.3914	72.2315	0.0015	72.2492	0
72.2624	0	72.2443	0	72.2891	0.0045	72.335	0.0263	72.331	0.2289	72.3617	0.1256	72.3172	0.157	72.3069	0.2584	72.3243	0.343	72.3054	0.3035	72.3176	0.3152	72.312	0.0497	72.3474	-0.3096	72.3401	0.7295	72.3252	0.8537	72.3712	0.9646	72.3499	0.9527	72.2633	0.8501	72.3044	0.348	72.3049	-0.1854	72.239	-0.893	72.3316	2.3964	72.3315	0.0014	72.3492	0
72.3624	0	72.3443	0	72.3891	-0.0072	72.435	0.0263	72.431	0.2289	72.4617	0.1256	72.4172	0.157	72.4069	0.2584	72.4243	0.3529	72.4054	0.3035	72.4176	0.307	72.412	0.0419	72.4474	-0.3096	72.4401	0.7295	72.4252	0.8537	72.4712	0.9646	72.4499	0.9527	72.3633	0.8501	72.4044	0.348	72.4049	-0.1829	72.339	-0.8939	72.4316	2.3976	72.4315	0.0014	72.4492	0
72.4624	0	72.4443	0	72.4891	-0.0072	72.535	0.0263	72.531	0.2289	72.5617	0.1256	72.5172	0.1668	72.5069	0.2605	72.5243	0.347	72.5054	0.3035	72.5176	0.3187	72.512	0.0419	72.5474	-0.3096	72.5401	0.7295	72.5252	0.8537	72.5712	0.9672	72.5499	0.9528	72.4633	0.8501	72.5044	0.3541	72.5049	-0.1767	72.439	-0.8844	72.5316	2.4093	72.5315	0.0014	72.5492	0
72.5624	0	72.5443	0	72.5891	-0.0072	72.635	0.0263	72.631	0.2289	72.6617	0.1256	72.6172	0.1687	72.6069	0.2623	72.6243	0.347	72.6054	0.2957	72.6176	0.307	72.612	0.049	72.6474	-0.3096	72.6401	0.7402	72.6252	0.8626	72.6712	0.976	72.6499	0.9644	72.5633	0.8518	72.6044	0.3622	72.6049	-0.1686	72.539	-0.8939	72.6316	2.4288	72.6315	0.011	72.6492	0
72.6624	0	72.6443	0	72.6891	-0.0072	72.735	0.0263	72.731	0.2289	72.7617	0.1256	72.7172	0.1687	72.7069	0.2623	72.7243	0.347	72.7054	0.2957	72.7176	0.3125	72.712	0.0497	72.7474	-0.3096	72.7401	0.7396	72.7252	0.8641	72.7712	0.978	72.7499	0.9626	72.6633	0.8616	72.7044	0.3665	72.7049	-0.1722	72.639	-0.8834	72.7316	2.4391	72.7315	0.0134	72.7492	0
72.7624	0	72.7443	0	72.7891	-0.0072	72.835	0.0327	72.831	0.2289	72.8617	0.1256	72.8172	0.1687	72.8069	0.2623	72.8243	0.347	72.8054	0.3017	72.8176	0.3148	72.812	0.0497	72.8474	-0.3096	72.8401	0.734	72.8252	0.8591	72.8712	0.9764	72.8499	0.9566	72.7633	0.8643	72.8044	0.3507	72.8049	-0.1764	72.739	-0.8837	72.8316	2.4404	72.8315	0.0102	72.8492	0
72.8624	0	72.8443	0	72.8891	-0.0072	72.935	0.038	72.931	0.2289	72.9617	0.1256	72.9172	0.1687	72.9069	0.2623	72.9243	0.347	72.9054	0.3035	72.9176	0.3148	72.912	0.0603	72.9474	-0.3096	72.9401	0.7334	72.9252	0.8576	72.9712	0.9764	72.9499	0.9566	72.8633	0.8618	72.9044	0.3572	72.9049	-0.1697	72.839	-0.883	72.9316	2.4406	72.9315	0.0156	72.9492	0
72.9624	0	72.9443	0	72.9891	0.0012	73.035	0.038	73.031	0.2289	73.0617	0.1256	73.0172	0.1687	73.0069	0.2689	73.0243	0.3568	73.0054	0.3035	73.0176	0.3148	73.012	0.0614	73.0474	-0.3016	73.0401	0.7334	73.0252	0.8576	73.0712	0.9764	73.0499	0.9566	72.9633	0.854	73.0044	0.3597	73.0049	-0.1673	72.939	-0.8727	73.0316	2.4504	73.0315	0.0053	73.0492	0
73.0624	0	73.0443	0	73.0891	0.0045	73.135	0.038	73.131	0.2289	73.1617	0.1256	73.1172	0.1687	73.1069	0.2701	73.1243	0.3587	73.1054	0.3035	73.1176	0.3148	73.112	0.0614	73.1474	-0.2979	73.1401	0.7334	73.1252	0.8576	73.1712	0.9758	73.1499	0.9635	73.0633	0.854	73.1044	0.3597	73.1049	-0.1673	73.039	-0.8704	73.1316	2.4523	73.1315	0.0053	73.1492	0
73.1624	0	73.1443	0	73.1891	0.0045	73.235	0.038	73.231	0.2289	73.2617	0.1276	73.2172	0.1687	73.2069	0.2701	73.2243	0.3587	73.2054	0.3035	73.2176	0.323	73.212	0.0614	73.2474	-0.2976	73.2401	0.731	73.2252	0.8634	73.2712	0.9789	73.2499	0.9657	73.1633	0.8613	73.2044	0.3644	73.2049	-0.1688	73.139	-0.8783	73.2316	2.4684	73.2315	0.0031	73.2492	0
73.2624	0	73.2443	0	73.2891	0.0097	73.335	0.0486	73.331	0.239	73.3617	0.1439	73.3172	0.1694	73.3069	0.2774	73.3243	0.368	73.3054	0.3106	73.3176	0.3351	73.312	0.0694	73.3474	-0.2862	73.3401	0.7225	73.3252	0.8559	73.3712	0.9764	73.3499	0.9566	73.2633	0.8618	73.3044	0.3598	73.3049	-0.1688	73.239	-0.8806	73.3316	2.4617	73.3315	0.0047	73.3492	0
73.3624	0	73.3443	0	73.3891	0.0162	73.435	0.0419	73.431	0.2406	73.4617	0.149	73.4172	0.1726	73.4069	0.2818	73.4243	0.3704	73.4054	0.3152	73.4176	0.3382	73.412	0.0614	73.4474	-0.2862	73.4401	0.7217	73.4252	0.8537	73.4712	0.9764	73.4499	0.9566	73.3633	0.854	73.4044	0.3558	73.4049	-0.1712	73.339	-0.8827	73.4316	2.47	73.4315	-0.0026	73.4492	0
73.4624	0	73.4443	0	73.4891	0.0162	73.535	0.0419	73.531	0.2406	73.5617	0.149	73.5172	0.1726	73.5069	0.2818	73.5243	0.3704	73.5054	0.3152	73.5176	0.3382	73.512	0.072	73.5474	-0.2862	73.5401	0.7306	73.5252	0.8537	73.5712	0.9764	73.5499	0.9488	73.4633	0.854	73.5044	0.3558	73.5049	-0.1829	73.439	-0.8822	73.5316	2.4718	73.5315	-0.0026	73.5492	0
73.5624	0	73.5443	0	73.5891	0.0162	73.635	0.0419	73.631	0.2364	73.6617	0.147	73.6172	0.1726	73.6069	0.2818	73.6243	0.3704	73.6054	0.3242	73.6176	0.3382	73.612	0.0732	73.6474	-0.2866	73.6401	0.7334	73.6252	0.8537	73.6712	0.9764	73.6499	0.9534	73.5633	0.854	73.6044	0.3558	73.6049	-0.1736	73.539	-0.8844	73.6316	2.4817	73.6315	-0.0079	73.6492	0
73.6624	0	73.6443	0	73.6891	0.011	73.735	0.0313	73.731	0.2382	73.7617	0.1394	73.7172	0.164	73.7069	0.2745	73.7243	0.361	73.7054	0.3198	73.7176	0.3297	73.712	0.0652	73.7474	-0.2976	73.7401	0.7334	73.7252	0.8537	73.7712	0.9758	73.7499	0.9566	73.6633	0.8616	73.7044	0.365	73.7049	-0.1712	73.639	-0.8822	73.7316	2.4913	73.7315	-0.0065	73.7492	0
73.7624	0	73.7443	0	73.7891	0.0019	73.835	0.0408	73.831	0.239	73.8617	0.149	73.8172	0.1694	73.8069	0.2873	73.8243	0.368	73.8054	0.3224	73.8176	0.3351	73.812	0.0764	73.8474	-0.2862	73.8401	0.731	73.8252	0.8517	73.8712	0.9717	73.8499	0.9539	73.7633	0.8654	73.8044	0.366	73.8049	-0.1727	73.739	-0.8822	73.8316	2.4957	73.8315	-0.0086	73.8492	0
73.8624	0	73.8443	0	73.8891	0.0084	73.935	0.0419	73.931	0.2484	73.9617	0.149	73.9172	0.1726	73.9069	0.2935	73.9243	0.377	73.9054	0.3269	73.9176	0.3437	73.912	0.081	73.9474	-0.2862	73.9401	0.7225	73.9252	0.8505	73.9712	0.9646	73.9499	0.9449	73.8633	0.8618	73.9044	0.3598	73.9049	-0.1727	73.839	-0.8751	73.9316	2.489	73.9315	-0.007	73.9492	0
73.9624	0	73.9443	0	73.9891	0.0084	74.035	0.0419	74.031	0.2406	74.0617	0.149	74.0172	0.1726	74.0069	0.2935	74.0243	0.3782	74.0054	0.3269	74.0176	0.3382	74.012	0.081	74.0474	-0.2862	74.0401	0.7217	74.0252	0.8434	74.0712	0.9646	74.0499	0.9449	73.9633	0.854	74.0044	0.3558	74.0049	-0.1751	73.939	-0.8812	74.0316	2.509	74.0315	-0.0182	74.0492	0
74.0624	0	74.0443	0	74.0891	0.014	74.135	0.0419	74.131	0.2447	74.1617	0.149	74.1172	0.1726	74.1069	0.2935	74.1243	0.3782	74.1054	0.3269	74.1176	0.3382	74.112	0.081	74.1474	-0.2862	74.1401	0.7217	74.1252	0.8484	74.1712	0.9646	74.1499	0.9449	74.0633	0.8591	74.1044	0.3558	74.1049	-0.1751	74.039	-0.8758	74.1316	2.5109	74.1315	-0.0182	74.1492	0
74.1624	0	74.1443	0	74.1891	0.0162	74.235	0.0419	74.231	0.2406	74.2617	0.1483	74.2172	0.1726	74.2069	0.2935	74.2243	0.3782	74.2054	0.3152	74.2176	0.3382	74.212	0.081	74.2474	-0.2863	74.2401	0.7217	74.2252	0.8498	74.2712	0.9646	74.2499	0.9449	74.1633	0.8618	74.2044	0.3619	74.2049	-0.1658	74.139	-0.8743	74.2316	2.5174	74.2315	-0.0118	74.2492	0
74.2624	0	74.2443	0	74.2891	0.0025	74.335	0.0261	74.331	0.2366	74.3617	0.1433	74.3172	0.1693	74.3069	0.2907	74.3243	0.3746	74.3054	0.3124	74.3176	0.3431	74.312	0.0779	74.3474	-0.291	74.3401	0.7217	74.3252	0.8498	74.3712	0.9714	74.3499	0.9518	74.2633	0.8618	74.3044	0.3636	74.3049	-0.1634	74.239	-0.8649	74.3316	2.5187	74.3315	-0.0182	74.3492	0
74.3624	0	74.3443	0	74.3891	-0.0032	74.435	0.0191	74.431	0.2298	74.4617	0.1373	74.4172	0.1694	74.4069	0.2845	74.4243	0.3562	74.4054	0.318	74.4176	0.3402	74.412	0.0744	74.4474	-0.2898	74.4401	0.7201	74.4252	0.8485	74.4712	0.9733	74.4499	0.9548	74.3633	0.8616	74.4044	0.3626	74.4049	-0.1722	74.339	-0.8743	74.4316	2.5271	74.4315	-0.01	74.4492	0
74.4624	0	74.4443	0	74.4891	-0.0072	74.535	0.0185	74.531	0.2325	74.5617	0.1373	74.5172	0.1687	74.5069	0.2818	74.5243	0.3548	74.5054	0.3152	74.5176	0.3382	74.512	0.0732	74.5474	-0.2862	74.5401	0.7144	74.5252	0.8435	74.5712	0.9685	74.5499	0.9371	74.4633	0.8592	74.5044	0.3677	74.5049	-0.1764	74.439	-0.8759	74.5316	2.5315	74.5315	-0.0132	74.5492	0
74.5624	0	74.5443	0	74.5891	-0.0072	74.635	0.0185	74.631	0.2367	74.6617	0.1373	74.6172	0.1687	74.6069	0.2818	74.6243	0.3548	74.6054	0.3152	74.6176	0.3382	74.612	0.0732	74.6474	-0.2862	74.6401	0.7198	74.6252	0.842	74.6712	0.9685	74.6499	0.9371	74.5633	0.854	74.6044	0.3558	74.6049	-0.1697	74.539	-0.8752	74.6316	2.537	74.6315	-0.0143	74.6492	0
74.6624	0	74.6443	0	74.6891	-0.0072	74.735	0.0185	74.731	0.2367	74.7617	0.1256	74.7172	0.1687	74.7069	0.2818	74.7243	0.3548	74.7054	0.3152	74.7176	0.3382	74.712	0.0732	74.7474	-0.2862	74.7401	0.7217	74.7252	0.842	74.7712	0.9711	74.7499	0.9372	74.6633	0.8616	74.7044	0.3558	74.7049	-0.1673	74.639	-0.8743	74.7316	2.5382	74.7315	-0.0047	74.7492	0
74.7624	0	74.7443	0	74.7891	-0.0072	74.835	0.0185	74.831	0.2367	74.8617	0.1256	74.8172	0.1687	74.8069	0.2818	74.8243	0.3548	74.8054	0.3212	74.8176	0.3382	74.812	0.0802	74.8474	-0.2862	74.8401	0.7324	74.8252	0.8509	74.8712	0.9803	74.8499	0.9488	74.7633	0.8557	74.8044	0.3622	74.8049	-0.1546	74.739	-0.8727	74.8316	2.5695	74.8315	-0.0046	74.8492	0
74.8624	0	74.8443	0	74.8891	-0.0072	74.935	0.0185	74.931	0.2367	74.9617	0.1256	74.9172	0.1687	74.9069	0.2884	74.9243	0.3548	74.9054	0.323	74.9176	0.3437	74.912	0.081	74.9474	-0.2862	74.9401	0.7334	74.9252	0.8537	74.9712	0.9797	74.9499	0.9488	74.8633	0.8657	74.9044	0.3675	74.9049	-0.1478	74.839	-0.8599	74.9316	2.5734	74.9315	0.0038	74.9492	0
74.9624	0	74.9443	0	74.9891	-0.0072	75.035	0.0185	75.031	0.2367	75.0617	0.1256	75.0172	0.1687	75.0069	0.2896	75.0243	0.3548	75.0054	0.323	75.0176	0.3343	75.012	0.081	75.0474	-0.2862	75.0401	0.731	75.0252	0.8517	75.0712	0.9756	75.0499	0.9461	74.9633	0.8704	75.0044	0.3722	75.0049	-0.1493	74.939	-0.8587	75.0316	2.5778	75.0315	0.0031	75.0492	0
75.0624	0	75.0443	0	75.0891	-0.0072	75.135	0.0228	75.131	0.2367	75.1617	0.1256	75.1172	0.1687	75.1069	0.2896	75.1243	0.3548	75.1054	0.323	75.1176	0.3343	75.112	0.081	75.1474	-0.2862	75.1401	0.7225	75.1252	0.8537	75.1712	0.9685	75.1499	0.9371	75.0633	0.8696	75.1044	0.3677	75.1049	-0.1555	75.039	-0.8611	75.1316	2.5809	75.1315	-0.0127	75.1492	0
75.1624	0	75.1443	0	75.1891	-0.0072	75.235	0.0263	75.231	0.2367	75.2617	0.1256	75.2172	0.1687	75.2069	0.2896	75.2243	0.3548	75.2054	0.323	75.2176	0.3425	75.212	0.081	75.2474	-0.2862	75.2401	0.7306	75.2252	0.8442	75.2712	0.9685	75.2499	0.9371	75.1633	0.8618	75.2044	0.3728	75.2049	-0.1619	75.139	-0.8632	75.2316	2.5812	75.2315	-0.0143	75.2492	0
75.2624	0	75.2443	0	75.2891	-0.0072	75.335	0.0263	75.331	0.2367	75.3617	0.1256	75.3172	0.1687	75.3069	0.2896	75.3243	0.3548	75.3054	0.323	75.3176	0.3461	75.312	0.0798	75.3474	-0.2862	75.3401	0.7334	75.3252	0.8515	75.3712	0.9733	75.3499	0.9371	75.2633	0.8618	75.3044	0.3753	75.3049	-0.1595	75.239	-0.8743	75.3316	2.5812	75.3315	-0.0047	75.3492	0
75.3624	0	75.3443	0	75.3891	-0.0106	75.435	0.0185	75.431	0.2367	75.4617	0.1256	75.4172	0.157	75.4069	0.2896	75.4243	0.3548	75.4054	0.323	75.4176	0.3461	75.412	0.081	75.4474	-0.2862	75.4401	0.7334	75.4252	0.8537	75.4712	0.9764	75.4499	0.9417	75.3633	0.8618	75.4044	0.3753	75.4049	-0.1595	75.339	-0.8649	75.4316	2.6028	75.4315	0.0038	75.4492	0
75.4624	0	75.4443	0	75.4891	-0.0072	75.535	0.0185	75.531	0.2367	75.5617	0.1251	75.5172	0.1668	75.5069	0.2896	75.5243	0.3548	75.5054	0.323	75.5176	0.3461	75.512	0.081	75.5474	-0.2863	75.5401	0.7334	75.5252	0.8654	75.5712	0.976	75.5499	0.9449	75.4633	0.8618	75.5044	0.3753	75.5049	-0.1595	75.439	-0.8626	75.5316	2.6112	75.5315	0.0053	75.5492	0
75.5624	0	75.5443	0	75.5891	-0.0086	75.635	0.0157	75.631	0.2341	75.6617	0.1217	75.6172	0.1665	75.6069	0.2877	75.6243	0.3622	75.6054	0.3212	75.6176	0.3438	75.612	0.0789	75.6474	-0.2894	75.6401	0.7318	75.6252	0.8524	75.6712	0.9733	75.6499	0.9431	75.5633	0.8692	75.6044	0.3743	75.6049	-0.1605	75.539	-0.8626	75.6316	2.611	75.6315	-0.0079	75.6492	0
75.6624	0	75.6443	0	75.6891	-0.0124	75.735	0.0111	75.731	0.2295	75.7617	0.11	75.7172	0.1622	75.7069	0.2935	75.7243	0.3596	75.7054	0.326	75.7176	0.3395	75.712	0.0747	75.7474	-0.294	75.7401	0.7262	75.7252	0.8474	75.7712	0.9685	75.7499	0.9371	75.6633	0.8631	75.7044	0.3702	75.7049	-0.1584	75.639	-0.8547	75.7316	2.6156	75.7315	-0.0036	75.7492	0
75.7624	0	75.7443	0	75.7891	-0.015	75.835	0.0107	75.831	0.2289	75.8617	0.11	75.8172	0.1609	75.8069	0.2935	75.8243	0.3587	75.8054	0.3269	75.8176	0.3465	75.812	0.0732	75.8474	-0.2886	75.8401	0.7256	75.8252	0.8576	75.8712	0.9685	75.8499	0.9371	75.7633	0.8579	75.8044	0.3597	75.8049	-0.1595	75.739	-0.8659	75.8316	2.6241	75.8315	-0.0026	75.8492	0
75.8624	0	75.8443	0	75.8891	-0.015	75.935	0.0107	75.931	0.2289	75.9617	0.11	75.9172	0.1609	75.9069	0.2935	75.9243	0.3587	75.9054	0.3269	75.9176	0.35	75.912	0.0802	75.9474	-0.2862	75.9401	0.7256	75.9252	0.8576	75.9712	0.9568	75.9499	0.9371	75.8633	0.8579	75.9044	0.3689	75.9049	-0.1595	75.839	-0.8602	75.9316	2.6307	75.9315	-0.0026	75.9492	0
75.9624	0	75.9443	0	75.9891	-0.015	76.035	0.0107	76.031	0.2289	76.0617	0.11	76.0172	0.1609	76.0069	0.2935	76.0243	0.3587	76.0054	0.3269	76.0176	0.35	76.012	0.081	76.0474	-0.2862	76.0401	0.7315	76.0252	0.8576	76.0712	0.9568	76.0499	0.9371	75.9633	0.8579	76.0044	0.3714	76.0049	-0.1502	75.939	-0.8587	76.0316	2.632	76.0315	0.0038	76.0492	0
76.0624	0	76.0443	0	76.0891	-0.015	76.135	0.0107	76.131	0.2406	76.1617	0.11	76.1172	0.1609	76.1069	0.2935	76.1243	0.347	76.1054	0.3269	76.1176	0.35	76.112	0.081	76.1474	-0.2862	76.1401	0.7334	76.1252	0.8576	76.1712	0.9568	76.1499	0.9254	76.0633	0.8579	76.1044	0.3714	76.1049	-0.1478	76.039	-0.8704	76.1316	2.6418	76.1315	-0.0026	76.1492	0
76.1624	0	76.1443	0	76.1891	-0.015	76.235	0.0107	76.231	0.2406	76.2617	0.1143	76.2172	0.1609	76.2069	0.2935	76.2243	0.347	76.2054	0.3269	76.2176	0.35	76.212	0.081	76.2474	-0.2862	76.2401	0.7334	76.2252	0.8576	76.2712	0.958	76.2499	0.9254	76.1633	0.863	76.2044	0.3775	76.2049	-0.1478	76.139	-0.861	76.2316	2.6437	76.2315	0.007	76.2492	0
76.2624	0	76.2443	0	76.2891	-0.015	76.335	0.0107	76.331	0.2406	76.3617	0.1178	76.3172	0.1609	76.3069	0.2935	76.3243	0.347	76.3054	0.3269	76.3176	0.3554	76.312	0.0916	76.3474	-0.2862	76.3401	0.7381	76.3252	0.8616	76.3712	0.9672	76.3499	0.9374	76.2633	0.8665	76.3044	0.3821	76.3049	-0.1449	76.239	-0.8587	76.3316	2.6662	76.3315	0.0134	76.3492	0
76.3624	0	76.3443	0	76.3891	-0.015	76.435	-0.0011	76.431	0.2406	76.4617	0.1178	76.4172	0.1609	76.4069	0.2935	76.4243	0.347	76.4054	0.3269	76.4176	0.3578	76.412	0.0927	76.4474	-0.2862	76.4401	0.7303	76.4252	0.8559	76.4712	0.9646	76.4499	0.9332	76.3633	0.8696	76.4044	0.3794	76.4049	-0.1415	76.339	-0.8478	76.4316	2.6708	76.4315	-0.0049	76.4492	0
76.4624	0	76.4443	0	76.4891	-0.015	76.535	-0.0011	76.531	0.2406	76.5617	0.1178	76.5172	0.1609	76.5069	0.2935	76.5243	0.3535	76.5054	0.3269	76.5176	0.3578	76.512	0.0927	76.5474	-0.2862	76.5401	0.7295	76.5252	0.8633	76.5712	0.9646	76.5499	0.9332	76.4633	0.8618	76.5044	0.3753	76.5049	-0.1517	76.439	-0.8539	76.5316	2.671	76.5315	-0.0001	76.5492	0
76.5624	0	76.5443	0	76.5891	-0.015	76.635	-0.0011	76.631	0.2406	76.6617	0.1178	76.6172	0.1609	76.6069	0.2935	76.6243	0.3548	76.6054	0.3269	76.6176	0.3578	76.612	0.0927	76.6474	-0.2862	76.6401	0.7295	76.6252	0.8654	76.6712	0.9646	76.6499	0.9332	76.5633	0.8618	76.6044	0.3753	76.6049	-0.1517	76.539	-0.8453	76.6316	2.6809	76.6315	0.0014	76.6492	0
76.6624	0	76.6443	0	76.6891	-0.015	76.735	-0.0011	76.731	0.2406	76.7617	0.1178	76.7172	0.1609	76.7069	0.2935	76.7243	0.3548	76.7054	0.3269	76.7176	0.3578	76.712	0.0927	76.7474	-0.2862	76.7401	0.7295	76.7252	0.8654	76.7712	0.9646	76.7499	0.9332	76.6633	0.8694	76.7044	0.3753	76.7049	-0.1424	76.639	-0.8431	76.7316	2.6906	76.7315	0.0031	76.7492	0
76.7624	0	76.7443	0	76.7891	-0.0228	76.835	-0.0011	76.831	0.2406	76.8617	0.1178	76.8172	0.1609	76.8069	0.2935	76.8243	0.3548	76.8054	0.3269	76.8176	0.35	76.812	0.0927	76.8474	-0.2862	76.8401	0.7295	76.8252	0.8654	76.8712	0.9643	76.8499	0.9332	76.7633	0.8735	76.8044	0.3845	76.8049	-0.14	76.739	-0.8368	76.8316	2.6971	76.8315	0.0053	76.8492	0
76.8624	0	76.8443	0	76.8891	-0.0228	76.935	-0.0011	76.931	0.2406	76.9617	0.1178	76.9172	0.1707	76.9069	0.2935	76.9243	0.3548	76.9054	0.3329	76.9176	0.35	76.912	0.0998	76.9474	-0.2862	76.9401	0.7279	76.9252	0.8641	76.9712	0.9616	76.9499	0.9314	76.8633	0.8733	76.9044	0.3861	76.9049	-0.141	76.839	-0.8431	76.9316	2.6969	76.9315	0.0038	76.9492	0
76.9624	0	76.9443	0	76.9891	-0.0173	77.035	-0.0011	77.031	0.2406	77.0617	0.1178	77.0172	0.1726	77.0069	0.3001	77.0243	0.3548	77.0054	0.3347	77.0176	0.3582	77.012	0.1005	77.0474	-0.2862	77.0401	0.7311	77.0252	0.8591	77.0712	0.9616	77.0499	0.9254	76.9633	0.8709	77.0044	0.3819	77.0049	-0.1451	76.939	-0.8352	77.0316	2.7015	77.0315	-0.0036	77.0492	0
77.0624	0	77.0443	0	77.0891	-0.0206	77.135	-0.0011	77.131	0.2406	77.1617	0.1178	77.1172	0.1726	77.1069	0.3013	77.1243	0.3548	77.1054	0.3347	77.1176	0.3617	77.112	0.1005	77.1474	-0.2862	77.1401	0.7334	77.1252	0.8576	77.1712	0.9646	77.1499	0.9254	77.0633	0.8657	77.1044	0.3792	77.1049	-0.1385	77.039	-0.8386	77.1316	2.7089	77.1315	-0.0026	77.1492	0
77.1624	0	77.1443	0	77.1891	-0.0173	77.235	0.0054	77.231	0.2406	77.2617	0.1178	77.2172	0.1648	77.2069	0.3013	77.2243	0.3548	77.2054	0.3347	77.2176	0.3617	77.212	0.0888	77.2474	-0.2862	77.2401	0.7334	77.2252	0.8576	77.2712	0.9646	77.2499	0.9176	77.1633	0.8657	77.2044	0.3792	77.2049	-0.1478	77.139	-0.8509	77.2316	2.7218	77.2315	0.0038	77.2492	0
77.2624	0	77.2443	0	77.2891	-0.015	77.335	0.0107	77.331	0.2406	77.3617	0.1178	77.3172	0.1648	77.3069	0.3013	77.3243	0.3548	77.3054	0.3347	77.3176	0.3672	77.312	0.0994	77.3474	-0.2862	77.3401	0.7256	77.3252	0.8576	77.3712	0.9646	77.3499	0.93	77.2633	0.8657	77.3044	0.3792	77.3049	-0.1478	77.239	-0.8446	77.3316	2.7218	77.3315	0.0053	77.3492	0
77.3624	0	77.3443	0	77.3891	-0.015	77.435	0.0107	77.431	0.2406	77.4617	0.1178	77.4172	0.1648	77.4069	0.3013	77.4243	0.3548	77.4054	0.3347	77.4176	0.3695	77.412	0.1005	77.4474	-0.2862	77.4401	0.7256	77.4252	0.8576	77.4712	0.9641	77.4499	0.9254	77.3633	0.854	77.4044	0.3792	77.4049	-0.1416	77.339	-0.8431	77.4316	2.7317	77.4315	0.0149	77.4492	0
77.4624	0	77.4443	0	77.4891	-0.015	77.535	0.0107	77.531	0.2406	77.5617	0.1178	77.5172	0.1713	77.5069	0.3013	77.5243	0.3548	77.5054	0.3437	77.5176	0.3695	77.512	0.1005	77.5474	-0.2862	77.5401	0.7232	77.5252	0.8556	77.5712	0.96	77.5499	0.9227	77.4633	0.8587	77.5044	0.3839	77.5049	-0.1414	77.439	-0.8336	77.5316	2.7314	77.5315	0.0031	77.5492	0
77.5624	0	77.5443	0	77.5891	-0.015	77.635	0.0042	77.631	0.2406	77.6617	0.1178	77.6172	0.1726	77.6069	0.3013	77.6243	0.347	77.6054	0.3465	77.6176	0.3695	77.612	0.1005	77.6474	-0.2862	77.6401	0.7147	77.6252	0.8598	77.6712	0.9523	77.6499	0.9137	77.5633	0.8579	77.6044	0.3794	77.6049	-0.1477	77.539	-0.8337	77.6316	2.73	77.6315	-0.0049	77.6492	0
77.6624	0	77.6443	0	77.6891	-0.015	77.735	-0.0011	77.731	0.2406	77.7617	0.1061	77.7172	0.1726	77.7069	0.3013	77.7243	0.3568	77.7054	0.3465	77.7176	0.3695	77.712	0.1005	77.7474	-0.2781	77.7401	0.7139	77.7252	0.864	77.7712	0.9568	77.7499	0.9137	77.6633	0.8501	77.7044	0.3753	77.7049	-0.1517	77.639	-0.8422	77.7316	2.7395	77.7315	-0.0001	77.7492	0
77.7624	0	77.7443	0	77.7891	-0.015	77.835	-0.0011	77.831	0.2406	77.8617	0.1061	77.8172	0.1726	77.8069	0.3013	77.8243	0.3587	77.8054	0.3465	77.8176	0.3695	77.812	0.1005	77.8474	-0.2745	77.8401	0.7139	77.8252	0.8654	77.8712	0.9568	77.8499	0.9137	77.7633	0.8501	77.8044	0.3753	77.8049	-0.1424	77.739	-0.8453	77.8316	2.7491	77.8315	0.0014	77.8492	0
77.8624	0	77.8443	0	77.8891	-0.015	77.935	-0.0063	77.931	0.2406	77.9617	0.1126	77.9172	0.1726	77.9069	0.3013	77.9243	0.3587	77.9054	0.3465	77.9176	0.3695	77.912	0.1005	77.9474	-0.2745	77.9401	0.7139	77.9252	0.8654	77.9712	0.9568	77.9499	0.9137	77.8633	0.8577	77.9044	0.3753	77.9049	-0.14	77.839	-0.8431	77.9316	2.7557	77.9315	0.0031	77.9492	0
77.9624	0	77.9443	0	77.9891	-0.015	78.035	-0.0011	78.031	0.2406	78.0617	0.1178	78.0172	0.1726	78.0069	0.3013	78.0243	0.3587	78.0054	0.3465	78.0176	0.3777	78.012	0.1111	78.0474	-0.2745	78.0401	0.7139	78.0252	0.8654	78.0712	0.9568	78.0499	0.9137	77.9633	0.8618	78.0044	0.3845	78.0049	-0.14	77.939	-0.8368	78.0316	2.757	78.0315	0.0053	78.0492	0
78.0624	0	78.0443	0	78.0891	-0.0267	78.135	-0.0011	78.131	0.2406	78.1617	0.1178	78.1172	0.1609	78.1069	0.3091	78.1243	0.3587	78.1054	0.3465	78.1176	0.3695	78.112	0.1122	78.1474	-0.2745	78.1401	0.7139	78.1252	0.8654	78.1712	0.9564	78.1499	0.9206	78.0633	0.8618	78.1044	0.3753	78.1049	-0.1338	78.039	-0.8353	78.1316	2.7668	78.1315	0.0053	78.1492	0
78.1624	0	78.1443	0	78.1891	-0.0267	78.235	-0.0011	78.231	0.2406	78.2617	0.1178	78.2172	0.1609	78.2069	0.3091	78.2243	0.3587	78.2054	0.3347	78.2176	0.3695	78.212	0.1122	78.2474	-0.2745	78.2401	0.7123	78.2252	0.8641	78.2712	0.9537	78.2499	0.9236	78.1633	0.8616	78.2044	0.3743	78.2049	-0.1331	78.139	-0.8258	78.2316	2.7672	78.2315	0.0102	78.2492	0
78.2624	0	78.2443	0	78.2891	-0.0267	78.335	-0.0011	78.331	0.2406	78.3617	0.1178	78.3172	0.1609	78.3069	0.3091	78.3243	0.3587	78.3054	0.3347	78.3176	0.3695	78.312	0.1122	78.3474	-0.2745	78.3401	0.7066	78.3252	0.8591	78.3712	0.949	78.3499	0.9176	78.2633	0.8592	78.3044	0.3702	78.3049	-0.1373	78.239	-0.8251	78.3316	2.7835	78.3315	0.0063	78.3492	0
78.3624	0	78.3443	0	78.3891	-0.0267	78.435	-0.0011	78.431	0.2406	78.4617	0.1178	78.4172	0.1609	78.4069	0.3091	78.4243	0.3587	78.4054	0.3437	78.4176	0.3695	78.412	0.1122	78.4474	-0.2745	78.4401	0.7061	78.4252	0.8576	78.4712	0.949	78.4499	0.9176	78.3633	0.854	78.4044	0.3675	78.4049	-0.14	78.339	-0.8323	78.4316	2.7909	78.4315	0.0031	78.4492	0
78.4624	0	78.4443	0	78.4891	-0.0267	78.535	-0.0011	78.531	0.2461	78.5617	0.1178	78.5172	0.1609	78.5069	0.3091	78.5243	0.3587	78.5054	0.3465	78.5176	0.375	78.512	0.1115	78.5474	-0.2745	78.5401	0.715	78.5252	0.8654	78.5712	0.9421	78.5499	0.9176	78.4633	0.8616	78.5044	0.3675	78.5049	-0.1424	78.439	-0.8314	78.5316	2.7921	78.5315	0.0053	78.5492	0
78.5624	0	78.5443	0	78.5891	-0.0267	78.635	-0.0011	78.631	0.2523	78.6617	0.1178	78.6172	0.1609	78.6069	0.3191	78.6243	0.3652	78.6054	0.3465	78.6176	0.3773	78.612	0.1122	78.6474	-0.2745	78.6401	0.7178	78.6252	0.8654	78.6712	0.9445	78.6499	0.9175	78.5633	0.8657	78.6044	0.3736	78.6049	-0.14	78.539	-0.8314	78.6316	2.802	78.6315	0.0053	78.6492	0
78.6624	0	78.6443	0	78.6891	-0.0267	78.735	-0.0011	78.731	0.2523	78.7617	0.1178	78.7172	0.1707	78.7069	0.3209	78.7243	0.3665	78.7054	0.3465	78.7176	0.3773	78.712	0.1122	78.7474	-0.2745	78.7401	0.7154	78.7252	0.8634	78.7712	0.9405	78.7499	0.9149	78.6633	0.8654	78.7044	0.3738	78.7049	-0.1414	78.639	-0.8219	78.7316	2.8082	78.7315	0.0127	78.7492	0
78.7624	0	78.7443	0	78.7891	-0.0267	78.835	-0.0011	78.831	0.2523	78.8617	0.1178	78.8172	0.1726	78.8069	0.3209	78.8243	0.3665	78.8054	0.3465	78.8176	0.3773	78.812	0.1122	78.8474	-0.2745	78.8401	0.7069	78.8252	0.8559	78.8712	0.9334	78.8499	0.9058	78.7633	0.8618	78.8044	0.3677	78.8049	-0.1415	78.739	-0.822	78.8316	2.8093	78.8315	0.0055	78.8492	0
78.8624	0	78.8443	0	78.8891	-0.0267	78.935	-0.0011	78.931	0.2523	78.9617	0.1178	78.9172	0.1726	78.9069	0.3209	78.9243	0.3665	78.9054	0.3465	78.9176	0.3773	78.912	0.1122	78.9474	-0.2745	78.9401	0.7061	78.9252	0.8537	78.9712	0.9334	78.9499	0.9058	78.8633	0.854	78.9044	0.3636	78.9049	-0.1439	78.839	-0.8241	78.9316	2.8176	78.9315	0.0053	78.9492	0
78.9624	0	78.9443	0	78.9891	-0.0267	79.035	-0.0011	79.031	0.2523	79.0617	0.1178	79.0172	0.1726	79.0069	0.3209	79.0243	0.3665	79.0054	0.3465	79.0176	0.3855	79.012	0.1122	79.0474	-0.2745	79.0401	0.7061	79.0252	0.8537	79.0712	0.9334	79.0499	0.9058	78.9633	0.8591	79.0044	0.3636	79.0049	-0.1346	78.939	-0.8236	79.0316	2.8195	79.0315	0.0149	79.0492	0
79.0624	0	79.0443	0	79.0891	-0.0267	79.135	-0.0011	79.131	0.2523	79.1617	0.1178	79.1172	0.1726	79.1069	0.3131	79.1243	0.3665	79.1054	0.3465	79.1176	0.389	79.112	0.1122	79.1474	-0.2628	79.1401	0.712	79.1252	0.8537	79.1712	0.9334	79.1499	0.9058	79.0633	0.854	79.1044	0.3636	79.1049	-0.14	79.039	-0.8258	79.1316	2.826	79.1315	0.0053	79.1492	0
79.1624	0	79.1443	0	79.1891	-0.0267	79.235	-0.0011	79.231	0.2523	79.2617	0.1178	79.2172	0.1726	79.2069	0.3131	79.2243	0.3665	79.2054	0.3524	79.2176	0.389	79.212	0.1228	79.2474	-0.2628	79.2401	0.7139	79.2252	0.8537	79.2712	0.9328	79.2499	0.9058	79.1633	0.854	79.2044	0.3728	79.2049	-0.14	79.139	-0.8236	79.2316	2.8489	79.2315	0.0117	79.2492	0
79.2624	0	79.2443	0	79.2891	-0.0267	79.335	-0.0011	79.331	0.2523	79.3617	0.1178	79.3172	0.1726	79.3069	0.3131	79.3243	0.3665	79.3054	0.3543	79.3176	0.389	79.312	0.1239	79.3474	-0.2628	79.3401	0.7115	79.3252	0.8517	79.3712	0.9359	79.3499	0.9032	79.2633	0.8536	79.3044	0.366	79.3049	-0.1352	79.239	-0.8173	79.3316	2.8485	79.3315	0.0109	79.3492	0
79.3624	0	79.3443	0	79.3891	-0.0267	79.435	-0.0011	79.431	0.2523	79.4617	0.1178	79.4172	0.1792	79.4069	0.3131	79.4243	0.3763	79.4054	0.3543	79.4176	0.389	79.412	0.1239	79.4474	-0.2628	79.4401	0.703	79.4252	0.8442	79.4712	0.9334	79.4499	0.9011	79.3633	0.8501	79.4044	0.3598	79.4049	-0.1399	79.339	-0.8259	79.4316	2.8472	79.4315	0.0126	79.4492	0
79.4624	0	79.4443	0	79.4891	-0.0184	79.535	-0.0011	79.531	0.2523	79.5617	0.1221	79.5172	0.1726	79.5069	0.3131	79.5243	0.3782	79.5054	0.3543	79.5176	0.389	79.512	0.1239	79.5474	-0.2628	79.5401	0.7022	79.5252	0.842	79.5712	0.9334	79.5499	0.9058	79.4633	0.8423	79.5044	0.3558	79.5049	-0.1439	79.439	-0.8249	79.5316	2.8567	79.5315	0.0053	79.5492	0
79.5624	0	79.5443	0	79.5891	-0.015	79.635	-0.0011	79.631	0.2523	79.6617	0.1178	79.6172	0.1726	79.6069	0.3131	79.6243	0.3782	79.6054	0.3543	79.6176	0.389	79.612	0.1239	79.6474	-0.2628	79.6401	0.7022	79.6252	0.842	79.6712	0.9334	79.6499	0.9058	79.5633	0.8499	79.6044	0.3558	79.6049	-0.1346	79.539	-0.8236	79.6316	2.8585	79.6315	0.0053	79.6492	0
79.6624	0	79.6443	0	79.6891	-0.015	79.735	-0.0011	79.731	0.2523	79.7617	0.1178	79.7172	0.1726	79.7069	0.3131	79.7243	0.3782	79.7054	0.3543	79.7176	0.389	79.712	0.131	79.7474	-0.2628	79.7401	0.7022	79.7252	0.842	79.7712	0.9334	79.7499	0.9058	79.6633	0.854	79.7044	0.365	79.7049	-0.1322	79.639	-0.8236	79.7316	2.8684	79.7315	0.0117	79.7492	0
79.7624	0	79.7443	0	79.7891	-0.015	79.835	-0.0011	79.831	0.2523	79.8617	0.1178	79.8172	0.1726	79.8069	0.3131	79.8243	0.3782	79.8054	0.3543	79.8176	0.389	79.812	0.1318	79.8474	-0.2628	79.8401	0.7022	79.8252	0.842	79.8712	0.933	79.8499	0.9058	79.7633	0.854	79.8044	0.3675	79.8049	-0.1322	79.739	-0.8141	79.8316	2.8702	79.8315	0.0109	79.8492	0
79.8624	0	79.8443	0	79.8891	-0.0228	79.935	-0.0011	79.931	0.2523	79.9617	0.1134	79.9172	0.1726	79.9069	0.3131	79.9243	0.3782	79.9054	0.3465	79.9176	0.389	79.912	0.1318	79.9474	-0.2628	79.9401	0.6889	79.9252	0.8407	79.9712	0.9186	79.9499	0.9041	79.8633	0.8538	79.9044	0.3665	79.9049	-0.1331	79.839	-0.8118	79.9316	2.8754	79.9315	0.0116	79.9492	0
79.9624	0	79.9443	0	79.9891	-0.0228	80.035	-0.0011	80.031	0.2523	80.0617	0.1143	80.0172	0.1726	80.0069	0.3131	80.0243	0.3782	80.0054	0.3554	80.0176	0.3945	80.012	0.1318	80.0474	-0.2628	80.0401	0.6921	80.0252	0.8356	80.0712	0.9139	80.0499	0.898	79.9633	0.8514	80.0044	0.3685	80.0049	-0.128	79.939	-0.8071	80.0316	2.883	80.0315	0.0063	80.0492	0
80.0624	0	80.0443	0	80.0891	-0.0228	80.135	-0.0011	80.131	0.2523	80.1617	0.1178	80.1172	0.1726	80.1069	0.3131	80.1243	0.3782	80.1054	0.3582	80.1176	0.3968	80.112	0.1318	80.1474	-0.2628	80.1401	0.6944	80.1252	0.8342	80.1712	0.921	80.1499	0.898	80.0633	0.8462	80.1044	0.3675	80.1049	-0.1283	80.039	-0.823	80.1316	2.8918	80.1315	0.0117	80.1492	0
80.1624	0	80.1443	0	80.1891	-0.0228	80.235	-0.0011	80.231	0.2523	80.2617	0.1178	80.2172	0.1726	80.2069	0.3131	80.2243	0.3848	80.2054	0.3582	80.2176	0.3968	80.212	0.1318	80.2474	-0.2628	80.2401	0.6944	80.2252	0.8342	80.2712	0.9256	80.2499	0.898	80.1633	0.8513	80.2044	0.3675	80.2049	-0.1283	80.139	-0.8141	80.2316	2.9003	80.2315	0.0131	80.2492	0
80.2624	0	80.2443	0	80.2891	-0.0228	80.335	-0.0011	80.331	0.2523	80.3617	0.1178	80.3172	0.1726	80.3069	0.3131	80.3243	0.386	80.3054	0.3582	80.3176	0.3968	80.312	0.1423	80.3474	-0.2628	80.3401	0.6944	80.3252	0.8342	80.3712	0.9256	80.3499	0.898	80.2633	0.854	80.3044	0.3675	80.3049	-0.122	80.239	-0.8118	80.3316	2.9015	80.3315	0.0109	80.3492	0
80.3624	0	80.3443	0	80.3891	-0.0228	80.435	-0.0011	80.431	0.2523	80.4617	0.1256	80.4172	0.1609	80.4069	0.3131	80.4243	0.386	80.4054	0.3582	80.4176	0.3968	80.412	0.1435	80.4474	-0.2628	80.4401	0.6944	80.4252	0.8342	80.4712	0.9256	80.4499	0.898	80.3633	0.8618	80.4044	0.3675	80.4049	-0.1322	80.339	-0.8118	80.4316	2.9114	80.4315	0.0227	80.4492	0
80.4624	0	80.4443	0	80.4891	-0.0228	80.535	-0.0075	80.531	0.2523	80.5617	0.1256	80.5172	0.1609	80.5069	0.3131	80.5243	0.386	80.5054	0.3582	80.5176	0.405	80.512	0.1435	80.5474	-0.2628	80.5401	0.6944	80.5252	0.8342	80.5712	0.9256	80.5499	0.9027	80.4633	0.854	80.5044	0.3675	80.5049	-0.1322	80.439	-0.8055	80.5316	2.9132	80.5315	0.017	80.5492	0
80.5624	0	80.5443	0	80.5891	-0.0228	80.635	-0.0128	80.631	0.2523	80.6617	0.1256	80.6172	0.1609	80.6069	0.3308	80.6243	0.386	80.6054	0.3582	80.6176	0.4086	80.612	0.1435	80.6474	-0.2628	80.6401	0.6944	80.6252	0.8342	80.6712	0.9256	80.6499	0.8941	80.5633	0.854	80.6044	0.3675	80.6049	-0.1322	80.539	-0.7946	80.6316	2.9276	80.6315	0.0234	80.6492	0
80.6624	0	80.6443	0	80.6891	-0.0228	80.735	-0.0063	80.731	0.2523	80.7617	0.1178	80.7172	0.1707	80.7069	0.3248	80.7243	0.3959	80.7054	0.3582	80.7176	0.4086	80.712	0.1435	80.7474	-0.2628	80.7401	0.6944	80.7252	0.8342	80.7712	0.925	80.7499	0.8941	80.6633	0.854	80.7044	0.3767	80.7049	-0.1229	80.639	-0.7923	80.7316	2.9387	80.7315	0.0248	80.7492	0
80.7624	0	80.7443	0	80.7891	-0.0228	80.835	-0.0075	80.831	0.2523	80.8617	0.1178	80.8172	0.1726	80.8069	0.3326	80.8243	0.3977	80.8054	0.3582	80.8176	0.4086	80.812	0.1435	80.8474	-0.2628	80.8401	0.692	80.8252	0.8322	80.8712	0.9257	80.8499	0.8914	80.7633	0.8536	80.8044	0.3778	80.8049	-0.1219	80.739	-0.8001	80.8316	2.9384	80.8315	0.0205	80.8492	0
80.8624	0	80.8443	0	80.8891	-0.0228	80.935	-0.0128	80.931	0.2523	80.9617	0.1178	80.9172	0.1726	80.9069	0.3248	80.9243	0.3977	80.9054	0.3642	80.9176	0.4086	80.912	0.1388	80.9474	-0.2628	80.9401	0.6835	80.9252	0.8246	80.9712	0.9217	80.9499	0.8824	80.8633	0.8501	80.9044	0.3598	80.9049	-0.1219	80.839	-0.7962	80.9316	2.9403	80.9315	0.0211	80.9492	0
80.9624	0	80.9443	0	80.9891	-0.0228	81.035	-0.0128	81.031	0.2523	81.0617	0.1178	81.0172	0.1726	81.0069	0.3149	81.0243	0.3977	81.0054	0.366	81.0176	0.4086	81.012	0.1396	81.0474	-0.2628	81.0401	0.6826	81.0252	0.8225	81.0712	0.9217	81.0499	0.8824	80.9633	0.8499	81.0044	0.3558	81.0049	-0.1243	80.939	-0.8031	81.0316	2.9471	81.0315	0.0209	81.0492	0
81.0624	0	81.0443	0	81.0891	-0.0228	81.135	-0.0128	81.131	0.2523	81.1617	0.1178	81.1172	0.1726	81.1069	0.3131	81.1243	0.3977	81.1054	0.366	81.1176	0.4086	81.112	0.1396	81.1474	-0.2628	81.1401	0.6826	81.1252	0.8225	81.1712	0.9217	81.1499	0.8824	81.0633	0.854	81.1044	0.3558	81.1049	-0.1322	81.039	-0.7946	81.1316	2.9484	81.1315	0.0131	81.1492	0
81.1624	0	81.1443	0	81.1891	-0.0228	81.235	-0.0128	81.231	0.2523	81.2617	0.1178	81.2172	0.1726	81.2069	0.3131	81.2243	0.3977	81.2054	0.366	81.2176	0.4086	81.212	0.1396	81.2474	-0.2628	81.2401	0.6826	81.2252	0.8342	81.2712	0.9217	81.2499	0.8824	81.1633	0.854	81.2044	0.3619	81.2049	-0.1322	81.139	-0.804	81.2316	2.9484	81.2315	0.0227	81.2492	0
81.2624	0	81.2443	0	81.2891	-0.0228	81.335	-0.0128	81.331	0.2523	81.3617	0.1178	81.3172	0.1726	81.3069	0.3131	81.3243	0.3977	81.3054	0.366	81.3176	0.405	81.312	0.1396	81.3474	-0.2628	81.3401	0.6886	81.3252	0.8342	81.3712	0.9217	81.3499	0.8824	81.2633	0.854	81.3044	0.3636	81.3049	-0.1229	81.239	-0.7946	81.3316	2.9582	81.3315	0.0248	81.3492	0
81.3624	0	81.3443	0	81.3891	-0.0228	81.435	-0.0128	81.431	0.2523	81.4617	0.1178	81.4172	0.1726	81.4069	0.3131	81.4243	0.3977	81.4054	0.366	81.4176	0.4086	81.412	0.1396	81.4474	-0.2628	81.4401	0.6905	81.4252	0.8342	81.4712	0.9217	81.4499	0.8824	81.3633	0.854	81.4044	0.3636	81.4049	-0.1204	81.339	-0.7923	81.4316	2.9784	81.4315	0.0312	81.4492	0
81.4624	0	81.4443	0	81.4891	-0.0228	81.535	-0.0128	81.531	0.2523	81.5617	0.1178	81.5172	0.1726	81.5069	0.3131	81.5243	0.3977	81.5054	0.366	81.5176	0.4086	81.512	0.1502	81.5474	-0.2628	81.5401	0.6905	81.5252	0.8342	81.5712	0.9217	81.5499	0.8824	81.4633	0.854	81.5044	0.3636	81.5049	-0.1204	81.439	-0.786	81.5316	2.9796	81.5315	0.0305	81.5492	0
81.5624	0	81.5443	0	81.5891	-0.0228	81.635	-0.0128	81.631	0.2523	81.6617	0.1178	81.6172	0.1726	81.6069	0.3131	81.6243	0.3977	81.6054	0.366	81.6176	0.4086	81.612	0.1513	81.6474	-0.2628	81.6401	0.6905	81.6252	0.8342	81.6712	0.9217	81.6499	0.8824	81.5633	0.854	81.6044	0.3636	81.6049	-0.1142	81.539	-0.7845	81.6316	2.9895	81.6315	0.0326	81.6492	0
81.6624	0	81.6443	0	81.6891	-0.0228	81.735	-0.0128	81.731	0.2523	81.7617	0.1158	81.7172	0.1726	81.7069	0.3131	81.7243	0.3977	81.7054	0.375	81.7176	0.4086	81.712	0.1513	81.7474	-0.2631	81.7401	0.6905	81.7252	0.8342	81.7712	0.9288	81.7499	0.8824	81.6633	0.8591	81.7044	0.3636	81.7049	-0.1126	81.639	-0.7845	81.7316	2.9991	81.7315	0.039	81.7492	0
81.7624	0	81.7443	0	81.7891	-0.0281	81.835	-0.0234	81.831	0.2421	81.8617	0.1061	81.8172	0.164	81.8069	0.3057	81.8243	0.3982	81.8054	0.3705	81.8176	0.4	81.812	0.1434	81.8474	-0.2745	81.8401	0.6905	81.8252	0.8342	81.8712	0.9334	81.8499	0.8824	81.7633	0.8501	81.8044	0.3728	81.8049	-0.1126	81.739	-0.7828	81.8316	3.0057	81.8315	0.0326	81.8492	0
81.8624	0	81.8443	0	81.8891	-0.0346	81.935	-0.0245	81.931	0.2406	81.9617	0.1061	81.9172	0.1609	81.9069	0.3013	81.9243	0.3977	81.9054	0.366	81.9176	0.4023	81.912	0.1396	81.9474	-0.2745	81.9401	0.6905	81.9252	0.8342	81.9712	0.9334	81.9499	0.8824	81.8633	0.8501	81.9044	0.3753	81.9049	-0.1033	81.839	-0.7806	81.9316	3.0168	81.9315	0.0422	81.9492	0
81.9624	0	81.9443	0	81.9891	-0.0346	82.035	-0.0245	82.031	0.2406	82.0617	0.1081	82.0172	0.1609	82.0069	0.3113	82.0243	0.3977	82.0054	0.366	82.0176	0.4046	82.012	0.1396	82.0474	-0.2741	82.0401	0.6905	82.0252	0.8342	82.0712	0.9334	82.0499	0.8824	81.9633	0.8501	82.0044	0.3753	82.0049	-0.1009	81.939	-0.7743	82.0316	3.0187	82.0315	0.0443	82.0492	0
82.0624	0	82.0443	0	82.0891	-0.0293	82.135	-0.0139	82.131	0.2544	82.1617	0.1178	82.1172	0.1694	82.1069	0.3204	82.1243	0.4071	82.1054	0.3731	82.1176	0.4132	82.112	0.1475	82.1474	-0.2628	82.1401	0.6905	82.1252	0.8342	82.1712	0.933	82.1499	0.8824	82.0633	0.8501	82.1044	0.3753	82.1049	-0.1009	82.039	-0.7728	82.1316	3.0253	82.1315	0.0422	82.1492	0
82.1624	0	82.1443	0	82.1891	-0.0228	82.235	-0.0128	82.231	0.2601	82.2617	0.1158	82.2172	0.1792	82.2069	0.3149	82.2243	0.4095	82.2054	0.3777	82.2176	0.4164	82.212	0.1513	82.2474	-0.2631	82.2401	0.6889	82.2252	0.8329	82.2712	0.9303	82.2499	0.8806	82.1633	0.8499	82.2044	0.3743	82.2049	-0.1019	82.139	-0.7728	82.2316	3.0349	82.2315	0.0429	82.2492	0
82.2624	0	82.2443	0	82.2891	-0.0281	82.335	-0.0234	82.331	0.25	82.3617	0.1061	82.3172	0.1719	82.3069	0.3057	82.3243	0.4001	82.3054	0.3705	82.3176	0.4078	82.312	0.1434	82.3474	-0.2745	82.3401	0.6921	82.3252	0.8356	82.3712	0.9304	82.3499	0.8668	82.2633	0.8551	82.3044	0.3702	82.3049	-0.0998	82.239	-0.7766	82.3316	3.0315	82.3315	0.044	82.3492	0
82.3624	0	82.3443	0	82.3891	-0.0346	82.435	-0.0245	82.431	0.2484	82.4617	0.1061	82.4172	0.1687	82.4069	0.3013	82.4243	0.3977	82.4054	0.366	82.4176	0.4046	82.412	0.1466	82.4474	-0.2745	82.4401	0.6944	82.4252	0.8342	82.4712	0.9256	82.4499	0.8668	82.3633	0.854	82.4044	0.3675	82.4049	-0.1126	82.339	-0.78	82.4316	3.052	82.4315	0.0443	82.4492	0
82.4624	0	82.4443	0	82.4891	-0.0346	82.535	-0.0245	82.531	0.2484	82.5617	0.1061	82.5172	0.1687	82.5069	0.3091	82.5243	0.3977	82.5054	0.366	82.5176	0.4046	82.512	0.1474	82.5474	-0.2745	82.5401	0.6944	82.5252	0.8342	82.5712	0.9256	82.5499	0.8737	82.4633	0.854	82.5044	0.3675	82.5049	-0.1033	82.439	-0.7806	82.5316	3.0604	82.5315	0.0461	82.5492	0
82.5624	0	82.5443	0	82.5891	-0.0346	82.635	-0.0245	82.631	0.2484	82.6617	0.1061	82.6172	0.1687	82.6069	0.3091	82.6243	0.3977	82.6054	0.366	82.6176	0.4046	82.612	0.1396	82.6474	-0.2667	82.6401	0.6944	82.6252	0.8342	82.6712	0.9256	82.6499	0.8785	82.5633	0.854	82.6044	0.3736	82.6049	-0.1009	82.539	-0.7743	82.6316	3.0616	82.6315	0.0482	82.6492	0
82.6624	0	82.6443	0	82.6891	-0.0346	82.735	-0.0245	82.731	0.2484	82.7617	0.1061	82.7172	0.1687	82.7069	0.3091	82.7243	0.4043	82.7054	0.372	82.7176	0.4046	82.712	0.1396	82.7474	-0.2667	82.7401	0.6944	82.7252	0.8342	82.7712	0.9256	82.7499	0.8785	82.6633	0.854	82.7044	0.3675	82.7049	-0.1009	82.639	-0.7728	82.7316	3.0715	82.7315	0.0429	82.7492	0
82.7624	0	82.7443	0	82.7891	-0.0346	82.835	-0.0245	82.831	0.2484	82.8617	0.1061	82.8172	0.1687	82.8069	0.3091	82.8243	0.4055	82.8054	0.3738	82.8176	0.3968	82.812	0.1396	82.8474	-0.2667	82.8401	0.6826	82.8252	0.8342	82.8712	0.9256	82.8499	0.8785	82.7633	0.854	82.8044	0.3675	82.8049	-0.1009	82.739	-0.7633	82.8316	3.0799	82.8315	0.0539	82.8492	0
82.8624	0	82.8443	0	82.8891	-0.0346	82.935	-0.0245	82.931	0.2484	82.9617	0.1061	82.9172	0.1687	82.9069	0.3091	82.9243	0.4055	82.9054	0.3621	82.9176	0.3968	82.912	0.1396	82.9474	-0.2667	82.9401	0.6826	82.9252	0.8342	82.9712	0.9256	82.9499	0.8785	82.8633	0.854	82.9044	0.3675	82.9049	-0.1009	82.839	-0.7611	82.9316	3.0812	82.9315	0.056	82.9492	0
82.9624	0	82.9443	0	82.9891	-0.0346	83.035	-0.0245	83.031	0.2484	83.0617	0.1061	83.0172	0.1687	83.0069	0.3091	83.0243	0.4055	83.0054	0.3621	83.0176	0.405	83.012	0.1396	83.0474	-0.2745	83.0401	0.6826	83.0252	0.8342	83.0712	0.9256	83.0499	0.8785	82.9633	0.8616	83.0044	0.3767	83.0049	-0.0916	82.939	-0.7728	83.0316	3.0911	83.0315	0.0624	83.0492	0
83.0624	0	83.0443	0	83.0891	-0.0346	83.135	-0.0288	83.131	0.2447	83.1617	0.1061	83.1172	0.1687	83.1069	0.3091	83.1243	0.4055	83.1054	0.3621	83.1176	0.4003	83.112	0.1396	83.1474	-0.2745	83.1401	0.6826	83.1252	0.8342	83.1712	0.9256	83.1499	0.8785	83.0633	0.8657	83.1044	0.3792	83.1049	-0.0892	83.039	-0.7665	83.1316	3.0929	83.1315	0.0521	83.1492	0
83.1624	0	83.1443	0	83.1891	-0.0346	83.235	-0.0323	83.231	0.2406	83.2617	0.1061	83.2172	0.1687	83.2069	0.3091	83.2243	0.4055	83.2054	0.3621	83.2176	0.405	83.212	0.1502	83.2474	-0.2745	83.2401	0.6826	83.2252	0.8342	83.2712	0.9256	83.2499	0.8785	83.1633	0.8657	83.2044	0.3792	83.2049	-0.0892	83.139	-0.765	83.2316	3.1073	83.2315	0.0617	83.2492	0
83.2624	0	83.2443	0	83.2891	-0.0346	83.335	-0.0323	83.331	0.2406	83.3617	0.1061	83.3172	0.1687	83.3069	0.3091	83.3243	0.4055	83.3054	0.3621	83.3176	0.4086	83.312	0.1513	83.3474	-0.2691	83.3401	0.6826	83.3252	0.8342	83.3712	0.9256	83.3499	0.8785	83.2633	0.8657	83.3044	0.3792	83.3049	-0.083	83.239	-0.7555	83.3316	3.1184	83.3315	0.0639	83.3492	0
83.3624	0	83.3443	0	83.3891	-0.0346	83.435	-0.0323	83.431	0.2406	83.4617	0.1066	83.4172	0.1687	83.4069	0.3091	83.4243	0.4055	83.4054	0.3621	83.4176	0.4086	83.412	0.1513	83.4474	-0.2666	83.4401	0.6826	83.4252	0.8342	83.4712	0.9322	83.4499	0.8785	83.3633	0.8657	83.4044	0.3792	83.4049	-0.0814	83.339	-0.7533	83.4316	3.1202	83.4315	0.0656	83.4492	0
83.4624	0	83.4443	0	83.4891	-0.0332	83.535	-0.0296	83.531	0.2432	83.5617	0.1099	83.5172	0.1709	83.5069	0.311	83.5243	0.408	83.5054	0.3729	83.5176	0.4108	83.512	0.1533	83.5474	-0.2635	83.5401	0.6862	83.5252	0.8322	83.5712	0.9327	83.5499	0.8758	83.4633	0.8654	83.5044	0.3778	83.5049	-0.0828	83.439	-0.7611	83.5316	3.1247	83.5315	0.0656	83.5492	0
83.5624	0	83.5443	0	83.5891	-0.0294	83.635	-0.0249	83.631	0.2478	83.6617	0.1139	83.6172	0.1752	83.6069	0.3269	83.6243	0.4124	83.6054	0.3797	83.6176	0.4229	83.612	0.1458	83.6474	-0.2589	83.6401	0.6796	83.6252	0.8246	83.6712	0.9282	83.6499	0.8669	83.5633	0.8669	83.6044	0.3716	83.6049	-0.0891	83.539	-0.754	83.6316	3.1278	83.6315	0.064	83.6492	0
83.6624	0	83.6443	0	83.6891	-0.0267	83.735	-0.0245	83.731	0.2484	83.7617	0.1125	83.7172	0.1765	83.7069	0.3287	83.7243	0.4134	83.7054	0.3816	83.7176	0.4242	83.712	0.1474	83.7474	-0.2591	83.7401	0.6894	83.7252	0.8314	83.7712	0.9373	83.7499	0.8785	83.6633	0.8635	83.7044	0.374	83.7049	-0.0851	83.639	-0.7601	83.7316	3.1377	83.7315	0.0735	83.7492	0
83.7624	0	83.7443	0	83.7891	-0.0302	83.835	-0.0316	83.831	0.2416	83.8617	0.1061	83.8172	0.1708	83.8069	0.3238	83.8243	0.4071	83.8054	0.3768	83.8176	0.4185	83.812	0.1421	83.8474	-0.2667	83.8401	0.6905	83.8252	0.8342	83.8712	0.9373	83.8499	0.8785	83.7633	0.8735	83.8044	0.3853	83.8049	-0.0775	83.739	-0.7442	83.8316	3.1614	83.8315	0.0734	83.8492	0
83.8624	0	83.8443	0	83.8891	-0.0346	83.935	-0.0323	83.931	0.2406	83.9617	0.1061	83.9172	0.1687	83.9069	0.3209	83.9243	0.4055	83.9054	0.3738	83.9176	0.4086	83.912	0.1396	83.9474	-0.2667	83.9401	0.6905	83.9252	0.8342	83.9712	0.9373	83.9499	0.8831	83.8633	0.8735	83.9044	0.387	83.9049	-0.0775	83.839	-0.7415	83.9316	3.1632	83.9315	0.0756	83.9492	0
83.9624	0	83.9443	0	83.9891	-0.0346	84.035	-0.0323	84.031	0.2406	84.0617	0.1061	84.0172	0.1687	84.0069	0.3209	84.0243	0.4055	84.0054	0.3738	84.0176	0.4164	84.012	0.1396	84.0474	-0.2667	84.0401	0.6905	84.0252	0.8459	84.0712	0.9373	84.0499	0.8863	83.9633	0.8735	84.0044	0.387	84.0049	-0.0775	83.939	-0.7415	84.0316	3.1698	84.0315	0.082	84.0492	0
84.0624	0	84.0443	0	84.0891	-0.0346	84.135	-0.0323	84.131	0.2406	84.1617	0.1061	84.1172	0.1687	84.1069	0.3209	84.1243	0.4055	84.1054	0.3738	84.1176	0.4164	84.112	0.1396	84.1474	-0.2586	84.1401	0.6826	84.1252	0.8459	84.1712	0.9373	84.1499	0.8863	84.0633	0.8735	84.1044	0.387	84.1049	-0.0713	84.039	-0.7321	84.1316	3.171	84.1315	0.0756	84.1492	0
84.1624	0	84.1443	0	84.1891	-0.0346	84.235	-0.0323	84.231	0.2406	84.2617	0.1069	84.2172	0.1687	84.2069	0.3109	84.2243	0.4055	84.2054	0.3738	84.2176	0.4164	84.212	0.1396	84.2474	-0.2548	84.2401	0.6826	84.2252	0.8459	84.2712	0.9373	84.2499	0.8863	84.1633	0.8735	84.2044	0.387	84.2049	-0.0697	84.139	-0.7298	84.2316	3.1809	84.2315	0.0852	84.2492	0
84.2624	0	84.2443	0	84.2891	-0.0325	84.335	-0.0282	84.331	0.2445	84.3617	0.1119	84.3172	0.1818	84.3069	0.312	84.3243	0.417	84.3054	0.3766	84.3176	0.4119	84.312	0.1532	84.3474	-0.2502	84.3401	0.6826	84.3252	0.8459	84.3712	0.9373	84.3499	0.8746	84.2633	0.8735	84.3044	0.387	84.3049	-0.0697	84.239	-0.7352	84.3316	3.1893	84.3315	0.0873	84.3492	0
84.3624	0	84.3443	0	84.3891	-0.0268	84.435	-0.0213	84.431	0.2513	84.4617	0.1178	84.4172	0.1902	84.4069	0.3182	84.4243	0.4236	84.4054	0.3827	84.4176	0.4184	84.412	0.1501	84.4474	-0.255	84.4401	0.6826	84.4252	0.8459	84.4712	0.9421	84.4499	0.8863	84.3633	0.8733	84.4044	0.3962	84.4049	-0.0697	84.339	-0.7337	84.4316	3.2004	84.4315	0.082	84.4492	0
84.4624	0	84.4443	0	84.4891	-0.0228	84.535	-0.0206	84.531	0.2523	84.5617	0.1178	84.5172	0.1921	84.5069	0.3209	84.5243	0.4251	84.5054	0.3915	84.5176	0.4257	84.512	0.1619	84.5474	-0.2432	84.5401	0.6915	84.5252	0.8459	84.5712	0.9447	84.5499	0.8863	84.4633	0.8775	84.5044	0.3987	84.5049	-0.0721	84.439	-0.7337	84.5316	3.2023	84.5315	0.093	84.5492	0
84.5624	0	84.5443	0	84.5891	-0.0228	84.635	-0.0206	84.631	0.2523	84.6617	0.1178	84.6172	0.1921	84.6069	0.3209	84.6243	0.4251	84.6054	0.3933	84.6176	0.4281	84.612	0.163	84.6474	-0.2432	84.6401	0.6928	84.6252	0.8446	84.6712	0.942	84.6499	0.8845	84.5633	0.8772	84.6044	0.3978	84.6049	-0.0706	84.539	-0.7243	84.6316	3.2125	84.6315	0.0937	84.6492	0
84.6624	0	84.6443	0	84.6891	-0.0228	84.735	-0.0206	84.731	0.2523	84.7617	0.1178	84.7172	0.1921	84.7069	0.3209	84.7243	0.4349	84.7054	0.3933	84.7176	0.4281	84.712	0.163	84.7474	-0.255	84.7401	0.6871	84.7252	0.8395	84.7712	0.9373	84.7499	0.8785	84.6633	0.8748	84.7044	0.3936	84.7049	-0.0748	84.639	-0.7236	84.7316	3.2138	84.7315	0.0948	84.7492	0
84.7624	0	84.7443	0	84.7891	-0.0228	84.835	-0.0206	84.831	0.2523	84.8617	0.1178	84.8172	0.1921	84.8069	0.3209	84.8243	0.4368	84.8054	0.3933	84.8176	0.4281	84.812	0.163	84.8474	-0.255	84.8401	0.6865	84.8252	0.8381	84.8712	0.9373	84.8499	0.8785	84.7633	0.8696	84.8044	0.3909	84.8049	-0.0775	84.739	-0.737	84.8316	3.2239	84.8315	0.0873	84.8492	0
84.8624	0	84.8443	0	84.8891	-0.0228	84.935	-0.0206	84.931	0.2523	84.9617	0.1178	84.9172	0.1921	84.9069	0.3209	84.9243	0.4269	84.9054	0.3933	84.9176	0.4359	84.912	0.163	84.9474	-0.255	84.9401	0.6865	84.9252	0.8381	84.9712	0.9373	84.9499	0.8785	84.8633	0.8696	84.9044	0.3909	84.9049	-0.0713	84.839	-0.7313	84.9316	3.2257	84.9315	0.0969	84.9492	0
84.9624	0	84.9443	0	84.9891	-0.0228	85.035	-0.0206	85.031	0.2523	85.0617	0.1178	85.0172	0.1921	85.0069	0.3209	85.0243	0.4349	85.0054	0.3933	85.0176	0.4359	85.012	0.163	85.0474	-0.255	85.0401	0.6865	85.0252	0.8381	85.0712	0.9373	85.0499	0.8785	84.9633	0.8747	85.0044	0.3909	85.0049	-0.0697	84.939	-0.7298	85.0316	3.2356	85.0315	0.099	85.0492	0
85.0624	0	85.0443	0	85.0891	-0.0228	85.135	-0.0206	85.131	0.2523	85.1617	0.1178	85.1172	0.1921	85.1069	0.3209	85.1243	0.4368	85.1054	0.3933	85.1176	0.4281	85.112	0.163	85.1474	-0.255	85.1401	0.6865	85.1252	0.8381	85.1712	0.9347	85.1499	0.8784	85.0633	0.8775	85.1044	0.3909	85.1049	-0.0697	85.039	-0.7203	85.1316	3.244	85.1315	0.0969	85.1492	0
85.1624	0	85.1443	0	85.1891	-0.0228	85.235	-0.0206	85.231	0.2523	85.2617	0.1178	85.2172	0.1921	85.2069	0.3209	85.2243	0.4368	85.2054	0.3933	85.2176	0.4281	85.212	0.163	85.2474	-0.255	85.2401	0.6759	85.2252	0.8292	85.2712	0.9276	85.2499	0.8668	85.1633	0.8758	85.2044	0.3845	85.2049	-0.0669	85.139	-0.7181	85.2316	3.2356	85.2315	0.0958	85.2492	0
85.2624	0	85.2443	0	85.2891	-0.0228	85.335	-0.0206	85.331	0.2523	85.3617	0.1178	85.3172	0.1921	85.3069	0.3209	85.3243	0.4368	85.3054	0.3933	85.3176	0.4281	85.312	0.163	85.3474	-0.255	85.3401	0.6831	85.3252	0.8333	85.3712	0.9327	85.3499	0.8758	85.2633	0.867	85.3044	0.3842	85.3049	-0.0646	85.239	-0.7286	85.3316	3.2587	85.3315	0.1026	85.3492	0
85.3624	0	85.3443	0	85.3891	-0.0228	85.435	-0.027	85.431	0.264	85.4617	0.1178	85.4172	0.1921	85.4069	0.3209	85.4243	0.4368	85.4054	0.4023	85.4176	0.4281	85.412	0.1701	85.4474	-0.255	85.4401	0.6757	85.4252	0.8286	85.4712	0.9256	85.4499	0.8668	85.3633	0.8735	85.4044	0.3925	85.4049	-0.0656	85.339	-0.7153	85.4316	3.2612	85.4315	0.1063	85.4492	0
85.4624	0	85.4443	0	85.4891	-0.0228	85.535	-0.0323	85.531	0.2468	85.5617	0.1178	85.5172	0.1987	85.5069	0.3143	85.5243	0.4368	85.5054	0.405	85.5176	0.4281	85.512	0.1708	85.5474	-0.255	85.5401	0.6748	85.5252	0.8264	85.5712	0.9256	85.5499	0.8668	85.4633	0.8657	85.5044	0.3909	85.5049	-0.0775	85.439	-0.7328	85.5316	3.2609	85.5315	0.1054	85.5492	0
85.5624	0	85.5443	0	85.5891	-0.0228	85.635	-0.0323	85.631	0.2523	85.6617	0.1178	85.6172	0.1999	85.6069	0.3131	85.6243	0.4368	85.6054	0.405	85.6176	0.4359	85.612	0.1708	85.6474	-0.255	85.6401	0.6748	85.6252	0.8264	85.6712	0.9327	85.6499	0.8668	85.5633	0.854	85.6044	0.3909	85.6049	-0.0682	85.539	-0.7243	85.6316	3.2707	85.6315	0.1068	85.6492	0
85.6624	0	85.6443	0	85.6891	-0.0228	85.735	-0.0258	85.731	0.2523	85.7617	0.1178	85.7172	0.1999	85.7069	0.3131	85.7243	0.4368	85.7054	0.3972	85.7176	0.4363	85.712	0.1708	85.7474	-0.255	85.7401	0.6748	85.7252	0.8264	85.7712	0.9373	85.7499	0.8668	85.6633	0.854	85.7044	0.3909	85.7049	-0.0658	85.639	-0.722	85.7316	3.2726	85.7315	0.1164	85.7492	0
85.7624	0	85.7443	0	85.7891	-0.0228	85.835	-0.0206	85.831	0.2523	85.8617	0.1178	85.8172	0.1999	85.8069	0.3131	85.8243	0.4368	85.8054	0.3972	85.8176	0.4398	85.812	0.1708	85.8474	-0.255	85.8401	0.6748	85.8252	0.8264	85.8712	0.9373	85.8499	0.8668	85.7633	0.8616	85.8044	0.3909	85.8049	-0.0658	85.739	-0.722	85.8316	3.2792	85.8315	0.1068	85.8492	0
85.8624	0	85.8443	0	85.8891	-0.0228	85.935	-0.027	85.931	0.2523	85.9617	0.1178	85.9172	0.1999	85.9069	0.3131	85.9243	0.4368	85.9054	0.405	85.9176	0.4398	85.912	0.1708	85.9474	-0.255	85.9401	0.6748	85.9252	0.8264	85.9712	0.9373	85.9499	0.8668	85.8633	0.8657	85.9044	0.3909	85.9049	-0.0658	85.839	-0.7125	85.9316	3.302	85.9315	0.1068	85.9492	0
85.9624	0	85.9443	0	85.9891	-0.0228	86.035	-0.0323	86.031	0.2523	86.0617	0.1158	86.0172	0.1999	86.0069	0.3131	86.0243	0.4434	86.0054	0.405	86.0176	0.4398	86.012	0.1708	86.0474	-0.2553	86.0401	0.6748	86.0252	0.8264	86.0712	0.9373	86.0499	0.8668	85.9633	0.8657	86.0044	0.3971	86.0049	-0.0595	85.939	-0.7103	86.0316	3.3038	86.0315	0.1132	86.0492	0
86.0624	0	86.0443	0	86.0891	-0.0281	86.135	-0.0429	86.131	0.2421	86.1617	0.1061	86.1172	0.1914	86.1069	0.3057	86.1243	0.4352	86.1054	0.3901	86.1176	0.4312	86.112	0.1551	86.1474	-0.2667	86.1401	0.6748	86.1252	0.8264	86.1712	0.9373	86.1499	0.8668	86.0633	0.8657	86.1044	0.3987	86.1049	-0.0579	86.039	-0.704	86.1316	3.3104	86.1315	0.1242	86.1492	0
86.1624	0	86.1443	0	86.1891	-0.0346	86.235	-0.044	86.231	0.2406	86.2617	0.1069	86.2172	0.1765	86.2069	0.3013	86.2243	0.4329	86.2054	0.3933	86.2176	0.4359	86.212	0.1513	86.2474	-0.2665	86.2401	0.6748	86.2252	0.8264	86.2712	0.9373	86.2499	0.8668	86.1633	0.8657	86.2044	0.3987	86.2049	-0.0579	86.139	-0.7103	86.2316	3.3215	86.2315	0.1264	86.2492	0
86.2624	0	86.2443	0	86.2891	-0.0325	86.335	-0.0399	86.331	0.2445	86.3617	0.1119	86.3172	0.1798	86.3069	0.3042	86.3243	0.4365	86.3054	0.3961	86.3176	0.4314	86.312	0.1544	86.3474	-0.2619	86.3401	0.6748	86.3252	0.8264	86.3712	0.9373	86.3499	0.8668	86.2633	0.8657	86.3044	0.3987	86.3049	-0.0486	86.239	-0.7103	86.3316	3.3234	86.3315	0.121	86.3492	0
86.3624	0	86.3443	0	86.3891	-0.0268	86.435	-0.033	86.431	0.2513	86.4617	0.1134	86.4172	0.1863	86.4069	0.3104	86.4243	0.4432	86.4054	0.4023	86.4176	0.4379	86.412	0.1607	86.4474	-0.255	86.4401	0.6837	86.4252	0.8264	86.4712	0.9373	86.4499	0.8668	86.3633	0.8657	86.4044	0.387	86.4049	-0.0579	86.339	-0.7008	86.4316	3.3312	86.4315	0.132	86.4492	0
86.4624	0	86.4443	0	86.4891	-0.0228	86.535	-0.0323	86.531	0.2523	86.5617	0.1143	86.5172	0.1882	86.5069	0.3131	86.5243	0.4446	86.5054	0.4062	86.5176	0.4398	86.512	0.1736	86.5474	-0.255	86.5401	0.6865	86.5252	0.8264	86.5712	0.9369	86.5499	0.8737	86.4633	0.8657	86.5044	0.387	86.5049	-0.0579	86.439	-0.6986	86.5316	3.3411	86.5315	0.1342	86.5492	0
86.5624	0	86.5443	0	86.5891	-0.0228	86.635	-0.0323	86.631	0.2523	86.6617	0.1178	86.6172	0.1882	86.6069	0.3209	86.6243	0.4446	86.6054	0.409	86.6176	0.4398	86.612	0.1747	86.6474	-0.255	86.6401	0.6732	86.6252	0.825	86.6712	0.9342	86.6499	0.8767	86.5633	0.8655	86.6044	0.3861	86.6049	-0.0589	86.539	-0.6986	86.6316	3.348	86.6315	0.1345	86.6492	0
86.6624	0	86.6443	0	86.6891	-0.0228	86.735	-0.0323	86.731	0.2523	86.7617	0.1178	86.7172	0.1981	86.7069	0.3209	86.7243	0.4446	86.7054	0.409	86.7176	0.4398	86.712	0.1747	86.7474	-0.2667	86.7401	0.6676	86.7252	0.82	86.7712	0.9295	86.7499	0.8707	86.6633	0.8631	86.7044	0.3936	86.7049	-0.0569	86.639	-0.7055	86.7316	3.344	86.7315	0.1313	86.7492	0
86.7624	0	86.7443	0	86.7891	-0.0228	86.835	-0.0323	86.831	0.2523	86.8617	0.1178	86.8172	0.1999	86.8069	0.3209	86.8243	0.4446	86.8054	0.409	86.8176	0.4476	86.812	0.1747	86.8474	-0.2667	86.8401	0.667	86.8252	0.8186	86.8712	0.9178	86.8499	0.8707	86.7633	0.8579	86.8044	0.3909	86.8049	-0.0579	86.739	-0.7002	86.8316	3.3528	86.8315	0.1367	86.8492	0
86.8624	0	86.8443	0	86.8891	-0.0228	86.935	-0.0323	86.931	0.2523	86.9617	0.1183	86.9172	0.1999	86.9069	0.3209	86.9243	0.4446	86.9054	0.409	86.9176	0.4476	86.912	0.1747	86.9474	-0.2666	86.9401	0.667	86.9252	0.8264	86.9712	0.9178	86.9499	0.8707	86.8633	0.8579	86.9044	0.3909	86.9049	-0.0579	86.839	-0.6986	86.9316	3.3612	86.9315	0.1381	86.9492	0
86.9624	0	86.9443	0	86.9891	-0.0215	87.035	-0.0296	87.031	0.2549	87.0617	0.1216	87.0172	0.2021	87.0069	0.3228	87.0243	0.447	87.0054	0.4168	87.0176	0.4498	87.012	0.1768	87.0474	-0.2581	87.0401	0.667	87.0252	0.8264	87.0712	0.9178	87.0499	0.8707	86.9633	0.863	87.0044	0.3909	87.0049	-0.0486	86.939	-0.6986	87.0316	3.3624	87.0315	0.1477	87.0492	0
87.0624	0	87.0443	0	87.0891	-0.0177	87.135	-0.0292	87.131	0.2595	87.1617	0.1256	87.1172	0.2064	87.1069	0.3269	87.1243	0.4515	87.1054	0.4227	87.1176	0.4542	87.112	0.181	87.1474	-0.2511	87.1401	0.667	87.1252	0.8264	87.1712	0.9178	87.1499	0.8707	87.0633	0.8657	87.1044	0.4001	87.1049	-0.0462	87.039	-0.6986	87.1316	3.3723	87.1315	0.1381	87.1492	0
87.1624	0	87.1443	0	87.1891	-0.015	87.235	-0.0323	87.231	0.2601	87.2617	0.1212	87.2172	0.2077	87.2069	0.3287	87.2243	0.4641	87.2054	0.4246	87.2176	0.4554	87.212	0.1825	87.2474	-0.2511	87.2401	0.6592	87.2252	0.8264	87.2712	0.9172	87.2499	0.8707	87.1633	0.8657	87.2044	0.3909	87.2049	-0.0462	87.139	-0.6923	87.2316	3.3859	87.2315	0.1445	87.2492	0
87.2624	0	87.2443	0	87.2891	-0.015	87.335	-0.0323	87.331	0.2601	87.3617	0.1178	87.3172	0.2077	87.3069	0.3287	87.3243	0.4641	87.3054	0.4246	87.3176	0.4554	87.312	0.1825	87.3474	-0.2589	87.3401	0.6568	87.3252	0.8244	87.3712	0.9131	87.3499	0.868	87.2633	0.8654	87.3044	0.3895	87.3049	-0.0477	87.239	-0.6813	87.3316	3.3903	87.3315	0.1437	87.3492	0
87.3624	0	87.3443	0	87.3891	-0.015	87.435	-0.0323	87.431	0.2601	87.4617	0.1164	87.4172	0.2077	87.4069	0.3287	87.4243	0.4641	87.4054	0.4246	87.4176	0.4476	87.412	0.1825	87.4474	-0.2591	87.4401	0.6483	87.4252	0.8168	87.4712	0.906	87.4499	0.859	87.3633	0.8618	87.4044	0.3833	87.4049	-0.0656	87.339	-0.6814	87.4316	3.3934	87.4315	0.1454	87.4492	0
87.4624	0	87.4443	0	87.4891	-0.0185	87.535	-0.0394	87.531	0.2533	87.5617	0.11	87.5172	0.202	87.5069	0.3238	87.5243	0.4579	87.5054	0.4198	87.5176	0.4419	87.512	0.1773	87.5474	-0.2667	87.5401	0.6534	87.5252	0.8147	87.5712	0.906	87.5499	0.859	87.4633	0.854	87.5044	0.3909	87.5049	-0.0635	87.439	-0.6898	87.5316	3.3937	87.5315	0.1381	87.5492	0
87.5624	0	87.5443	0	87.5891	-0.0228	87.635	-0.0284	87.631	0.2523	87.6617	0.1178	87.6172	0.1999	87.6069	0.3209	87.6243	0.4662	87.6054	0.4168	87.6176	0.4398	87.612	0.1747	87.6474	-0.2667	87.6401	0.6553	87.6252	0.8147	87.6712	0.906	87.6499	0.859	87.5633	0.854	87.6044	0.3792	87.6049	-0.0618	87.539	-0.6891	87.6316	3.4003	87.6315	0.1445	87.6492	0
87.6624	0	87.6443	0	87.6891	-0.0228	87.735	-0.0284	87.731	0.2523	87.7617	0.1178	87.7172	0.1999	87.7069	0.3209	87.7243	0.468	87.7054	0.4168	87.7176	0.4398	87.712	0.1747	87.7474	-0.2667	87.7401	0.6553	87.7252	0.8147	87.7712	0.906	87.7499	0.859	87.6633	0.854	87.7044	0.3853	87.7049	-0.0618	87.639	-0.6868	87.7316	3.4114	87.7315	0.1555	87.7492	0
87.7624	0	87.7443	0	87.7891	-0.0228	87.835	-0.0284	87.831	0.2523	87.8617	0.1186	87.8172	0.1999	87.8069	0.3209	87.8243	0.468	87.8054	0.4168	87.8176	0.4398	87.812	0.1747	87.8474	-0.2665	87.8401	0.6553	87.8252	0.8147	87.8712	0.906	87.8499	0.859	87.7633	0.854	87.8044	0.387	87.8049	-0.0525	87.739	-0.6805	87.8316	3.4132	87.8315	0.1459	87.8492	0
87.8624	0	87.8443	0	87.8891	-0.0208	87.935	-0.0243	87.931	0.2562	87.9617	0.1236	87.9172	0.2032	87.9069	0.3138	87.9243	0.4717	87.9054	0.4195	87.9176	0.4509	87.912	0.1849	87.9474	-0.2619	87.9401	0.6553	87.9252	0.8147	87.9712	0.906	87.9499	0.859	87.8633	0.8616	87.9044	0.387	87.9049	-0.0501	87.839	-0.679	87.9316	3.4231	87.9315	0.1555	87.9492	0
87.9624	0	87.9443	0	87.9891	-0.0151	88.035	-0.0173	88.031	0.2631	88.0617	0.1295	88.0172	0.2097	88.0069	0.3299	88.0243	0.4783	88.0054	0.4257	88.0176	0.4574	88.012	0.1919	88.0474	-0.255	88.0401	0.6553	88.0252	0.8147	88.0712	0.9178	88.0499	0.859	87.9633	0.8657	88.0044	0.387	88.0049	-0.0501	87.939	-0.679	88.0316	3.4315	88.0315	0.1576	88.0492	0
88.0624	0	88.0443	0	88.0891	-0.0111	88.135	-0.0167	88.131	0.264	88.1617	0.1295	88.1172	0.2116	88.1069	0.3326	88.1243	0.4798	88.1054	0.4285	88.1176	0.4593	88.112	0.1943	88.1474	-0.255	88.1401	0.6553	88.1252	0.8147	88.1712	0.9178	88.1499	0.859	88.0633	0.8657	88.1044	0.387	88.1049	-0.0579	88.039	-0.6696	88.1316	3.4327	88.1315	0.164	88.1492	0
88.1624	0	88.1443	0	88.1891	-0.0111	88.235	-0.0284	88.231	0.264	88.2617	0.1295	88.2172	0.2116	88.2069	0.3326	88.2243	0.4798	88.2054	0.4285	88.2176	0.4593	88.212	0.1943	88.2474	-0.255	88.2401	0.6553	88.2252	0.8147	88.2712	0.9225	88.2499	0.859	88.1633	0.8657	88.2044	0.387	88.2049	-0.0517	88.139	-0.6673	88.2316	3.4504	88.2315	0.1576	88.2492	0
88.2624	0	88.2443	0	88.2891	-0.0111	88.335	-0.0167	88.331	0.2718	88.3617	0.1295	88.3172	0.2116	88.3069	0.3326	88.3243	0.4798	88.3054	0.4285	88.3176	0.4593	88.312	0.1943	88.3474	-0.255	88.3401	0.6553	88.3252	0.8147	88.3712	0.9256	88.3499	0.859	88.2633	0.8657	88.3044	0.3962	88.3049	-0.0501	88.239	-0.6673	88.3316	3.4523	88.3315	0.1672	88.3492	0
88.3624	0	88.3443	0	88.3891	-0.0111	88.435	-0.0284	88.431	0.2718	88.4617	0.1295	88.4172	0.2116	88.4069	0.3326	88.4243	0.4798	88.4054	0.4285	88.4176	0.4593	88.412	0.1943	88.4474	-0.255	88.4401	0.6553	88.4252	0.8264	88.4712	0.9256	88.4499	0.859	88.3633	0.8657	88.4044	0.3987	88.4049	-0.0501	88.339	-0.661	88.4316	3.4589	88.4315	0.1693	88.4492	0
88.4624	0	88.4443	0	88.4891	-0.0111	88.535	-0.0167	88.531	0.2718	88.5617	0.1295	88.5172	0.2116	88.5069	0.3326	88.5243	0.4798	88.5054	0.4375	88.5176	0.4593	88.512	0.1943	88.5474	-0.255	88.5401	0.6553	88.5252	0.8264	88.5712	0.9256	88.5499	0.8636	88.4633	0.8657	88.5044	0.3987	88.5049	-0.0408	88.439	-0.6712	88.5316	3.47	88.5315	0.1757	88.5492	0
88.5624	0	88.5443	0	88.5891	-0.0111	88.635	-0.0167	88.631	0.2682	88.6617	0.1295	88.6172	0.2116	88.6069	0.3326	88.6243	0.4798	88.6054	0.4402	88.6176	0.4593	88.612	0.1943	88.6474	-0.255	88.6401	0.6553	88.6252	0.8264	88.6712	0.9224	88.6499	0.8667	88.5633	0.8657	88.6044	0.4105	88.6049	-0.0384	88.539	-0.6712	88.6316	3.4718	88.6315	0.1654	88.6492	0
88.6624	0	88.6443	0	88.6891	-0.0111	88.735	-0.0167	88.731	0.264	88.7617	0.1295	88.7172	0.2116	88.7069	0.3326	88.7243	0.4798	88.7054	0.4402	88.7176	0.4648	88.712	0.2048	88.7474	-0.255	88.7401	0.6422	88.7252	0.8155	88.7712	0.9118	88.7499	0.8525	88.6633	0.8637	88.7044	0.4025	88.7049	-0.0464	88.639	-0.6618	88.7316	3.4783	88.7315	0.1632	88.7492	0
88.7624	0	88.7443	0	88.7891	-0.0195	88.835	-0.0167	88.831	0.264	88.8617	0.1295	88.8172	0.2116	88.8069	0.326	88.8243	0.4798	88.8054	0.4402	88.8176	0.4671	88.812	0.206	88.8474	-0.2667	88.8401	0.6433	88.8252	0.814	88.8712	0.9139	88.8499	0.8551	88.7633	0.8518	88.8044	0.3976	88.8049	-0.0513	88.739	-0.6724	88.8316	3.489	88.8315	0.1649	88.8492	0
88.8624	0	88.8443	0	88.8891	-0.0228	88.935	-0.0167	88.931	0.2562	88.9617	0.13	88.9172	0.2116	88.9069	0.3248	88.9243	0.4798	88.9054	0.4402	88.9176	0.4671	88.912	0.206	88.9474	-0.2666	88.9401	0.6436	88.9252	0.8147	88.9712	0.9113	88.9499	0.855	88.8633	0.8591	88.9044	0.3987	88.9049	-0.0408	88.839	-0.6652	88.9316	3.4913	88.9315	0.1718	88.9492	0
88.9624	0	88.9443	0	88.9891	-0.0215	89.035	-0.0139	89.031	0.2588	89.0617	0.1334	89.0172	0.2138	89.0069	0.3267	89.0243	0.4822	89.0054	0.4421	89.0176	0.4694	89.012	0.208	89.0474	-0.2635	89.0401	0.6329	89.0252	0.8057	89.0712	0.893	89.0499	0.8434	88.9633	0.8602	89.0044	0.3923	89.0049	-0.0449	88.939	-0.6634	89.0316	3.4916	89.0315	0.1732	89.0492	0
89.0624	0	89.0443	0	89.0891	-0.0177	89.135	-0.0093	89.131	0.2712	89.1617	0.149	89.1172	0.2182	89.1069	0.3308	89.1243	0.4866	89.1054	0.4462	89.1176	0.4737	89.112	0.2122	89.1474	-0.2471	89.1401	0.6425	89.1252	0.8118	89.1712	0.9021	89.1499	0.8551	89.0633	0.8518	89.1044	0.3879	89.1049	-0.0491	89.039	-0.6739	89.1316	3.5076	89.1315	0.1712	89.1492	0
89.1624	0	89.1443	0	89.1891	-0.015	89.235	-0.0089	89.231	0.2718	89.2617	0.149	89.2172	0.2195	89.2069	0.3326	89.2243	0.4993	89.2054	0.448	89.2176	0.4867	89.212	0.2021	89.2474	-0.2471	89.2401	0.6436	89.2252	0.8147	89.2712	0.9021	89.2499	0.8551	89.1633	0.8618	89.2044	0.3948	89.2049	-0.0423	89.139	-0.6551	89.2316	3.5109	89.2315	0.1796	89.2492	0
89.2624	0	89.2443	0	89.2891	-0.015	89.335	-0.0089	89.331	0.2718	89.3617	0.149	89.3172	0.2195	89.3069	0.3326	89.3243	0.4993	89.3054	0.448	89.3176	0.4867	89.312	0.2021	89.3474	-0.2589	89.3401	0.6436	89.3252	0.8147	89.3712	0.9021	89.3499	0.8551	89.2633	0.8618	89.3044	0.3948	89.3049	-0.0423	89.239	-0.6517	89.3316	3.5207	89.3315	0.181	89.3492	0
89.3624	0	89.3443	0	89.3891	-0.015	89.435	-0.0089	89.431	0.264	89.4617	0.149	89.4172	0.2195	89.4069	0.3326	89.4243	0.4993	89.4054	0.448	89.4176	0.4867	89.412	0.2021	89.4474	-0.2589	89.4401	0.6436	89.4252	0.8147	89.4712	0.9021	89.4499	0.8551	89.3633	0.8618	89.4044	0.3948	89.4049	-0.0423	89.339	-0.6634	89.4316	3.5292	89.4315	0.1828	89.4492	0
89.4624	0	89.4443	0	89.4891	-0.015	89.535	-0.0089	89.531	0.264	89.5617	0.149	89.5172	0.2195	89.5069	0.3326	89.5243	0.4993	89.5054	0.454	89.5176	0.4812	89.512	0.2021	89.5474	-0.2589	89.5401	0.6436	89.5252	0.8083	89.5712	0.9021	89.5499	0.8551	89.4633	0.8694	89.5044	0.3948	89.5049	-0.033	89.439	-0.6571	89.5316	3.5382	89.5315	0.1945	89.5492	0
89.5624	0	89.5443	0	89.5891	-0.015	89.635	-0.0089	89.631	0.2718	89.6617	0.149	89.6172	0.2195	89.6069	0.3326	89.6243	0.4993	89.6054	0.4558	89.6176	0.4843	89.612	0.2021	89.6474	-0.2589	89.6401	0.6436	89.6252	0.8068	89.6712	0.9021	89.6499	0.8551	89.5633	0.8735	89.6044	0.404	89.6049	-0.0306	89.539	-0.6461	89.6316	3.5481	89.6315	0.1967	89.6492	0
89.6624	0	89.6443	0	89.6891	-0.015	89.735	-0.0089	89.731	0.264	89.7617	0.149	89.7172	0.2195	89.7069	0.3326	89.7243	0.4993	89.7054	0.4558	89.7176	0.4867	89.712	0.2138	89.7474	-0.2589	89.7401	0.6436	89.7252	0.8068	89.7712	0.9021	89.7499	0.8551	89.6633	0.8735	89.7044	0.4066	89.7049	-0.0306	89.639	-0.6439	89.7316	3.5499	89.7315	0.2031	89.7492	0
89.7624	0	89.7443	0	89.7891	-0.015	89.835	-0.0089	89.831	0.264	89.8617	0.1425	89.8172	0.2195	89.8069	0.3326	89.8243	0.4993	89.8054	0.4558	89.8176	0.4867	89.812	0.2021	89.8474	-0.2589	89.8401	0.6436	89.8252	0.8068	89.8712	0.9021	89.8499	0.8551	89.7633	0.8735	89.8044	0.4066	89.8049	-0.0322	89.739	-0.6439	89.8316	3.5565	89.8315	0.2045	89.8492	0
89.8624	0	89.8443	0	89.8891	-0.015	89.935	-0.0089	89.931	0.264	89.9617	0.1373	89.9172	0.2195	89.9069	0.3326	89.9243	0.4993	89.9054	0.4498	89.9176	0.4867	89.912	0.2209	89.9474	-0.2589	89.9401	0.6525	89.9252	0.8068	89.9712	0.9021	89.9499	0.8551	89.8633	0.8735	89.9044	0.4066	89.9049	-0.0306	89.839	-0.6344	89.9316	3.5676	89.9315	0.2024	89.9492	0
89.9624	0	89.9443	0	89.9891	-0.015	90.035	-0.0089	90.031	0.264	90.0617	0.1373	90.0172	0.2195	90.0069	0.3227	90.0243	0.4993	90.0054	0.448	90.0176	0.4867	90.012	0.2099	90.0474	-0.2589	90.0401	0.6553	90.0252	0.8068	90.0712	0.9021	90.0499	0.8551	89.9633	0.8735	90.0044	0.4066	90.0049	-0.0306	89.939	-0.6322	90.0316	3.5695	90.0315	0.2109	90.0492	0
90.0624	0	90.0443	0	90.0891	-0.015	90.135	-0.0089	90.131	0.2585	90.1617	0.1373	90.1172	0.2195	90.1069	0.3209	90.1243	0.4993	90.1054	0.454	90.1176	0.4867	90.112	0.2099	90.1474	-0.2589	90.1401	0.6553	90.1252	0.8068	90.1712	0.9139	90.1499	0.8551	90.0633	0.8735	90.1044	0.4066	90.1049	-0.0306	90.039	-0.6337	90.1316	3.5878	90.1315	0.2123	90.1492	0
90.1624	0	90.1443	0	90.1891	-0.015	90.235	-0.0089	90.231	0.2523	90.2617	0.1381	90.2172	0.2195	90.2069	0.3209	90.2243	0.5071	90.2054	0.4558	90.2176	0.4867	90.212	0.2099	90.2474	-0.2587	90.2401	0.6553	90.2252	0.8132	90.2712	0.9139	90.2499	0.8551	90.1633	0.8735	90.2044	0.4127	90.2049	-0.0306	90.139	-0.6322	90.2316	3.5989	90.2315	0.2141	90.2492	0
90.2624	0	90.2443	0	90.2891	-0.013	90.335	-0.0047	90.331	0.2562	90.3617	0.1431	90.3172	0.2228	90.3069	0.3237	90.3243	0.5107	90.3054	0.4586	90.3176	0.4845	90.312	0.213	90.3474	-0.2541	90.3401	0.6436	90.3252	0.8083	90.3712	0.9139	90.3499	0.8551	90.2633	0.8735	90.3044	0.4144	90.3049	-0.0213	90.239	-0.6322	90.3316	3.6007	90.3315	0.2226	90.3492	0
90.3624	0	90.3443	0	90.3891	-0.0073	90.435	0.0022	90.431	0.2631	90.4617	0.149	90.4172	0.2292	90.4069	0.3299	90.4243	0.5174	90.4054	0.4648	90.4176	0.4887	90.412	0.2299	90.4474	-0.2471	90.4401	0.6436	90.4252	0.8068	90.4712	0.9139	90.4499	0.8551	90.3633	0.8735	90.4044	0.4144	90.4049	-0.0189	90.339	-0.6227	90.4316	3.6106	90.4315	0.224	90.4492	0
90.4624	0	90.4443	0	90.4891	-0.0033	90.535	0.0029	90.531	0.264	90.5617	0.149	90.5172	0.2312	90.5069	0.3326	90.5243	0.5188	90.5054	0.4675	90.5176	0.4906	90.512	0.2333	90.5474	-0.2471	90.5401	0.6436	90.5252	0.8068	90.5712	0.9135	90.5499	0.8551	90.4633	0.8735	90.5044	0.4144	90.5049	-0.0189	90.439	-0.6204	90.5316	3.6124	90.5315	0.2336	90.5492	0
90.5624	0	90.5443	0	90.5891	-0.0033	90.635	0.0029	90.631	0.264	90.6617	0.149	90.6172	0.2312	90.6069	0.3326	90.6243	0.5188	90.6054	0.4675	90.6176	0.4906	90.612	0.2333	90.6474	-0.2471	90.6401	0.6479	90.6252	0.8055	90.6712	0.9112	90.6499	0.8533	90.5633	0.8809	90.6044	0.4134	90.6049	-0.0199	90.539	-0.6141	90.6316	3.6176	90.6315	0.2226	90.6492	0
90.6624	0	90.6443	0	90.6891	-0.0033	90.735	-0.0036	90.731	0.264	90.7617	0.149	90.7172	0.2312	90.7069	0.3326	90.7243	0.5188	90.7054	0.4675	90.7176	0.4906	90.712	0.2333	90.7474	-0.255	90.7401	0.6457	90.7252	0.8082	90.7712	0.9091	90.7499	0.8491	90.6633	0.8829	90.7044	0.4102	90.7049	-0.0168	90.639	-0.6259	90.7316	3.6149	90.7315	0.2251	90.7492	0
90.7624	0	90.7443	0	90.7891	-0.0033	90.835	-0.0089	90.831	0.2718	90.8617	0.1447	90.8172	0.2312	90.8069	0.3326	90.8243	0.5188	90.8054	0.4675	90.8176	0.4906	90.812	0.2333	90.8474	-0.255	90.8401	0.6508	90.8252	0.8068	90.8712	0.9139	90.8499	0.8551	90.7633	0.8801	90.8044	0.4209	90.8049	-0.0138	90.739	-0.63	90.8316	3.6408	90.8315	0.2403	90.8492	0
90.8624	0	90.8443	0	90.8891	-0.0033	90.935	-0.0089	90.931	0.2718	90.9617	0.1392	90.9172	0.2312	90.9069	0.3326	90.9243	0.5188	90.9054	0.4675	90.9176	0.4906	90.912	0.2333	90.9474	-0.2553	90.9401	0.6514	90.9252	0.8068	90.9712	0.9139	90.9499	0.8551	90.8633	0.8853	90.9044	0.4261	90.9049	-0.0018	90.839	-0.6155	90.9316	3.6503	90.9315	0.2435	90.9492	0
90.9624	0	90.9443	0	90.9891	-0.0085	91.035	-0.0195	91.031	0.2617	91.0617	0.1295	91.0172	0.2226	91.0069	0.3253	91.0243	0.5017	91.0054	0.4604	91.0176	0.482	91.012	0.2254	91.0474	-0.2667	91.0401	0.6514	91.0252	0.8068	91.0712	0.9139	91.0499	0.8551	90.9633	0.8853	91.0044	0.4261	91.0049	-0.0111	90.939	-0.6126	91.0316	3.6614	91.0315	0.2453	91.0492	0
91.0624	0	91.0443	0	91.0891	-0.015	91.135	-0.0206	91.131	0.2523	91.1617	0.1295	91.1172	0.2116	91.1069	0.3209	91.1243	0.4993	91.1054	0.4558	91.1176	0.4789	91.112	0.2216	91.1474	-0.2667	91.1401	0.6514	91.1252	0.8068	91.1712	0.9139	91.1499	0.8551	91.0633	0.8853	91.1044	0.4261	91.1049	-0.0111	91.039	-0.6126	91.1316	3.6632	91.1315	0.2538	91.1492	0
91.1624	0	91.1443	0	91.1891	-0.015	91.235	-0.0206	91.231	0.2523	91.2617	0.1373	91.2172	0.2116	91.2069	0.3209	91.2243	0.4993	91.2054	0.4558	91.2176	0.4789	91.212	0.2216	91.2474	-0.2667	91.2401	0.6514	91.2252	0.8068	91.2712	0.9139	91.2499	0.8551	91.1633	0.8853	91.2044	0.4261	91.2049	-0.0111	91.139	-0.6063	91.2316	3.6698	91.2315	0.2553	91.2492	0
91.2624	0	91.2443	0	91.2891	-0.0267	91.335	-0.0206	91.331	0.2523	91.3617	0.1373	91.3172	0.2116	91.3069	0.3209	91.3243	0.4993	91.3054	0.4558	91.3176	0.4789	91.312	0.2216	91.3474	-0.2667	91.3401	0.6514	91.3252	0.8068	91.3712	0.9139	91.3499	0.8551	91.2633	0.8903	91.3044	0.4261	91.3049	-0.0111	91.239	-0.6048	91.3316	3.6809	91.3315	0.2531	91.3492	0
91.3624	0	91.3443	0	91.3891	-0.0267	91.435	-0.0206	91.431	0.2523	91.4617	0.1373	91.4172	0.2116	91.4069	0.3209	91.4243	0.5071	91.4054	0.4558	91.4176	0.4789	91.412	0.2216	91.4474	-0.2667	91.4401	0.6514	91.4252	0.8068	91.4712	0.9139	91.4499	0.8551	91.3633	0.8931	91.4044	0.4261	91.4049	-0.0049	91.339	-0.6032	91.4316	3.6827	91.4315	0.2553	91.4492	0
91.4624	0	91.4443	0	91.4891	-0.0267	91.535	-0.0206	91.531	0.2468	91.5617	0.1373	91.5172	0.2116	91.5069	0.3143	91.5243	0.5071	91.5054	0.4558	91.5176	0.4789	91.512	0.2216	91.5474	-0.2667	91.5401	0.6514	91.5252	0.8068	91.5712	0.9139	91.5499	0.8551	91.4633	0.8931	91.5044	0.4261	91.5049	-0.0033	91.439	-0.6009	91.5316	3.6971	91.5315	0.2617	91.5492	0
91.5624	0	91.5443	0	91.5891	-0.0267	91.635	-0.0206	91.631	0.2406	91.6617	0.1308	91.6172	0.2116	91.6069	0.3131	91.6243	0.5071	91.6054	0.4558	91.6176	0.4789	91.612	0.2216	91.6474	-0.2667	91.6401	0.6514	91.6252	0.8068	91.6712	0.9135	91.6499	0.8551	91.5633	0.8931	91.6044	0.4261	91.6049	0.0061	91.539	-0.6009	91.6316	3.6984	91.6315	0.2649	91.6492	0
91.6624	0	91.6443	0	91.6891	-0.0267	91.735	-0.0206	91.731	0.2406	91.7617	0.1256	91.7172	0.2116	91.7069	0.3131	91.7243	0.5071	91.7054	0.4558	91.7176	0.4789	91.712	0.2322	91.7474	-0.2667	91.7401	0.642	91.7252	0.8055	91.7712	0.9108	91.7499	0.8533	91.6633	0.8811	91.7044	0.4251	91.7049	0.0075	91.639	-0.5946	91.7316	3.7068	91.7315	0.2655	91.7492	0
91.7624	0	91.7443	0	91.7891	-0.0267	91.835	-0.0206	91.831	0.2406	91.8617	0.1256	91.8172	0.2116	91.8069	0.3131	91.8243	0.5071	91.8054	0.4558	91.8176	0.4789	91.812	0.2333	91.8474	-0.2586	91.8401	0.6363	91.8252	0.8005	91.8712	0.906	91.8499	0.8473	91.7633	0.8788	91.8044	0.4302	91.8049	0.0033	91.739	-0.5947	91.8316	3.7132	91.8315	0.2666	91.8492	0
91.8624	0	91.8443	0	91.8891	-0.0323	91.935	-0.0206	91.931	0.2406	91.9617	0.1256	91.9172	0.2116	91.9069	0.3131	91.9243	0.5071	91.9054	0.4636	91.9176	0.4789	91.912	0.2333	91.9474	-0.263	91.9401	0.6358	91.9252	0.799	91.9712	0.906	91.9499	0.8473	91.8633	0.8735	91.9044	0.43	91.9049	0.0007	91.839	-0.6025	91.9316	3.7206	91.9315	0.2649	91.9492	0
91.9624	0	91.9443	0	91.9891	-0.0346	92.035	-0.0206	92.031	0.2406	92.0617	0.1256	92.0172	0.2116	92.0069	0.3131	92.0243	0.5071	92.0054	0.4636	92.0176	0.4789	92.012	0.2333	92.0474	-0.2667	92.0401	0.6446	92.0252	0.799	92.0712	0.906	92.0499	0.8542	91.9633	0.8735	92.0044	0.43	92.0049	-0.0072	91.939	-0.6009	92.0316	3.7218	92.0315	0.267	92.0492	0
92.0624	0	92.0443	0	92.0891	-0.0346	92.135	-0.0206	92.131	0.2484	92.1617	0.1256	92.1172	0.2116	92.1069	0.3131	92.1243	0.5071	92.1054	0.4636	92.1176	0.4789	92.112	0.2333	92.1474	-0.2667	92.1401	0.6475	92.1252	0.8054	92.1712	0.906	92.1499	0.859	92.0633	0.8735	92.1044	0.43	92.1049	0.0021	92.039	-0.6009	92.1316	3.7317	92.1315	0.2766	92.1492	0
92.1624	0	92.1443	0	92.1891	-0.0346	92.235	-0.0206	92.231	0.2484	92.2617	0.1256	92.2172	0.2116	92.2069	0.3131	92.2243	0.5071	92.2054	0.4636	92.2176	0.4789	92.212	0.2333	92.2474	-0.2667	92.2401	0.6475	92.2252	0.8068	92.2712	0.906	92.2499	0.859	92.1633	0.8735	92.2044	0.43	92.2049	0.0046	92.139	-0.6009	92.2316	3.7335	92.2315	0.2851	92.2492	0
92.2624	0	92.2443	0	92.2891	-0.0346	92.335	-0.0206	92.331	0.2484	92.3617	0.1256	92.3172	0.2116	92.3069	0.3031	92.3243	0.5071	92.3054	0.4636	92.3176	0.4789	92.312	0.2333	92.3474	-0.2667	92.3401	0.6475	92.3252	0.8068	92.3712	0.906	92.3499	0.859	92.2633	0.8735	92.3044	0.43	92.3049	0.0108	92.239	-0.5914	92.3316	3.7401	92.3315	0.2748	92.3492	0
92.3624	0	92.3443	0	92.3891	-0.0346	92.435	-0.0206	92.431	0.2484	92.4617	0.1248	92.4172	0.2116	92.4069	0.3013	92.4243	0.5071	92.4054	0.4636	92.4176	0.4789	92.412	0.2333	92.4474	-0.2668	92.4401	0.6475	92.4252	0.8068	92.4712	0.906	92.4499	0.859	92.3633	0.8735	92.4044	0.43	92.4049	0.0124	92.339	-0.5829	92.4316	3.7512	92.4315	0.2844	92.4492	0
92.4624	0	92.4443	0	92.4891	-0.0367	92.535	-0.0249	92.531	0.2443	92.5617	0.1216	92.5172	0.2082	92.5069	0.2983	92.5243	0.5033	92.5054	0.4607	92.5176	0.4754	92.512	0.2301	92.5474	-0.2713	92.5401	0.6475	92.5252	0.8068	92.5712	0.906	92.5499	0.859	92.4633	0.8812	92.5044	0.4361	92.5049	0.0124	92.439	-0.5814	92.5316	3.7648	92.5315	0.2929	92.5492	0
92.5624	0	92.5443	0	92.5891	-0.0372	92.635	-0.021	92.631	0.2478	92.6617	0.1256	92.6172	0.2103	92.6069	0.2995	92.6243	0.4963	92.6054	0.4618	92.6176	0.4776	92.612	0.2318	92.6474	-0.2667	92.6401	0.6475	92.6252	0.8068	92.6712	0.906	92.6499	0.859	92.5633	0.8853	92.6044	0.4378	92.6049	0.0007	92.539	-0.5814	92.6316	3.7714	92.6315	0.2961	92.6492	0
92.6624	0	92.6443	0	92.6891	-0.0346	92.735	-0.0206	92.731	0.2447	92.7617	0.1256	92.7172	0.2116	92.7069	0.3013	92.7243	0.4954	92.7054	0.4636	92.7176	0.4789	92.712	0.2333	92.7474	-0.2667	92.7401	0.6475	92.7252	0.8068	92.7712	0.9132	92.7499	0.859	92.6633	0.8853	92.7044	0.4378	92.7049	0.01	92.639	-0.5797	92.7316	3.7825	92.7315	0.2982	92.7492	0
92.7624	0	92.7443	0	92.7891	-0.0346	92.835	-0.0206	92.831	0.2406	92.8617	0.1373	92.8172	0.2116	92.8069	0.3013	92.8243	0.4954	92.8054	0.4636	92.8176	0.4789	92.812	0.2333	92.8474	-0.2667	92.8401	0.6475	92.8252	0.8068	92.8712	0.9178	92.8499	0.859	92.7633	0.8853	92.8044	0.4378	92.8049	0.0124	92.739	-0.5775	92.8316	3.7843	92.8315	0.3046	92.8492	0
92.8624	0	92.8443	0	92.8891	-0.0346	92.935	-0.0206	92.931	0.2406	92.9617	0.1373	92.9172	0.2116	92.9069	0.3131	92.9243	0.4954	92.9054	0.4636	92.9176	0.4789	92.912	0.2333	92.9474	-0.2784	92.9401	0.6475	92.9252	0.8068	92.9712	0.9106	92.9499	0.859	92.8633	0.8853	92.9044	0.4378	92.9049	0.0124	92.839	-0.5775	92.9316	3.7942	92.9315	0.3156	92.9492	0
92.9624	0	92.9443	0	92.9891	-0.0346	93.035	-0.0206	93.031	0.2406	93.0617	0.1373	93.0172	0.2116	93.0069	0.3131	93.0243	0.4954	93.0054	0.4636	93.0176	0.4789	93.012	0.2333	93.0474	-0.2784	93.0401	0.6475	93.0252	0.8068	93.0712	0.906	93.0499	0.859	92.9633	0.8903	93.0044	0.4378	93.0049	0.0124	92.939	-0.5712	93.0316	3.8026	93.0315	0.306	93.0492	0
93.0624	0	93.0443	0	93.0891	-0.0346	93.135	-0.0206	93.131	0.2406	93.1617	0.1373	93.1172	0.2116	93.1069	0.3131	93.1243	0.4954	93.1054	0.4636	93.1176	0.4789	93.112	0.2333	93.1474	-0.2784	93.1401	0.6475	93.1252	0.8068	93.1712	0.906	93.1499	0.859	93.0633	0.8931	93.1044	0.4378	93.1049	0.0124	93.039	-0.5697	93.1316	3.8116	93.1315	0.3124	93.1492	0
93.1624	0	93.1443	0	93.1891	-0.0346	93.235	-0.0323	93.231	0.2406	93.2617	0.1256	93.2172	0.2116	93.2069	0.3131	93.2243	0.4954	93.2054	0.4636	93.2176	0.4789	93.212	0.2333	93.2474	-0.2784	93.2401	0.6358	93.2252	0.8068	93.2712	0.9132	93.2499	0.859	93.1633	0.8931	93.2044	0.4378	93.2049	0.0186	93.139	-0.5602	93.2316	3.8215	93.2315	0.3234	93.2492	0
93.2624	0	93.2443	0	93.2891	-0.0346	93.335	-0.0323	93.331	0.2443	93.3617	0.1256	93.3172	0.1999	93.3069	0.3013	93.3243	0.4954	93.3054	0.4636	93.3176	0.4789	93.312	0.2216	93.3474	-0.2784	93.3401	0.6417	93.3252	0.8068	93.3712	0.9195	93.3499	0.859	93.2633	0.8853	93.3044	0.4378	93.3049	0.0202	93.239	-0.5697	93.3316	3.8221	93.3315	0.3274	93.3492	0
93.3624	0	93.3443	0	93.3891	-0.0346	93.435	-0.0323	93.431	0.2447	93.4617	0.1373	93.4172	0.1999	93.4069	0.3013	93.4243	0.5052	93.4054	0.4636	93.4176	0.4789	93.412	0.2216	93.4474	-0.2784	93.4401	0.6507	93.4252	0.8128	93.4712	0.9256	93.4499	0.8668	93.3633	0.8864	93.4044	0.4421	93.4049	0.0245	93.339	-0.5697	93.4316	3.8298	93.4315	0.3423	93.4492	0
93.4624	0	93.4443	0	93.4891	-0.0346	93.535	-0.0323	93.531	0.2406	93.5617	0.1256	93.5172	0.1999	93.5069	0.3013	93.5243	0.5071	93.5054	0.4636	93.5176	0.4789	93.512	0.2216	93.5474	-0.2784	93.5401	0.6514	93.5252	0.8147	93.5712	0.925	93.5499	0.8668	93.4633	0.8931	93.5044	0.4456	93.5049	0.0202	93.439	-0.5563	93.5316	3.8411	93.5315	0.3451	93.5492	0
93.5624	0	93.5443	0	93.5891	-0.0346	93.635	-0.0323	93.631	0.2406	93.6617	0.1373	93.6172	0.1999	93.6069	0.3013	93.6243	0.5071	93.6054	0.4636	93.6176	0.4789	93.612	0.2287	93.6474	-0.2703	93.6401	0.649	93.6252	0.8127	93.6712	0.921	93.6499	0.8641	93.5633	0.9003	93.6044	0.4442	93.6049	0.028	93.539	-0.554	93.6316	3.8407	93.6315	0.3525	93.6492	0
93.6624	0	93.6443	0	93.6891	-0.0346	93.735	-0.0258	93.731	0.2406	93.7617	0.1373	93.7172	0.1999	93.7069	0.2947	93.7243	0.4973	93.7054	0.4636	93.7176	0.4789	93.712	0.2294	93.7474	-0.2745	93.7401	0.6405	93.7252	0.8051	93.7712	0.9021	93.7499	0.8551	93.6633	0.9009	93.7044	0.4472	93.7049	0.0242	93.639	-0.5469	93.7316	3.8394	93.7315	0.3531	93.7492	0
93.7624	0	93.7443	0	93.7891	-0.0346	93.835	-0.0153	93.831	0.2406	93.8617	0.1373	93.8172	0.1999	93.8069	0.2935	93.8243	0.4954	93.8054	0.4636	93.8176	0.4789	93.812	0.2294	93.8474	-0.2745	93.8401	0.6397	93.8252	0.8029	93.8712	0.9139	93.8499	0.8597	93.7633	0.8931	93.8044	0.4456	93.8049	0.0202	93.739	-0.5531	93.8316	3.8489	93.8315	0.3412	93.8492	0
93.8624	0	93.8443	0	93.8891	-0.0346	93.935	-0.0141	93.931	0.2406	93.9617	0.1373	93.9172	0.1999	93.9069	0.2935	93.9243	0.5052	93.9054	0.4636	93.9176	0.4789	93.912	0.2216	93.9474	-0.2745	93.9401	0.6397	93.9252	0.8029	93.9712	0.9139	93.9499	0.8629	93.8633	0.8931	93.9044	0.4573	93.9049	0.0202	93.839	-0.5446	93.9316	3.8507	93.9315	0.3508	93.9492	0
93.9624	0	93.9443	0	93.9891	-0.0346	94.035	-0.0089	94.031	0.2406	94.0617	0.1381	94.0172	0.1999	94.0069	0.2935	94.0243	0.5071	94.0054	0.4636	94.0176	0.4789	94.012	0.2216	94.0474	-0.2744	94.0401	0.6397	94.0252	0.8029	94.0712	0.9021	94.0499	0.8629	93.9633	0.8931	94.0044	0.4573	94.0049	0.0202	93.939	-0.5423	94.0316	3.8651	94.0315	0.3529	94.0492	0
94.0624	0	94.0443	0	94.0891	-0.0325	94.135	-0.0047	94.131	0.2445	94.1617	0.1431	94.1172	0.2032	94.1069	0.2964	94.1243	0.5107	94.1054	0.4664	94.1176	0.4822	94.112	0.2325	94.1474	-0.2697	94.1401	0.6397	94.1252	0.8029	94.1712	0.9021	94.1499	0.8629	94.0633	0.8931	94.1044	0.4573	94.1049	0.0264	94.039	-0.536	94.1316	3.8762	94.1315	0.3593	94.1492	0
94.1624	0	94.1443	0	94.1891	-0.0268	94.235	0.0022	94.231	0.2513	94.2617	0.149	94.2172	0.2019	94.2069	0.3025	94.2243	0.5174	94.2054	0.4726	94.2176	0.4887	94.212	0.231	94.2474	-0.2628	94.2401	0.6397	94.2252	0.8029	94.2712	0.9004	94.2499	0.8628	94.1633	0.8931	94.2044	0.4573	94.2049	0.0163	94.139	-0.5345	94.2316	3.8781	94.2315	0.3625	94.2492	0
94.2624	0	94.2443	0	94.2891	-0.0228	94.335	0.0029	94.331	0.2523	94.3617	0.149	94.3172	0.2038	94.3069	0.3052	94.3243	0.5188	94.3054	0.4754	94.3176	0.4906	94.312	0.2333	94.3474	-0.2628	94.3401	0.6326	94.3252	0.797	94.3712	0.8943	94.3499	0.8551	94.2633	0.892	94.3044	0.453	94.3049	0.0212	94.239	-0.5345	94.3316	3.8815	94.3315	0.3646	94.3492	0
94.3624	0	94.3443	0	94.3891	-0.0228	94.435	0.0029	94.431	0.2523	94.4617	0.149	94.4172	0.2038	94.4069	0.3052	94.4243	0.5188	94.4054	0.4754	94.4176	0.4906	94.412	0.2411	94.4474	-0.2628	94.4401	0.6319	94.4252	0.7951	94.4712	0.8943	94.4499	0.8551	94.3633	0.8853	94.4044	0.4495	94.4049	0.0202	94.339	-0.532	94.4316	3.8885	94.4315	0.3625	94.4492	0
94.4624	0	94.4443	0	94.4891	-0.0228	94.535	0.0029	94.531	0.2523	94.5617	0.149	94.5172	0.2038	94.5069	0.3052	94.5243	0.5188	94.5054	0.4754	94.5176	0.4906	94.512	0.2411	94.5474	-0.2628	94.5401	0.6407	94.5252	0.7951	94.5712	0.8943	94.5499	0.8551	94.4633	0.8853	94.5044	0.4557	94.5049	0.0202	94.439	-0.5423	94.5316	3.8898	94.5315	0.3646	94.5492	0
94.5624	0	94.5443	0	94.5891	-0.0228	94.635	0.0029	94.631	0.2523	94.6617	0.149	94.6172	0.2038	94.6069	0.3052	94.6243	0.5188	94.6054	0.4754	94.6176	0.4906	94.612	0.2411	94.6474	-0.2745	94.6401	0.6436	94.6252	0.7951	94.6712	0.8943	94.6499	0.8551	94.5633	0.8903	94.6044	0.4456	94.6049	0.0202	94.539	-0.536	94.6316	3.8996	94.6315	0.3742	94.6492	0
94.6624	0	94.6443	0	94.6891	-0.0228	94.735	0.0029	94.731	0.2523	94.7617	0.149	94.7172	0.2038	94.7069	0.3052	94.7243	0.5188	94.7054	0.4871	94.7176	0.4906	94.712	0.2411	94.7474	-0.2628	94.7401	0.6436	94.7252	0.7834	94.7712	0.8943	94.7499	0.8551	94.6633	0.8931	94.7044	0.4456	94.7049	0.0295	94.639	-0.5345	94.7316	3.9015	94.7315	0.3827	94.7492	0
94.7624	0	94.7443	0	94.7891	-0.0312	94.835	0.0029	94.831	0.2523	94.8617	0.149	94.8172	0.2038	94.8069	0.3052	94.8243	0.5188	94.8054	0.4871	94.8176	0.4906	94.812	0.2333	94.8474	-0.2745	94.8401	0.6358	94.8252	0.7834	94.8712	0.8943	94.8499	0.8629	94.7633	0.8931	94.8044	0.4456	94.8049	0.0319	94.739	-0.5345	94.8316	3.9198	94.8315	0.3842	94.8492	0
94.8624	0	94.8443	0	94.8891	-0.0346	94.935	0.0029	94.931	0.2523	94.9617	0.149	94.9172	0.2038	94.9069	0.3052	94.9243	0.5188	94.9054	0.4871	94.9176	0.4906	94.912	0.2333	94.9474	-0.2628	94.9401	0.6358	94.9252	0.7834	94.9712	0.8943	94.9499	0.862	94.8633	0.8931	94.9044	0.4548	94.9049	0.0202	94.839	-0.5328	94.9316	3.9309	94.9315	0.3859	94.9492	0
94.9624	0	94.9443	0	94.9891	-0.0346	95.035	0.0029	95.031	0.2523	95.0617	0.1447	95.0172	0.2038	95.0069	0.3052	95.0243	0.5188	95.0054	0.4871	95.0176	0.4906	95.012	0.2439	95.0474	-0.2628	95.0401	0.6358	95.0252	0.7834	95.0712	0.8943	95.0499	0.8668	94.9633	0.9007	95.0044	0.4573	95.0049	0.0264	94.939	-0.5306	95.0316	3.9327	95.0315	0.3881	95.0492	0
95.0624	0	95.0443	0	95.0891	-0.0346	95.135	0.0029	95.131	0.2523	95.1617	0.1412	95.1172	0.2038	95.1069	0.3052	95.1243	0.5188	95.1054	0.4871	95.1176	0.4906	95.112	0.245	95.1474	-0.2745	95.1401	0.6358	95.1252	0.7834	95.1712	0.8943	95.1499	0.8668	95.0633	0.9048	95.1044	0.4573	95.1049	0.028	95.039	-0.5243	95.1316	3.9393	95.1315	0.3945	95.1492	0
95.1624	0	95.1443	0	95.1891	-0.0346	95.235	0.0029	95.231	0.2523	95.2617	0.1412	95.2172	0.2038	95.2069	0.3052	95.2243	0.5188	95.2054	0.4871	95.2176	0.4906	95.212	0.245	95.2474	-0.2628	95.2401	0.6358	95.2252	0.7834	95.2712	0.8943	95.2499	0.8668	95.1633	0.9048	95.2044	0.4573	95.2049	0.028	95.139	-0.5228	95.2316	3.9406	95.2315	0.3938	95.2492	0
95.2624	0	95.2443	0	95.2891	-0.0346	95.335	0.0029	95.331	0.2523	95.3617	0.1509	95.3172	0.2038	95.3069	0.3052	95.3243	0.509	95.3054	0.4871	95.3176	0.4906	95.312	0.245	95.3474	-0.2631	95.3401	0.6358	95.3252	0.7929	95.3712	0.8943	95.3499	0.8668	95.2633	0.9048	95.3044	0.4573	95.3049	0.028	95.239	-0.5133	95.3316	3.9504	95.3315	0.3959	95.3492	0
95.3624	0	95.3443	0	95.3891	-0.0398	95.435	-0.0078	95.431	0.2421	95.4617	0.1347	95.4172	0.1953	95.4069	0.2979	95.4243	0.4977	95.4054	0.4799	95.4176	0.482	95.412	0.2371	95.4474	-0.2745	95.4401	0.6358	95.4252	0.7951	95.4712	0.8943	95.4499	0.8668	95.3633	0.9048	95.4044	0.4573	95.4049	0.0373	95.339	-0.5111	95.4316	3.9589	95.4315	0.4023	95.4492	0
95.4624	0	95.4443	0	95.4891	-0.0463	95.535	-0.0089	95.531	0.2328	95.5617	0.1315	95.5172	0.1705	95.5069	0.2935	95.5243	0.5071	95.5054	0.4754	95.5176	0.4789	95.512	0.2333	95.5474	-0.2859	95.5401	0.6417	95.5252	0.7856	95.5712	0.8943	95.5499	0.8668	95.4633	0.9048	95.5044	0.4635	95.5049	0.0319	95.439	-0.5111	95.5316	3.9601	95.5315	0.4133	95.5492	0
95.5624	0	95.5443	0	95.5891	-0.041	95.635	0.0018	95.631	0.2429	95.6617	0.1412	95.6172	0.1871	95.6069	0.3008	95.6243	0.5165	95.6054	0.4825	95.6176	0.4875	95.612	0.2413	95.6474	-0.2628	95.6401	0.6436	95.6252	0.7834	95.6712	0.8943	95.6499	0.8668	95.5633	0.9048	95.6044	0.4651	95.6049	0.0381	95.539	-0.5048	95.6316	3.97	95.6315	0.4037	95.6492	0
95.6624	0	95.6443	0	95.6891	-0.0346	95.735	0.0029	95.731	0.2445	95.7617	0.1412	95.7172	0.1921	95.7069	0.3052	95.7243	0.5188	95.7054	0.4871	95.7176	0.4906	95.712	0.245	95.7474	-0.2628	95.7401	0.6436	95.7252	0.7929	95.7712	0.8943	95.7499	0.8668	95.6633	0.9048	95.7044	0.4651	95.7049	0.0397	95.639	-0.5055	95.7316	3.9718	95.7315	0.4055	95.7492	0
95.7624	0	95.7443	0	95.7891	-0.0401	95.835	-0.0036	95.831	0.2445	95.8617	0.1412	95.8172	0.1921	95.8069	0.2953	95.8243	0.5188	95.8054	0.4871	95.8176	0.5023	95.812	0.245	95.8474	-0.2628	95.8401	0.6436	95.8252	0.7951	95.8712	0.8943	95.8499	0.8668	95.7633	0.9048	95.8044	0.4651	95.8049	0.0397	95.739	-0.5033	95.8316	3.9817	95.8315	0.414	95.8492	0
95.8624	0	95.8443	0	95.8891	-0.0424	95.935	-0.0024	95.931	0.2445	95.9617	0.1412	95.9172	0.1822	95.9069	0.2935	95.9243	0.5188	95.9054	0.4871	95.9176	0.5023	95.912	0.245	95.9474	-0.2709	95.9401	0.6436	95.9252	0.7951	95.9712	0.8943	95.9499	0.8668	95.8633	0.9099	95.9044	0.4743	95.9049	0.0397	95.839	-0.5033	95.9316	3.9901	95.9315	0.425	95.9492	0
95.9624	0	95.9443	0	95.9891	-0.0424	96.035	-0.0036	96.031	0.2445	96.0617	0.1412	96.0172	0.1903	96.0069	0.2935	96.0243	0.5188	96.0054	0.4871	96.0176	0.4906	96.012	0.245	96.0474	-0.2745	96.0401	0.6436	96.0252	0.7951	96.0712	0.8943	96.0499	0.8668	95.9633	0.9126	96.0044	0.4691	96.0049	0.049	95.939	-0.4938	96.0316	3.9913	96.0315	0.4335	96.0492	0
96.0624	0	96.0443	0	96.0891	-0.0424	96.135	-0.0089	96.131	0.2328	96.1617	0.1412	96.1172	0.1822	96.1069	0.2935	96.1243	0.5188	96.1054	0.4811	96.1176	0.4906	96.112	0.245	96.1474	-0.2667	96.1401	0.6436	96.1252	0.7951	96.1712	0.8943	96.1499	0.8668	96.0633	0.9126	96.1044	0.4691	96.1049	0.0514	96.039	-0.4993	96.1316	4.0012	96.1315	0.4232	96.1492	0
96.1624	0	96.1443	0	96.1891	-0.0424	96.235	-0.0089	96.231	0.2328	96.2617	0.1412	96.2172	0.1804	96.2069	0.2935	96.2243	0.5188	96.2054	0.4793	96.2176	0.4906	96.212	0.245	96.2474	-0.2667	96.2401	0.6436	96.2252	0.7951	96.2712	0.8943	96.2499	0.8668	96.1633	0.9202	96.2044	0.4691	96.2049	0.0514	96.139	-0.493	96.2316	4.0096	96.2315	0.4328	96.2492	0
96.2624	0	96.2443	0	96.2891	-0.0424	96.335	-0.0024	96.331	0.2328	96.3617	0.1412	96.3172	0.1804	96.3069	0.2935	96.3243	0.5188	96.3054	0.4793	96.3176	0.5023	96.312	0.245	96.3474	-0.2667	96.3401	0.6436	96.3252	0.7951	96.3712	0.8943	96.3499	0.8668	96.2633	0.9243	96.3044	0.4691	96.3049	0.0514	96.239	-0.4915	96.3316	4.0109	96.3315	0.4413	96.3492	0
96.3624	0	96.3443	0	96.3891	-0.0507	96.435	-0.0036	96.431	0.2328	96.4617	0.1412	96.4172	0.1804	96.4069	0.2935	96.4243	0.5188	96.4054	0.4793	96.4176	0.5023	96.412	0.2521	96.4474	-0.2721	96.4401	0.6436	96.4252	0.7951	96.4712	0.8943	96.4499	0.8668	96.3633	0.9243	96.4044	0.4691	96.4049	0.0576	96.339	-0.4915	96.4316	4.0207	96.4315	0.4524	96.4492	0
96.4624	0	96.4443	0	96.4891	-0.0541	96.535	-0.0089	96.531	0.2328	96.5617	0.1361	96.5172	0.1804	96.5069	0.2935	96.5243	0.5188	96.5054	0.4871	96.5176	0.5023	96.512	0.2529	96.5474	-0.2746	96.5401	0.6436	96.5252	0.7951	96.5712	0.9021	96.5499	0.8668	96.4633	0.9243	96.5044	0.4691	96.5049	0.0592	96.439	-0.4821	96.5316	4.0292	96.5315	0.4531	96.5492	0
96.5624	0	96.5443	0	96.5891	-0.0561	96.635	-0.013	96.631	0.2406	96.6617	0.1256	96.6172	0.1693	96.6069	0.269	96.6243	0.5086	96.6054	0.4843	96.6176	0.499	96.612	0.2498	96.6474	-0.2679	96.6401	0.646	96.6252	0.7893	96.6712	0.9118	96.6499	0.8695	96.5633	0.9247	96.6044	0.4797	96.6049	0.0607	96.539	-0.4798	96.6316	4.0404	96.6315	0.4662	96.6492	0
96.6624	0	96.6443	0	96.6891	-0.0671	96.735	-0.0305	96.731	0.2063	96.7617	0.11	96.7172	0.1543	96.7069	0.2636	96.7243	0.4914	96.7054	0.471	96.7176	0.4839	96.712	0.2355	96.7474	-0.2862	96.7401	0.6592	96.7252	0.8008	96.7712	0.921	96.7499	0.8836	96.6633	0.929	96.7044	0.4913	96.7049	0.0674	96.639	-0.4711	96.7316	4.0625	96.7315	0.4902	96.7492	0
96.7624	0	96.7443	0	96.7891	-0.0775	96.835	-0.0323	96.831	0.1976	96.8617	0.11	96.8172	0.1491	96.8069	0.2484	96.8243	0.4876	96.8054	0.4636	96.8176	0.4789	96.812	0.2294	96.8474	-0.2862	96.8401	0.6522	96.8252	0.7973	96.8712	0.9066	96.8499	0.8746	96.7633	0.94	96.8044	0.4927	96.8049	0.0828	96.739	-0.4566	96.8316	4.0593	96.8315	0.482	96.8492	0
96.8624	0	96.8443	0	96.8891	-0.0775	96.935	-0.0323	96.931	0.1976	96.9617	0.1108	96.9172	0.1491	96.9069	0.2466	96.9243	0.4876	96.9054	0.4636	96.9176	0.4789	96.912	0.2294	96.9474	-0.2942	96.9401	0.6538	96.9252	0.7971	96.9712	0.9035	96.9499	0.8773	96.8633	0.9325	96.9044	0.49	96.9049	0.0802	96.839	-0.4655	96.9316	4.0698	96.9315	0.484	96.9492	0
96.9624	0	96.9443	0	96.9891	-0.0755	97.035	-0.0282	97.031	0.2071	97.0617	0.1236	97.0172	0.1407	97.0069	0.2495	97.0243	0.4912	97.0054	0.4664	97.0176	0.4705	97.012	0.2325	97.0474	-0.2932	97.0401	0.6712	97.0252	0.8047	97.0712	0.906	97.0499	0.8863	96.9633	0.9243	97.0044	0.4845	97.0049	0.0748	96.939	-0.4618	97.0316	4.0862	97.0315	0.5001	97.0492	0
97.0624	0	97.0443	0	97.0891	-0.0698	97.135	-0.0213	97.131	0.2201	97.1617	0.1152	97.1172	0.1472	97.1069	0.2557	97.1243	0.4861	97.1054	0.4726	97.1176	0.4769	97.112	0.2388	97.1474	-0.2862	97.1401	0.6748	97.1252	0.8068	97.1712	0.9132	97.1499	0.8863	97.0633	0.9321	97.1044	0.5003	97.1049	0.0788	97.039	-0.4534	97.1316	4.089	97.1315	0.4935	97.1492	0
97.1624	0	97.1443	0	97.1891	-0.0658	97.235	-0.0323	97.231	0.2155	97.2617	0.1092	97.2172	0.159	97.2069	0.2683	97.2243	0.4777	97.2054	0.4675	97.2176	0.4906	97.212	0.2411	97.2474	-0.2863	97.2401	0.6748	97.2252	0.8068	97.2712	0.9256	97.2499	0.8863	97.1633	0.9439	97.2044	0.5003	97.2049	0.085	97.139	-0.4462	97.2316	4.0911	97.2315	0.5031	97.2492	0
97.2624	0	97.2443	0	97.2891	-0.0678	97.335	-0.0364	97.331	0.2109	97.3617	0.1028	97.3172	0.1575	97.3069	0.2594	97.3243	0.4722	97.3054	0.4648	97.3176	0.4873	97.312	0.2381	97.3474	-0.2831	97.3401	0.6748	97.3252	0.7951	97.3712	0.91	97.3499	0.8863	97.2633	0.9321	97.3044	0.5003	97.3049	0.0983	97.239	-0.4447	97.3316	4.1073	97.3315	0.5053	97.3492	0
97.3624	0	97.3443	0	97.3891	-0.0771	97.435	-0.0504	97.431	0.198	97.4617	0.0904	97.4172	0.1355	97.4069	0.2384	97.4243	0.4593	97.4054	0.4538	97.4176	0.4633	97.412	0.2264	97.4474	-0.3021	97.4401	0.6607	97.4252	0.7931	97.4712	0.9098	97.4499	0.8906	97.3633	0.9318	97.4044	0.4988	97.4049	0.0851	97.339	-0.4447	97.4316	4.0985	97.4315	0.5074	97.4492	0
97.4624	0	97.4443	0	97.4891	-0.0853	97.535	-0.0518	97.531	0.1898	97.5617	0.0904	97.5172	0.1296	97.5069	0.231	97.5243	0.4563	97.5054	0.439	97.5176	0.4593	97.512	0.2099	97.5474	-0.2976	97.5401	0.6546	97.5252	0.7939	97.5712	0.9068	97.5499	0.889	97.4633	0.9284	97.5044	0.5019	97.5049	0.0804	97.439	-0.447	97.5316	4.1104	97.5315	0.5037	97.5492	0
[truncated: 247 more rows]
