# Supplementary material for: Caffeine inhibits Notum activity by binding at the catalytic pocket
Source: Commun Biol. 2020 Oct 8;3:555. doi: 10.1038/s42003-020-01286-5 (PMC7544826; doi:10.1038/s42003-020-01286-5)
Supplement: Supplementary file 12 — Supplementary Data 10 [file 42003_2020_1286_MOESM12_ESM.xlsx]

## Sheet: Sheet1
Supplementary_Figure2d	Theobromine SPR
0.2891	-9.8934	0.2139	-9.8628	0.2104	-9.855	0.2568	-9.7462	0.277	-9.9663	0.359	-9.872	0.2764	-9.8775	0.3167	-9.8461	0.2403	-9.8742	0.2674	-9.8802	0.1997	-9.8467	0
-9.7682	0	-9.7799	0	-9.724	0.2119	-9.7167	0.18	-9.7829	0.2487	-9.7553	0.237	-9.7463	0.2292	-9.7673	0.2673	-9.7495	0.2432	-9.8272	0.2692	-9.735	0.2933	-9.8432	0.2259	-9.747	0.2891	-9.7934	0.1963	-9.7628	0.2047	-9.755	0.2511	-9.6462	0.277	-9.8663	0.3463	-9.772	0.2706	-9.7775	0.311	-9.7461	0.2347	-9.7742	0.2616	-9.7802	0.1822	-9.7467	0
-9.6682	0	-9.6799	0	-9.624	0.2119	-9.6167	0.18	-9.6829	0.2487	-9.6553	0.237	-9.6463	0.2292	-9.6673	0.2673	-9.6495	0.2432	-9.7272	0.2692	-9.635	0.2933	-9.7432	0.2259	-9.647	0.2891	-9.6934	0.1937	-9.6628	0.2038	-9.655	0.2507	-9.5462	0.277	-9.7663	0.3406	-9.672	0.2614	-9.6775	0.3092	-9.6461	0.2347	-9.6742	0.2601	-9.6802	0.1803	-9.6467	0
-9.5682	0	-9.5799	0	-9.524	0.2185	-9.5167	0.1874	-9.5829	0.2487	-9.5553	0.2399	-9.5463	0.2331	-9.5673	0.2609	-9.5495	0.2467	-9.6272	0.2654	-9.535	0.2986	-9.6432	0.2259	-9.547	0.2929	-9.5934	0.1937	-9.5628	0.2038	-9.555	0.2507	-9.4462	0.277	-9.6663	0.3395	-9.572	0.2614	-9.5775	0.3092	-9.5461	0.2347	-9.5742	0.2601	-9.5802	0.1803	-9.5467	0
-9.4682	0	-9.4799	0	-9.424	0.2236	-9.4167	0.1917	-9.4829	0.2601	-9.4553	0.2487	-9.4463	0.2292	-9.4673	0.2712	-9.4495	0.2549	-9.5272	0.2754	-9.435	0.3127	-9.5432	0.2224	-9.447	0.3008	-9.4934	0.2033	-9.4628	0.2038	-9.455	0.2507	-9.3462	0.2771	-9.5663	0.3395	-9.472	0.2614	-9.4775	0.3092	-9.4461	0.2347	-9.4742	0.2601	-9.4802	0.1901	-9.4467	0
-9.3682	0	-9.3799	0	-9.324	0.2236	-9.3167	0.1917	-9.3829	0.2604	-9.3553	0.2487	-9.3463	0.2292	-9.3673	0.2712	-9.3495	0.2549	-9.4272	0.2809	-9.335	0.3167	-9.4432	0.2298	-9.347	0.3008	-9.3934	0.2054	-9.3628	0.1921	-9.355	0.2507	-9.2462	0.2848	-9.4663	0.3395	-9.372	0.2614	-9.3775	0.3191	-9.3461	0.2347	-9.3742	0.2689	-9.3802	0.1921	-9.3467	0
-9.2682	0	-9.2799	0	-9.224	0.2236	-9.2167	0.2003	-9.2829	0.2658	-9.2553	0.2487	-9.2463	0.2292	-9.2673	0.2712	-9.2495	0.2549	-9.3272	0.2809	-9.235	0.3167	-9.3432	0.2298	-9.247	0.2891	-9.2934	0.2096	-9.2628	0.1986	-9.255	0.2578	-9.1462	0.2848	-9.3663	0.3395	-9.272	0.2672	-9.2775	0.3264	-9.2461	0.2425	-9.2742	0.2775	-9.2802	0.1894	-9.2467	0
-9.1682	0	-9.1799	0	-9.124	0.2236	-9.1167	0.1949	-9.1829	0.2682	-9.1553	0.2487	-9.1463	0.2292	-9.1673	0.2712	-9.1495	0.2549	-9.2272	0.2809	-9.135	0.3167	-9.2432	0.2298	-9.147	0.2891	-9.1934	0.2132	-9.1628	0.1999	-9.155	0.2585	-9.0462	0.2848	-9.2663	0.3458	-9.172	0.2744	-9.1775	0.3171	-9.1461	0.2425	-9.1742	0.2796	-9.1802	0.1921	-9.1467	0
-9.0682	0	-9.0799	0	-9.024	0.2236	-9.0167	0.2003	-9.0829	0.2682	-9.0553	0.2487	-9.0463	0.2292	-9.0673	0.2712	-9.0495	0.2549	-9.1272	0.2809	-9.035	0.3167	-9.1432	0.2362	-9.047	0.2891	-9.0934	0.2132	-9.0628	0.1999	-9.055	0.2585	-8.9462	0.277	-9.1663	0.3473	-9.072	0.277	-9.0775	0.3171	-9.0461	0.2308	-9.0742	0.2796	-9.0802	0.1921	-9.0467	0
-8.9682	0	-8.9799	0	-8.924	0.2236	-8.9167	0.2035	-8.9829	0.2565	-8.9553	0.2487	-8.9463	0.2292	-8.9673	0.276	-8.9495	0.2549	-9.0272	0.2809	-8.935	0.3167	-9.0432	0.2415	-8.947	0.2891	-8.9934	0.2132	-8.9628	0.1999	-8.955	0.2585	-8.8462	0.277	-9.0663	0.3432	-8.972	0.2653	-8.9775	0.3171	-8.9461	0.2308	-8.9742	0.2796	-8.9802	0.1921	-8.9467	0
-8.8682	0	-8.8799	0	-8.824	0.2236	-8.8167	0.2035	-8.8829	0.2565	-8.8553	0.2487	-8.8463	0.2292	-8.8673	0.279	-8.8495	0.2549	-8.9272	0.2809	-8.835	0.3167	-8.9432	0.2415	-8.847	0.2891	-8.8934	0.2197	-8.8628	0.1999	-8.855	0.2585	-8.7462	0.2848	-8.9663	0.3473	-8.872	0.2653	-8.8775	0.3171	-8.8461	0.2308	-8.8742	0.2796	-8.8802	0.1921	-8.8467	0
-8.7682	0	-8.7799	0	-8.724	0.2236	-8.7167	0.1949	-8.7829	0.2565	-8.7553	0.2487	-8.7463	0.2214	-8.7673	0.279	-8.7495	0.2549	-8.8272	0.2731	-8.735	0.3167	-8.8432	0.2415	-8.747	0.2891	-8.7934	0.2132	-8.7628	0.1999	-8.755	0.2467	-8.6462	0.2848	-8.8663	0.3473	-8.772	0.2653	-8.7775	0.3236	-8.7461	0.2308	-8.7742	0.2796	-8.7802	0.1921	-8.7467	0
-8.6682	0	-8.6799	0	-8.624	0.2158	-8.6167	0.1839	-8.6829	0.2565	-8.6553	0.2487	-8.6463	0.2214	-8.6673	0.279	-8.6495	0.2549	-8.7272	0.2731	-8.635	0.3167	-8.7432	0.2415	-8.647	0.2891	-8.6934	0.2132	-8.6628	0.1999	-8.655	0.2518	-8.5462	0.2771	-8.7663	0.3473	-8.672	0.2653	-8.6775	0.3249	-8.6461	0.2308	-8.6742	0.2796	-8.6802	0.1921	-8.6467	0
-8.5682	0	-8.5799	0	-8.524	0.2187	-8.5167	0.1872	-8.5829	0.2565	-8.5553	0.25	-8.5463	0.2231	-8.5673	0.2796	-8.5495	0.2565	-8.6272	0.2784	-8.535	0.3191	-8.6432	0.2415	-8.547	0.2908	-8.5934	0.2132	-8.5628	0.1999	-8.555	0.2546	-8.4462	0.2949	-8.6663	0.3473	-8.572	0.2653	-8.5775	0.3249	-8.5461	0.2309	-8.5742	0.2796	-8.5802	0.1921	-8.5467	0
-8.4682	0	-8.4799	0	-8.424	0.2225	-8.4167	0.1908	-8.4829	0.2616	-8.4553	0.2546	-8.4463	0.2274	-8.4673	0.2796	-8.4495	0.2546	-8.5272	0.2784	-8.435	0.3231	-8.5432	0.2435	-8.447	0.2951	-8.4934	0.2227	-8.4628	0.2148	-8.455	0.2659	-8.3462	0.3005	-8.5663	0.3473	-8.472	0.2786	-8.4775	0.3372	-8.4461	0.2487	-8.4742	0.2808	-8.4802	0.2039	-8.4467	0
-8.3682	0	-8.3799	0	-8.324	0.2236	-8.3167	0.1917	-8.3829	0.2642	-8.3553	0.2565	-8.3463	0.2292	-8.3673	0.279	-8.3495	0.251	-8.4272	0.2797	-8.335	0.3245	-8.4432	0.2477	-8.347	0.2969	-8.3934	0.234	-8.3628	0.2224	-8.355	0.2697	-8.2462	0.3005	-8.4663	0.3617	-8.372	0.2821	-8.3775	0.3466	-8.3461	0.2542	-8.3742	0.2898	-8.3802	0.2136	-8.3467	0
-8.2682	0	-8.2799	0	-8.224	0.2236	-8.2167	0.1917	-8.2829	0.2643	-8.2553	0.2503	-8.2463	0.2292	-8.2673	0.279	-8.2495	0.251	-8.3272	0.2809	-8.235	0.3245	-8.3432	0.2376	-8.247	0.2969	-8.2934	0.2367	-8.2628	0.2233	-8.255	0.2702	-8.1462	0.3005	-8.3663	0.358	-8.272	0.2809	-8.2775	0.3418	-8.2461	0.2542	-8.2742	0.2913	-8.2802	0.2038	-8.2467	0
-8.1682	0	-8.1799	0	-8.124	0.2236	-8.1167	0.1917	-8.1829	0.2643	-8.1553	0.2448	-8.1463	0.2292	-8.1673	0.279	-8.1495	0.251	-8.2272	0.2809	-8.135	0.3245	-8.2432	0.2376	-8.147	0.2969	-8.1934	0.2367	-8.1628	0.2233	-8.155	0.2702	-8.0462	0.3005	-8.2663	0.359	-8.172	0.2809	-8.1775	0.3471	-8.1461	0.2542	-8.1742	0.2913	-8.1802	0.2038	-8.1467	0
-8.0682	0	-8.0799	0	-8.024	0.2236	-8.0167	0.1917	-8.0829	0.259	-8.0553	0.2448	-8.0463	0.2292	-8.0673	0.2673	-8.0495	0.251	-8.1272	0.2809	-8.035	0.3245	-8.1432	0.2376	-8.047	0.2896	-8.0934	0.2367	-8.0628	0.2233	-8.055	0.2702	-7.9462	0.3005	-8.1663	0.359	-8.072	0.2809	-8.0775	0.3483	-8.0461	0.2542	-8.0742	0.2913	-8.0802	0.2038	-8.0467	0
-7.9682	0	-7.9799	0	-7.924	0.2236	-7.9167	0.1917	-7.9829	0.2565	-7.9553	0.2448	-7.9463	0.2292	-7.9673	0.2673	-7.9495	0.251	-8.0272	0.2809	-7.935	0.3245	-8.0432	0.2376	-7.947	0.2852	-7.9934	0.2367	-7.9628	0.2233	-7.955	0.2702	-7.8462	0.3004	-8.0663	0.359	-7.972	0.2862	-7.9775	0.3405	-7.9461	0.2542	-7.9742	0.2913	-7.9802	0.2038	-7.9467	0
-7.8682	0	-7.8799	0	-7.824	0.2236	-7.8167	0.1917	-7.8829	0.2565	-7.8553	0.2448	-7.8463	0.2292	-7.8673	0.2673	-7.8495	0.251	-7.9272	0.2809	-7.835	0.3245	-7.9432	0.2376	-7.847	0.2773	-7.8934	0.2367	-7.8628	0.2233	-7.855	0.2702	-7.7462	0.2943	-7.9663	0.359	-7.872	0.2835	-7.8775	0.3405	-7.8461	0.2542	-7.8742	0.2913	-7.8802	0.2038	-7.8467	0
-7.7682	0	-7.7799	0	-7.724	0.2236	-7.7167	0.1917	-7.7829	0.2565	-7.7553	0.2448	-7.7463	0.2334	-7.7673	0.2673	-7.7495	0.251	-7.8272	0.2809	-7.735	0.3245	-7.8432	0.2376	-7.747	0.2773	-7.7934	0.2334	-7.7628	0.2182	-7.755	0.2646	-7.6462	0.2887	-7.8663	0.359	-7.772	0.2764	-7.7775	0.3363	-7.7461	0.2417	-7.7742	0.2869	-7.7802	0.1997	-7.7467	0
-7.6682	0	-7.6799	0	-7.624	0.2236	-7.6167	0.1917	-7.6829	0.2565	-7.6553	0.2448	-7.6463	0.237	-7.6673	0.2673	-7.6495	0.2468	-7.7272	0.2809	-7.635	0.3245	-7.7432	0.2376	-7.647	0.2725	-7.6934	0.2276	-7.6628	0.2125	-7.655	0.2589	-7.5462	0.2887	-7.7663	0.3541	-7.672	0.2706	-7.6775	0.3305	-7.6461	0.2308	-7.6742	0.2812	-7.6802	0.1939	-7.6467	0
-7.5682	0	-7.5799	0	-7.524	0.2204	-7.5167	0.185	-7.5829	0.2565	-7.5553	0.2467	-7.5463	0.2237	-7.5673	0.2682	-7.5495	0.2456	-7.6272	0.2809	-7.535	0.3281	-7.6432	0.2376	-7.547	0.2721	-7.5934	0.2249	-7.5628	0.2116	-7.555	0.2585	-7.4462	0.2888	-7.6663	0.3484	-7.572	0.2692	-7.5775	0.3288	-7.5461	0.2308	-7.5742	0.2796	-7.5802	0.1921	-7.5467	0
-7.4682	0	-7.4799	0	-7.424	0.2219	-7.4167	0.1903	-7.4829	0.2641	-7.4553	0.2536	-7.4463	0.2266	-7.4673	0.2756	-7.4495	0.2522	-7.5272	0.2851	-7.435	0.3341	-7.5432	0.2405	-7.447	0.2786	-7.4934	0.2132	-7.4628	0.2116	-7.455	0.2585	-7.3462	0.2949	-7.5663	0.3395	-7.472	0.2692	-7.4775	0.3288	-7.4461	0.2308	-7.4742	0.2708	-7.4802	0.1921	-7.4467	0
-7.3682	0	-7.3799	0	-7.324	0.228	-7.3167	0.1967	-7.3829	0.2681	-7.3553	0.2543	-7.3463	0.2318	-7.3673	0.28	-7.3495	0.2573	-7.4272	0.2791	-7.335	0.3398	-7.4432	0.2469	-7.347	0.2838	-7.3934	0.2261	-7.3628	0.2167	-7.355	0.2641	-7.2462	0.2932	-7.4663	0.3395	-7.372	0.2738	-7.3775	0.333	-7.3461	0.2369	-7.3742	0.2723	-7.3802	0.1961	-7.3467	0
-7.2682	0	-7.2799	0	-7.224	0.2314	-7.2167	0.2113	-7.2829	0.2758	-7.2553	0.2565	-7.2463	0.237	-7.2673	0.2868	-7.2495	0.2627	-7.3272	0.285	-7.235	0.3364	-7.3432	0.2522	-7.247	0.2891	-7.2934	0.234	-7.2628	0.2224	-7.255	0.2622	-7.1462	0.2887	-7.3663	0.3368	-7.272	0.2795	-7.2775	0.3388	-7.2461	0.2425	-7.2742	0.2781	-7.2802	0.2019	-7.2467	0
-7.1682	0	-7.1799	0	-7.124	0.2314	-7.1167	0.2027	-7.1829	0.276	-7.1553	0.2565	-7.1463	0.237	-7.1673	0.2868	-7.1495	0.2627	-7.2272	0.2808	-7.135	0.3324	-7.2432	0.2572	-7.147	0.2891	-7.1934	0.2367	-7.1628	0.2233	-7.155	0.2585	-7.0462	0.2887	-7.2663	0.3384	-7.172	0.2809	-7.1775	0.3405	-7.1461	0.2425	-7.1742	0.2796	-7.1802	0.2038	-7.1467	0
-7.0682	0	-7.0799	0	-7.024	0.2314	-7.0167	0.1995	-7.0829	0.276	-7.0553	0.2565	-7.0463	0.237	-7.0673	0.2795	-7.0495	0.2627	-7.1272	0.277	-7.035	0.3324	-7.1432	0.2572	-7.047	0.2891	-7.0934	0.2367	-7.0628	0.2176	-7.055	0.2585	-6.9462	0.2887	-7.1663	0.3395	-7.072	0.2809	-7.0775	0.3405	-7.0461	0.2425	-7.0742	0.2796	-7.0802	0.2038	-7.0467	0
-6.9682	0	-6.9799	0	-6.924	0.2264	-6.9167	0.1995	-6.9829	0.276	-6.9553	0.2565	-6.9463	0.237	-6.9673	0.2751	-6.9495	0.2627	-7.0272	0.277	-6.935	0.3324	-7.0432	0.2508	-6.947	0.2891	-6.9934	0.227	-6.9628	0.2116	-6.955	0.2585	-6.8462	0.2888	-7.0663	0.3395	-6.972	0.2731	-6.9775	0.3339	-6.9461	0.2382	-6.9742	0.2659	-6.9802	0.2038	-6.9467	0
-6.8682	0	-6.8799	0	-6.824	0.2236	-6.8167	0.1995	-6.8829	0.276	-6.8553	0.2503	-6.8463	0.237	-6.8673	0.2751	-6.8495	0.2564	-6.9272	0.277	-6.835	0.3324	-6.9432	0.2454	-6.847	0.2817	-6.8934	0.2249	-6.8628	0.2116	-6.855	0.2585	-6.7462	0.2949	-6.9663	0.3395	-6.872	0.2692	-6.8775	0.3327	-6.8461	0.2347	-6.8742	0.264	-6.8802	0.2038	-6.8467	0
-6.7682	0	-6.7799	0	-6.724	0.2214	-6.7167	0.2046	-6.7829	0.268	-6.7553	0.249	-6.7463	0.2427	-6.7673	0.2772	-6.7495	0.2561	-6.8272	0.277	-6.735	0.34	-6.8432	0.2454	-6.747	0.2712	-6.7934	0.2282	-6.7628	0.2167	-6.755	0.2641	-6.6462	0.3122	-6.8663	0.3395	-6.772	0.2738	-6.7775	0.3369	-6.7461	0.2409	-6.7742	0.2684	-6.7802	0.2078	-6.7467	0
-6.6682	0	-6.6799	0	-6.624	0.2303	-6.6167	0.1986	-6.6829	0.273	-6.6553	0.2624	-6.6463	0.2548	-6.6673	0.2845	-6.6495	0.257	-6.7272	0.2781	-6.635	0.3505	-6.7432	0.2517	-6.647	0.2834	-6.6934	0.2403	-6.6628	0.2244	-6.655	0.2729	-6.5462	0.3122	-6.7663	0.3444	-6.672	0.2804	-6.6775	0.3508	-6.6461	0.2503	-6.6742	0.2827	-6.6802	0.2116	-6.6467	0
-6.5682	0	-6.5799	0	-6.524	0.2314	-6.5167	0.1995	-6.5829	0.276	-6.5553	0.2485	-6.5463	0.2565	-6.5673	0.2868	-6.5495	0.2588	-6.6272	0.2875	-6.535	0.3519	-6.6432	0.2555	-6.547	0.2852	-6.5934	0.2367	-6.5628	0.2234	-6.555	0.2702	-6.4462	0.305	-6.6663	0.3478	-6.572	0.2848	-6.5775	0.3463	-6.5461	0.2439	-6.5742	0.2874	-6.5802	0.2077	-6.5467	0
-6.4682	0	-6.4799	0	-6.424	0.2239	-6.4167	0.1995	-6.4829	0.276	-6.4553	0.2565	-6.4463	0.2565	-6.4673	0.2868	-6.4495	0.2588	-6.5272	0.2887	-6.435	0.3468	-6.5432	0.2572	-6.447	0.2852	-6.4934	0.2302	-6.4628	0.2194	-6.455	0.2702	-6.3462	0.3005	-6.5663	0.3512	-6.472	0.2796	-6.4775	0.3444	-6.4461	0.2386	-6.4742	0.2874	-6.4802	0.2077	-6.4467	0
-6.3682	0	-6.3799	0	-6.324	0.2241	-6.3167	0.2045	-6.3829	0.276	-6.3553	0.2467	-6.3463	0.2591	-6.3673	0.2878	-6.3495	0.2612	-6.4272	0.2887	-6.335	0.3476	-6.4432	0.2572	-6.347	0.2877	-6.3934	0.2288	-6.3628	0.2194	-6.355	0.2702	-6.2462	0.2888	-6.4663	0.3512	-6.372	0.277	-6.3775	0.3327	-6.3461	0.2386	-6.3742	0.2874	-6.3802	0.2077	-6.3467	0
-6.2682	0	-6.2799	0	-6.224	0.2297	-6.2167	0.2098	-6.2829	0.2836	-6.2553	0.2536	-6.2463	0.2593	-6.2673	0.2951	-6.2495	0.2678	-6.3272	0.2929	-6.235	0.3537	-6.3432	0.26	-6.247	0.2943	-6.2934	0.221	-6.2628	0.2232	-6.255	0.2702	-6.1462	0.3045	-6.3663	0.3512	-6.272	0.277	-6.2775	0.3327	-6.2461	0.2386	-6.2742	0.2874	-6.2802	0.2077	-6.2467	0
-6.1682	0	-6.1799	0	-6.124	0.2314	-6.1167	0.2027	-6.1829	0.2876	-6.1553	0.2565	-6.1463	0.2487	-6.1673	0.2985	-6.1495	0.2705	-6.2272	0.2986	-6.135	0.3558	-6.2432	0.2547	-6.147	0.2969	-6.1934	0.2232	-6.1628	0.2306	-6.155	0.2739	-6.0462	0.2965	-6.2663	0.3434	-6.172	0.2683	-6.1775	0.3355	-6.1461	0.2427	-6.1742	0.2787	-6.1802	0.2104	-6.1467	0
-6.0682	0	-6.0799	0	-6.024	0.2314	-6.0167	0.1995	-6.0829	0.2878	-6.0553	0.2565	-6.0463	0.2487	-6.0673	0.2985	-6.0495	0.2705	-6.1272	0.3005	-6.035	0.3558	-6.1432	0.2572	-6.047	0.2969	-6.0934	0.2271	-6.0628	0.2344	-6.055	0.2777	-5.9462	0.2966	-6.1663	0.3467	-6.072	0.2722	-6.0775	0.3393	-6.0461	0.2464	-6.0742	0.2825	-6.0802	0.2142	-6.0467	0
-5.9682	0	-5.9799	0	-5.924	0.2264	-5.9167	0.1995	-5.9829	0.2878	-5.9553	0.2565	-5.9463	0.255	-5.9673	0.2985	-5.9495	0.2705	-6.0272	0.2887	-5.935	0.3558	-6.0432	0.2572	-5.947	0.292	-5.9934	0.2288	-5.9628	0.235	-5.955	0.278	-5.8462	0.3003	-6.0663	0.3505	-5.972	0.2731	-5.9775	0.3503	-5.9461	0.2464	-5.9742	0.2835	-5.9802	0.2155	-5.9467	0
-5.8682	0	-5.8799	0	-5.824	0.228	-5.8167	0.2045	-5.8829	0.2878	-5.8553	0.2584	-5.8463	0.263	-5.8673	0.2995	-5.8495	0.2729	-5.9272	0.2887	-5.835	0.3593	-5.9432	0.2572	-5.847	0.2916	-5.8934	0.2308	-5.8628	0.2264	-5.855	0.2764	-5.7462	0.3006	-5.9663	0.3462	-5.872	0.2759	-5.8775	0.3548	-5.8461	0.2502	-5.8742	0.2862	-5.8802	0.2063	-5.8467	0
-5.7682	0	-5.7799	0	-5.724	0.2314	-5.7167	0.2074	-5.7829	0.2953	-5.7553	0.2643	-5.7463	0.2682	-5.7673	0.2946	-5.7495	0.2783	-5.8272	0.2929	-5.735	0.3636	-5.8432	0.26	-5.747	0.2969	-5.7934	0.2328	-5.7628	0.2235	-5.755	0.2742	-5.6462	0.3003	-5.8663	0.3464	-5.772	0.2771	-5.7775	0.3562	-5.7461	0.2505	-5.7742	0.2875	-5.7802	0.2077	-5.7467	0
-5.6682	0	-5.6799	0	-5.624	0.2314	-5.6167	0.2074	-5.6829	0.2956	-5.6553	0.2643	-5.6463	0.2682	-5.6673	0.2946	-5.6495	0.2783	-5.7272	0.2965	-5.635	0.3636	-5.7432	0.265	-5.647	0.2969	-5.6934	0.2327	-5.6628	0.2193	-5.655	0.279	-5.5462	0.2966	-5.7663	0.3474	-5.672	0.2769	-5.6775	0.3561	-5.6461	0.2501	-5.6742	0.2795	-5.6802	0.2076	-5.6467	0
-5.5682	0	-5.5799	0	-5.524	0.2314	-5.5167	0.2074	-5.5829	0.2956	-5.5553	0.2643	-5.5463	0.2619	-5.5673	0.2946	-5.5495	0.272	-5.6272	0.2965	-5.535	0.3636	-5.6432	0.265	-5.547	0.2969	-5.5934	0.2306	-5.5628	0.2161	-5.555	0.2705	-5.4462	0.3006	-5.6663	0.3472	-5.572	0.2741	-5.5775	0.3534	-5.5461	0.2464	-5.5742	0.2767	-5.5802	0.205	-5.5467	0
-5.4682	0	-5.4799	0	-5.424	0.2314	-5.4167	0.2074	-5.4829	0.2956	-5.4553	0.2643	-5.4463	0.2565	-5.4673	0.2946	-5.4495	0.2729	-5.5272	0.2965	-5.435	0.3636	-5.5432	0.265	-5.447	0.2969	-5.4934	0.231	-5.4628	0.2189	-5.455	0.2739	-5.3462	0.3044	-5.5663	0.3442	-5.472	0.2762	-5.4775	0.355	-5.4461	0.2505	-5.4742	0.2699	-5.4802	0.2065	-5.4467	0
-5.3682	0	-5.3799	0	-5.324	0.2236	-5.3167	0.2017	-5.3829	0.2956	-5.3553	0.2643	-5.3463	0.2565	-5.3673	0.2946	-5.3495	0.272	-5.4272	0.2965	-5.335	0.3636	-5.4432	0.265	-5.347	0.2969	-5.3934	0.2349	-5.3628	0.2227	-5.355	0.2777	-5.2462	0.3044	-5.4663	0.3467	-5.372	0.2852	-5.3775	0.3511	-5.3461	0.2542	-5.3742	0.2708	-5.3802	0.2103	-5.3467	0
-5.2682	0	-5.2799	0	-5.224	0.2358	-5.2167	0.2045	-5.2829	0.2956	-5.2553	0.2663	-5.2463	0.2591	-5.2673	0.2956	-5.2495	0.269	-5.3272	0.2965	-5.235	0.3671	-5.3432	0.265	-5.247	0.2877	-5.2934	0.2367	-5.2628	0.2233	-5.255	0.278	-5.1462	0.3044	-5.3663	0.3505	-5.272	0.2887	-5.2775	0.3522	-5.2461	0.2542	-5.2742	0.2718	-5.2802	0.2116	-5.2467	0
-5.1682	0	-5.1799	0	-5.124	0.2339	-5.1167	0.2098	-5.1829	0.3032	-5.1553	0.2731	-5.1463	0.2539	-5.1673	0.3029	-5.1495	0.2756	-5.2272	0.3007	-5.135	0.3732	-5.2432	0.2679	-5.147	0.2943	-5.1934	0.2367	-5.1628	0.2233	-5.155	0.278	-5.0462	0.2996	-5.2663	0.3512	-5.172	0.2887	-5.1775	0.3522	-5.1461	0.2542	-5.1742	0.2718	-5.1802	0.2116	-5.1467	0
-5.0682	0	-5.0799	0	-5.024	0.2236	-5.0167	0.2113	-5.0829	0.3072	-5.0553	0.276	-5.0463	0.2565	-5.0673	0.3063	-5.0495	0.2783	-5.1272	0.2986	-5.035	0.3753	-5.1432	0.2742	-5.047	0.2969	-5.0934	0.2367	-5.0628	0.2233	-5.055	0.278	-4.9462	0.2965	-5.1663	0.3512	-5.072	0.2887	-5.0775	0.3588	-5.0461	0.2542	-5.0742	0.2718	-5.0802	0.2116	-5.0467	0
-4.9682	0	-4.9799	0	-4.924	0.2302	-4.9167	0.2187	-4.9829	0.2956	-4.9553	0.2789	-4.9463	0.2668	-4.9673	0.3078	-4.9495	0.2819	-5.0272	0.3084	-4.935	0.3806	-5.0432	0.2689	-4.947	0.3007	-4.9934	0.2367	-4.9628	0.2233	-4.955	0.278	-4.8462	0.2965	-5.0663	0.3512	-4.972	0.2887	-4.9775	0.36	-4.9461	0.2542	-4.9742	0.2718	-4.9802	0.2116	-4.9467	0
-4.8682	0	-4.8799	0	-4.824	0.2354	-4.8167	0.223	-4.8829	0.3069	-4.8553	0.2878	-4.8463	0.2799	-4.8673	0.318	-4.8495	0.29	-4.9272	0.3184	-4.835	0.387	-4.9432	0.2732	-4.847	0.3086	-4.8934	0.2367	-4.8628	0.2233	-4.855	0.278	-4.7462	0.2887	-4.9663	0.3512	-4.872	0.2887	-4.8775	0.36	-4.8461	0.2542	-4.8742	0.2718	-4.8802	0.2116	-4.8467	0
-4.7682	0	-4.7799	0	-4.724	0.2354	-4.7167	0.223	-4.7829	0.3073	-4.7553	0.2878	-4.7463	0.2799	-4.7673	0.318	-4.7495	0.2964	-4.8272	0.3239	-4.735	0.387	-4.8432	0.2806	-4.747	0.3013	-4.7934	0.2431	-4.7628	0.2233	-4.755	0.278	-4.6462	0.2887	-4.8663	0.3395	-4.772	0.277	-4.7775	0.36	-4.7461	0.2425	-4.7742	0.2718	-4.7802	0.2214	-4.7467	0
-4.6682	0	-4.6799	0	-4.624	0.2354	-4.6167	0.223	-4.6829	0.3073	-4.6553	0.2878	-4.6463	0.2799	-4.6673	0.318	-4.6495	0.2954	-4.7272	0.3122	-4.635	0.387	-4.7432	0.2806	-4.647	0.2969	-4.6934	0.2445	-4.6628	0.2233	-4.655	0.278	-4.5462	0.2887	-4.7663	0.3512	-4.672	0.277	-4.6775	0.36	-4.6461	0.2425	-4.6742	0.2718	-4.6802	0.2233	-4.6467	0
-4.5682	0	-4.5799	0	-4.524	0.2354	-4.5167	0.2152	-4.5829	0.3073	-4.5553	0.2878	-4.5463	0.2799	-4.5673	0.318	-4.5495	0.2886	-4.6272	0.3122	-4.535	0.3794	-4.6432	0.2806	-4.547	0.2891	-4.5934	0.2327	-4.5628	0.2233	-4.555	0.278	-4.4462	0.2846	-4.6663	0.3319	-4.572	0.277	-4.5775	0.36	-4.5461	0.2425	-4.5742	0.2806	-4.5802	0.2233	-4.5467	0
-4.4682	0	-4.4799	0	-4.424	0.2383	-4.4167	0.2185	-4.4829	0.3073	-4.4553	0.289	-4.4463	0.2817	-4.4673	0.3187	-4.4495	0.2955	-4.5272	0.3122	-4.435	0.3777	-4.5432	0.2806	-4.447	0.2908	-4.4934	0.2306	-4.4628	0.2199	-4.455	0.2743	-4.3462	0.2809	-4.5663	0.3278	-4.472	0.274	-4.4775	0.3572	-4.4461	0.2384	-4.4742	0.2689	-4.4802	0.2206	-4.4467	0
-4.3682	0	-4.3799	0	-4.324	0.242	-4.3167	0.222	-4.3829	0.3124	-4.3553	0.2936	-4.3463	0.2782	-4.3673	0.3158	-4.3495	0.2936	-4.4272	0.3202	-4.335	0.3894	-4.4432	0.2825	-4.347	0.3029	-4.3934	0.2267	-4.3628	0.2161	-4.355	0.2705	-4.2462	0.285	-4.4663	0.3245	-4.372	0.2702	-4.3775	0.3534	-4.3461	0.2347	-4.3742	0.265	-4.3802	0.2167	-4.3467	0
-4.2682	0	-4.2799	0	-4.224	0.2402	-4.2167	0.2197	-4.2829	0.3231	-4.2553	0.2943	-4.2463	0.2782	-4.2673	0.3174	-4.2495	0.2948	-4.3272	0.3266	-4.235	0.3849	-4.3432	0.2868	-4.247	0.303	-4.2934	0.2271	-4.2628	0.2189	-4.255	0.2739	-4.1462	0.2887	-4.3663	0.3207	-4.272	0.2722	-4.2775	0.355	-4.2461	0.2388	-4.2742	0.2669	-4.2802	0.2182	-4.2467	0
-4.1682	0	-4.1799	0	-4.124	0.2365	-4.1167	0.2161	-4.1829	0.3218	-4.1553	0.2897	-4.1463	0.2739	-4.1673	0.3125	-4.1495	0.2957	-4.2272	0.325	-4.135	0.3768	-4.2432	0.2865	-4.147	0.2986	-4.1934	0.2407	-4.1628	0.2227	-4.155	0.2777	-4.0462	0.2887	-4.2663	0.3233	-4.172	0.2761	-4.1775	0.3472	-4.1461	0.2425	-4.1742	0.2708	-4.1802	0.2142	-4.1467	0
-4.0682	0	-4.0799	0	-4.024	0.2303	-4.0167	0.2152	-4.0829	0.311	-4.0553	0.2878	-4.0463	0.2721	-4.0673	0.3102	-4.0495	0.2939	-4.1272	0.3212	-4.035	0.383	-4.1432	0.2822	-4.047	0.292	-4.0934	0.2445	-4.0628	0.2116	-4.055	0.278	-3.9462	0.2888	-4.1663	0.3271	-4.072	0.277	-4.0775	0.3483	-4.0461	0.2425	-4.0742	0.2718	-4.0802	0.2155	-4.0467	0
-3.9682	0	-3.9799	0	-3.924	0.2209	-3.9167	0.2152	-3.9829	0.3073	-3.9553	0.2878	-3.9463	0.2721	-3.9673	0.3029	-3.9495	0.2939	-4.0272	0.3122	-3.935	0.3794	-4.0432	0.2806	-3.947	0.2891	-3.9934	0.2367	-3.9628	0.2116	-3.955	0.278	-3.8462	0.3004	-4.0663	0.3227	-3.972	0.277	-3.9775	0.3483	-3.9461	0.2426	-3.9742	0.2718	-3.9802	0.2155	-3.9467	0
-3.8682	0	-3.8799	0	-3.824	0.2236	-3.8167	0.2152	-3.8829	0.3073	-3.8553	0.2815	-3.8463	0.2604	-3.8673	0.2985	-3.8495	0.2939	-3.9272	0.3122	-3.835	0.3753	-3.9432	0.2806	-3.847	0.2891	-3.8934	0.2429	-3.8628	0.2214	-3.855	0.2963	-3.7462	0.277	-3.9663	0.3251	-3.872	0.278	-3.8775	0.3564	-3.8461	0.2542	-3.8742	0.2803	-3.8802	0.2135	-3.8467	0
-3.7682	0	-3.7799	0	-3.724	0.2266	-3.7167	0.2068	-3.7829	0.3073	-3.7553	0.2773	-3.7463	0.2622	-3.7673	0.2992	-3.7495	0.2892	-3.8272	0.3122	-3.735	0.3777	-3.8432	0.2806	-3.747	0.2908	-3.7934	0.2421	-3.7628	0.2135	-3.755	0.2907	-3.6462	0.277	-3.8663	0.3322	-3.772	0.2669	-3.7775	0.3519	-3.7461	0.2425	-3.7742	0.2662	-3.7802	0.2077	-3.7467	0
-3.6682	0	-3.6799	0	-3.624	0.2339	-3.6167	0.2059	-3.6829	0.3124	-3.6553	0.2835	-3.6463	0.2687	-3.6673	0.3	-3.6495	0.2902	-3.7272	0.3096	-3.635	0.3846	-3.7432	0.2825	-3.647	0.2895	-3.6934	0.2367	-3.6628	0.2059	-3.655	0.2897	-3.5462	0.2832	-3.7663	0.3223	-3.672	0.2692	-3.6775	0.3483	-3.6461	0.2426	-3.6742	0.2601	-3.6802	0.2038	-3.6467	0
-3.5682	0	-3.5799	0	-3.524	0.2314	-3.5167	0.2044	-3.5829	0.3213	-3.5553	0.2897	-3.5463	0.2856	-3.5673	0.3047	-3.5495	0.2957	-3.6272	0.3144	-3.535	0.3885	-3.6432	0.2774	-3.547	0.2947	-3.5934	0.2463	-3.5628	0.205	-3.555	0.2953	-3.4462	0.2932	-3.6663	0.32	-3.572	0.2738	-3.5775	0.346	-3.5461	0.2423	-3.5742	0.2645	-3.5802	0.2078	-3.5467	0
-3.4682	0	-3.4799	0	-3.424	0.22	-3.4167	0.2035	-3.4829	0.3191	-3.4553	0.2878	-3.4463	0.2775	-3.4673	0.2907	-3.4495	0.2939	-3.5272	0.3056	-3.435	0.387	-3.5432	0.294	-3.447	0.293	-3.4934	0.2598	-3.4628	0.2205	-3.455	0.3117	-3.3462	0.2888	-3.5663	0.3249	-3.472	0.2804	-3.4775	0.3586	-3.4461	0.2542	-3.4742	0.2788	-3.4802	0.2149	-3.4467	0
-3.3682	0	-3.3799	0	-3.324	0.2187	-3.3167	0.2068	-3.3829	0.3019	-3.3553	0.2849	-3.3463	0.2739	-3.3673	0.2913	-3.3495	0.2955	-3.4272	0.3044	-3.335	0.3843	-3.4432	0.2923	-3.347	0.2947	-3.3934	0.2615	-3.3628	0.2233	-3.355	0.3132	-3.2462	0.288	-3.4663	0.3322	-3.372	0.2848	-3.3775	0.3541	-3.3461	0.2543	-3.3742	0.2835	-3.3802	0.2194	-3.3467	0
-3.2682	0	-3.2799	0	-3.224	0.2269	-3.2167	0.2096	-3.2829	0.3045	-3.2553	0.2737	-3.2463	0.2766	-3.2673	0.3016	-3.2495	0.2981	-3.3272	0.2992	-3.235	0.3891	-3.3432	0.29	-3.247	0.3016	-3.2934	0.2623	-3.2628	0.2229	-3.255	0.3094	-3.1462	0.2887	-3.3663	0.3356	-3.272	0.2879	-3.2775	0.355	-3.2461	0.2583	-3.2742	0.2865	-3.2802	0.2104	-3.2467	0
-3.1682	0	-3.1799	0	-3.124	0.2314	-3.1167	0.2113	-3.1829	0.3185	-3.1553	0.276	-3.1463	0.2799	-3.1673	0.2946	-3.1495	0.3018	-3.2272	0.3034	-3.135	0.4066	-3.2432	0.2935	-3.147	0.3086	-3.1934	0.2544	-3.1628	0.2227	-3.155	0.3089	-3.0462	0.2888	-3.2663	0.3313	-3.172	0.2838	-3.1775	0.349	-3.1461	0.2578	-3.1742	0.2825	-3.1802	0.2142	-3.1467	0
-3.0682	0	-3.0799	0	-3.024	0.2165	-3.0167	0.2077	-3.0829	0.3151	-3.0553	0.278	-3.0463	0.2826	-3.0673	0.2907	-3.0495	0.2978	-3.1272	0.3083	-3.035	0.4024	-3.1432	0.2884	-3.047	0.3039	-3.0934	0.2562	-3.0628	0.2176	-3.055	0.3042	-2.9462	0.2877	-3.1663	0.331	-3.072	0.2809	-3.0775	0.3418	-3.0461	0.2465	-3.0742	0.2777	-3.0802	0.2057	-3.0467	0
-2.9682	0	-2.9799	0	-2.924	0.2159	-2.9167	0.2131	-2.9829	0.3227	-2.9553	0.282	-2.9463	0.2845	-2.9673	0.3075	-2.9495	0.3006	-3.0272	0.3124	-2.935	0.4068	-3.0432	0.2913	-2.947	0.3077	-2.9934	0.2498	-2.9628	0.2089	-2.955	0.307	-2.8462	0.2966	-3.0663	0.32	-2.972	0.2855	-2.9775	0.3447	-2.9461	0.2526	-2.9742	0.2801	-2.9802	0.2013	-2.9467	0
-2.8682	0	-2.8799	0	-2.824	0.2186	-2.8167	0.2124	-2.8829	0.3237	-2.8553	0.2796	-2.8463	0.286	-2.8673	0.3085	-2.8495	0.3035	-2.9272	0.3156	-2.835	0.413	-2.9432	0.2933	-2.847	0.3098	-2.8934	0.2577	-2.8628	0.2211	-2.855	0.3199	-2.7462	0.2959	-2.9663	0.3249	-2.872	0.2918	-2.8775	0.3559	-2.8461	0.2596	-2.8742	0.2994	-2.8802	0.211	-2.8467	0
-2.7682	0	-2.7799	0	-2.724	0.2165	-2.7167	0.2077	-2.7829	0.3228	-2.7553	0.2717	-2.7463	0.2862	-2.7673	0.3073	-2.7495	0.3041	-2.8272	0.3188	-2.735	0.4181	-2.8432	0.2946	-2.747	0.3112	-2.7934	0.2597	-2.7628	0.2267	-2.755	0.3055	-2.6462	0.3027	-2.8663	0.3369	-2.772	0.2956	-2.7775	0.353	-2.7461	0.2662	-2.7742	0.2972	-2.7802	0.2084	-2.7467	0
-2.6682	0	-2.6799	0	-2.624	0.2297	-2.6167	0.1981	-2.6829	0.3305	-2.6553	0.269	-2.6463	0.2827	-2.6673	0.3146	-2.6495	0.3108	-2.7272	0.3162	-2.635	0.415	-2.7432	0.2991	-2.647	0.3104	-2.6934	0.2558	-2.6628	0.2318	-2.655	0.3056	-2.5462	0.3052	-2.7663	0.3377	-2.672	0.3002	-2.6775	0.3526	-2.6461	0.2718	-2.6742	0.2947	-2.6802	0.2046	-2.6467	0
-2.5682	0	-2.5799	0	-2.524	0.2264	-2.5167	0.191	-2.5829	0.3292	-2.5553	0.262	-2.5463	0.2757	-2.5673	0.3132	-2.5495	0.3071	-2.6272	0.3182	-2.535	0.4261	-2.6432	0.3013	-2.547	0.3013	-2.5934	0.2635	-2.5628	0.2318	-2.555	0.3242	-2.4462	0.3105	-2.6663	0.3361	-2.572	0.302	-2.5775	0.363	-2.5461	0.2779	-2.5742	0.2986	-2.5802	0.2059	-2.5467	0
-2.4682	0	-2.4799	0	-2.424	0.219	-2.4167	0.1854	-2.4829	0.3268	-2.4553	0.2536	-2.4463	0.2676	-2.4673	0.3036	-2.4495	0.3034	-2.5272	0.3121	-2.435	0.4208	-2.5432	0.2938	-2.447	0.2986	-2.4934	0.2494	-2.4628	0.2356	-2.455	0.3265	-2.3462	0.326	-2.5663	0.3417	-2.472	0.3027	-2.4775	0.3644	-2.4461	0.2736	-2.4742	0.3065	-2.4802	0.2046	-2.4467	0
-2.3682	0	-2.3799	0	-2.324	0.2103	-2.3167	0.1776	-2.3829	0.3239	-2.3553	0.2503	-2.3463	0.2706	-2.3673	0.305	-2.3495	0.3059	-2.4272	0.3057	-2.335	0.4192	-2.4432	0.2903	-2.347	0.3007	-2.3934	0.2493	-2.3628	0.2448	-2.355	0.3326	-2.2462	0.338	-2.4663	0.3439	-2.372	0.3066	-2.3775	0.3672	-2.3461	0.2841	-2.3742	0.3118	-2.3802	0.2002	-2.3467	0
-2.2682	0	-2.2799	0	-2.224	0.2081	-2.2167	0.1734	-2.2829	0.3251	-2.2553	0.2445	-2.2463	0.271	-2.2673	0.3153	-2.2495	0.306	-2.3272	0.3033	-2.235	0.4382	-2.3432	0.2911	-2.247	0.3077	-2.2934	0.249	-2.2628	0.2539	-2.255	0.3298	-2.1462	0.3463	-2.3663	0.3544	-2.272	0.3161	-2.2775	0.3772	-2.2461	0.2929	-2.2742	0.3215	-2.2802	0.2087	-2.2467	0
-2.1682	0	-2.1799	0	-2.124	0.2237	-2.1167	0.1794	-2.1829	0.3237	-2.1553	0.2363	-2.1463	0.269	-2.1673	0.3207	-2.1495	0.3083	-2.2272	0.3039	-2.135	0.4346	-2.2432	0.2915	-2.147	0.3125	-2.1934	0.2468	-2.1628	0.2603	-2.155	0.3481	-2.0462	0.3528	-2.2663	0.3681	-2.172	0.3221	-2.1775	0.3808	-2.1461	0.2952	-2.1742	0.3274	-2.1802	0.208	-2.1467	0
-2.0682	0	-2.0799	0	-2.024	0.2295	-2.0167	0.1777	-2.0829	0.338	-2.0553	0.237	-2.0463	0.2704	-2.0673	0.3224	-2.0495	0.319	-2.1272	0.3074	-2.035	0.4419	-2.1432	0.2898	-2.047	0.3167	-2.0934	0.2332	-2.0628	0.2662	-2.055	0.3536	-1.9462	0.3463	-2.1663	0.3817	-2.072	0.3156	-2.0775	0.388	-2.0461	0.3089	-2.0742	0.3313	-2.0802	0.1943	-2.0467	0
-1.9682	0	-1.9799	0	-1.924	0.2338	-1.9167	0.1785	-1.9829	0.3505	-1.9553	0.2503	-1.9463	0.2798	-1.9673	0.3342	-1.9495	0.3162	-2.0272	0.3207	-1.935	0.4572	-2.0432	0.2839	-1.947	0.3342	-1.9934	0.2208	-1.9628	0.2682	-1.955	0.3448	-1.8462	0.3467	-2.0663	0.382	-1.972	0.3065	-1.9775	0.3723	-1.9461	0.3083	-1.9742	0.3117	-1.9802	0.1884	-1.9467	0
-1.8682	0	-1.8799	0	-1.824	0.2403	-1.8167	0.1776	-1.8829	0.3532	-1.8553	0.2454	-1.8463	0.2807	-1.8673	0.3441	-1.8495	0.314	-1.9272	0.3342	-1.835	0.4604	-1.9432	0.2925	-1.847	0.3462	-1.8934	0.2201	-1.8628	0.2631	-1.855	0.3312	-1.7462	0.3455	-1.9663	0.3807	-1.872	0.3046	-1.8775	0.3924	-1.8461	0.2985	-1.8742	0.3015	-1.8802	0.2066	-1.8467	0
-1.7682	0	-1.7799	0	-1.724	0.2465	-1.7167	0.186	-1.7829	0.3459	-1.7553	0.2392	-1.7463	0.2826	-1.7673	0.343	-1.7495	0.3273	-1.8272	0.3311	-1.735	0.4624	-1.8432	0.3011	-1.747	0.3468	-1.7934	0.219	-1.7628	0.2743	-1.755	0.3328	-1.6462	0.336	-1.8663	0.3796	-1.772	0.3149	-1.7775	0.3984	-1.7461	0.3035	-1.7742	0.3123	-1.7802	0.2106	-1.7467	0
-1.6682	0	-1.6799	0	-1.624	0.2466	-1.6167	0.1829	-1.6829	0.3561	-1.6553	0.2312	-1.6463	0.293	-1.6673	0.3371	-1.6495	0.3321	-1.7272	0.3381	-1.635	0.4656	-1.7432	0.2917	-1.647	0.3485	-1.6934	0.2166	-1.6628	0.2713	-1.655	0.341	-1.5462	0.3333	-1.7663	0.3899	-1.672	0.3145	-1.6775	0.4129	-1.6461	0.3023	-1.6742	0.3171	-1.6802	0.2175	-1.6467	0
-1.5682	0	-1.5799	0	-1.524	0.2476	-1.5167	0.1907	-1.5829	0.3385	-1.5553	0.2349	-1.5463	0.313	-1.5673	0.328	-1.5495	0.3242	-1.6272	0.3432	-1.535	0.4806	-1.6432	0.3012	-1.547	0.3532	-1.5934	0.2117	-1.5628	0.2443	-1.555	0.3176	-1.4462	0.2987	-1.6663	0.3893	-1.572	0.3047	-1.5775	0.4077	-1.5461	0.2871	-1.5742	0.2997	-1.5802	0.2029	-1.5467	0
-1.4682	0	-1.4799	0	-1.424	0.2464	-1.4167	0.195	-1.4829	0.3385	-1.4553	0.2393	-1.4463	0.3277	-1.4673	0.3363	-1.4495	0.3355	-1.5272	0.3367	-1.435	0.4946	-1.5432	0.2961	-1.447	0.3602	-1.4934	0.2084	-1.4628	0.2292	-1.455	0.285	-1.3462	0.2856	-1.5663	0.3783	-1.472	0.2982	-1.4775	0.3761	-1.4461	0.2636	-1.4742	0.2796	-1.4802	0.2152	-1.4467	0
-1.3682	0	-1.3799	0	-1.324	0.2361	-1.3167	0.1949	-1.3829	0.3528	-1.3553	0.2545	-1.3463	0.3295	-1.3673	0.3346	-1.3495	0.3373	-1.4272	0.3423	-1.335	0.4946	-1.4432	0.3053	-1.347	0.3698	-1.3934	0.2029	-1.3628	0.2352	-1.355	0.2569	-1.2462	0.2657	-1.4663	0.3596	-1.372	0.2796	-1.3775	0.3766	-1.3461	0.2598	-1.3742	0.2775	-1.3802	0.2106	-1.3467	0
-1.2682	0	-1.2799	0	-1.224	0.2297	-1.2167	0.196	-1.2829	0.349	-1.2553	0.2536	-1.2463	0.336	-1.2673	0.342	-1.2495	0.344	-1.3272	0.3476	-1.235	0.4735	-1.3432	0.3069	-1.247	0.3695	-1.2934	0.1905	-1.2628	0.2312	-1.255	0.2504	-1.1462	0.2473	-1.3663	0.3576	-1.272	0.2617	-1.2775	0.3761	-1.2461	0.2384	-1.2742	0.2594	-1.2802	0.2062	-1.2467	0
-1.1682	0	-1.1799	0	-1.124	0.2489	-1.1167	0.196	-1.1829	0.3452	-1.1553	0.2629	-1.1463	0.3491	-1.1673	0.3371	-1.1495	0.3445	-1.2272	0.3338	-1.135	0.4735	-1.2432	0.3069	-1.147	0.3775	-1.1934	0.185	-1.1628	0.2425	-1.155	0.2407	-1.0462	0.2425	-1.2663	0.3487	-1.172	0.2348	-1.1775	0.3688	-1.1461	0.2202	-1.1742	0.2437	-1.1802	0.1865	-1.1467	0
-1.0682	0	-1.0799	0	-1.024	0.2627	-1.0167	0.1599	-1.0829	0.3224	-1.0553	0.2629	-1.0463	0.3486	-1.0673	0.3371	-1.0495	0.3445	-1.1272	0.3468	-1.035	0.4652	-1.1432	0.2977	-1.047	0.3603	-1.0934	0.1974	-1.0628	0.2355	-1.055	0.2171	-0.9462	0.2257	-1.1663	0.3542	-1.072	0.2257	-1.0775	0.3028	-1.0461	0.1541	-1.0742	0.1928	-1.0802	0.1358	-1.0467	0
-0.9682	0	-0.9799	0	-0.924	0.2627	-0.9167	0.1599	-0.9829	0.3224	-0.9553	0.2845	-0.9463	0.3486	-0.9673	0.3371	-0.9495	0.3445	-1.0272	0.3616	-0.935	0.4652	-1.0432	0.3047	-0.947	0.3825	-0.9934	0.1637	-0.9628	0.226	-0.955	0.1735	-0.8462	0.1985	-1.0663	0.342	-0.972	0.1349	-0.9775	0.261	-0.9461	0.0638	-0.9742	0.1815	-0.9802	0.0634	-0.9467	0
-0.8682	0	-0.8799	0	-0.824	0.2859	-0.8167	0.1745	-0.8829	0.3224	-0.8553	0.2845	-0.8463	0.3486	-0.8673	0.3397	-0.8495	0.3445	-0.9272	0.354	-0.835	0.4652	-0.9432	0.3176	-0.847	0.3825	-0.8934	0.1385	-0.8628	0.228	-0.855	0.1735	-0.7462	0.1985	-0.9663	0.3423	-0.872	0.0733	-0.8775	0.261	-0.8461	0.0904	-0.8742	0.1976	-0.8802	0.09	-0.8467	0
-0.7682	0	-0.7799	0	-0.724	0.2859	-0.7167	0.1251	-0.7829	0.2944	-0.7553	0.2845	-0.7463	0.299	-0.7673	0.3397	-0.7495	0.3445	-0.8272	0.354	-0.735	0.4589	-0.8432	0.3331	-0.747	0.3825	-0.7934	0.1385	-0.7628	0.2203	-0.755	0.1735	-0.6462	0.1985	-0.8663	0.3286	-0.772	0.0733	-0.7775	0.2414	-0.7461	0.0904	-0.7742	0.2121	-0.7802	0.09	-0.7467	0
-0.6682	0	-0.6799	0	-0.624	0.2859	-0.6167	0.102	-0.6829	0.2844	-0.6553	0.2845	-0.6463	0.298	-0.6673	0.3397	-0.6495	0.3445	-0.7272	0.354	-0.635	0.4589	-0.7432	0.3331	-0.647	0.3825	-0.6934	0.1385	-0.6628	0.2321	-0.655	0.1797	-0.5462	0.1985	-0.7663	0.3162	-0.672	0.0733	-0.6775	0.2445	-0.6461	0.0904	-0.6742	0.2379	-0.6802	0.1055	-0.6467	0
-0.5682	0	-0.5799	0	-0.524	0.3172	-0.5167	0.102	-0.5829	0.2844	-0.5553	0.2845	-0.5463	0.298	-0.5673	0.3397	-0.5495	0.3445	-0.6272	0.354	-0.535	0.4739	-0.6432	0.3331	-0.547	0.3938	-0.5934	0.1461	-0.5628	0.2321	-0.555	0.1797	-0.4462	0.1985	-0.6663	0.2843	-0.572	0.0733	-0.5775	0.2445	-0.5461	0.0904	-0.5742	0.2379	-0.5802	0.139	-0.5467	0
-0.4682	0	-0.4799	0	-0.424	0.3395	-0.4167	0.102	-0.4829	0.2844	-0.4553	0.2845	-0.4463	0.298	-0.4673	0.3397	-0.4495	0.3445	-0.5272	0.356	-0.435	0.4739	-0.5432	0.3331	-0.447	0.3938	-0.4934	0.1474	-0.4628	0.2494	-0.455	0.1496	-0.3462	0.1985	-0.5663	0.2843	-0.472	0.0913	-0.4775	0.2626	-0.4461	0.0904	-0.4742	0.2379	-0.4802	0.0767	-0.4467	0
-0.3682	0	-0.3799	0	-0.324	0.3395	-0.3167	0.102	-0.3829	0.2844	-0.3553	0.3166	-0.3463	0.3041	-0.3673	0.3244	-0.3495	0.3445	-0.4272	0.356	-0.335	0.4739	-0.4432	0.3331	-0.347	0.3938	-0.3934	0.1474	-0.3628	0.2494	-0.355	0.1496	-0.2462	0.2145	-0.4663	0.2843	-0.372	0.0395	-0.3775	0.2626	-0.3461	-0.0003	-0.3742	0.2087	-0.3802	0.0366	-0.3467	0
-0.2682	0	-0.2799	0	-0.224	0.3395	-0.2167	0.0904	-0.2829	0.2987	-0.2553	0.3031	-0.2463	0.3041	-0.2673	0.3244	-0.2495	0.3445	-0.3272	0.3757	-0.235	0.4739	-0.3432	0.3331	-0.247	0.3938	-0.2934	0.1474	-0.2628	0.2494	-0.255	0.1151	-0.1462	0.2145	-0.3663	0.2494	-0.272	-0.0633	-0.2775	0.1606	-0.2461	-0.1067	-0.2742	0.1062	-0.2802	-0.0903	-0.2467	0
-0.1682	0	-0.1799	0	-0.124	0.3491	-0.1167	0.0904	-0.1829	0.3168	-0.1553	0.312	-0.1463	0.3041	-0.1673	0.3244	-0.1495	0.3445	-0.2272	0.3757	-0.135	0.4739	-0.2432	0.3331	-0.147	0.3938	-0.1934	0.1474	-0.1628	0.2494	-0.155	0.1151	-0.0462	0.2145	-0.2663	0.1807	-0.172	-0.0633	-0.1775	0.1276	-0.1461	-0.1072	-0.1742	0.0768	-0.1802	-0.1386	-0.1467	0
-0.0682	0	-0.0799	0	-0.024	0.3491	-0.0167	0.0904	-0.0829	0.3168	-0.0553	0.312	-0.0463	0.3041	-0.0673	0.3244	-0.0495	0.3445	-0.1272	0.3777	-0.035	0.4739	-0.1432	0.3458	-0.047	0.438	-0.0934	0.1042	-0.0628	0.2494	-0.055	0.1174	0.0538	0.2145	-0.1663	0.1224	-0.072	-0.0911	-0.0775	0.068	-0.0461	-0.1958	-0.0742	0.0334	-0.0802	-0.1958	-0.0467	0
0.0318	0	0.0201	0	0.076	0.3491	0.0833	0.0904	0.0171	0.3168	0.0447	0.312	0.0537	0.3041	0.0327	0.3274	0.0505	0.3445	-0.0272	0.3777	0.065	0.4815	-0.0432	0.3458	0.053	0.438	0.0066	0.1042	0.0372	0.2494	0.045	0.1174	0.1538	0.2333	-0.0663	0.1224	0.028	-0.0911	0.0225	0.0141	0.0539	-0.3627	0.0258	-0.1894	0.0198	-0.4313	0.0533	0
0.1318	0	0.1201	0	0.176	0.3491	0.1833	0.0904	0.1171	0.2895	0.1447	0.312	0.1537	0.3041	0.1327	0.3274	0.1505	0.3445	0.0728	0.3811	0.165	0.4815	0.0568	0.3458	0.153	0.438	0.1066	0.1042	0.1372	0.2494	0.145	0.0776	0.2538	0.2333	0.0337	0.1224	0.128	-0.1801	0.1225	-0.1342	0.1539	-0.3627	0.1258	-0.3219	0.1198	-0.5927	0.1533	0
0.2318	0	0.2201	0	0.276	0.3491	0.2833	0.0904	0.2171	0.2895	0.2447	0.312	0.2537	0.3041	0.2327	0.3274	0.2505	0.3445	0.1728	0.3811	0.265	0.4815	0.1568	0.3458	0.253	0.438	0.2066	0.1042	0.2372	0.2356	0.245	0.0776	0.3538	0.2333	0.1337	0.078	0.228	-0.1801	0.2225	-0.1342	0.2539	-0.3627	0.2258	-0.3219	0.2198	-0.5927	0.2533	0
0.3318	0	0.3201	0	0.376	0.3491	0.3833	0.1036	0.3171	0.2895	0.3447	0.3141	0.3537	0.303	0.3327	0.3274	0.3505	0.37	0.2728	0.3811	0.365	0.4888	0.2568	0.3458	0.353	0.441	0.3066	0.1042	0.3372	0.2356	0.345	0.0776	0.4538	0.2299	0.2337	0.078	0.328	-0.1801	0.3225	-0.1342	0.3539	-0.3627	0.3258	-0.3219	0.3198	-0.5927	0.3533	0
0.4318	0	0.4201	0	0.476	0.3491	0.4833	0.1036	0.4171	0.2895	0.4447	0.3342	0.4537	0.3206	0.4327	0.3274	0.4505	0.3885	0.3728	0.3811	0.465	0.4868	0.3568	0.3501	0.453	0.4588	0.4066	0.1042	0.4372	0.2356	0.445	0.0776	0.5538	0.2557	0.3337	0.078	0.428	-0.1801	0.4225	-0.1342	0.4539	-0.3626	0.4258	-0.3972	0.4198	-0.5927	0.4533	0
0.5318	0	0.5201	0	0.576	0.36	0.5833	0.1195	0.5171	0.2895	0.5447	0.3389	0.5537	0.3271	0.5327	0.3298	0.5505	0.3885	0.4728	0.3659	0.565	0.498	0.4568	0.3669	0.553	0.4652	0.5066	0.118	0.5372	0.2377	0.545	0.0795	0.6538	0.2557	0.4337	0.0847	0.528	-0.1607	0.5225	-0.1163	0.5539	-0.3368	0.5258	-0.3784	0.5198	-0.5755	0.5533	0
0.6318	0	0.6201	0	0.676	0.3685	0.6833	0.1266	0.6171	0.3083	0.6447	0.3536	0.6537	0.3271	0.6327	0.3468	0.6505	0.402	0.5728	0.3761	0.665	0.5087	0.5568	0.374	0.653	0.4783	0.6066	0.1301	0.6372	0.2418	0.645	0.0816	0.7538	0.2557	0.5337	0.0847	0.628	-0.1542	0.6225	-0.1083	0.6539	-0.3368	0.6258	-0.3712	0.6198	-0.5668	0.6533	0
0.7318	0	0.7201	0	0.776	0.3685	0.7833	0.1266	0.7171	0.3089	0.7447	0.3536	0.7537	0.3271	0.7327	0.3468	0.7505	0.402	0.6728	0.3853	0.765	0.5087	0.6568	0.374	0.753	0.4783	0.7066	0.1301	0.7372	0.2418	0.745	0.0816	0.8538	0.2557	0.6337	0.0898	0.728	-0.1542	0.7225	-0.1497	0.7539	-0.4513	0.7258	-0.3712	0.7198	-0.5668	0.7533	0
0.8318	0	0.8201	0	0.876	0.3587	0.8833	0.1266	0.8171	0.3227	0.8447	0.3536	0.8537	0.3271	0.8327	0.3468	0.8505	0.402	0.7728	0.3853	0.865	0.5087	0.7568	0.374	0.853	0.4783	0.8066	0.1133	0.8372	0.2418	0.845	0.0816	0.9538	0.2557	0.7337	0.0898	0.828	-0.1542	0.8225	-0.1497	0.8539	-0.5516	0.8258	-0.6001	0.8198	-0.6224	0.8533	0
0.9318	0	0.9201	0	0.976	0.3587	0.9833	0.1266	0.9171	0.3227	0.9447	0.3536	0.9537	0.3271	0.9327	0.3468	0.9505	0.402	0.8728	0.3853	0.965	0.5087	0.8568	0.374	0.953	0.4783	0.9066	0.1133	0.9372	0.2418	0.945	0.0816	1.0538	0.2559	0.8337	0.0898	0.928	-0.1542	0.9225	-0.1497	0.9539	-0.5516	0.9258	-0.8069	0.9198	-0.893	0.9533	0
1.0318	0	1.0201	0	1.076	0.3635	1.0833	0.1266	1.0171	0.3227	1.0447	0.3536	1.0537	0.3271	1.0327	0.3468	1.0505	0.402	0.9728	0.3853	1.065	0.5087	0.9568	0.374	1.053	0.4783	1.0066	0.1133	1.0372	0.2418	1.045	0.0816	1.1538	0.2458	0.9337	0.0898	1.028	-0.1542	1.0225	-0.172	1.0539	-0.6125	1.0258	-0.9939	1.0198	-1.1736	1.0533	0
1.1318	0	1.1201	0	1.176	0.3504	1.1833	0.1726	1.1171	0.3227	1.1447	0.3536	1.1537	0.3271	1.1327	0.3542	1.1505	0.4198	1.0728	0.3853	1.165	0.535	1.0568	0.374	1.153	0.4975	1.1066	0.1086	1.1372	0.2418	1.145	0.119	1.2538	0.2489	1.0337	0.0898	1.128	-0.1237	1.1225	-0.229	1.1539	-0.6979	1.1258	-1.0698	1.1198	-1.3289	1.1533	0
1.2318	0	1.2201	0	1.276	0.3494	1.2833	0.196	1.2171	0.3622	1.2447	0.3798	1.2537	0.3346	1.2327	0.374	1.2505	0.4264	1.1728	0.3734	1.265	0.5478	1.1568	0.3954	1.253	0.5246	1.2066	0.1705	1.2372	0.2628	1.245	0.1426	1.3538	0.2533	1.1337	0.1226	1.228	-0.1301	1.2225	-0.2553	1.2539	-0.6849	1.2258	-1.1425	1.2198	-1.4942	1.2533	0
1.3318	0	1.3201	0	1.376	0.3747	1.3833	0.2122	1.3171	0.3642	1.3447	0.3879	1.3537	0.3705	1.3327	0.4004	1.3505	0.4366	1.2728	0.4189	1.365	0.5333	1.2568	0.3882	1.353	0.5584	1.3066	0.2399	1.3372	0.3041	1.345	0.1761	1.4538	0.2674	1.2337	0.1701	1.328	-0.1102	1.3225	-0.2553	1.3539	-0.695	1.3258	-1.1982	1.3198	-1.5038	1.3533	0
1.4318	0	1.4201	0	1.476	0.3873	1.4833	0.2392	1.4171	0.383	1.4447	0.4094	1.4537	0.4038	1.4327	0.4385	1.4505	0.439	1.3728	0.4521	1.465	0.5333	1.3568	0.401	1.453	0.5757	1.4066	0.2577	1.4372	0.3179	1.445	0.191	1.5538	0.3144	1.3337	0.1855	1.428	-0.1102	1.4225	-0.2878	1.4539	-0.7177	1.4258	-1.2801	1.4198	-1.5038	1.4533	0
1.5318	0	1.5201	0	1.576	0.3747	1.5833	0.2504	1.5171	0.3943	1.5447	0.4283	1.5537	0.4281	1.5327	0.4498	1.5505	0.4278	1.4728	0.4521	1.565	0.5352	1.4568	0.4252	1.553	0.5688	1.5066	0.2862	1.5372	0.3424	1.545	0.2179	1.6538	0.3466	1.4337	0.1957	1.528	-0.0855	1.5225	-0.2772	1.5539	-0.6966	1.5258	-1.2801	1.5198	-1.5284	1.5533	0
1.6318	0	1.6201	0	1.676	0.3968	1.6833	0.2802	1.6171	0.391	1.6447	0.4285	1.6537	0.4537	1.6327	0.4634	1.6505	0.4363	1.5728	0.47	1.665	0.5498	1.5568	0.4245	1.653	0.5637	1.6066	0.3079	1.6372	0.3748	1.645	0.2234	1.7538	0.3824	1.5337	0.2004	1.628	-0.078	1.6225	-0.2772	1.6539	-0.6905	1.6258	-1.2801	1.6198	-1.5033	1.6533	0
1.7318	0	1.7201	0	1.776	0.4042	1.7833	0.2916	1.7171	0.4172	1.7447	0.4516	1.7537	0.4557	1.7327	0.4664	1.7505	0.4486	1.6728	0.4772	1.765	0.5415	1.6568	0.424	1.753	0.5742	1.7066	0.3489	1.7372	0.3757	1.745	0.2489	1.8538	0.4067	1.6337	0.2272	1.728	-0.0675	1.7225	-0.2772	1.7539	-0.6905	1.7258	-1.3157	1.7198	-1.4884	1.7533	0
1.8318	0	1.8201	0	1.876	0.4212	1.8833	0.313	1.8171	0.4243	1.8447	0.4737	1.8537	0.4557	1.8327	0.4897	1.8505	0.4482	1.7728	0.4797	1.865	0.5571	1.7568	0.424	1.853	0.5812	1.8066	0.3844	1.8372	0.3875	1.845	0.277	1.9538	0.4232	1.7337	0.2361	1.828	-0.0448	1.8225	-0.2676	1.8539	-0.6905	1.8258	-1.3098	1.8198	-1.4672	1.8533	0
1.9318	0	1.9201	0	1.976	0.4329	1.9833	0.3333	1.9171	0.4636	1.9447	0.4988	1.9537	0.4609	1.9327	0.5168	1.9505	0.4482	1.8728	0.5046	1.965	0.5641	1.8568	0.4293	1.953	0.6141	1.9066	0.4007	1.9372	0.4026	1.945	0.3058	2.0538	0.4422	1.8337	0.2602	1.928	-0.0512	1.9225	-0.2564	1.9539	-0.6876	1.9258	-1.304	1.9198	-1.4458	1.9533	0
2.0318	0	2.0201	0	2.076	0.4417	2.0833	0.3218	2.0171	0.4638	2.0447	0.515	2.0537	0.4671	2.0327	0.5293	2.0505	0.4482	1.9728	0.5219	2.065	0.5524	1.9568	0.4492	2.053	0.628	2.0066	0.432	2.0372	0.4409	2.045	0.3019	2.1538	0.4758	1.9337	0.2729	2.028	-0.0326	2.0225	-0.242	2.0539	-0.6716	2.0258	-1.2875	2.0198	-1.4465	2.0533	0
2.1318	0	2.1201	0	2.176	0.4426	2.1833	0.3435	2.1171	0.4547	2.1447	0.5074	2.1537	0.4807	2.1327	0.5273	2.1505	0.4426	2.0728	0.5079	2.165	0.5456	2.0568	0.454	2.153	0.628	2.1066	0.453	2.1372	0.4768	2.145	0.3532	2.2538	0.4883	2.0337	0.2958	2.128	-0.0208	2.1225	-0.2284	2.1539	-0.6613	2.1258	-1.263	2.1198	-1.4175	2.1533	0
2.2318	0	2.2201	0	2.276	0.4429	2.2833	0.3278	2.2171	0.458	2.2447	0.4968	2.2537	0.4838	2.2327	0.5193	2.2505	0.4426	2.1728	0.513	2.265	0.5369	2.1568	0.4475	2.253	0.613	2.2066	0.473	2.2372	0.4935	2.245	0.3737	2.3538	0.4733	2.1337	0.3312	2.228	0.003	2.2225	-0.214	2.2539	-0.6582	2.2258	-1.2559	2.2198	-1.415	2.2533	0
2.3318	0	2.3201	0	2.376	0.4391	2.3833	0.3274	2.3171	0.4518	2.3447	0.4933	2.3537	0.4732	2.3327	0.5193	2.3505	0.4426	2.2728	0.5022	2.365	0.5342	2.2568	0.4424	2.353	0.6008	2.3066	0.4773	2.3372	0.4841	2.345	0.3758	2.4538	0.4768	2.2337	0.3533	2.328	0.003	2.3225	-0.2365	2.3539	-0.679	2.3258	-1.2842	2.3198	-1.425	2.3533	0
2.4318	0	2.4201	0	2.476	0.4478	2.4833	0.3366	2.4171	0.4529	2.4447	0.5085	2.4537	0.4575	2.4327	0.5154	2.4505	0.4482	2.3728	0.5022	2.465	0.54	2.3568	0.4374	2.453	0.6049	2.4066	0.4739	2.4372	0.4914	2.445	0.3858	2.5538	0.4853	2.3337	0.3511	2.428	0.02	2.4225	-0.2354	2.4539	-0.6647	2.4258	-1.2845	2.4198	-1.4179	2.4533	0
2.5318	0	2.5201	0	2.576	0.4428	2.5833	0.3447	2.5171	0.4552	2.5447	0.4991	2.5537	0.4625	2.5327	0.523	2.5505	0.4268	2.4728	0.5043	2.565	0.5292	2.4568	0.4406	2.553	0.5985	2.5066	0.4651	2.5372	0.4913	2.545	0.3947	2.6538	0.4876	2.4337	0.3638	2.528	0.02	2.5225	-0.2573	2.5539	-0.6791	2.5258	-1.2989	2.5198	-1.4413	2.5533	0
2.6318	0	2.6201	0	2.676	0.4383	2.6833	0.35	2.6171	0.4608	2.6447	0.493	2.6537	0.4713	2.6327	0.5186	2.6505	0.4226	2.5728	0.5048	2.665	0.5336	2.5568	0.4394	2.653	0.5925	2.6066	0.4752	2.6372	0.4873	2.645	0.3845	2.7538	0.4971	2.5337	0.3657	2.628	0.0332	2.6225	-0.2565	2.6539	-0.688	2.6258	-1.294	2.6198	-1.4471	2.6533	0
2.7318	0	2.7201	0	2.776	0.4489	2.7833	0.3412	2.7171	0.4645	2.7447	0.5089	2.7537	0.4762	2.7327	0.521	2.7505	0.4022	2.6728	0.5173	2.765	0.5227	2.6568	0.4408	2.753	0.5869	2.7066	0.4874	2.7372	0.4932	2.745	0.3898	2.8538	0.5056	2.6337	0.3698	2.728	0.0406	2.7225	-0.253	2.7539	-0.679	2.7258	-1.2846	2.7198	-1.4388	2.7533	0
2.8318	0	2.8201	0	2.876	0.4504	2.8833	0.3475	2.8171	0.452	2.8447	0.5	2.8537	0.4727	2.8327	0.5103	2.8505	0.3983	2.7728	0.5168	2.865	0.5214	2.7568	0.4389	2.853	0.579	2.8066	0.5025	2.8372	0.5024	2.845	0.4028	2.9538	0.4937	2.7337	0.383	2.828	0.0509	2.8225	-0.253	2.8539	-0.6824	2.8258	-1.2766	2.8198	-1.4325	2.8533	0
2.9318	0	2.9201	0	2.976	0.4598	2.9833	0.3504	2.9171	0.4476	2.9447	0.5111	2.9537	0.4885	2.9327	0.5118	2.9505	0.4028	2.8728	0.5087	2.965	0.5159	2.8568	0.4237	2.953	0.5786	2.9066	0.5098	2.9372	0.5035	2.945	0.4097	3.0538	0.5022	2.8337	0.4041	2.928	0.0445	2.9225	-0.2512	2.9539	-0.7024	2.9258	-1.2865	2.9198	-1.4222	2.9533	0
3.0318	0	3.0201	0	3.076	0.475	3.0833	0.3564	3.0171	0.4568	3.0447	0.5196	3.0537	0.4937	3.0327	0.5113	3.0505	0.4019	2.9728	0.5037	3.065	0.5251	2.9568	0.4308	3.053	0.5941	3.0066	0.5007	3.0372	0.4982	3.045	0.4086	3.1538	0.5057	2.9337	0.4041	3.028	0.0604	3.0225	-0.259	3.0539	-0.7255	3.0258	-1.3009	3.0198	-1.4266	3.0533	0
3.1318	0	3.1201	0	3.176	0.4864	3.1833	0.3651	3.1171	0.4607	3.1447	0.5186	3.1537	0.4995	3.1327	0.5145	3.1505	0.4066	3.0728	0.5048	3.165	0.5397	3.0568	0.4393	3.153	0.5738	3.1066	0.5043	3.1372	0.5024	3.145	0.4131	3.2538	0.5125	3.0337	0.4004	3.128	0.0661	3.1225	-0.2489	3.1539	-0.7252	3.1258	-1.308	3.1198	-1.4214	3.1533	0
3.2318	0	3.2201	0	3.276	0.4876	3.2833	0.3609	3.2171	0.4751	3.2447	0.5173	3.2537	0.4988	3.2327	0.5355	3.2505	0.4094	3.1728	0.5044	3.265	0.5413	3.1568	0.4406	3.253	0.5825	3.2066	0.5101	3.2372	0.5246	3.245	0.4247	3.3538	0.5174	3.1337	0.4103	3.228	0.0656	3.2225	-0.2598	3.2539	-0.7051	3.2258	-1.3165	3.2198	-1.4208	3.2533	0
3.3318	0	3.3201	0	3.376	0.4781	3.3833	0.368	3.3171	0.473	3.3447	0.5114	3.3537	0.4957	3.3327	0.5189	3.3505	0.3976	3.2728	0.5163	3.365	0.5364	3.2568	0.442	3.353	0.5795	3.3066	0.5272	3.3372	0.5204	3.345	0.4367	3.4538	0.5176	3.2337	0.4352	3.328	0.0679	3.3225	-0.2541	3.3539	-0.7096	3.3258	-1.3143	3.3198	-1.4052	3.3533	0
3.4318	0	3.4201	0	3.476	0.4878	3.4833	0.3652	3.4171	0.4831	3.4447	0.5153	3.4537	0.5057	3.4327	0.5126	3.4505	0.4065	3.3728	0.508	3.465	0.5306	3.3568	0.4274	3.453	0.5812	3.4066	0.5453	3.4372	0.533	3.445	0.4399	3.5538	0.5185	3.3337	0.4304	3.428	0.0768	3.4225	-0.2462	3.4539	-0.7115	3.4258	-1.3218	3.4198	-1.3993	3.4533	0
3.5318	0	3.5201	0	3.576	0.4992	3.5833	0.3638	3.5171	0.483	3.5447	0.5141	3.5537	0.5154	3.5327	0.5101	3.5505	0.4031	3.4728	0.5087	3.565	0.5227	3.4568	0.4278	3.553	0.5846	3.5066	0.5347	3.5372	0.5291	3.545	0.4391	3.6538	0.5259	3.4337	0.4371	3.528	0.0704	3.5225	-0.2598	3.5539	-0.7275	3.5258	-1.3299	3.5198	-1.404	3.5533	0
3.6318	0	3.6201	0	3.676	0.5083	3.6833	0.3548	3.6171	0.4754	3.6447	0.5124	3.6537	0.5039	3.6327	0.5163	3.6505	0.4102	3.5728	0.5022	3.665	0.523	3.5568	0.4324	3.653	0.5682	3.6066	0.5341	3.6372	0.5344	3.645	0.4405	3.7538	0.5233	3.5337	0.4309	3.628	0.0713	3.6225	-0.2591	3.6539	-0.723	3.6258	-1.3349	3.6198	-1.4158	3.6533	0
3.7318	0	3.7201	0	3.776	0.5105	3.7833	0.3611	3.7171	0.4794	3.7447	0.5173	3.7537	0.5169	3.7327	0.5168	3.7505	0.3982	3.6728	0.4994	3.765	0.522	3.6568	0.4276	3.753	0.5651	3.7066	0.5406	3.7372	0.5591	3.745	0.4488	3.8538	0.5399	3.6337	0.4193	3.728	0.0696	3.7225	-0.2733	3.7539	-0.7275	3.7258	-1.335	3.7198	-1.4087	3.7533	0
3.8318	0	3.8201	0	3.876	0.5213	3.8833	0.3605	3.8171	0.4754	3.8447	0.5225	3.8537	0.5106	3.8327	0.5135	3.8505	0.4034	3.7728	0.4976	3.865	0.5245	3.7568	0.4159	3.853	0.5629	3.8066	0.5555	3.8372	0.567	3.845	0.4542	3.9538	0.538	3.7337	0.4177	3.828	0.0758	3.8225	-0.2606	3.8539	-0.7285	3.8258	-1.3422	3.8198	-1.4117	3.8533	0
3.9318	0	3.9201	0	3.976	0.524	3.9833	0.3713	3.9171	0.4844	3.9447	0.5244	3.9537	0.5209	3.9327	0.5269	3.9505	0.4019	3.8728	0.4965	3.965	0.5306	3.8568	0.4214	3.953	0.5768	3.9066	0.5614	3.9372	0.5737	3.945	0.465	4.0538	0.5449	3.8337	0.4318	3.928	0.0682	3.9225	-0.2699	3.9539	-0.7318	3.9258	-1.3434	3.9198	-1.4053	3.9533	0
4.0318	0	4.0201	0	4.076	0.5235	4.0833	0.3645	4.0171	0.4936	4.0447	0.5359	4.0537	0.5269	4.0327	0.5213	4.0505	0.4085	3.9728	0.5109	4.065	0.5309	3.9568	0.4279	4.053	0.5752	4.0066	0.5621	4.0372	0.5891	4.045	0.4706	4.1538	0.5545	3.9337	0.4478	4.028	0.0791	4.0225	-0.2609	4.0539	-0.7425	4.0258	-1.3525	4.0198	-1.4041	4.0533	0
4.1318	0	4.1201	0	4.176	0.5327	4.1833	0.3842	4.1171	0.4952	4.1447	0.5217	4.1537	0.5209	4.1327	0.5143	4.1505	0.4135	4.0728	0.5057	4.165	0.539	4.0568	0.4192	4.153	0.5768	4.1066	0.5719	4.1372	0.5982	4.145	0.4772	4.2538	0.5571	4.0337	0.4503	4.128	0.0813	4.1225	-0.2596	4.1539	-0.7407	4.1258	-1.3653	4.1198	-1.4048	4.1533	0
4.2318	0	4.2201	0	4.276	0.5379	4.2833	0.3805	4.2171	0.5024	4.2447	0.5274	4.2537	0.5279	4.2327	0.5389	4.2505	0.4094	4.1728	0.4999	4.265	0.5464	4.1568	0.4202	4.253	0.5786	4.2066	0.5718	4.2372	0.6086	4.245	0.4681	4.3538	0.538	4.1337	0.4565	4.228	0.0713	4.2225	-0.2525	4.2539	-0.7387	4.2258	-1.3573	4.2198	-1.4054	4.2533	0
4.3318	0	4.3201	0	4.376	0.5323	4.3833	0.3826	4.3171	0.5003	4.3447	0.529	4.3537	0.5204	4.3327	0.533	4.3505	0.4082	4.2728	0.5098	4.365	0.5366	4.2568	0.4249	4.353	0.5877	4.3066	0.5735	4.3372	0.5963	4.345	0.4665	4.4538	0.5526	4.2337	0.4595	4.328	0.0635	4.3225	-0.2704	4.3539	-0.7548	4.3258	-1.3875	4.3198	-1.4132	4.3533	0
4.4318	0	4.4201	0	4.476	0.5401	4.4833	0.3792	4.4171	0.4912	4.4447	0.518	4.4537	0.5143	4.4327	0.5251	4.4505	0.4126	4.3728	0.5001	4.465	0.5433	4.3568	0.4156	4.453	0.5908	4.4066	0.5858	4.4372	0.6105	4.445	0.4825	4.5538	0.5545	4.3337	0.4498	4.428	0.0775	4.4225	-0.2744	4.4539	-0.7504	4.4258	-1.3967	4.4198	-1.3976	4.4533	0
4.5318	0	4.5201	0	4.576	0.5422	4.5833	0.3895	4.5171	0.5026	4.5447	0.527	4.5537	0.5337	4.5327	0.5334	4.5505	0.4084	4.4728	0.5036	4.565	0.5529	4.4568	0.4251	4.553	0.595	4.5066	0.5969	4.5372	0.6196	4.545	0.486	4.6538	0.5582	4.4337	0.4572	4.528	0.0687	4.5225	-0.2735	4.5539	-0.7601	4.5258	-1.4099	4.5198	-1.4112	4.5533	0
4.6318	0	4.6201	0	4.676	0.5479	4.6833	0.3986	4.6171	0.5064	4.6447	0.5362	4.6537	0.5395	4.6327	0.5477	4.6505	0.4209	4.5728	0.5121	4.665	0.5521	4.5568	0.4266	4.653	0.6033	4.6066	0.6021	4.6372	0.6211	4.645	0.4836	4.7538	0.5526	4.5337	0.4588	4.628	0.0716	4.6225	-0.2786	4.6539	-0.7643	4.6258	-1.4089	4.6198	-1.4134	4.6533	0
4.7318	0	4.7201	0	4.776	0.5591	4.7833	0.3929	4.7171	0.4948	4.7447	0.53	4.7537	0.5334	4.7327	0.5413	4.7505	0.4148	4.6728	0.508	4.765	0.5513	4.6568	0.4345	4.753	0.609	4.7066	0.6009	4.7372	0.6288	4.745	0.4838	4.8538	0.5582	4.6337	0.4626	4.728	0.0696	4.7225	-0.2832	4.7539	-0.7763	4.7258	-1.4237	4.7198	-1.4276	4.7533	0
4.8318	0	4.8201	0	4.876	0.565	4.8833	0.3885	4.8171	0.5042	4.8447	0.5251	4.8537	0.5365	4.8327	0.548	4.8505	0.4178	4.7728	0.5021	4.865	0.5611	4.7568	0.4402	4.853	0.6115	4.8066	0.6088	4.8372	0.6338	4.845	0.493	4.9538	0.5644	4.7337	0.468	4.828	0.0653	4.8225	-0.2858	4.8539	-0.7795	4.8258	-1.4356	4.8198	-1.4198	4.8533	0
4.9318	0	4.9201	0	4.976	0.5652	4.9833	0.3963	4.9171	0.5027	4.9447	0.5329	4.9537	0.5326	4.9327	0.5519	4.9505	0.4139	4.8728	0.5224	4.965	0.5572	4.8568	0.4471	4.953	0.6193	4.9066	0.6126	4.9372	0.6288	4.945	0.4919	5.0538	0.5621	4.8337	0.461	4.928	0.0697	4.9225	-0.297	4.9539	-0.7933	4.9258	-1.451	4.9198	-1.4419	4.9533	0
5.0318	0	5.0201	0	5.076	0.5685	5.0833	0.4084	5.0171	0.5066	5.0447	0.5299	5.0537	0.5417	5.0327	0.5485	5.0505	0.4111	4.9728	0.5211	5.065	0.5628	4.9568	0.4511	5.053	0.6211	5.0066	0.6088	5.0372	0.6377	5.045	0.493	5.1538	0.5545	4.9337	0.4678	5.028	0.0666	5.0225	-0.3054	5.0539	-0.7955	5.0258	-1.4571	5.0198	-1.4465	5.0533	0
5.1318	0	5.1201	0	5.176	0.5723	5.1833	0.4031	5.1171	0.5065	5.1447	0.5349	5.1537	0.5455	5.1327	0.5587	5.1505	0.4256	5.0728	0.5192	5.165	0.5769	5.0568	0.4486	5.153	0.6338	5.1066	0.6154	5.1372	0.631	5.145	0.4858	5.2538	0.5699	5.0337	0.4652	5.128	0.0512	5.1225	-0.3081	5.1539	-0.8109	5.1258	-1.4779	5.1198	-1.4523	5.1533	0
5.2318	0	5.2201	0	5.276	0.5815	5.2833	0.4031	5.2171	0.5069	5.2447	0.5232	5.2537	0.5338	5.2327	0.547	5.2505	0.4193	5.1728	0.5247	5.265	0.5693	5.1568	0.456	5.253	0.625	5.2066	0.6216	5.2372	0.6407	5.245	0.5003	5.3538	0.5582	5.1337	0.4662	5.228	0.0534	5.2225	-0.3111	5.2539	-0.8073	5.2258	-1.491	5.2198	-1.4563	5.2533	0
5.3318	0	5.3201	0	5.376	0.5867	5.3833	0.3988	5.3171	0.4951	5.3447	0.526	5.3537	0.5378	5.3327	0.5368	5.3505	0.419	5.2728	0.5208	5.365	0.5706	5.2568	0.4443	5.353	0.6323	5.3066	0.6288	5.3372	0.6314	5.345	0.4902	5.4538	0.5583	5.2337	0.4704	5.328	0.0495	5.3225	-0.3148	5.3539	-0.819	5.3258	-1.5014	5.3198	-1.4674	5.3533	0
5.4318	0	5.4201	0	5.476	0.593	5.4833	0.4012	5.4171	0.5026	5.4447	0.527	5.4537	0.5391	5.4327	0.5524	5.4505	0.4202	5.3728	0.5153	5.465	0.5801	5.3568	0.451	5.453	0.638	5.4066	0.6192	5.4372	0.6347	5.445	0.4896	5.5538	0.5761	5.3337	0.4707	5.428	0.0472	5.4225	-0.3349	5.4539	-0.8345	5.4258	-1.519	5.4198	-1.4798	5.4533	0
5.5318	0	5.5201	0	5.576	0.5888	5.5833	0.4066	5.5171	0.5144	5.5447	0.5329	5.5537	0.5393	5.5327	0.5578	5.5505	0.4169	5.4728	0.5291	5.565	0.5892	5.4568	0.4578	5.553	0.6391	5.5066	0.6305	5.5372	0.6443	5.545	0.4945	5.6538	0.5748	5.4337	0.4739	5.528	0.0393	5.5225	-0.322	5.5539	-0.8306	5.5258	-1.5246	5.5198	-1.4901	5.5533	0
5.6318	0	5.6201	0	5.676	0.5884	5.6833	0.4002	5.6171	0.4993	5.6447	0.5173	5.6537	0.5403	5.6327	0.5402	5.6505	0.4138	5.5728	0.5206	5.665	0.5767	5.5568	0.469	5.653	0.6349	5.6066	0.6379	5.6372	0.654	5.645	0.4972	5.7538	0.5778	5.5337	0.4775	5.628	0.0403	5.6225	-0.3354	5.6539	-0.8438	5.6258	-1.5478	5.6198	-1.4888	5.6533	0
5.7318	0	5.7201	0	5.776	0.5865	5.7833	0.3938	5.7171	0.4949	5.7447	0.5241	5.7537	0.5351	5.7327	0.5475	5.7505	0.4088	5.6728	0.5171	5.765	0.5879	5.6568	0.4588	5.753	0.6508	5.7066	0.6447	5.7372	0.6568	5.745	0.5034	5.8538	0.5818	5.6337	0.4813	5.728	0.0426	5.7225	-0.3412	5.7539	-0.8527	5.7258	-1.5603	5.7198	-1.5019	5.7533	0
5.8318	0	5.8201	0	5.876	0.5906	5.8833	0.4027	5.8171	0.4989	5.8447	0.5182	5.8537	0.5378	5.8327	0.5407	5.8505	0.4033	5.7728	0.5112	5.865	0.5863	5.7568	0.4613	5.853	0.6558	5.8066	0.6448	5.8372	0.6694	5.845	0.4972	5.9538	0.5739	5.7337	0.4829	5.828	0.0424	5.8225	-0.3405	5.8539	-0.8632	5.8258	-1.5659	5.8198	-1.5044	5.8533	0
5.9318	0	5.9201	0	5.976	0.5983	5.9833	0.4096	5.9171	0.4987	5.9447	0.5254	5.9537	0.5369	5.9327	0.5404	5.9505	0.4146	5.8728	0.5154	5.965	0.5928	5.8568	0.4564	5.953	0.6671	5.9066	0.6505	5.9372	0.6621	5.945	0.4974	6.0538	0.5778	5.8337	0.4771	5.928	0.0408	5.9225	-0.3466	5.9539	-0.8659	5.9258	-1.5776	5.9198	-1.5195	5.9533	0
6.0318	0	6.0201	0	6.076	0.5985	6.0833	0.4101	6.0171	0.4962	6.0447	0.5228	6.0537	0.5406	6.0327	0.5378	6.0505	0.4156	5.9728	0.5296	6.065	0.602	5.9568	0.4671	6.053	0.6694	6.0066	0.6569	6.0372	0.6621	6.045	0.5013	6.1538	0.585	5.9337	0.4817	6.028	0.0368	6.0225	-0.3551	6.0539	-0.8875	6.0258	-1.5884	6.0198	-1.5384	6.0533	0
6.1318	0	6.1201	0	6.176	0.6086	6.1833	0.4079	6.1171	0.5014	6.1447	0.529	6.1537	0.5512	6.1327	0.5464	6.1505	0.4094	6.0728	0.5269	6.165	0.5941	6.0568	0.4645	6.153	0.6658	6.1066	0.6482	6.1372	0.6665	6.145	0.5007	6.2538	0.5778	6.0337	0.4741	6.128	0.0335	6.1225	-0.3568	6.1539	-0.8971	6.1258	-1.6052	6.1198	-1.541	6.1533	0
6.2318	0	6.2201	0	6.276	0.6028	6.2833	0.3986	6.2171	0.4874	6.2447	0.5166	6.2537	0.5473	6.2327	0.536	6.2505	0.3974	6.1728	0.5182	6.265	0.5833	6.1568	0.4757	6.253	0.6731	6.2066	0.6587	6.2372	0.6744	6.245	0.5016	6.3538	0.5777	6.1337	0.4801	6.228	0.0222	6.2225	-0.359	6.2539	-0.9024	6.2258	-1.6185	6.2198	-1.5573	6.2533	0
6.3318	0	6.3201	0	6.376	0.6021	6.3833	0.4103	6.3171	0.4924	6.3447	0.5104	6.3537	0.5412	6.3327	0.5413	6.3505	0.4094	6.2728	0.5158	6.365	0.5942	6.2568	0.4774	6.353	0.6788	6.3066	0.6505	6.3372	0.666	6.345	0.5013	6.4538	0.5661	6.2337	0.4707	6.328	0.0251	6.3225	-0.3746	6.3539	-0.9128	6.3258	-1.6274	6.3198	-1.5775	6.3533	0
6.4318	0	6.4201	0	6.476	0.6036	6.4833	0.4031	6.4171	0.4925	6.4447	0.5153	6.4537	0.5338	6.4327	0.5353	6.4505	0.4076	6.3728	0.51	6.465	0.5888	6.3568	0.4714	6.453	0.6758	6.4066	0.6406	6.4372	0.6549	6.445	0.4824	6.5538	0.5777	6.3337	0.4739	6.428	0.0143	6.4225	-0.3845	6.4539	-0.9361	6.4258	-1.6547	6.4198	-1.5879	6.4533	0
6.5318	0	6.5201	0	6.576	0.6025	6.5833	0.3988	6.5171	0.4834	6.5447	0.5065	6.5537	0.5378	6.5327	0.5251	6.5505	0.3994	6.4728	0.513	6.565	0.5824	6.4568	0.4638	6.553	0.6728	6.5066	0.6429	6.5372	0.6647	6.545	0.4889	6.6538	0.5709	6.4337	0.4707	6.528	0.0192	6.5225	-0.392	6.5539	-0.9383	6.5258	-1.653	6.5198	-1.6003	6.5533	0
6.6318	0	6.6201	0	6.676	0.606	6.6833	0.3938	6.6171	0.4831	6.6447	0.5046	6.6537	0.5394	6.6327	0.5319	6.6505	0.397	6.5728	0.5154	6.665	0.5943	6.5568	0.4681	6.653	0.6805	6.6066	0.6484	6.6372	0.6665	6.645	0.4782	6.7538	0.5739	6.5337	0.4751	6.628	0.013	6.6225	-0.3968	6.6539	-0.9596	6.6258	-1.6781	6.6198	-1.6113	6.6533	0
6.7318	0	6.7201	0	6.776	0.6076	6.7833	0.4073	6.7171	0.4833	6.7447	0.5065	6.7537	0.5456	6.7327	0.5251	6.7505	0.4058	6.6728	0.5151	6.765	0.5941	6.6568	0.473	6.753	0.6924	6.7066	0.6526	6.7372	0.6686	6.745	0.485	6.8538	0.58	6.6337	0.4707	6.728	0.0113	6.7225	-0.3998	6.7539	-0.9649	6.7258	-1.6931	6.7198	-1.623	6.7533	0
6.8318	0	6.8201	0	6.876	0.6114	6.8833	0.4148	6.8171	0.4911	6.8447	0.5036	6.8537	0.5416	6.8327	0.5353	6.8505	0.4076	6.7728	0.5231	6.865	0.5888	6.7568	0.4681	6.853	0.6915	6.8066	0.6537	6.8372	0.6672	6.845	0.4835	6.9538	0.5794	6.7337	0.4608	6.828	0.0062	6.8225	-0.4016	6.8539	-0.9691	6.8258	-1.7031	6.8198	-1.6326	6.8533	0
6.9318	0	6.9201	0	6.976	0.6104	6.9833	0.4105	6.9171	0.4951	6.9447	0.4948	6.9537	0.5456	6.9327	0.5324	6.9505	0.4111	6.8728	0.5169	6.965	0.5941	6.8568	0.468	6.953	0.6909	6.9066	0.6669	6.9372	0.6839	6.945	0.4946	7.0538	0.5811	6.8337	0.4671	6.928	0.0171	6.9225	-0.4136	6.9539	-0.9718	6.9258	-1.7059	6.9198	-1.6446	6.9533	0
7.0318	0	7.0201	0	7.076	0.606	7.0833	0.4055	7.0171	0.4948	7.0447	0.5046	7.0537	0.5429	7.0327	0.5358	7.0505	0.4088	6.9728	0.5114	7.065	0.5957	6.9568	0.4759	7.053	0.6976	7.0066	0.6705	7.0372	0.6753	7.045	0.4786	7.1538	0.5778	6.9337	0.4741	7.028	0.004	7.0225	-0.4224	7.0539	-0.9987	7.0258	-1.7352	7.0198	-1.6504	7.0533	0
7.1318	0	7.1201	0	7.176	0.6076	7.1833	0.4084	7.1171	0.4872	7.1447	0.4987	7.1537	0.5378	7.1327	0.529	7.1505	0.4075	7.0728	0.5151	7.165	0.5941	7.0568	0.473	7.153	0.707	7.1066	0.6583	7.1372	0.666	7.145	0.4779	7.2538	0.5777	7.0337	0.4718	7.128	-0.0101	7.1225	-0.4365	7.1539	-1.0118	7.1258	-1.7485	7.1198	-1.6673	7.1533	0
7.2318	0	7.2201	0	7.276	0.6038	7.2833	0.4148	7.2171	0.487	7.2447	0.5036	7.2537	0.5455	7.2327	0.5392	7.2505	0.4076	7.1728	0.5167	7.265	0.6043	7.1568	0.4744	7.253	0.7105	7.2066	0.6643	7.2372	0.6725	7.245	0.4772	7.3538	0.5661	7.1337	0.4571	7.228	-0.0056	7.2225	-0.429	7.2539	-1.0143	7.2258	-1.7624	7.2198	-1.6816	7.2533	0
7.3318	0	7.3201	0	7.376	0.6179	7.3833	0.4105	7.3171	0.4873	7.3447	0.4948	7.3537	0.5441	7.3327	0.529	7.3505	0.4111	7.2728	0.513	7.365	0.6019	7.2568	0.4833	7.353	0.707	7.3066	0.6718	7.3372	0.6665	7.345	0.4782	7.4538	0.5778	7.2337	0.4723	7.328	-0.0091	7.3225	-0.4535	7.3539	-1.0377	7.3258	-1.7875	7.3198	-1.6979	7.3533	0
7.4318	0	7.4201	0	7.476	0.6177	7.4833	0.4134	7.4171	0.487	7.4447	0.4929	7.4537	0.5468	7.4327	0.5329	7.4505	0.4088	7.3728	0.5075	7.465	0.5984	7.3568	0.4876	7.453	0.7211	7.4066	0.6663	7.4372	0.6686	7.445	0.4772	7.5538	0.5771	7.3337	0.4629	7.428	-0.012	7.4225	-0.4525	7.4539	-1.0413	7.4258	-1.7936	7.4198	-1.7129	7.4533	0
7.5318	0	7.5201	0	7.576	0.6186	7.5833	0.4154	7.5171	0.4848	7.5447	0.5006	7.5537	0.5521	7.5327	0.5378	7.5505	0.412	7.4728	0.5151	7.565	0.6144	7.4568	0.4848	7.553	0.7286	7.5066	0.67	7.5372	0.6678	7.545	0.4818	7.6538	0.57	7.4337	0.4647	7.528	-0.014	7.5225	-0.456	7.5539	-1.0456	7.5258	-1.8081	7.5198	-1.7298	7.5533	0
7.6318	0	7.6201	0	7.676	0.6397	7.6833	0.4208	7.6171	0.5024	7.6447	0.5075	7.6537	0.5586	7.6327	0.5451	7.6505	0.4319	7.5728	0.5155	7.665	0.6232	7.5568	0.4827	7.653	0.7469	7.6066	0.6665	7.6372	0.6627	7.645	0.4782	7.7538	0.5777	7.5337	0.4621	7.628	-0.0339	7.6225	-0.4671	7.6539	-1.0767	7.6258	-1.8295	7.6198	-1.7487	7.6533	0
7.7318	0	7.7201	0	7.776	0.639	7.7833	0.435	7.7171	0.5064	7.7447	0.5075	7.7537	0.5573	7.7327	0.547	7.7505	0.431	7.6728	0.537	7.765	0.6355	7.6568	0.4969	7.753	0.7579	7.7066	0.6721	7.7372	0.6725	7.745	0.4772	7.8538	0.5709	7.6337	0.4512	7.728	-0.0316	7.7225	-0.4701	7.7539	-1.0725	7.7258	-1.8444	7.7198	-1.7539	7.7533	0
7.8318	0	7.8201	0	7.876	0.6338	7.8833	0.4339	7.8171	0.4951	7.8447	0.5065	7.8537	0.5654	7.8327	0.5368	7.8505	0.4229	7.7728	0.5365	7.865	0.6449	7.7568	0.4993	7.853	0.7549	7.8066	0.6679	7.8372	0.6684	7.845	0.4782	7.9538	0.5856	7.7337	0.4606	7.828	-0.0286	7.8225	-0.4867	7.8539	-1.0885	7.8258	-1.8617	7.8198	-1.7715	7.8533	0
7.9318	0	7.9201	0	7.976	0.644	7.9833	0.4343	7.9171	0.5065	7.9447	0.5036	7.9537	0.5729	7.9327	0.5543	7.9505	0.431	7.8728	0.5426	7.965	0.6396	7.8568	0.5072	7.953	0.754	7.9066	0.6742	7.9372	0.6725	7.945	0.4772	8.0538	0.5737	7.8337	0.459	7.928	-0.0394	7.9225	-0.4897	7.9539	-1.1003	7.9258	-1.8757	7.9198	-1.7754	7.9533	0
8.0318	0	8.0201	0	8.076	0.6416	8.0833	0.43	8.0171	0.4951	8.0447	0.5003	8.0537	0.5714	8.0327	0.5485	8.0505	0.4229	7.9728	0.5365	8.065	0.6331	7.9568	0.5029	8.053	0.7651	8.0066	0.6743	8.0372	0.6664	8.045	0.4741	8.1538	0.5778	7.9337	0.4684	8.028	-0.0405	8.0225	-0.4919	8.0539	-1.1156	8.0258	-1.8843	8.0198	-1.7917	8.0533	0
8.1318	0	8.1201	0	8.176	0.6372	8.1833	0.4251	8.1171	0.5026	8.1447	0.4991	8.1537	0.5742	8.1327	0.5553	8.1505	0.4325	8.0728	0.5387	8.165	0.6413	8.0568	0.5135	8.153	0.767	8.1066	0.6777	8.1372	0.6731	8.145	0.4697	8.2538	0.5777	8.0337	0.4513	8.128	-0.0384	8.1225	-0.5048	8.1539	-1.1275	8.1258	-1.8981	8.1198	-1.8171	8.1533	0
8.2318	0	8.2201	0	8.276	0.6416	8.2833	0.4339	8.2171	0.495	8.2447	0.4925	8.2537	0.5807	8.2327	0.5485	8.2505	0.4307	8.1728	0.5346	8.265	0.637	8.1568	0.516	8.253	0.7695	8.2066	0.6859	8.2372	0.6782	8.245	0.4694	8.3538	0.5672	8.1337	0.4446	8.228	-0.0446	8.2225	-0.5053	8.2539	-1.129	8.2258	-1.9196	8.2198	-1.8203	8.2533	0
8.3318	0	8.3201	0	8.376	0.6492	8.3833	0.4339	8.3171	0.5146	8.3447	0.4948	8.3537	0.5807	8.3327	0.5485	8.3505	0.437	8.2728	0.5426	8.365	0.6449	8.2568	0.5189	8.353	0.7744	8.3066	0.6764	8.3372	0.681	8.345	0.4648	8.4538	0.5778	8.2337	0.4528	8.328	-0.0488	8.3225	-0.5182	8.3539	-1.1532	8.3258	-1.9433	8.3198	-1.8419	8.3533	0
8.4318	0	8.4201	0	8.476	0.6585	8.4833	0.4265	8.4171	0.5182	8.4447	0.5036	8.4537	0.5846	8.4327	0.547	8.4505	0.4505	8.3728	0.5426	8.465	0.6472	8.3568	0.5189	8.453	0.7735	8.4066	0.6864	8.4372	0.6734	8.445	0.4581	8.5538	0.57	8.3337	0.4385	8.428	-0.0575	8.4225	-0.527	8.4539	-1.1688	8.4258	-1.9523	8.4198	-1.8633	8.4533	0
8.5318	0	8.5201	0	8.576	0.6533	8.5833	0.43	8.5171	0.5069	8.5447	0.4948	8.5537	0.5768	8.5327	0.5485	8.5505	0.4424	8.4728	0.5365	8.565	0.6449	8.4568	0.5209	8.553	0.7847	8.5066	0.6817	8.5372	0.6698	8.545	0.458	8.6538	0.57	8.4337	0.4383	8.528	-0.0687	8.5225	-0.5458	8.5539	-1.1797	8.5258	-1.9712	8.5198	-1.8672	8.5533	0
8.6318	0	8.6201	0	8.676	0.654	8.6833	0.4251	8.6171	0.5065	8.6447	0.4929	8.6537	0.5859	8.6327	0.5475	8.6505	0.44	8.5728	0.5362	8.665	0.6531	8.5568	0.5306	8.653	0.7865	8.6066	0.6845	8.6372	0.6803	8.645	0.4694	8.7538	0.5777	8.5337	0.435	8.628	-0.0642	8.6225	-0.5489	8.6539	-1.1861	8.6258	-1.9899	8.6198	-1.8809	8.6533	0
8.7318	0	8.7201	0	8.776	0.6533	8.7833	0.4222	8.7171	0.5067	8.7447	0.4987	8.7537	0.5807	8.7327	0.5407	8.7505	0.4424	8.6728	0.5424	8.765	0.6488	8.6568	0.5277	8.753	0.7813	8.7066	0.6859	8.7372	0.686	8.745	0.4694	8.8538	0.5668	8.6337	0.4294	8.728	-0.0667	8.7225	-0.5384	8.7539	-1.1898	8.7258	-1.9929	8.7198	-1.8906	8.7533	0
8.8318	0	8.8201	0	8.876	0.6609	8.8833	0.4339	8.8171	0.5182	8.8447	0.4987	8.8537	0.5807	8.8327	0.5534	8.8505	0.4424	8.7728	0.5387	8.865	0.6566	8.7568	0.5228	8.853	0.7939	8.8066	0.6871	8.8372	0.6905	8.845	0.4666	8.9538	0.5778	8.7337	0.4411	8.828	-0.0786	8.8225	-0.5514	8.8539	-1.2136	8.8258	-2.0121	8.8198	-1.9109	8.8533	0
8.9318	0	8.9201	0	8.976	0.6768	8.9833	0.4339	8.9171	0.5182	8.9447	0.5065	8.9537	0.5885	8.9327	0.5563	8.9505	0.4541	8.8728	0.5505	8.965	0.6566	8.8568	0.5306	8.953	0.8042	8.9066	0.6876	8.9372	0.6848	8.945	0.4619	9.0538	0.5778	8.8337	0.4311	8.928	-0.0892	8.9225	-0.5555	8.9539	-1.2252	8.9258	-2.0309	8.9198	-1.9271	8.9533	0
9.0318	0	9.0201	0	9.076	0.6768	9.0833	0.4339	9.0171	0.5182	9.0447	0.5065	9.0537	0.6003	9.0327	0.568	9.0505	0.4583	8.9728	0.5505	9.065	0.6617	8.9568	0.5348	9.053	0.8086	9.0066	0.6859	9.0372	0.6842	9.045	0.4616	9.1538	0.5699	8.9337	0.4223	9.028	-0.0785	9.0225	-0.5678	9.0539	-1.2327	9.0258	-2.0319	9.0198	-1.9394	9.0533	0
9.1318	0	9.1201	0	9.176	0.6702	9.1833	0.4343	9.1171	0.5299	9.1447	0.5036	9.1537	0.5963	9.1327	0.5666	9.1505	0.4583	9.0728	0.5505	9.165	0.6708	9.0568	0.5501	9.153	0.8165	9.1066	0.6881	9.1372	0.6815	9.145	0.4622	9.2538	0.5661	9.0337	0.4333	9.128	-0.0921	9.1225	-0.5699	9.1539	-1.2448	9.1258	-2.0542	9.1198	-1.9466	9.1533	0
9.2318	0	9.2201	0	9.276	0.6779	9.2833	0.43	9.2171	0.5186	9.2447	0.5065	9.2537	0.5885	9.2327	0.5636	9.2505	0.4619	9.1728	0.5443	9.265	0.6644	9.1568	0.5458	9.253	0.8159	9.2066	0.6913	9.2372	0.6861	9.245	0.4508	9.3538	0.5661	9.1337	0.4348	9.228	-0.1042	9.2225	-0.5837	9.2539	-1.2618	9.2258	-2.0756	9.2198	-1.9668	9.2533	0
9.3318	0	9.3201	0	9.376	0.6807	9.3833	0.4417	9.3171	0.526	9.3447	0.5065	9.3537	0.6003	9.3327	0.5798	9.3505	0.4619	9.2728	0.5505	9.365	0.6722	9.2568	0.5384	9.353	0.8252	9.3066	0.6955	9.3372	0.6899	9.345	0.4499	9.4538	0.5778	9.2337	0.4238	9.328	-0.098	9.3225	-0.5892	9.3539	-1.2642	9.3258	-2.0905	9.3198	-1.9824	9.3533	0
9.4318	0	9.4201	0	9.476	0.6839	9.4833	0.4368	9.4171	0.526	9.4447	0.5124	9.4537	0.5976	9.4327	0.5788	9.4505	0.4595	9.3728	0.5505	9.465	0.6687	9.3568	0.5462	9.453	0.8334	9.4066	0.6976	9.4372	0.7038	9.445	0.4616	9.5538	0.57	9.3337	0.4333	9.428	-0.098	9.4225	-0.5939	9.4539	-1.2678	9.4258	-2.0993	9.4198	-1.9909	9.4533	0
9.5318	0	9.5201	0	9.576	0.6963	9.5833	0.4339	9.5171	0.5185	9.5447	0.5065	9.5537	0.6003	9.5327	0.5798	9.5505	0.4683	9.4728	0.5541	9.565	0.6761	9.4568	0.5434	9.553	0.8354	9.5066	0.6934	9.5372	0.6972	9.545	0.4544	9.6538	0.5699	9.4337	0.4257	9.528	-0.0921	9.5225	-0.5946	9.5539	-1.2838	9.5258	-2.1157	9.5198	-1.9974	9.5533	0
9.6318	0	9.6201	0	9.676	0.6963	9.6833	0.4513	9.6171	0.5182	9.6447	0.5065	9.6537	0.6003	9.6327	0.5798	9.6505	0.4736	9.5728	0.5584	9.665	0.6761	9.5568	0.5565	9.653	0.8447	9.6066	0.704	9.6372	0.696	9.645	0.4655	9.7538	0.5639	9.5337	0.4231	9.628	-0.1019	9.6225	-0.5951	9.6539	-1.2917	9.6258	-2.1296	9.6198	-2.0176	9.6533	0
9.7318	0	9.7201	0	9.776	0.6897	9.7833	0.446	9.7171	0.5299	9.7447	0.5112	9.7537	0.6027	9.7327	0.5783	9.7505	0.4701	9.6728	0.5622	9.765	0.6785	9.6568	0.5618	9.753	0.8555	9.7066	0.6959	9.7372	0.6867	9.745	0.4491	9.8538	0.5654	9.6337	0.4333	9.728	-0.1113	9.7225	-0.6159	9.7539	-1.3169	9.7258	-2.1503	9.7198	-2.0411	9.7533	0
9.8318	0	9.8201	0	9.876	0.688	9.8833	0.4368	9.8171	0.5186	9.8447	0.4968	9.8537	0.6093	9.8327	0.567	9.8505	0.4595	9.7728	0.5677	9.865	0.6843	9.7568	0.5575	9.853	0.8451	9.8066	0.706	9.8372	0.6969	9.845	0.4503	9.9538	0.5661	9.7337	0.4307	9.828	-0.1252	9.8225	-0.6285	9.8539	-1.3268	9.8258	-2.1593	9.8198	-2.0528	9.8533	0
9.9318	0	9.9201	0	9.976	0.69	9.9833	0.4393	9.9171	0.5184	9.9447	0.4899	9.9537	0.6106	9.9327	0.5597	9.9505	0.4646	9.8728	0.558	9.965	0.6782	9.8568	0.5593	9.953	0.8459	9.9066	0.6992	9.9372	0.6899	9.945	0.4391	10.0538	0.566	9.8337	0.4305	9.928	-0.1263	9.9225	-0.6286	9.9539	-1.3516	9.9258	-2.1859	9.9198	-2.0722	9.9533	0
10.0318	0	10.0201	0	10.076	0.6924	10.0833	0.4378	10.0171	0.5144	10.0447	0.4948	10.0537	0.6081	10.0327	0.568	10.0505	0.4619	9.9728	0.5523	10.065	0.6761	9.9568	0.5565	10.053	0.8594	10.0066	0.6937	10.0372	0.6999	10.045	0.4382	10.1538	0.5583	9.9337	0.4199	10.028	-0.1293	10.0225	-0.6368	10.0539	-1.3538	10.0258	-2.2038	10.0198	-2.0807	10.0533	0
10.1318	0	10.1201	0	10.176	0.688	10.1833	0.4329	10.1171	0.5143	10.1447	0.4929	10.1537	0.6054	10.1327	0.567	10.1505	0.4659	10.0728	0.5583	10.165	0.6804	10.0568	0.554	10.153	0.8617	10.1066	0.696	10.1372	0.6933	10.145	0.431	10.2538	0.57	10.0337	0.4294	10.128	-0.139	10.1225	-0.6376	10.1539	-1.3658	10.1258	-2.2095	10.1198	-2.1087	10.1533	0
10.2318	0	10.2201	0	10.276	0.7013	10.2833	0.4417	10.2171	0.5067	10.2447	0.487	10.2537	0.6003	10.2327	0.5729	10.2505	0.4736	10.1728	0.5541	10.265	0.6761	10.1568	0.5629	10.253	0.8667	10.2066	0.7054	10.2372	0.6978	10.245	0.4471	10.3538	0.5699	10.1337	0.418	10.228	-0.141	10.2225	-0.6465	10.2539	-1.3775	10.2258	-2.2194	10.2198	-2.1133	10.2533	0
10.3318	0	10.3201	0	10.376	0.6975	10.3833	0.4343	10.3171	0.5182	10.3447	0.4958	10.3537	0.608	10.3327	0.5744	10.3505	0.4701	10.2728	0.5505	10.365	0.6759	10.2568	0.5579	10.353	0.875	10.3066	0.7151	10.3372	0.7038	10.345	0.4499	10.4538	0.5631	10.2337	0.4215	10.328	-0.1292	10.3225	-0.6459	10.3539	-1.3811	10.3258	-2.2311	10.3198	-2.123	10.3533	0
10.4318	0	10.4201	0	10.476	0.6924	10.4833	0.4378	10.4171	0.5069	10.4447	0.487	10.4537	0.6003	10.4327	0.5641	10.4505	0.4661	10.3728	0.5613	10.465	0.6839	10.3568	0.56	10.453	0.8672	10.4066	0.7109	10.4372	0.7095	10.445	0.4469	10.5538	0.5739	10.3337	0.4215	10.428	-0.1432	10.4225	-0.6579	10.4539	-1.3907	10.4258	-2.2484	10.4198	-2.1328	10.4533	0
10.5318	0	10.5201	0	10.576	0.6924	10.5833	0.4378	10.5171	0.5065	10.5447	0.487	10.5537	0.6081	10.5327	0.5758	10.5505	0.4697	10.4728	0.5583	10.565	0.6839	10.4568	0.5697	10.553	0.8721	10.5066	0.7229	10.5372	0.7116	10.545	0.446	10.6538	0.5738	10.4337	0.4238	10.528	-0.141	10.5225	-0.67	10.5539	-1.3971	10.5258	-2.2624	10.5198	-2.1426	10.5533	0
10.6318	0	10.6201	0	10.676	0.7002	10.6833	0.4464	10.6171	0.5065	10.6447	0.4987	10.6537	0.6081	10.6327	0.5758	10.6505	0.4814	10.5728	0.5583	10.665	0.6994	10.5568	0.5697	10.653	0.8867	10.6066	0.7249	10.6372	0.7116	10.645	0.446	10.7538	0.5599	10.5337	0.4215	10.628	-0.1488	10.6225	-0.6595	10.6539	-1.4124	10.6258	-2.2702	10.6198	-2.151	10.6533	0
10.7318	0	10.7201	0	10.776	0.7002	10.7833	0.4613	10.7171	0.5143	10.7447	0.4987	10.7537	0.6198	10.7327	0.5832	10.7505	0.4814	10.6728	0.5583	10.765	0.7035	10.6568	0.5775	10.753	0.894	10.7066	0.724	10.7372	0.7056	10.745	0.4407	10.8538	0.5616	10.6337	0.4218	10.728	-0.1513	10.7225	-0.679	10.7539	-1.4305	10.7258	-2.2949	10.7198	-2.1831	10.7533	0
10.8318	0	10.8201	0	10.876	0.7054	10.8833	0.4539	10.8171	0.5143	10.8447	0.4958	10.8537	0.6201	10.8327	0.5861	10.8505	0.4779	10.7728	0.5661	10.865	0.6982	10.7568	0.5775	10.853	0.9024	10.8066	0.7158	10.8372	0.7125	10.845	0.4503	10.9538	0.5777	10.7337	0.4182	10.828	-0.1591	10.8225	-0.6878	10.8539	-1.4478	10.8258	-2.3038	10.8198	-2.2032	10.8533	0
10.9318	0	10.9201	0	10.976	0.7002	10.9833	0.4495	10.9171	0.5029	10.9447	0.4989	10.9537	0.6117	10.9327	0.5758	10.9505	0.4761	10.8728	0.5678	10.965	0.6917	10.8568	0.5774	10.953	0.8945	10.9066	0.7229	10.9372	0.7116	10.945	0.4499	11.0538	0.562	10.8337	0.4109	10.928	-0.1579	10.9225	-0.6889	10.9539	-1.4515	10.9258	-2.3132	10.9198	-2.207	10.9533	0
11.0318	0	11.0201	0	11.076	0.7002	11.0833	0.4574	11.0171	0.5143	11.0447	0.5026	11.0537	0.6201	11.0327	0.5837	11.0505	0.4814	10.9728	0.5661	11.065	0.7035	10.9568	0.5736	11.053	0.9018	11.0066	0.7165	11.0372	0.7021	11.045	0.4354	11.1538	0.5583	10.9337	0.4176	11.028	-0.1723	11.0225	-0.7017	11.0539	-1.4754	11.0258	-2.3363	11.0198	-2.2201	11.0533	0
11.1318	0	11.1201	0	11.176	0.6958	11.1833	0.4524	11.1171	0.5143	11.1447	0.5007	11.1537	0.6211	11.1327	0.5827	11.1505	0.4791	11.0728	0.5778	11.165	0.6999	11.0568	0.5916	11.153	0.9154	11.1066	0.7136	11.1372	0.7122	11.145	0.4306	11.2538	0.5661	11.0337	0.4167	11.128	-0.1752	11.1225	-0.7079	11.1539	-1.4805	11.1258	-2.3512	11.1198	-2.2507	11.1533	0
11.2318	0	11.2201	0	11.276	0.7002	11.2833	0.4495	11.2171	0.5067	11.2447	0.4948	11.2537	0.6276	11.2327	0.5758	11.2505	0.4736	11.1728	0.5737	11.265	0.6956	11.1568	0.5941	11.253	0.915	11.2066	0.7249	11.2372	0.7173	11.245	0.4382	11.3538	0.566	11.1337	0.4106	11.228	-0.18	11.2225	-0.7084	11.2539	-1.4904	11.2258	-2.361	11.2198	-2.2539	11.2533	0
11.3318	0	11.3201	0	11.376	0.7078	11.3833	0.4613	11.3171	0.5065	11.3447	0.5065	11.3537	0.6276	11.3327	0.5876	11.3505	0.4857	11.2728	0.57	11.365	0.7007	11.2568	0.597	11.353	0.918	11.3066	0.7346	11.3372	0.7233	11.345	0.4382	11.4538	0.5631	11.2337	0.4215	11.328	-0.1683	11.3225	-0.7168	11.3539	-1.4948	11.3258	-2.3718	11.3198	-2.2637	11.3533	0
11.4318	0	11.4201	0	11.476	0.7119	11.4833	0.4613	11.4171	0.5143	11.4447	0.5065	11.4537	0.6276	11.4327	0.5949	11.4505	0.4893	11.3728	0.5778	11.465	0.7113	11.3568	0.597	11.453	0.9258	11.4066	0.7325	11.4372	0.7168	11.445	0.4385	11.5538	0.5717	11.3337	0.4294	11.428	-0.1663	11.4225	-0.7216	11.4539	-1.5143	11.4258	-2.3892	11.4198	-2.2767	11.4533	0
11.5318	0	11.5201	0	11.576	0.7207	11.5833	0.458	11.5171	0.5143	11.5447	0.5052	11.5537	0.6376	11.5327	0.5986	11.5505	0.4877	11.4728	0.5778	11.565	0.7089	11.4568	0.597	11.553	0.9314	11.5066	0.732	11.5372	0.7221	11.545	0.4482	11.6538	0.566	11.4337	0.4231	11.528	-0.1807	11.5225	-0.7223	11.5539	-1.5239	11.5258	-2.4035	11.5198	-2.2918	11.5533	0
11.6318	0	11.6201	0	11.676	0.717	11.6833	0.4661	11.6171	0.5012	11.6447	0.5085	11.6537	0.6332	11.6327	0.5937	11.6505	0.4832	11.5728	0.583	11.665	0.7242	11.5568	0.6068	11.653	0.9431	11.6066	0.7354	11.6372	0.7202	11.645	0.4425	11.7538	0.5616	11.5337	0.4284	11.628	-0.1903	11.6225	-0.7379	11.6539	-1.5314	11.6258	-2.421	11.6198	-2.3106	11.6533	0
11.7318	0	11.7201	0	11.776	0.7093	11.7833	0.4578	11.7171	0.5066	11.7447	0.5036	11.7537	0.6276	11.7327	0.59	11.7505	0.4959	11.6728	0.5946	11.765	0.7216	11.6568	0.6068	11.753	0.9375	11.7066	0.7283	11.7372	0.7135	11.745	0.4313	11.8538	0.5661	11.6337	0.4226	11.728	-0.1888	11.7225	-0.7445	11.7539	-1.5529	11.7258	-2.4389	11.7198	-2.33	11.7533	0
11.8318	0	11.8201	0	11.876	0.7041	11.8833	0.4613	11.8171	0.4951	11.8447	0.4948	11.8537	0.6276	11.8327	0.5876	11.8505	0.4932	11.7728	0.5872	11.865	0.7152	11.7568	0.6044	11.853	0.9346	11.8066	0.7327	11.8372	0.7116	11.845	0.4303	11.9538	0.5737	11.7337	0.4199	11.828	-0.197	11.8225	-0.7514	11.8539	-1.5572	11.8258	-2.4538	11.8198	-2.3457	11.8533	0
11.9318	0	11.9201	0	11.976	0.7158	11.9833	0.4613	11.9171	0.4948	11.9447	0.4948	11.9537	0.6276	11.9327	0.5876	11.9505	0.4932	11.8728	0.5817	11.965	0.7152	11.8568	0.597	11.953	0.9453	11.9066	0.7402	11.9372	0.7217	11.945	0.4266	12.0538	0.5622	11.8337	0.41	11.928	-0.1948	11.9225	-0.7626	11.9539	-1.5731	11.9258	-2.4734	11.9198	-2.3582	11.9533	0
12.0318	0	12.0201	0	12.076	0.7114	12.0833	0.4563	12.0171	0.4948	12.0447	0.5046	12.0537	0.625	12.0327	0.5915	12.0505	0.4908	11.9728	0.5817	12.065	0.7195	11.9568	0.6048	12.053	0.9427	12.0066	0.7342	12.0372	0.7174	12.045	0.4285	12.1538	0.57	11.9337	0.4144	12.028	-0.2044	12.0225	-0.7731	12.0539	-1.5881	12.0258	-2.4858	12.0198	-2.3737	12.0533	0
12.1318	0	12.1201	0	12.176	0.7136	12.1833	0.4627	12.1171	0.4989	12.1447	0.4977	12.1537	0.6302	12.1327	0.5988	12.1505	0.4841	12.0728	0.5946	12.165	0.7134	12.0568	0.6083	12.153	0.9479	12.1066	0.7353	12.1372	0.7155	12.145	0.4303	12.2538	0.5699	12.0337	0.4043	12.128	-0.1956	12.1225	-0.7748	12.1539	-1.5899	12.1258	-2.4909	12.1198	-2.3887	12.1533	0
12.2318	0	12.2201	0	12.276	0.7075	12.2833	0.4563	12.2171	0.4949	12.2447	0.4887	12.2537	0.6328	12.2327	0.5944	12.2505	0.4869	12.1728	0.5914	12.265	0.7195	12.1568	0.619	12.253	0.9427	12.2066	0.7367	12.2372	0.7212	12.245	0.4303	12.3538	0.5594	12.1337	0.4098	12.228	-0.2035	12.2225	-0.7832	12.2539	-1.5925	12.2258	-2.5007	12.2198	-2.4082	12.2533	0
12.3318	0	12.3201	0	12.376	0.7041	12.3833	0.4613	12.3171	0.4872	12.3447	0.4833	12.3537	0.6276	12.3327	0.5876	12.3505	0.4814	12.2728	0.5854	12.365	0.7228	12.2568	0.6137	12.353	0.9448	12.3066	0.7368	12.3372	0.7123	12.345	0.4257	12.4538	0.5583	12.2337	0.4098	12.328	-0.2207	12.3225	-0.7989	12.3539	-1.6255	12.3258	-2.5214	12.3198	-2.422	12.3533	0
12.4318	0	12.4201	0	12.476	0.7041	12.4833	0.4613	12.4171	0.4948	12.4447	0.487	12.4537	0.6276	12.4327	0.5876	12.4505	0.4857	12.3728	0.5895	12.465	0.7269	12.3568	0.6087	12.453	0.9609	12.4066	0.734	12.4372	0.7085	12.445	0.4191	12.5538	0.5582	12.3337	0.4021	12.428	-0.2294	12.4225	-0.7984	12.4539	-1.6353	12.4258	-2.5421	12.4198	-2.4415	12.4533	0
12.5318	0	12.5201	0	12.576	0.7082	12.5833	0.4613	12.5171	0.4948	12.5447	0.4948	12.5537	0.6276	12.5327	0.5876	12.5505	0.4893	12.4728	0.5895	12.565	0.7269	12.4568	0.6087	12.553	0.9609	12.5066	0.7327	12.5372	0.7116	12.545	0.4186	12.6538	0.5659	12.4337	0.3914	12.528	-0.223	12.5225	-0.81	12.5539	-1.6428	12.5258	-2.5515	12.5198	-2.4531	12.5533	0
12.6318	0	12.6201	0	12.676	0.7041	12.6833	0.4613	12.6171	0.4894	12.6447	0.4948	12.6537	0.6393	12.6327	0.5993	12.6505	0.501	12.5728	0.5895	12.665	0.7386	12.5568	0.6204	12.653	0.9688	12.6066	0.7402	12.6372	0.7199	12.645	0.4149	12.7538	0.5669	12.5337	0.3981	12.628	-0.2313	12.6225	-0.8134	12.6539	-1.6511	12.6258	-2.5749	12.6198	-2.4623	12.6533	0
12.7318	0	12.7201	0	12.776	0.7119	12.7833	0.473	12.7171	0.487	12.7447	0.4948	12.7537	0.6393	12.7327	0.6066	12.7505	0.5073	12.6728	0.5895	12.765	0.7386	12.6568	0.6268	12.753	0.9688	12.7066	0.7501	12.7372	0.7218	12.745	0.4186	12.8538	0.5582	12.6337	0.4066	12.728	-0.2377	12.7225	-0.8185	12.7539	-1.6603	12.7258	-2.5895	12.7198	-2.4707	12.7533	0
12.8318	0	12.8201	0	12.876	0.7075	12.8833	0.468	12.8171	0.4987	12.8447	0.5046	12.8537	0.6367	12.8327	0.61	12.8505	0.5103	12.7728	0.5895	12.865	0.7429	12.7568	0.64	12.853	0.9662	12.8066	0.7486	12.8372	0.7174	12.845	0.4118	12.9538	0.5599	12.7337	0.4028	12.828	-0.2356	12.8225	-0.8259	12.8539	-1.6819	12.8258	-2.6068	12.8198	-2.4987	12.8533	0
12.9318	0	12.9201	0	12.976	0.7019	12.9833	0.4627	12.9171	0.4911	12.9447	0.4977	12.9537	0.638	12.9327	0.6027	12.9505	0.5037	12.8728	0.5971	12.965	0.7368	12.8568	0.6371	12.953	0.9714	12.9066	0.7509	12.9372	0.722	12.945	0.4169	13.0538	0.5544	12.8337	0.3926	12.928	-0.2432	12.9225	-0.8304	12.9539	-1.6923	12.9258	-2.6262	12.9198	-2.5138	12.9533	0
13.0318	0	13.0201	0	13.076	0.6951	13.0833	0.4613	13.0171	0.4871	13.0447	0.4948	13.0537	0.6471	13.0327	0.6071	13.0505	0.501	12.9728	0.5914	13.065	0.7398	12.9568	0.6307	13.053	0.9688	13.0066	0.7471	13.0372	0.7203	13.045	0.4113	13.1538	0.5543	12.9337	0.3971	13.028	-0.2489	13.0225	-0.8473	13.0539	-1.7053	13.0258	-2.6261	13.0198	-2.5333	13.0533	0
13.1318	0	13.1201	0	13.176	0.6975	13.1833	0.4617	13.1171	0.4948	13.1447	0.4919	13.1537	0.639	13.1327	0.6056	13.1505	0.4974	13.0728	0.5974	13.165	0.7372	13.0568	0.64	13.153	0.9727	13.1066	0.7509	13.1372	0.7194	13.145	0.4108	13.2538	0.5465	13.0337	0.3992	13.128	-0.2503	13.1225	-0.8431	13.1539	-1.7032	13.1258	-2.6335	13.1198	-2.5449	13.1533	0
13.2318	0	13.2201	0	13.276	0.6895	13.2833	0.4541	13.2171	0.4834	13.2447	0.4818	13.2537	0.6258	13.2327	0.5947	13.2505	0.4994	13.1728	0.6029	13.265	0.7284	13.1568	0.6399	13.253	0.9631	13.2066	0.7481	13.2372	0.7128	13.245	0.4087	13.3538	0.5542	13.1337	0.3981	13.228	-0.2523	13.2225	-0.8551	13.2539	-1.7252	13.2258	-2.6587	13.2198	-2.5521	13.2533	0
13.3318	0	13.3201	0	13.376	0.6857	13.3833	0.4505	13.3171	0.478	13.3447	0.485	13.3537	0.6332	13.3327	0.5947	13.3505	0.4992	13.2728	0.5946	13.365	0.7361	13.2568	0.6341	13.353	0.9588	13.3066	0.752	13.3372	0.7139	13.345	0.4149	13.4538	0.5505	13.2337	0.3842	13.328	-0.2612	13.3225	-0.8597	13.3539	-1.7367	13.3258	-2.6726	13.3198	-2.575	13.3533	0
13.4318	0	13.4201	0	13.476	0.677	13.4833	0.4613	13.4171	0.4753	13.4447	0.4789	13.4537	0.6315	13.4327	0.5954	13.4505	0.501	13.3728	0.5907	13.465	0.7347	13.3568	0.6299	13.453	0.9688	13.4066	0.7501	13.4372	0.7161	13.445	0.4111	13.5538	0.5504	13.3337	0.387	13.428	-0.2572	13.4225	-0.8576	13.4539	-1.7447	13.4258	-2.6989	13.4198	-2.5873	13.4533	0
13.5318	0	13.5201	0	13.576	0.6807	13.5833	0.4613	13.5171	0.4753	13.5447	0.4753	13.5537	0.6393	13.5327	0.5954	13.5505	0.501	13.4728	0.5895	13.565	0.7347	13.4568	0.6361	13.553	0.9736	13.5066	0.758	13.5372	0.7155	13.545	0.4108	13.6538	0.5443	13.4337	0.391	13.528	-0.2581	13.5225	-0.8653	13.5539	-1.76	13.5258	-2.6999	13.5198	-2.5898	13.5533	0
13.6318	0	13.6201	0	13.676	0.6807	13.6833	0.4527	13.6171	0.487	13.6447	0.4794	13.6537	0.6393	13.6327	0.5954	13.6505	0.5088	13.5728	0.5895	13.665	0.7425	13.5568	0.6361	13.653	0.9766	13.6066	0.7633	13.6372	0.7104	13.645	0.4127	13.7538	0.5465	13.5337	0.3903	13.628	-0.2627	13.6225	-0.8689	13.6539	-1.764	13.6258	-2.7121	13.6198	-2.6037	13.6533	0
13.7318	0	13.7201	0	13.776	0.6924	13.7833	0.4495	13.7171	0.487	13.7447	0.4948	13.7537	0.6393	13.7327	0.5954	13.7505	0.5088	13.6728	0.6012	13.765	0.7425	13.6568	0.6361	13.753	0.9844	13.7066	0.7588	13.7372	0.7202	13.745	0.4113	13.8538	0.5537	13.6337	0.3854	13.728	-0.2684	13.7225	-0.8765	13.7539	-1.776	13.7258	-2.7296	13.7198	-2.6192	13.7533	0
13.8318	0	13.8201	0	13.876	0.6924	13.8833	0.4495	13.8171	0.487	13.8447	0.4948	13.8537	0.651	13.8327	0.6071	13.8505	0.5151	13.7728	0.6012	13.865	0.7425	13.7568	0.6361	13.853	0.9844	13.8066	0.7562	13.8372	0.7233	13.845	0.4108	13.9538	0.5404	13.7337	0.3863	13.828	-0.2634	13.8225	-0.8881	13.8539	-1.7913	13.8258	-2.7331	13.8198	-2.6309	13.8533	0
13.9318	0	13.9201	0	13.976	0.688	13.9833	0.4524	13.9171	0.4789	13.9447	0.4929	13.9537	0.6484	13.9327	0.6134	13.9505	0.5181	13.8728	0.6065	13.965	0.739	13.8568	0.6424	13.953	0.9818	13.9066	0.7642	13.9372	0.7141	13.945	0.3945	14.0538	0.5465	13.8337	0.3825	13.928	-0.2793	13.9225	-0.901	13.9539	-1.807	13.9258	-2.7636	13.9198	-2.6564	13.9533	0
14.0318	0	14.0201	0	14.076	0.6782	14.0833	0.4421	14.0171	0.4677	14.0447	0.4841	14.0537	0.6393	14.0327	0.6095	14.0505	0.5091	13.9728	0.6049	14.065	0.7371	13.9568	0.6566	14.053	0.9844	14.0066	0.7613	14.0372	0.7125	14.045	0.3878	14.1538	0.5425	13.9337	0.376	14.028	-0.288	14.0225	-0.9	14.0539	-1.819	14.0258	-2.7726	14.0198	-2.6719	14.0533	0
14.1318	0	14.1201	0	14.176	0.6689	14.1833	0.4378	14.1171	0.4561	14.1447	0.4753	14.1537	0.6393	14.1327	0.5993	14.1505	0.501	14.0728	0.595	14.165	0.7464	14.0568	0.6474	14.153	0.9766	14.1066	0.7579	14.1372	0.7082	14.145	0.4004	14.2538	0.5387	14.0337	0.368	14.128	-0.2846	14.1225	-0.9143	14.1539	-1.8266	14.1258	-2.7966	14.1198	-2.6967	14.1533	0
14.2318	0	14.2201	0	14.276	0.6807	14.2833	0.4378	14.2171	0.4635	14.2447	0.4828	14.2537	0.6393	14.2327	0.5993	14.2505	0.5127	14.1728	0.5895	14.265	0.7464	14.1568	0.64	14.253	0.9766	14.2066	0.7637	14.2372	0.7082	14.245	0.3994	14.3538	0.5465	14.1337	0.3753	14.228	-0.2884	14.2225	-0.9266	14.2539	-1.8463	14.2258	-2.8121	14.2198	-2.7019	14.2533	0
14.3318	0	14.3201	0	14.376	0.6756	14.3833	0.4495	14.3171	0.4635	14.3447	0.4792	14.3537	0.6393	14.3327	0.6071	14.3505	0.5127	14.2728	0.5973	14.365	0.7464	14.2568	0.64	14.353	0.9883	14.3066	0.764	14.3372	0.7173	14.345	0.3991	14.4538	0.5465	14.2337	0.3715	14.328	-0.2894	14.3225	-0.9272	14.3539	-1.8537	14.3258	-2.821	14.3198	-2.7142	14.3533	0
14.4318	0	14.4201	0	14.476	0.6729	14.4833	0.4495	14.4171	0.4635	14.4447	0.4792	14.4537	0.651	14.4327	0.6071	14.4505	0.5127	14.3728	0.5973	14.465	0.7464	14.3568	0.652	14.453	0.9883	14.4066	0.764	14.4372	0.7233	14.445	0.4066	14.5538	0.5326	14.3337	0.3825	14.428	-0.2894	14.4225	-0.9212	14.4539	-1.8517	14.4258	-2.8317	14.4198	-2.7213	14.4533	0
14.5318	0	14.5201	0	14.576	0.6846	14.5833	0.4495	14.5171	0.4699	14.5447	0.487	14.5537	0.651	14.5327	0.612	14.5505	0.519	14.4728	0.5973	14.565	0.7464	14.4568	0.6514	14.553	1.0034	14.5066	0.7747	14.5372	0.7116	14.545	0.398	14.6538	0.5387	14.4337	0.3825	14.528	-0.2959	14.5225	-0.9374	14.5539	-1.8755	14.5258	-2.8545	14.5198	-2.7417	14.5533	0
14.6318	0	14.6201	0	14.676	0.6751	14.6833	0.4388	14.6171	0.4674	14.6447	0.4828	14.6537	0.639	14.6327	0.6128	14.6505	0.5192	14.5728	0.609	14.665	0.7388	14.5568	0.6637	14.653	1.0022	14.6066	0.7763	14.6372	0.7047	14.645	0.3917	14.7538	0.5346	14.5337	0.3713	14.628	-0.3075	14.6225	-0.9567	14.6539	-1.8854	14.6258	-2.8702	14.6198	-2.7598	14.6533	0
14.7318	0	14.7201	0	14.776	0.674	14.7833	0.437	14.7171	0.451	14.7447	0.4694	14.7537	0.6293	14.7327	0.5976	14.7505	0.5067	14.6728	0.6001	14.765	0.7361	14.6568	0.6611	14.753	0.9827	14.7066	0.7735	14.7372	0.7139	14.745	0.3875	14.8538	0.5309	14.6337	0.3719	14.728	-0.312	14.7225	-0.9514	14.7539	-1.8948	14.7258	-2.8864	14.7198	-2.7761	14.7533	0
14.8318	0	14.8201	0	14.876	0.6653	14.8833	0.4339	14.8171	0.448	14.8447	0.4674	14.8537	0.6276	14.8327	0.5954	14.8505	0.5127	14.7728	0.5907	14.865	0.7347	14.7568	0.6494	14.853	0.9766	14.8066	0.7697	14.8372	0.7161	14.845	0.3991	14.9538	0.5357	14.7337	0.3675	14.828	-0.3158	14.8225	-0.954	14.8539	-1.9084	14.8258	-2.8981	14.8198	-2.7898	14.8533	0
14.9318	0	14.9201	0	14.976	0.6611	14.9833	0.4339	14.9171	0.4479	14.9447	0.4674	14.9537	0.6393	14.9327	0.5954	14.9505	0.5169	14.8728	0.5895	14.965	0.7398	14.8568	0.6478	14.953	0.9883	14.9066	0.7743	14.9372	0.7155	14.945	0.403	15.0538	0.5443	14.8337	0.3561	14.928	-0.3167	14.9225	-0.9662	14.9539	-1.9127	14.9258	-2.9128	14.9198	-2.8008	14.9533	0
15.0318	0	15.0201	0	15.076	0.6678	15.0833	0.4417	15.0171	0.4557	15.0447	0.4674	15.0537	0.6393	15.0327	0.5954	15.0505	0.5205	14.9728	0.5895	15.065	0.7542	14.9568	0.6478	15.053	0.9883	15.0066	0.7725	15.0372	0.7142	15.045	0.4024	15.1538	0.527	14.9337	0.363	15.028	-0.3213	15.0225	-0.9723	15.0539	-1.9263	15.0258	-2.927	15.0198	-2.8146	15.0533	0
15.1318	0	15.1201	0	15.176	0.6729	15.1833	0.4417	15.1171	0.4557	15.1447	0.4674	15.1537	0.6393	15.1327	0.6027	15.1505	0.5205	15.0728	0.6012	15.165	0.7542	15.0568	0.6541	15.153	0.9961	15.1066	0.77	15.1372	0.7027	15.145	0.3888	15.2538	0.527	15.0337	0.3659	15.128	-0.328	15.1225	-0.9843	15.1539	-1.9532	15.1258	-2.949	15.1198	-2.8366	15.1533	0
15.2318	0	15.2201	0	15.276	0.6729	15.2833	0.4417	15.2171	0.4674	15.2447	0.4792	15.2537	0.6393	15.2327	0.6071	15.2505	0.5205	15.1728	0.6012	15.265	0.7542	15.1568	0.6673	15.253	0.9961	15.2066	0.764	15.2372	0.6999	15.245	0.3874	15.3538	0.527	15.1337	0.3507	15.228	-0.3324	15.2225	-0.9981	15.2539	-1.9514	15.2258	-2.9655	15.2198	-2.8516	15.2533	0
15.3318	0	15.3201	0	15.376	0.6729	15.3833	0.4417	15.3171	0.4674	15.3447	0.4792	15.3537	0.6471	15.3327	0.6188	15.3505	0.5205	15.2728	0.6012	15.365	0.7542	15.2568	0.6673	15.353	1.0034	15.3066	0.7854	15.3372	0.7173	15.345	0.3874	15.4538	0.5307	15.2337	0.3473	15.328	-0.3324	15.3225	-0.9915	15.3539	-1.9674	15.3258	-2.9733	15.3198	-2.873	15.3533	0
15.4318	0	15.4201	0	15.476	0.6653	15.4833	0.4535	15.4171	0.4594	15.4447	0.4792	15.4537	0.6471	15.4327	0.6188	15.4505	0.5205	15.3728	0.609	15.465	0.7542	15.3568	0.679	15.453	1.0078	15.4066	0.7853	15.4372	0.7199	15.445	0.3912	15.5538	0.527	15.3337	0.359	15.428	-0.3354	15.4225	-1.0042	15.4539	-1.9789	15.4258	-2.9958	15.4198	-2.8777	15.4533	0
15.5318	0	15.5201	0	15.576	0.6663	15.5833	0.446	15.5171	0.4557	15.5447	0.4763	15.5537	0.6549	15.5327	0.6173	15.5505	0.5169	15.4728	0.609	15.565	0.7568	15.4568	0.679	15.553	1.0157	15.5066	0.7878	15.5372	0.7161	15.545	0.3916	15.6538	0.5281	15.4337	0.3558	15.528	-0.3275	15.5225	-1.0048	15.5539	-1.9805	15.5258	-3.0075	15.5198	-2.8991	15.5533	0
15.6318	0	15.6201	0	15.676	0.6611	15.6833	0.4417	15.6171	0.4561	15.6447	0.4674	15.6537	0.6471	15.6327	0.6071	15.6505	0.5268	15.5728	0.6029	15.665	0.7503	15.5568	0.6747	15.653	1.0005	15.6066	0.7842	15.6372	0.7104	15.645	0.3857	15.7538	0.527	15.5337	0.352	15.628	-0.333	15.6225	-1.0114	15.6539	-1.9966	15.6258	-3.0188	15.6198	-2.9064	15.6533	0
15.7318	0	15.7201	0	15.776	0.6611	15.7833	0.4417	15.7171	0.4557	15.7447	0.4674	15.7537	0.6471	15.7327	0.612	15.7505	0.5322	15.6728	0.5973	15.765	0.7503	15.6568	0.6673	15.753	0.9961	15.7066	0.7783	15.7372	0.7085	15.745	0.3968	15.8538	0.5387	15.6337	0.3491	15.728	-0.3387	15.7225	-1.027	15.7539	-2.0118	15.7258	-3.0304	15.7198	-2.9122	15.7533	0
15.8318	0	15.8201	0	15.876	0.6639	15.8833	0.4495	15.8171	0.4557	15.8447	0.4753	15.8537	0.6471	15.8327	0.6149	15.8505	0.5322	15.7728	0.5973	15.865	0.7503	15.7568	0.6715	15.853	1.0039	15.8066	0.7854	15.8372	0.7116	15.845	0.3991	15.9538	0.5268	15.7337	0.3406	15.828	-0.348	15.8225	-1.0293	15.8539	-2.014	15.8258	-3.0436	15.8198	-2.9316	15.8533	0
15.9318	0	15.9201	0	15.976	0.6611	15.9833	0.4495	15.9171	0.4557	15.9447	0.4753	15.9537	0.6589	15.9327	0.6149	15.9505	0.5322	15.8728	0.609	15.965	0.762	15.8568	0.6751	15.953	1.0039	15.9066	0.7889	15.9372	0.7073	15.945	0.3882	16.0538	0.5231	15.8337	0.3512	15.928	-0.3608	15.9225	-1.0388	15.9539	-2.0301	15.9258	-3.0718	15.9198	-2.9415	15.9533	0
16.0318	0	16.0201	0	16.076	0.6609	16.0833	0.4361	16.0171	0.4635	16.0447	0.4733	16.0537	0.6499	16.0327	0.6139	16.0505	0.5298	15.9728	0.609	16.065	0.7585	15.9568	0.6751	16.053	1.0131	16.0066	0.7878	16.0372	0.7083	16.045	0.3913	16.1538	0.5248	15.9337	0.3417	16.028	-0.3588	16.0225	-1.0432	16.0539	-2.0469	16.0258	-3.0797	16.0198	-2.9694	16.0533	0
16.1318	0	16.1201	0	16.176	0.6533	16.1833	0.43	16.1171	0.456	16.1447	0.4674	16.1537	0.6393	16.1327	0.6149	16.1505	0.5244	16.0728	0.6049	16.165	0.7542	16.0568	0.684	16.153	1.0078	16.1066	0.7842	16.1372	0.7026	16.145	0.3896	16.2538	0.5192	16.0337	0.3442	16.128	-0.3643	16.1225	-1.0504	16.1539	-2.0513	16.1258	-3.0949	16.1198	-2.9845	16.1533	0
16.2318	0	16.2201	0	16.276	0.6489	16.2833	0.4368	16.2171	0.4557	16.2447	0.4655	16.2537	0.6445	16.2327	0.6212	16.2505	0.522	16.1728	0.609	16.265	0.7507	16.1568	0.6854	16.253	1.0052	16.2066	0.788	16.2372	0.7007	16.245	0.3839	16.3538	0.5192	16.1337	0.3385	16.228	-0.37	16.2225	-1.0543	16.2539	-2.0608	16.2258	-3.1085	16.2198	-2.9903	16.2533	0
16.3318	0	16.3201	0	16.376	0.655	16.3833	0.4314	16.3171	0.4428	16.3447	0.4587	16.3537	0.638	16.3327	0.6183	16.3505	0.5196	16.2728	0.6049	16.365	0.7447	16.2568	0.6879	16.353	0.9987	16.3066	0.7874	16.3372	0.7038	16.345	0.3835	16.4538	0.5131	16.2337	0.3369	16.328	-0.3714	16.3225	-1.0645	16.3539	-2.0768	16.3258	-3.1179	16.3198	-3.0019	16.3533	0
16.4318	0	16.4201	0	16.476	0.6457	16.4833	0.43	16.4171	0.4363	16.4447	0.4557	16.4537	0.6354	16.4327	0.6149	16.4505	0.5163	16.3728	0.5992	16.465	0.7542	16.3568	0.6893	16.453	1.0039	16.4066	0.7842	16.4372	0.6987	16.445	0.3829	16.5538	0.5075	16.3337	0.3317	16.428	-0.376	16.4225	-1.0622	16.4539	-2.0843	16.4258	-3.134	16.4198	-3.0223	16.4533	0
16.5318	0	16.5201	0	16.576	0.6494	16.5833	0.43	16.5171	0.4479	16.5447	0.4495	16.5537	0.6354	16.5327	0.6149	16.5505	0.5247	16.4728	0.5973	16.565	0.7542	16.4568	0.6868	16.553	1.0156	16.5066	0.7848	16.5372	0.6987	16.545	0.38	16.6538	0.5191	16.4337	0.3268	16.528	-0.37	16.5225	-1.0778	16.5539	-2.092	16.5258	-3.1417	16.5198	-3.0411	16.5533	0
16.6318	0	16.6201	0	16.676	0.6444	16.6833	0.43	16.6171	0.4399	16.6447	0.4557	16.6537	0.6471	16.6327	0.6222	16.6505	0.5283	16.5728	0.5973	16.665	0.7619	16.5568	0.6868	16.653	1.0156	16.6066	0.7835	16.6372	0.7038	16.645	0.3871	16.7538	0.5034	16.5337	0.3211	16.628	-0.3714	16.6225	-1.0814	16.6539	-2.1017	16.6258	-3.153	16.6198	-3.0527	16.6533	0
16.7318	0	16.7201	0	16.776	0.6416	16.7833	0.4321	16.7171	0.4362	16.7447	0.4557	16.7537	0.6471	16.7327	0.6266	16.7505	0.5283	16.6728	0.5973	16.765	0.766	16.6568	0.6932	16.753	1.0156	16.7066	0.7848	16.7372	0.6905	16.745	0.3768	16.8538	0.5045	16.6337	0.3317	16.728	-0.3885	16.7225	-1.0871	16.7539	-2.1156	16.7258	-3.184	16.7198	-3.073	16.7533	0
16.8318	0	16.8201	0	16.876	0.6416	16.8833	0.43	16.8171	0.4362	16.8447	0.4557	16.8537	0.6507	16.8327	0.6383	16.8505	0.5283	16.7728	0.609	16.865	0.7738	16.7568	0.6986	16.853	1.0156	16.8066	0.7775	16.8372	0.6906	16.845	0.3721	16.9538	0.5075	16.7337	0.319	16.828	-0.3978	16.8225	-1.088	16.8539	-2.1353	16.8258	-3.1989	16.8198	-3.0808	16.8533	0
16.9318	0	16.9201	0	16.976	0.6533	16.9833	0.43	16.9171	0.444	16.9447	0.4557	16.9537	0.6471	16.9327	0.6383	16.9505	0.5283	16.8728	0.609	16.965	0.7738	16.8568	0.6986	16.953	1.0273	16.9066	0.7874	16.9372	0.696	16.945	0.3717	17.0538	0.5014	16.8337	0.3129	16.928	-0.3988	16.9225	-1.099	16.9539	-2.1428	16.9258	-3.2116	16.9198	-3.0996	16.9533	0
17.0318	0	17.0201	0	17.076	0.6457	17.0833	0.4417	17.0171	0.444	17.0447	0.4557	17.0537	0.6471	17.0327	0.6432	17.0505	0.5283	16.9728	0.609	17.065	0.7738	16.9568	0.7103	17.053	1.0225	17.0066	0.7842	17.0372	0.6987	17.045	0.3661	17.1538	0.4958	16.9337	0.32	17.028	-0.4033	17.0225	-1.1051	17.0539	-2.1585	17.0258	-3.2239	17.0198	-3.1173	17.0533	0
17.1318	0	17.1201	0	17.176	0.6494	17.1833	0.4332	17.1171	0.444	17.1447	0.4557	17.1537	0.6471	17.1327	0.6462	17.1505	0.54	17.0728	0.609	17.165	0.7738	17.0568	0.7145	17.153	1.0273	17.1066	0.788	17.1372	0.6968	17.145	0.3655	17.2538	0.5036	17.0337	0.3151	17.128	-0.4091	17.1225	-1.1057	17.1539	-2.1666	17.1258	-3.2443	17.1198	-3.1309	17.1533	0
17.2318	0	17.2201	0	17.276	0.6444	17.2833	0.43	17.2171	0.4386	17.2447	0.4557	17.2537	0.6471	17.2327	0.6462	17.2505	0.54	17.1728	0.609	17.265	0.7738	17.1568	0.7181	17.253	1.0273	17.2066	0.7874	17.2372	0.6999	17.245	0.3678	17.3538	0.5036	17.1337	0.3094	17.228	-0.4105	17.2225	-1.1186	17.2539	-2.1819	17.2258	-3.2458	17.2198	-3.1426	17.2533	0
17.3318	0	17.3201	0	17.376	0.6416	17.3833	0.43	17.3171	0.4362	17.3447	0.4557	17.3537	0.6589	17.3327	0.6462	17.3505	0.54	17.2728	0.6169	17.365	0.7738	17.2568	0.7181	17.353	1.0273	17.3066	0.7939	17.3372	0.6999	17.345	0.3754	17.4538	0.4995	17.2337	0.32	17.328	-0.3988	17.3225	-1.1204	17.3539	-2.1837	17.3258	-3.2624	17.3198	-3.1562	17.3533	0
17.4318	0	17.4201	0	17.476	0.6468	17.4833	0.4226	17.4171	0.4479	17.4447	0.4607	17.4537	0.6549	17.4327	0.6447	17.4505	0.5365	17.3728	0.6169	17.465	0.7685	17.3568	0.7181	17.453	1.0352	17.4066	0.7931	17.4372	0.7022	17.445	0.3758	17.5538	0.5147	17.3337	0.3149	17.428	-0.4018	17.4225	-1.122	17.4539	-2.1859	17.4258	-3.2653	17.4198	-3.1668	17.4533	0
17.5318	0	17.5201	0	17.576	0.634	17.5833	0.4261	17.5171	0.4285	17.5447	0.4518	17.5537	0.6471	17.5327	0.6344	17.5505	0.5283	17.4728	0.6107	17.565	0.7738	17.4568	0.7138	17.553	1.0273	17.5066	0.797	17.5372	0.7044	17.545	0.3796	17.6538	0.5131	17.4337	0.3089	17.528	-0.4056	17.5225	-1.1271	17.5539	-2.2014	17.5258	-3.2887	17.5198	-3.1706	17.5533	0
17.6318	0	17.6201	0	17.676	0.6299	17.6833	0.4261	17.6171	0.4245	17.6447	0.4518	17.6537	0.6471	17.6327	0.6418	17.6505	0.5347	17.5728	0.6051	17.665	0.7738	17.5568	0.7142	17.653	1.0273	17.6066	0.8017	17.6372	0.7025	17.645	0.3857	17.7538	0.5075	17.5337	0.3129	17.628	-0.4111	17.6225	-1.1306	17.6539	-2.2054	17.6258	-3.3049	17.6198	-3.1935	17.6533	0
17.7318	0	17.7201	0	17.776	0.6248	17.7833	0.4204	17.7171	0.4245	17.7447	0.4518	17.7537	0.6549	17.7327	0.6462	17.7505	0.54	17.6728	0.6248	17.765	0.7738	17.6568	0.7142	17.753	1.0352	17.7066	0.7979	17.7372	0.7008	17.745	0.385	17.8538	0.5074	17.6337	0.3073	17.728	-0.4169	17.7225	-1.1382	17.7539	-2.2174	17.7258	-3.3234	17.7198	-3.2012	17.7533	0
17.8318	0	17.8201	0	17.876	0.6299	17.8833	0.4183	17.8171	0.4245	17.8447	0.4518	17.8537	0.6549	17.8327	0.6462	17.8505	0.54	17.7728	0.6286	17.865	0.7738	17.7568	0.7205	17.853	1.0352	17.8066	0.8017	17.8372	0.6999	17.845	0.3874	17.9538	0.4957	17.7337	0.3016	17.828	-0.4105	17.8225	-1.1498	17.8539	-2.2327	17.8258	-3.3356	17.8198	-3.2148	17.8533	0
17.9318	0	17.9201	0	17.976	0.6223	17.9833	0.43	17.9171	0.4245	17.9447	0.4518	17.9537	0.6667	17.9327	0.6462	17.9505	0.54	17.8728	0.6286	17.965	0.7738	17.8568	0.7259	17.953	1.0352	17.9066	0.7968	17.9372	0.6957	17.945	0.3688	18.0538	0.4995	17.8337	0.3005	17.928	-0.4192	17.9225	-1.1664	17.9539	-2.254	17.9258	-3.349	17.9198	-3.2304	17.9533	0
18.0318	0	18.0201	0	18.076	0.6255	18.0833	0.4165	18.0171	0.4323	18.0447	0.4499	18.0537	0.664	18.0327	0.6452	18.0505	0.5377	17.9728	0.6286	18.065	0.7702	17.9568	0.7259	18.053	1.037	18.0066	0.7892	18.0372	0.6965	18.045	0.3794	18.1538	0.4957	17.9337	0.3027	18.028	-0.4252	18.0225	-1.1662	18.0539	-2.2563	18.0258	-3.3669	18.0198	-3.2468	18.0533	0
18.1318	0	18.1201	0	18.176	0.6221	18.1833	0.4105	18.1171	0.4167	18.1447	0.4557	18.1537	0.6589	18.1327	0.6462	18.1505	0.5322	18.0728	0.6245	18.165	0.7738	18.0568	0.723	18.153	1.0273	18.1066	0.7949	18.1372	0.6927	18.145	0.3799	18.2538	0.4896	18.0337	0.2896	18.128	-0.4291	18.1225	-1.1799	18.1539	-2.2618	18.1258	-3.3727	18.1198	-3.2605	18.1533	0
18.2318	0	18.2201	0	18.276	0.6221	18.2833	0.4105	18.2171	0.4128	18.2447	0.4557	18.2537	0.6525	18.2327	0.6462	18.2505	0.5322	18.1728	0.6208	18.265	0.7738	18.1568	0.7223	18.253	1.0273	18.2066	0.792	18.2372	0.6907	18.245	0.374	18.3538	0.484	18.1337	0.2817	18.228	-0.4346	18.2225	-1.1872	18.2539	-2.2778	18.2258	-3.3957	18.2198	-3.2775	18.2533	0
18.3318	0	18.3201	0	18.376	0.617	18.3833	0.4105	18.3171	0.4128	18.3447	0.462	18.3537	0.6471	18.3327	0.651	18.3505	0.5365	18.2728	0.6208	18.365	0.7738	18.2568	0.7376	18.353	1.0273	18.3066	0.7862	18.3372	0.6891	18.345	0.3733	18.4538	0.484	18.2337	0.276	18.328	-0.4403	18.3225	-1.1878	18.3539	-2.2951	18.3258	-3.4132	18.3198	-3.2911	18.3533	0
18.4318	0	18.4201	0	18.476	0.6143	18.4833	0.4105	18.4171	0.4074	18.4447	0.4674	18.4537	0.6549	18.4327	0.654	18.4505	0.54	18.3728	0.6208	18.465	0.7738	18.3568	0.7376	18.453	1.0352	18.4066	0.7835	18.4372	0.6882	18.445	0.3757	18.5538	0.4896	18.3337	0.2781	18.428	-0.4417	18.4225	-1.1908	18.4539	-2.293	18.4258	-3.4167	18.4198	-3.3027	18.4533	0
18.5318	0	18.5201	0	18.576	0.6145	18.5833	0.4222	18.5171	0.4049	18.5447	0.4674	18.5537	0.6549	18.5327	0.654	18.5505	0.54	18.4728	0.6208	18.565	0.7738	18.4568	0.7376	18.553	1.0352	18.5066	0.7984	18.5372	0.7005	18.545	0.3776	18.6538	0.484	18.4337	0.277	18.528	-0.4463	18.5225	-1.2048	18.5539	-2.3134	18.5258	-3.427	18.5198	-3.3205	18.5533	0
18.6318	0	18.6201	0	18.676	0.6104	18.6833	0.4222	18.6171	0.4049	18.6447	0.4674	18.6537	0.6549	18.6327	0.654	18.6505	0.54	18.5728	0.6286	18.665	0.7738	18.5568	0.7376	18.653	1.0352	18.6066	0.794	18.6372	0.7008	18.645	0.3761	18.7538	0.484	18.5337	0.2721	18.628	-0.452	18.6225	-1.2007	18.6539	-2.3264	18.6258	-3.4444	18.6198	-3.3341	18.6533	0
18.7318	0	18.7201	0	18.776	0.6104	18.7833	0.4137	18.7171	0.4167	18.7447	0.4674	18.7537	0.6667	18.7327	0.654	18.7505	0.54	18.6728	0.6286	18.765	0.7738	18.6568	0.7376	18.753	1.0469	18.7066	0.7913	18.7372	0.6999	18.745	0.3757	18.8538	0.48	18.6337	0.2781	18.728	-0.4496	18.7225	-1.209	18.7539	-2.3317	18.7258	-3.4479	18.7198	-3.3359	18.7533	0
18.8318	0	18.8201	0	18.876	0.6221	18.8833	0.4105	18.8171	0.4167	18.8447	0.4674	18.8537	0.6667	18.8327	0.6613	18.8505	0.5479	18.7728	0.6286	18.865	0.7738	18.7568	0.744	18.853	1.0469	18.8066	0.7988	18.8372	0.7003	18.845	0.3719	18.9538	0.4762	18.7337	0.277	18.828	-0.4486	18.8225	-1.2131	18.8539	-2.3347	18.8258	-3.4607	18.8198	-3.3465	18.8533	0
18.9318	0	18.9201	0	18.976	0.6145	18.9833	0.4105	18.9171	0.4167	18.9447	0.4674	18.9537	0.6624	18.9327	0.6657	18.9505	0.5479	18.8728	0.6286	18.965	0.7738	18.8568	0.7493	18.953	1.0469	18.9066	0.797	18.9372	0.7005	18.945	0.3732	19.0538	0.4762	18.8337	0.2737	18.928	-0.4565	18.9225	-1.219	18.9539	-2.3516	18.9258	-3.4752	18.9198	-3.3718	18.9533	0
19.0318	0	19.0201	0	19.076	0.6009	19.0833	0.3998	19.0171	0.4086	19.0447	0.4633	19.0537	0.6531	19.0327	0.6636	19.0505	0.549	18.9728	0.6403	19.065	0.7661	18.9568	0.7493	19.053	1.0413	19.0066	0.7952	19.0372	0.6999	19.045	0.3757	19.1538	0.4762	18.9337	0.2699	19.028	-0.4613	19.0225	-1.222	19.0539	-2.3498	19.0258	-3.4811	19.0198	-3.3828	19.0533	0
19.1318	0	19.1201	0	19.176	0.5869	19.1833	0.394	19.1171	0.3885	19.1447	0.4499	19.1537	0.641	19.1327	0.6484	19.1505	0.5418	19.0728	0.6314	19.165	0.7557	19.0568	0.7431	19.153	1.0242	19.1066	0.7952	19.1372	0.7056	19.145	0.3754	19.2538	0.4818	19.0337	0.2692	19.128	-0.4613	19.1225	-1.2286	19.1539	-2.3616	19.1258	-3.4948	19.1198	-3.3828	19.1533	0
19.2318	0	19.2201	0	19.276	0.5947	19.2833	0.391	19.2171	0.3855	19.2447	0.4479	19.2537	0.651	19.2327	0.6462	19.2505	0.54	19.1728	0.622	19.265	0.7542	19.1568	0.7393	19.253	1.0195	19.2066	0.792	19.2372	0.7065	19.245	0.374	19.3538	0.4762	19.1337	0.277	19.228	-0.4658	19.2225	-1.2223	19.2539	-2.3695	19.2258	-3.509	19.2198	-3.3986	19.2533	0
19.3318	0	19.3201	0	19.376	0.5947	19.3833	0.391	19.3171	0.3854	19.3447	0.4479	19.3537	0.651	19.3327	0.6462	19.3505	0.54	19.2728	0.6208	19.365	0.7711	19.2568	0.7376	19.353	1.0273	19.3066	0.8004	19.3372	0.7008	19.345	0.3761	19.4538	0.4721	19.2337	0.2721	19.328	-0.4716	19.3225	-1.2281	19.3539	-2.385	19.3258	-3.5226	19.3198	-3.4154	19.3533	0
19.4318	0	19.4201	0	19.476	0.5871	19.4833	0.391	19.4171	0.3918	19.4447	0.4479	19.4537	0.651	19.4327	0.6462	19.4505	0.54	19.3728	0.6208	19.465	0.7738	19.3568	0.7419	19.453	1.0273	19.4066	0.797	19.4372	0.7022	19.445	0.3769	19.5538	0.4684	19.3337	0.2664	19.428	-0.476	19.4225	-1.2248	19.4539	-2.3869	19.4258	-3.529	19.4198	-3.4207	19.4533	0
19.5318	0	19.5201	0	19.576	0.583	19.5833	0.391	19.5171	0.3893	19.5447	0.4479	19.5537	0.651	19.5327	0.6462	19.5505	0.5443	19.4728	0.6208	19.565	0.7738	19.4568	0.7454	19.553	1.0273	19.5066	0.7931	19.5372	0.7044	19.545	0.376	19.6538	0.4684	19.4337	0.2737	19.528	-0.4798	19.5225	-1.2385	19.5539	-2.4006	19.5258	-3.5426	19.5198	-3.4323	19.5533	0
19.6318	0	19.6201	0	19.676	0.5908	19.6833	0.4027	19.6171	0.3893	19.6447	0.4557	19.6537	0.6447	19.6327	0.651	19.6505	0.5479	19.5728	0.6208	19.665	0.7738	19.5568	0.7454	19.653	1.0273	19.6066	0.801	19.6372	0.7038	19.645	0.3832	19.7538	0.4623	19.5337	0.2699	19.628	-0.4808	19.6225	-1.2415	19.6539	-2.4024	19.6258	-3.5632	19.6198	-3.4453	19.6533	0
19.7318	0	19.7201	0	19.776	0.5858	19.7833	0.4027	19.7171	0.3893	19.7447	0.4599	19.7537	0.6471	19.7327	0.654	19.7505	0.5479	19.6728	0.6208	19.765	0.7738	19.6568	0.7454	19.753	1.0391	19.7066	0.7998	19.7372	0.7025	19.745	0.3818	19.8538	0.4567	19.6337	0.2692	19.728	-0.4697	19.7225	-1.2556	19.7539	-2.4185	19.7258	-3.5695	19.7198	-3.4572	19.7533	0
19.8318	0	19.8201	0	19.876	0.583	19.8833	0.3941	19.8171	0.3893	19.8447	0.4635	19.8537	0.6471	19.8327	0.654	19.8505	0.5479	19.7728	0.6208	19.865	0.7738	19.7568	0.7454	19.853	1.0391	19.8066	0.8015	19.8372	0.6942	19.845	0.3689	19.9538	0.4645	19.7337	0.2643	19.828	-0.4853	19.8225	-1.2569	19.8539	-2.4318	19.8258	-3.5819	19.8198	-3.4779	19.8533	0
19.9318	0	19.9201	0	19.976	0.583	19.9833	0.391	19.9171	0.3893	19.9447	0.4635	19.9537	0.6471	19.9327	0.6613	19.9505	0.5479	19.8728	0.626	19.965	0.7738	19.8568	0.7518	19.953	1.0391	19.9066	0.7994	19.9372	0.7103	19.945	0.375	20.0538	0.4604	19.8337	0.2523	19.928	-0.4867	19.9225	-1.2622	19.9539	-2.4337	19.9258	-3.5966	19.9198	-3.487	19.9533	0
20.0318	0	20.0201	0	20.076	0.583	20.0833	0.391	20.0171	0.3971	20.0447	0.4635	20.0537	0.6471	20.0327	0.6657	20.0505	0.5479	19.9728	0.6286	20.065	0.7738	19.9568	0.7689	20.053	1.0391	20.0066	0.8009	20.0372	0.7082	20.045	0.3716	20.1538	0.4489	19.9337	0.2677	20.028	-0.4877	20.0225	-1.2639	20.0539	-2.4399	20.0258	-3.5993	20.0198	-3.4988	20.0533	0
20.1318	0	20.1201	0	20.176	0.5871	20.1833	0.3988	20.1171	0.3971	20.1447	0.4635	20.1537	0.6471	20.1327	0.6657	20.1505	0.5542	20.0728	0.6286	20.165	0.7738	20.0568	0.7689	20.153	1.0391	20.1066	0.7928	20.1372	0.7035	20.145	0.3699	20.2538	0.4428	20.0337	0.2659	20.128	-0.4974	20.1225	-1.2731	20.1539	-2.461	20.1258	-3.6264	20.1198	-3.5078	20.1533	0
20.2318	0	20.2201	0	20.276	0.583	20.2833	0.3988	20.2171	0.3971	20.2447	0.4635	20.2537	0.6471	20.2327	0.6657	20.2505	0.5596	20.1728	0.6286	20.265	0.7738	20.1568	0.7689	20.253	1.0508	20.2066	0.7938	20.2372	0.7026	20.245	0.3661	20.3538	0.4372	20.1337	0.2558	20.228	-0.5049	20.2225	-1.2907	20.2539	-2.4653	20.2258	-3.6399	20.2198	-3.5236	20.2533	0
20.3318	0	20.3201	0	20.376	0.583	20.3833	0.3931	20.3171	0.3891	20.3447	0.4635	20.3537	0.6471	20.3327	0.6657	20.3505	0.5596	20.2728	0.6286	20.365	0.7814	20.2568	0.7689	20.353	1.0435	20.3066	0.7901	20.3372	0.7007	20.345	0.3683	20.4538	0.4639	20.2337	0.2487	20.328	-0.5106	20.3225	-1.2984	20.3539	-2.4805	20.3258	-3.6515	20.3198	-3.5411	20.3533	0
20.4318	0	20.4201	0	20.476	0.5814	20.4833	0.386	20.4171	0.3854	20.4447	0.4616	20.4537	0.6562	20.4327	0.6647	20.4505	0.5572	20.3728	0.6403	20.465	0.782	20.3568	0.7731	20.453	1.0365	20.4066	0.7916	20.4372	0.7103	20.445	0.3825	20.5538	0.4643	20.3337	0.243	20.428	-0.5062	20.4225	-1.2935	20.4539	-2.4827	20.4258	-3.6581	20.4198	-3.5456	20.4533	0
20.5318	0	20.5201	0	20.576	0.5752	20.5833	0.3831	20.5171	0.3778	20.5447	0.4557	20.5537	0.651	20.5327	0.6579	20.5505	0.5518	20.4728	0.6362	20.565	0.7777	20.4568	0.7738	20.553	1.0313	20.5066	0.7931	20.5372	0.7082	20.545	0.3836	20.6538	0.4606	20.4337	0.256	20.528	-0.5073	20.5225	-1.2951	20.5539	-2.4885	20.5258	-3.6618	20.5198	-3.5606	20.5533	0
20.6318	0	20.6201	0	20.676	0.5676	20.6833	0.3831	20.6171	0.3776	20.6447	0.4557	20.6537	0.651	20.6327	0.6652	20.6505	0.5439	20.5728	0.6404	20.665	0.7777	20.5568	0.7689	20.653	1.0313	20.6066	0.797	20.6372	0.7044	20.645	0.3799	20.7538	0.4545	20.5337	0.2542	20.628	-0.5111	20.6225	-1.299	20.6539	-2.5022	20.6258	-3.6715	20.6198	-3.573	20.6533	0
20.7318	0	20.7201	0	20.776	0.5635	20.7833	0.3831	20.7171	0.3776	20.7447	0.4557	20.7537	0.651	20.7327	0.6696	20.7505	0.5439	20.6728	0.6442	20.765	0.7777	20.6568	0.7752	20.753	1.0391	20.7066	0.792	20.7372	0.7044	20.745	0.374	20.8538	0.4489	20.6337	0.2504	20.728	-0.5166	20.7225	-1.3142	20.7539	-2.5126	20.7258	-3.6877	20.7198	-3.5783	20.7533	0
20.8318	0	20.8201	0	20.876	0.5635	20.8833	0.3949	20.8171	0.3776	20.8447	0.4557	20.8537	0.651	20.8327	0.6696	20.8505	0.5503	20.7728	0.6442	20.865	0.7777	20.7568	0.7884	20.853	1.0391	20.8066	0.7926	20.8372	0.7047	20.845	0.3733	20.9538	0.4428	20.7337	0.2448	20.828	-0.5223	20.8225	-1.3218	20.8539	-2.5271	20.8258	-3.7013	20.8198	-3.5919	20.8533	0
20.9318	0	20.9201	0	20.976	0.5635	20.9833	0.3949	20.9171	0.3776	20.9447	0.4557	20.9537	0.651	20.9327	0.6696	20.9505	0.5557	20.8728	0.6442	20.965	0.7777	20.8568	0.7884	20.953	1.0391	20.9066	0.7881	20.9372	0.6987	20.945	0.3776	21.0538	0.4489	20.8337	0.2391	20.928	-0.5283	20.9225	-1.3161	20.9539	-2.5395	20.9258	-3.7111	20.9198	-3.6095	20.9533	0
21.0318	0	21.0201	0	21.076	0.5701	21.0833	0.3949	21.0171	0.3776	21.0447	0.4557	21.0537	0.6589	21.0327	0.6696	21.0505	0.5557	20.9728	0.6442	21.065	0.7777	20.9568	0.7884	21.053	1.0391	21.0066	0.7885	21.0372	0.7066	21.045	0.3869	21.1538	0.4526	20.9337	0.233	21.028	-0.5136	21.0225	-1.3203	21.0539	-2.543	21.0258	-3.725	21.0198	-3.6153	21.0533	0
21.1318	0	21.1201	0	21.176	0.5674	21.1833	0.3949	21.1171	0.3776	21.1447	0.4557	21.1537	0.6589	21.1327	0.6696	21.1505	0.5557	21.0728	0.6442	21.165	0.7777	21.0568	0.7884	21.153	1.0391	21.1066	0.8009	21.1372	0.7082	21.145	0.3836	21.2538	0.4489	21.0337	0.2485	21.128	-0.5151	21.1225	-1.3225	21.1539	-2.5453	21.1258	-3.7282	21.1198	-3.6277	21.1533	0
21.2318	0	21.2201	0	21.276	0.5674	21.2833	0.3863	21.2171	0.3722	21.2447	0.462	21.2537	0.6589	21.2327	0.6745	21.2505	0.5599	21.1728	0.6442	21.265	0.7777	21.1568	0.7947	21.253	1.0391	21.2066	0.797	21.2372	0.7044	21.245	0.3849	21.3538	0.4489	21.1337	0.2464	21.228	-0.5189	21.2225	-1.3362	21.2539	-2.5586	21.2258	-3.7496	21.2198	-3.6394	21.2533	0
21.3318	0	21.3201	0	21.376	0.5598	21.3833	0.3831	21.3171	0.3815	21.3447	0.4596	21.3537	0.6589	21.3327	0.6774	21.3505	0.5635	21.2728	0.6442	21.365	0.7828	21.2568	0.8001	21.353	1.0391	21.3066	0.7952	21.3372	0.7095	21.345	0.3874	21.4538	0.4476	21.2337	0.2426	21.328	-0.5199	21.3225	-1.3392	21.3539	-2.5608	21.3258	-3.7536	21.3198	-3.6439	21.3533	0
21.4318	0	21.4201	0	21.476	0.5557	21.4833	0.3831	21.4171	0.3815	21.4447	0.4596	21.4537	0.6546	21.4327	0.6774	21.4505	0.5635	21.3728	0.6442	21.465	0.7855	21.3568	0.8001	21.453	1.0391	21.4066	0.792	21.4372	0.7104	21.445	0.3893	21.5538	0.4409	21.3337	0.2419	21.428	-0.5244	21.4225	-1.3317	21.4539	-2.5765	21.4258	-3.7688	21.4198	-3.6564	21.4533	0
21.5318	0	21.5201	0	21.576	0.5557	21.5833	0.3831	21.5171	0.3815	21.5447	0.4674	21.5537	0.651	21.5327	0.6774	21.5505	0.5635	21.4728	0.6495	21.565	0.7855	21.4568	0.8001	21.553	1.0391	21.5066	0.7936	21.5372	0.7013	21.545	0.3841	21.6538	0.4372	21.4337	0.237	21.528	-0.5332	21.5225	-1.3501	21.5539	-2.5961	21.5258	-3.7833	21.5198	-3.6668	21.5533	0
21.6318	0	21.6201	0	21.676	0.5557	21.6833	0.3831	21.6171	0.3815	21.6447	0.4596	21.6537	0.651	21.6327	0.6774	21.6505	0.5635	21.5728	0.652	21.665	0.7855	21.5568	0.8044	21.653	1.0508	21.6066	0.7892	21.6372	0.7004	21.645	0.3799	21.7538	0.4371	21.5337	0.228	21.628	-0.5384	21.6225	-1.3576	21.6539	-2.5998	21.6258	-3.7946	21.6198	-3.6784	21.6533	0
21.7318	0	21.7201	0	21.776	0.551	21.7833	0.3864	21.7171	0.3815	21.7447	0.4609	21.7537	0.6528	21.7327	0.6781	21.7505	0.5714	21.6728	0.652	21.765	0.7878	21.6568	0.8079	21.753	1.0525	21.7066	0.7874	21.7372	0.7038	21.745	0.3871	21.8538	0.431	21.6337	0.2231	21.728	-0.5394	21.7225	-1.3653	21.7539	-2.6094	21.7258	-3.8132	21.7198	-3.6914	21.7533	0
21.8318	0	21.8201	0	21.876	0.5441	21.8833	0.3826	21.8171	0.3866	21.8447	0.4626	21.8537	0.6532	21.8327	0.6815	21.8505	0.5776	21.7728	0.6548	21.865	0.7866	21.7568	0.8099	21.853	1.053	21.8066	0.7842	21.8372	0.7044	21.845	0.3857	21.9538	0.4255	21.7337	0.2301	21.828	-0.5439	21.8225	-1.3629	21.8539	-2.6255	21.8258	-3.8166	21.8198	-3.7065	21.8533	0
21.9318	0	21.9201	0	21.976	0.54	21.9833	0.3792	21.9171	0.3779	21.9447	0.4557	21.9537	0.6471	21.9327	0.6735	21.9505	0.5596	21.8728	0.6524	21.965	0.7892	21.8568	0.8215	21.953	1.0469	21.9066	0.7783	21.9372	0.7047	21.945	0.3772	22.0538	0.4254	21.8337	0.2252	21.928	-0.5497	21.9225	-1.3785	21.9539	-2.6328	21.9258	-3.8331	21.9198	-3.713	21.9533	0
22.0318	0	22.0201	0	22.076	0.5479	22.0833	0.387	22.0171	0.3776	22.0447	0.4557	22.0537	0.6471	22.0327	0.6808	22.0505	0.5596	21.9728	0.6481	22.065	0.7933	21.9568	0.8158	22.053	1.0469	22.0066	0.7757	22.0372	0.7038	22.045	0.3796	22.1538	0.4214	21.9337	0.2195	22.028	-0.5511	22.0225	-1.3822	22.0539	-2.6428	22.0258	-3.8444	22.0198	-3.7227	22.0533	0
22.1318	0	22.1201	0	22.176	0.5428	22.1833	0.3814	22.1171	0.3696	22.1447	0.4557	22.1537	0.6471	22.1327	0.6852	22.1505	0.5638	22.0728	0.6481	22.165	0.7933	22.0568	0.8221	22.153	1.0469	22.1066	0.78	22.1372	0.7004	22.145	0.3758	22.2538	0.4232	22.0337	0.2184	22.128	-0.5594	22.1225	-1.3915	22.1539	-2.6522	22.1258	-3.8493	22.1198	-3.7371	22.1533	0
22.2318	0	22.2201	0	22.276	0.54	22.2833	0.3792	22.2171	0.3737	22.2447	0.4557	22.2537	0.6471	22.2327	0.6852	22.2505	0.5674	22.1728	0.6481	22.265	0.7933	22.1568	0.8275	22.253	1.0547	22.2066	0.7922	22.2372	0.707	22.245	0.3847	22.3538	0.4176	22.1337	0.2152	22.228	-0.5616	22.2225	-1.3928	22.2539	-2.6493	22.2258	-3.8579	22.2198	-3.745	22.2533	0
22.3318	0	22.3201	0	22.376	0.54	22.3833	0.3792	22.3171	0.3737	22.3447	0.4599	22.3537	0.6471	22.3327	0.6852	22.3505	0.5674	22.2728	0.656	22.365	0.7933	22.2568	0.8275	22.353	1.0547	22.3066	0.7901	22.3372	0.7086	22.345	0.3839	22.4538	0.4176	22.2337	0.2159	22.328	-0.5653	22.3225	-1.3961	22.3539	-2.6637	22.3258	-3.8722	22.3198	-3.7598	22.3533	0
22.4318	0	22.4201	0	22.476	0.54	22.4833	0.3792	22.4171	0.3737	22.4447	0.4635	22.4537	0.6471	22.4327	0.6901	22.4505	0.5674	22.3728	0.6598	22.465	0.7933	22.3568	0.8275	22.453	1.0547	22.4066	0.7874	22.4372	0.7115	22.445	0.3885	22.5538	0.4136	22.3337	0.2117	22.428	-0.5667	22.4225	-1.4076	22.4539	-2.6702	22.4258	-3.8796	22.4198	-3.763	22.4533	0
22.5318	0	22.5201	0	22.576	0.54	22.5833	0.3792	22.5171	0.3737	22.5447	0.4635	22.5537	0.6471	22.5327	0.693	22.5505	0.5737	22.4728	0.6598	22.565	0.7933	22.4568	0.8317	22.553	1.0547	22.5066	0.7931	22.5372	0.7121	22.545	0.3875	22.6538	0.4215	22.4337	0.2106	22.528	-0.5698	22.5225	-1.4123	22.5539	-2.6838	22.5258	-3.8854	22.5198	-3.7761	22.5533	0
22.6318	0	22.6201	0	22.676	0.5442	22.6833	0.3707	22.6171	0.3737	22.6447	0.4635	22.6537	0.6471	22.6327	0.693	22.6505	0.5791	22.5728	0.6598	22.665	0.7933	22.5568	0.8353	22.653	1.0547	22.6066	0.7892	22.6372	0.7083	22.645	0.3838	22.7538	0.4287	22.5337	0.2073	22.628	-0.5736	22.6225	-1.4162	22.6539	-2.6897	22.6258	-3.9	22.6198	-3.7878	22.6533	0
22.7318	0	22.7201	0	22.776	0.54	22.7833	0.3675	22.7171	0.3737	22.7447	0.4635	22.7537	0.6471	22.7327	0.693	22.7505	0.5791	22.6728	0.6598	22.765	0.8009	22.6568	0.8353	22.753	1.0547	22.7066	0.7874	22.7372	0.7077	22.745	0.391	22.8538	0.4271	22.6337	0.2035	22.728	-0.5667	22.7225	-1.4122	22.7539	-2.6993	22.7258	-3.9011	22.7198	-3.7891	22.7533	0
22.8318	0	22.8201	0	22.876	0.54	22.8833	0.3675	22.8171	0.3737	22.8447	0.4635	22.8537	0.6471	22.8327	0.693	22.8505	0.5713	22.7728	0.6598	22.865	0.805	22.7568	0.8353	22.853	1.0547	22.8066	0.7842	22.8372	0.7083	22.845	0.3896	22.9538	0.4215	22.7337	0.2221	22.828	-0.5713	22.8225	-1.4176	22.8539	-2.7153	22.8258	-3.9231	22.8198	-3.8126	22.8533	0
22.9318	0	22.9201	0	22.976	0.535	22.9833	0.3675	22.9171	0.3737	22.9447	0.4635	22.9537	0.6408	22.9327	0.693	22.9505	0.5713	22.8728	0.6598	22.965	0.805	22.8568	0.8353	22.953	1.0547	22.9066	0.7783	22.9372	0.7086	22.945	0.3839	23.0538	0.4154	22.8337	0.2213	22.928	-0.577	22.9225	-1.4332	22.9539	-2.7146	22.9258	-3.9317	22.9198	-3.8119	22.9533	0
23.0318	0	23.0201	0	23.076	0.5322	23.0833	0.3675	23.0171	0.3737	23.0447	0.4635	23.0537	0.6354	23.0327	0.693	23.0505	0.5755	22.9728	0.6598	23.065	0.8101	22.9568	0.8353	23.053	1.0547	23.0066	0.7725	23.0372	0.7026	23.045	0.3829	23.1538	0.4058	22.9337	0.2156	23.028	-0.583	23.0225	-1.4333	23.0539	-2.7249	23.0258	-3.9367	23.0198	-3.8244	23.0533	0
23.1318	0	23.1201	0	23.176	0.5279	23.1833	0.3743	23.1171	0.3737	23.1447	0.4616	23.1537	0.6328	23.1327	0.692	23.1505	0.5767	23.0728	0.6678	23.165	0.8093	23.0568	0.8416	23.153	1.0521	23.1066	0.7762	23.1372	0.6935	23.145	0.3763	23.2538	0.4098	23.0337	0.2096	23.128	-0.5918	23.1225	-1.4418	23.1539	-2.7445	23.1258	-3.9542	23.1198	-3.8446	23.1533	0
23.2318	0	23.2201	0	23.276	0.5288	23.2833	0.3764	23.2171	0.3661	23.2447	0.4639	23.2537	0.6302	23.2327	0.6862	23.2505	0.58	23.1728	0.6674	23.265	0.8085	23.1568	0.8441	23.253	1.0495	23.2066	0.7738	23.2372	0.6991	23.245	0.3868	23.3538	0.4146	23.1337	0.2006	23.228	-0.5912	23.2225	-1.4486	23.2539	-2.75	23.2258	-3.9647	23.2198	-3.8529	23.2533	0
23.3318	0	23.3201	0	23.376	0.5344	23.3833	0.3817	23.3171	0.3735	23.3447	0.4762	23.3537	0.6367	23.3327	0.6935	23.3505	0.592	23.2728	0.6679	23.365	0.8146	23.2568	0.8421	23.353	1.056	23.3066	0.7757	23.3372	0.7038	23.345	0.3913	23.4538	0.4115	23.2337	0.202	23.328	-0.5902	23.3225	-1.4486	23.3539	-2.7522	23.3258	-3.9733	23.3198	-3.8633	23.3533	0
23.4318	0	23.4201	0	23.476	0.5361	23.4833	0.3831	23.4171	0.3775	23.4447	0.4792	23.4537	0.651	23.4327	0.6969	23.4505	0.5947	23.3728	0.6736	23.465	0.8167	23.3568	0.8485	23.453	1.0586	23.4066	0.7725	23.4372	0.6987	23.445	0.3907	23.5538	0.4059	23.3337	0.2028	23.428	-0.5947	23.4225	-1.4626	23.4539	-2.77	23.4258	-3.9797	23.4198	-3.8686	23.4533	0
23.5318	0	23.5201	0	23.576	0.5285	23.5833	0.3775	23.5171	0.3893	23.5447	0.4792	23.5537	0.651	23.5327	0.6969	23.5505	0.5947	23.4728	0.6755	23.565	0.8167	23.4568	0.8509	23.553	1.0659	23.5066	0.7744	23.5372	0.6987	23.545	0.3878	23.6538	0.4018	23.4337	0.1979	23.528	-0.6005	23.5225	-1.4703	23.5539	-2.7852	23.5258	-3.9942	23.5198	-3.8848	23.5533	0
23.6318	0	23.6201	0	23.676	0.5179	23.6833	0.3679	23.6171	0.3893	23.6447	0.4763	23.6537	0.6471	23.6327	0.6955	23.6505	0.5975	23.5728	0.6807	23.665	0.8115	23.5568	0.8551	23.653	1.0665	23.6066	0.7696	23.6372	0.7004	23.645	0.3912	23.7538	0.3981	23.5337	0.1922	23.628	-0.6049	23.6225	-1.4748	23.6539	-2.7811	23.6258	-4.0153	23.6198	-3.8972	23.6533	0
23.7318	0	23.7201	0	23.776	0.5205	23.7833	0.3636	23.7171	0.3726	23.7447	0.4674	23.7537	0.6393	23.7327	0.6852	23.7505	0.5947	23.6728	0.6771	23.765	0.8127	23.6568	0.8544	23.753	1.0586	23.7066	0.7657	23.7372	0.6966	23.745	0.3916	23.8538	0.392	23.6337	0.1878	23.728	-0.6088	23.7225	-1.4768	23.7539	-2.7913	23.7258	-4.0211	23.7198	-3.9089	23.7533	0
23.8318	0	23.8201	0	23.876	0.5205	23.8833	0.3636	23.8171	0.3581	23.8447	0.4674	23.8537	0.6393	23.8327	0.6852	23.8505	0.583	23.7728	0.6715	23.865	0.8167	23.7568	0.8533	23.853	1.0586	23.8066	0.7607	23.8372	0.6908	23.845	0.3857	23.9538	0.3864	23.7337	0.184	23.828	-0.6025	23.8225	-1.4958	23.8539	-2.807	23.8258	-4.0275	23.8198	-3.9194	23.8533	0
23.9318	0	23.9201	0	23.976	0.5234	23.9833	0.3669	23.9171	0.3698	23.9447	0.4687	23.9537	0.6411	23.9327	0.6932	23.9505	0.5888	23.8728	0.6715	23.965	0.8191	23.8568	0.8587	23.953	1.0603	23.9066	0.7549	23.9372	0.689	23.945	0.3876	24.0538	0.394	23.8337	0.1834	23.928	-0.6083	23.9225	-1.5081	23.9539	-2.8224	23.9258	-4.044	23.9198	-3.9317	23.9533	0
24.0318	0	24.0201	0	24.076	0.5272	24.0833	0.3705	24.0171	0.3749	24.0447	0.4733	24.0537	0.6454	24.0327	0.7025	24.0505	0.5968	23.9728	0.6626	24.065	0.8231	23.9568	0.8606	24.053	1.0647	24.0066	0.7681	24.0372	0.6985	24.045	0.3983	24.1538	0.3903	23.9337	0.1805	24.028	-0.604	24.0225	-1.5058	24.0539	-2.8085	24.0258	-4.0518	24.0198	-3.9402	24.0533	0
24.1318	0	24.1201	0	24.176	0.5283	24.1833	0.3714	24.1171	0.3775	24.1447	0.4753	24.1537	0.6471	24.1327	0.7048	24.1505	0.5986	24.0728	0.6664	24.165	0.8245	24.0568	0.8649	24.153	1.0664	24.1066	0.7697	24.1372	0.6966	24.145	0.4005	24.2538	0.3842	24.0337	0.1855	24.128	-0.6048	24.1225	-1.4943	24.1539	-2.8165	24.1258	-4.0494	24.1198	-3.948	24.1533	0
24.2318	0	24.2201	0	24.276	0.5233	24.2833	0.3629	24.2171	0.3776	24.2447	0.4753	24.2537	0.6471	24.2327	0.7048	24.2505	0.5986	24.1728	0.6676	24.265	0.8296	24.1568	0.8665	24.253	1.0664	24.2066	0.7647	24.2372	0.6965	24.245	0.3974	24.3538	0.3858	24.1337	0.184	24.228	-0.6104	24.2225	-1.5017	24.2539	-2.8247	24.2258	-4.0715	24.2198	-3.965	24.2533	0
24.3318	0	24.3201	0	24.376	0.5205	24.3833	0.3597	24.3171	0.3776	24.3447	0.4753	24.3537	0.6471	24.3327	0.7048	24.3505	0.605	24.2728	0.6676	24.365	0.8324	24.2568	0.8708	24.353	1.0713	24.3066	0.7588	24.3372	0.6969	24.345	0.3917	24.4538	0.3903	24.2337	0.1784	24.328	-0.6161	24.3225	-1.4976	24.3539	-2.8399	24.3258	-4.0831	24.3198	-3.9721	24.3533	0
24.4318	0	24.4201	0	24.476	0.5205	24.4833	0.3597	24.4171	0.3776	24.4447	0.4794	24.4537	0.6471	24.4327	0.7048	24.4505	0.6104	24.3728	0.6676	24.465	0.8324	24.3568	0.8743	24.453	1.0742	24.4066	0.7562	24.4372	0.696	24.445	0.3871	24.5538	0.3841	24.3337	0.1805	24.428	-0.6175	24.4225	-1.4915	24.4539	-2.8499	24.4258	-4.0934	24.4198	-3.9805	24.4533	0
24.5318	0	24.5201	0	24.576	0.5205	24.5833	0.3597	24.5171	0.3696	24.5447	0.4831	24.5537	0.6471	24.5327	0.7048	24.5505	0.6104	24.4728	0.6756	24.565	0.8324	24.4568	0.8743	24.553	1.0742	24.5066	0.7529	24.5372	0.6908	24.545	0.3907	24.6538	0.3745	24.4337	0.1794	24.528	-0.6299	24.5225	-1.4906	24.5539	-2.8613	24.5258	-4.1086	24.5198	-3.9865	24.5533	0
24.6318	0	24.6201	0	24.676	0.5205	24.6833	0.3597	24.6171	0.3659	24.6447	0.4789	24.6537	0.6471	24.6327	0.7048	24.6505	0.6146	24.5728	0.6794	24.665	0.8324	24.5568	0.8807	24.653	1.0742	24.6066	0.7449	24.6372	0.6817	24.645	0.3841	24.7538	0.3708	24.5337	0.1745	24.628	-0.6426	24.6225	-1.5004	24.6539	-2.8774	24.6258	-4.1144	24.6198	-4.0041	24.6533	0
24.7318	0	24.7201	0	24.776	0.5249	24.7833	0.3647	24.7171	0.3659	24.7447	0.4813	24.7537	0.6498	24.7327	0.7057	24.7505	0.6127	24.6728	0.6794	24.765	0.8359	24.6568	0.8861	24.753	1.0768	24.7066	0.7384	24.7372	0.6827	24.745	0.3799	24.8538	0.3708	24.6337	0.1655	24.728	-0.6478	24.7225	-1.4943	24.7539	-2.8907	24.7258	-4.1305	24.7198	-4.0222	24.7533	0
24.8318	0	24.8201	0	24.876	0.5164	24.8833	0.3626	24.8171	0.3735	24.8447	0.489	24.8537	0.6523	24.8327	0.7116	24.8505	0.6158	24.7728	0.6835	24.865	0.8367	24.7568	0.8889	24.853	1.0795	24.8066	0.7445	24.8372	0.6882	24.845	0.3871	24.9538	0.3724	24.7337	0.1682	24.828	-0.641	24.8225	-1.5053	24.8539	-2.8825	24.8258	-4.1354	24.8198	-4.0215	24.8533	0
24.9318	0	24.9201	0	24.976	0.5088	24.9833	0.3597	24.9171	0.3661	24.9447	0.4831	24.9537	0.6471	24.9327	0.7048	24.9505	0.6104	24.8728	0.6831	24.965	0.84	24.8568	0.891	24.953	1.0742	24.9066	0.7454	24.9372	0.6896	24.945	0.3928	25.0538	0.3668	24.8337	0.1715	24.928	-0.6397	24.9225	-1.506	24.9539	-2.8872	24.9258	-4.143	24.9198	-4.0301	24.9533	0
25.0318	0	25.0201	0	25.076	0.5088	25.0833	0.3597	25.0171	0.3659	25.0447	0.4831	25.0537	0.6471	25.0327	0.7048	25.0505	0.6167	24.9728	0.6846	25.065	0.8441	24.9568	0.8924	25.053	1.0742	25.0066	0.7432	25.0372	0.6851	25.045	0.3878	25.1538	0.3676	24.9337	0.1729	25.028	-0.6434	25.0225	-1.5093	25.0539	-2.9024	25.0258	-4.1456	25.0198	-4.0443	25.0533	0
25.1318	0	25.1201	0	25.176	0.5088	25.1833	0.3597	25.1171	0.3737	25.1447	0.4831	25.1537	0.6471	25.1327	0.7048	25.1505	0.6221	25.0728	0.6872	25.165	0.8441	25.0568	0.8978	25.153	1.0742	25.1066	0.7384	25.1372	0.6846	25.145	0.3887	25.2538	0.3668	25.0337	0.1687	25.128	-0.6479	25.1225	-1.5256	25.1539	-2.9086	25.1258	-4.1589	25.1198	-4.0515	25.1533	0
25.2318	0	25.2201	0	25.276	0.5088	25.2833	0.3597	25.2171	0.3737	25.2447	0.4831	25.2537	0.6471	25.2327	0.7048	25.2505	0.6104	25.1728	0.6872	25.265	0.8441	25.1568	0.8978	25.253	1.0742	25.2066	0.7345	25.2372	0.6848	25.245	0.3877	25.3538	0.3608	25.1337	0.1644	25.228	-0.6517	25.2225	-1.536	25.2539	-2.9177	25.2258	-4.1657	25.2198	-4.0612	25.2533	0
25.3318	0	25.3201	0	25.376	0.5117	25.3833	0.363	25.3171	0.3737	25.3447	0.4844	25.3537	0.6489	25.3327	0.7054	25.3505	0.6119	25.2728	0.6872	25.365	0.8464	25.2568	0.902	25.353	1.0833	25.3066	0.7295	25.3372	0.6869	25.345	0.3893	25.4538	0.3669	25.2337	0.1606	25.328	-0.6572	25.3225	-1.5504	25.3539	-2.928	25.3258	-4.1799	25.3198	-4.0679	25.3533	0
25.4318	0	25.4201	0	25.476	0.5155	25.4833	0.358	25.4171	0.3788	25.4447	0.4889	25.4537	0.6532	25.4327	0.7103	25.4505	0.6164	25.3728	0.6899	25.465	0.8505	25.3568	0.9075	25.453	1.092	25.4066	0.7299	25.4372	0.6911	25.445	0.3986	25.5538	0.3741	25.3337	0.1666	25.428	-0.6425	25.4225	-1.5403	25.4539	-2.9319	25.4258	-4.1762	25.4198	-4.0763	25.4533	0
25.5318	0	25.5201	0	25.576	0.5166	25.5833	0.3558	25.5171	0.3814	25.5447	0.4909	25.5537	0.6549	25.5327	0.7126	25.5505	0.6224	25.4728	0.6938	25.565	0.8519	25.4568	0.9118	25.553	1.0938	25.5066	0.7327	25.5372	0.6921	25.545	0.3991	25.6538	0.3745	25.4337	0.1754	25.528	-0.641	25.5225	-1.5267	25.5539	-2.9372	25.5258	-4.1921	25.5198	-4.082	25.5533	0
25.6318	0	25.6201	0	25.676	0.5166	25.6833	0.3558	25.6171	0.3815	25.6447	0.4909	25.6537	0.6549	25.6327	0.7126	25.6505	0.626	25.5728	0.695	25.665	0.8519	25.5568	0.9134	25.653	1.0938	25.6066	0.7306	25.6372	0.6886	25.645	0.4004	25.7538	0.3707	25.5337	0.1794	25.628	-0.644	25.6225	-1.5315	25.6539	-2.9359	25.6258	-4.2087	25.6198	-4.0965	25.6533	0
25.7318	0	25.7201	0	25.776	0.5046	25.7833	0.3509	25.7171	0.3735	25.7447	0.489	25.7537	0.6523	25.7327	0.7116	25.7505	0.6236	25.6728	0.7029	25.765	0.8484	25.6568	0.9134	25.753	1.0912	25.7066	0.7267	25.7372	0.6848	25.745	0.3994	25.8538	0.3646	25.6337	0.1761	25.728	-0.6478	25.7225	-1.5373	25.7539	-2.945	25.7258	-4.2096	25.7198	-4.1016	25.7533	0
25.8318	0	25.8201	0	25.876	0.5015	25.8833	0.3529	25.8171	0.3622	25.8447	0.485	25.8537	0.6498	25.8327	0.7057	25.8505	0.6269	25.7728	0.7026	25.865	0.8527	25.7568	0.9169	25.853	1.0885	25.8066	0.7334	25.8372	0.6848	25.845	0.401	25.9538	0.359	25.7337	0.1723	25.828	-0.6533	25.8225	-1.5426	25.8539	-2.9554	25.8258	-4.2258	25.8198	-4.1173	25.8533	0
25.9318	0	25.9201	0	25.976	0.5071	25.9833	0.3583	25.9171	0.3696	25.9447	0.4981	25.9537	0.6563	25.9327	0.7131	25.9505	0.6389	25.8728	0.6913	25.965	0.8615	25.8568	0.9202	25.953	1.095	25.9066	0.7276	25.9372	0.6851	25.945	0.3917	26.0538	0.3598	25.8337	0.1666	25.928	-0.6643	25.9225	-1.5432	25.9539	-2.9709	25.9258	-4.2325	25.9198	-4.1309	25.9533	0
26.0318	0	26.0201	0	26.076	0.5088	26.0833	0.3597	26.0171	0.3736	26.0447	0.5065	26.0537	0.6589	26.0327	0.7165	26.0505	0.6416	25.9728	0.6971	26.065	0.8636	25.9568	0.9266	26.053	1.0977	26.0066	0.7228	26.0372	0.6808	26.045	0.3951	26.1538	0.359	25.9337	0.1609	26.028	-0.6713	26.0225	-1.549	26.0539	-2.9803	26.0258	-4.2478	26.0198	-4.1375	26.0533	0
26.1318	0	26.1201	0	26.176	0.5037	26.1833	0.3714	26.1171	0.3737	26.1447	0.5065	26.1537	0.6589	26.1327	0.7165	26.1505	0.6416	26.0728	0.6989	26.165	0.8636	26.0568	0.929	26.153	1.0977	26.1066	0.7189	26.1372	0.677	26.145	0.3955	26.2538	0.3529	26.0337	0.1566	26.128	-0.6752	26.1225	-1.5529	26.1539	-2.9884	26.1258	-4.2487	26.1198	-4.1504	26.1533	0
26.2318	0	26.2201	0	26.276	0.501	26.2833	0.3657	26.2171	0.3737	26.2447	0.5065	26.2537	0.6589	26.2327	0.7165	26.2505	0.6416	26.1728	0.7042	26.265	0.8636	26.1568	0.929	26.253	1.0977	26.2066	0.7139	26.2372	0.6751	26.245	0.3946	26.3538	0.3356	26.1337	0.1528	26.228	-0.6807	26.2225	-1.5681	26.2539	-3.0044	26.2258	-4.2649	26.2198	-4.1544	26.2533	0
26.3318	0	26.3201	0	26.376	0.5127	26.3833	0.3636	26.3171	0.3737	26.3447	0.5065	26.3537	0.6589	26.3327	0.7165	26.3505	0.6416	26.2728	0.7067	26.365	0.8713	26.2568	0.9333	26.353	1.1143	26.3066	0.708	26.3372	0.6734	26.345	0.3917	26.4538	0.3506	26.2337	0.1471	26.328	-0.6864	26.3225	-1.5875	26.3539	-3.0074	26.3258	-4.2657	26.3198	-4.17	26.3533	0
26.4318	0	26.4201	0	26.476	0.5127	26.4833	0.3636	26.4171	0.3737	26.4447	0.5065	26.4537	0.6589	26.4327	0.7165	26.4505	0.638	26.3728	0.7067	26.465	0.8753	26.3568	0.9368	26.453	1.1172	26.4066	0.7096	26.4372	0.6791	26.445	0.3984	26.5538	0.349	26.3337	0.1414	26.428	-0.6703	26.4225	-1.5838	26.4539	-3.004	26.4258	-4.2763	26.4198	-4.168	26.4533	0
26.5318	0	26.5201	0	26.576	0.5127	26.5833	0.3636	26.5171	0.3737	26.5447	0.5065	26.5537	0.6589	26.5327	0.7282	26.5505	0.6416	26.4728	0.7067	26.565	0.8636	26.4568	0.9432	26.553	1.1172	26.5066	0.71	26.5372	0.6752	26.545	0.401	26.6538	0.3393	26.4337	0.1466	26.528	-0.6729	26.5225	-1.5837	26.5539	-3.02	26.5258	-4.2834	26.5198	-4.1798	26.5533	0
26.6318	0	26.6201	0	26.676	0.5171	26.6833	0.3686	26.6171	0.3683	26.6447	0.5084	26.6537	0.6615	26.6327	0.7292	26.6505	0.6503	26.5728	0.7146	26.665	0.8671	26.5568	0.9486	26.653	1.1198	26.6066	0.7116	26.6372	0.6661	26.645	0.3958	26.7538	0.3356	26.5337	0.1508	26.628	-0.6895	26.6225	-1.5942	26.6539	-3.035	26.6258	-4.2892	26.6198	-4.1961	26.6533	0
26.7318	0	26.7201	0	26.776	0.5227	26.7833	0.3739	26.7171	0.3735	26.7447	0.5153	26.7537	0.668	26.7327	0.7365	26.7505	0.6623	26.6728	0.7147	26.765	0.8732	26.6568	0.9514	26.753	1.1263	26.7066	0.7072	26.7372	0.6614	26.745	0.3916	26.8538	0.3356	26.6337	0.1459	26.728	-0.6986	26.7225	-1.5919	26.7539	-3.0313	26.7258	-4.3033	26.7198	-4.2071	26.7533	0
26.8318	0	26.8201	0	26.876	0.5168	26.8833	0.3753	26.8171	0.3775	26.8447	0.5182	26.8537	0.6642	26.8327	0.7399	26.8505	0.665	26.7728	0.7205	26.865	0.8753	26.7568	0.9578	26.853	1.1289	26.8066	0.7054	26.8372	0.6725	26.845	0.3846	26.9538	0.3295	26.7337	0.141	26.828	-0.6995	26.8225	-1.6075	26.8539	-3.0413	26.8258	-4.3151	26.8198	-4.2148	26.8533	0
26.9318	0	26.9201	0	26.976	0.5127	26.9833	0.3753	26.9171	0.3776	26.9447	0.5182	26.9537	0.6652	26.9327	0.7399	26.9505	0.665	26.8728	0.7223	26.965	0.8753	26.8568	0.9603	26.953	1.1289	26.9066	0.7022	26.9372	0.6557	26.945	0.3818	27.0538	0.3239	26.8337	0.1403	26.928	-0.6963	26.9225	-1.6129	26.9539	-3.0527	26.9258	-4.3205	26.9198	-4.2169	26.9533	0
27.0318	0	27.0201	0	27.076	0.5127	27.0833	0.3668	27.0171	0.3776	27.0447	0.5182	27.0537	0.6642	27.0327	0.7399	27.0505	0.665	26.9728	0.7223	27.065	0.8753	26.9568	0.9645	27.053	1.1289	27.0066	0.6963	27.0372	0.6617	27.045	0.3836	27.1538	0.3387	26.9337	0.1354	27.028	-0.702	27.0225	-1.6187	27.0539	-3.0646	27.0258	-4.337	27.0198	-4.2325	27.0533	0
27.1318	0	27.1201	0	27.176	0.5156	27.1833	0.3669	27.1171	0.3776	27.1447	0.5195	27.1537	0.6606	27.1327	0.7406	27.1505	0.6666	27.0728	0.7223	27.165	0.8777	27.0568	0.9681	27.153	1.1306	27.1066	0.6978	27.1372	0.6729	27.145	0.3944	27.2538	0.3395	27.0337	0.1297	27.128	-0.6977	27.1225	-1.6172	27.1539	-3.0549	27.1258	-4.3301	27.1198	-4.2521	27.1533	0
27.2318	0	27.2201	0	27.276	0.5194	27.2833	0.3705	27.2171	0.3827	27.2447	0.5241	27.2537	0.6649	27.2327	0.7455	27.2505	0.6657	27.1728	0.7251	27.265	0.8817	27.1568	0.97	27.253	1.135	27.2066	0.6993	27.2372	0.677	27.245	0.3916	27.3538	0.3334	27.1337	0.1347	27.228	-0.6986	27.2225	-1.6193	27.2539	-3.0622	27.2258	-4.3414	27.2198	-4.2429	27.2533	0
27.3318	0	27.3201	0	27.376	0.5154	27.3833	0.3714	27.3171	0.3853	27.3447	0.526	27.3537	0.6667	27.3327	0.7477	27.3505	0.6729	27.2728	0.7342	27.365	0.8882	27.2568	0.9806	27.353	1.1367	27.3066	0.6943	27.3372	0.6713	27.345	0.3907	27.4538	0.3278	27.2337	0.1383	27.328	-0.7041	27.3225	-1.6247	27.3539	-3.0747	27.3258	-4.3498	27.3198	-4.2658	27.3533	0
27.4318	0	27.4201	0	27.476	0.5127	27.4833	0.3735	27.4171	0.3854	27.4447	0.5339	27.4537	0.6667	27.4327	0.7477	27.4505	0.6771	27.3728	0.738	27.465	0.891	27.3568	0.9876	27.453	1.144	27.4066	0.6885	27.4372	0.6656	27.445	0.3878	27.5538	0.3237	27.3337	0.1354	27.428	-0.7151	27.4225	-1.637	27.4539	-3.0778	27.4258	-4.3624	27.4198	-4.2729	27.4533	0
27.5318	0	27.5201	0	27.576	0.5127	27.5833	0.3714	27.5171	0.3854	27.5447	0.5339	27.5537	0.6745	27.5327	0.7477	27.5505	0.6807	27.4728	0.738	27.565	0.891	27.4568	0.9876	27.553	1.1484	27.5066	0.6837	27.5372	0.6613	27.545	0.3836	27.6538	0.3248	27.4337	0.1297	27.528	-0.7221	27.5225	-1.6428	27.5539	-3.0862	27.5258	-4.3718	27.5198	-4.2879	27.5533	0
27.6318	0	27.6201	0	27.676	0.5127	27.6833	0.3714	27.6171	0.3854	27.6447	0.5339	27.6537	0.6745	27.6327	0.7477	27.6505	0.6807	27.5728	0.7459	27.665	0.891	27.5568	0.9876	27.653	1.1484	27.6066	0.6798	27.6372	0.6575	27.645	0.3874	27.7538	0.3217	27.5337	0.137	27.628	-0.7259	27.6225	-1.6466	27.6539	-3.0935	27.6258	-4.3903	27.6198	-4.2898	27.6533	0
27.7318	0	27.7201	0	27.776	0.5061	27.7833	0.364	27.7171	0.3854	27.7447	0.531	27.7537	0.6663	27.7327	0.7462	27.7505	0.6771	27.6728	0.738	27.765	0.8933	27.6568	0.9876	27.753	1.1446	27.7066	0.6748	27.7372	0.6518	27.745	0.3857	27.8538	0.3161	27.6337	0.1332	27.728	-0.7197	27.7225	-1.652	27.7539	-3.106	27.7258	-4.3889	27.7198	-4.2983	27.7533	0
27.8318	0	27.8201	0	27.876	0.501	27.8833	0.3597	27.8171	0.3858	27.8447	0.5221	27.8537	0.6549	27.8327	0.736	27.8505	0.6753	27.7728	0.7318	27.865	0.891	27.7568	0.9897	27.853	1.1367	27.8066	0.669	27.8372	0.6461	27.845	0.3722	27.9538	0.3278	27.7337	0.1276	27.828	-0.7255	27.8225	-1.6676	27.8539	-3.1211	27.8258	-4.4034	27.8198	-4.3106	27.8533	0
27.9318	0	27.9201	0	27.976	0.5054	27.9833	0.3647	27.9171	0.3854	27.9447	0.5241	27.9537	0.6576	27.9327	0.7297	27.9505	0.6831	27.8728	0.7262	27.965	0.8945	27.8568	0.9876	27.953	1.1393	27.9066	0.6726	27.9372	0.655	27.945	0.39	28.0538	0.3237	27.8337	0.1295	27.928	-0.7181	27.9225	-1.6631	27.9539	-3.113	27.9258	-4.4053	27.9198	-4.3125	27.9533	0
28.0318	0	28.0201	0	28.076	0.5034	28.0833	0.3615	28.0171	0.385	28.0447	0.5309	28.0537	0.6641	28.0327	0.7326	28.0505	0.6897	27.9728	0.7304	28.065	0.9005	27.9568	0.9905	28.053	1.1458	28.0066	0.6759	28.0372	0.6535	28.045	0.3914	28.1538	0.3139	27.9337	0.1419	28.028	-0.7182	28.0225	-1.6623	28.0539	-3.1118	28.0258	-4.4157	28.0198	-4.3165	28.0533	0
28.1318	0	28.1201	0	28.176	0.501	28.1833	0.3597	28.1171	0.3853	28.1447	0.5339	28.1537	0.6667	28.1327	0.736	28.1505	0.6966	28.0728	0.7361	28.165	0.9027	28.0568	1.0011	28.153	1.1484	28.1066	0.6687	28.1372	0.6562	28.145	0.3754	28.2538	0.3155	28.0337	0.1409	28.128	-0.7266	28.1225	-1.6704	28.1539	-3.1269	28.1258	-4.421	28.1198	-4.3309	28.1533	0
28.2318	0	28.2201	0	28.276	0.501	28.2833	0.3597	28.2171	0.3854	28.2447	0.5339	28.2537	0.6667	28.2327	0.736	28.2505	0.7002	28.1728	0.7459	28.265	0.9027	28.1568	1.0072	28.253	1.1484	28.2066	0.6612	28.2372	0.6539	28.245	0.3722	28.3538	0.3139	28.1337	0.1322	28.228	-0.7333	28.2225	-1.6839	28.2539	-3.1368	28.2258	-4.4386	28.2198	-4.3432	28.2533	0
28.3318	0	28.3201	0	28.376	0.501	28.3833	0.3597	28.3171	0.3854	28.3447	0.5339	28.3537	0.6667	28.3327	0.736	28.3505	0.7002	28.2728	0.7497	28.365	0.9027	28.2568	1.0072	28.353	1.1533	28.3066	0.6553	28.3372	0.6479	28.345	0.3661	28.4538	0.3161	28.2337	0.1258	28.328	-0.7471	28.3225	-1.6911	28.3539	-3.145	28.3258	-4.4396	28.3198	-4.3556	28.3533	0
28.4318	0	28.4201	0	28.476	0.501	28.4833	0.3714	28.4171	0.3854	28.4447	0.5456	28.4537	0.6667	28.4327	0.736	28.4505	0.7002	28.3728	0.7497	28.465	0.9027	28.3568	1.0072	28.453	1.1563	28.4066	0.6536	28.4372	0.6487	28.445	0.3752	28.5538	0.312	28.3337	0.1198	28.428	-0.7509	28.4225	-1.6797	28.4539	-3.1481	28.4258	-4.4485	28.4198	-4.366	28.4533	0
28.5318	0	28.5201	0	28.576	0.5039	28.5833	0.3747	28.5171	0.3854	28.5447	0.5469	28.5537	0.6684	28.5327	0.7367	28.5505	0.7081	28.4728	0.7471	28.565	0.905	28.4568	1.0135	28.553	1.158	28.5066	0.6525	28.5372	0.6457	28.545	0.3758	28.6538	0.3131	28.4337	0.1203	28.528	-0.7534	28.5225	-1.6917	28.5539	-3.1586	28.5258	-4.4597	28.5198	-4.3712	28.5533	0
28.6318	0	28.6201	0	28.676	0.5076	28.6833	0.3783	28.6171	0.3905	28.6447	0.5514	28.6537	0.6728	28.6327	0.7416	28.6505	0.7179	28.5728	0.7524	28.665	0.9167	28.5568	1.0208	28.653	1.1623	28.6066	0.6486	28.6372	0.6419	28.645	0.3771	28.7538	0.3161	28.5337	0.1175	28.628	-0.7572	28.6225	-1.6974	28.6539	-3.1676	28.6258	-4.4625	28.6198	-4.3816	28.6533	0
28.7318	0	28.7201	0	28.776	0.5037	28.7833	0.3792	28.7171	0.3932	28.7447	0.5534	28.7537	0.6745	28.7327	0.7438	28.7505	0.7197	28.6728	0.7563	28.765	0.9222	28.6568	1.0251	28.753	1.1641	28.7066	0.6532	28.7372	0.6413	28.745	0.3796	28.8538	0.31	28.6337	0.1188	28.728	-0.7503	28.7225	-1.6986	28.7539	-3.1719	28.7258	-4.4723	28.7198	-4.3945	28.7533	0
28.8318	0	28.8201	0	28.876	0.5127	28.8833	0.3735	28.8171	0.3932	28.8447	0.5534	28.8537	0.6745	28.8327	0.7438	28.8505	0.7197	28.7728	0.7575	28.865	0.9222	28.7568	1.0309	28.853	1.1641	28.8066	0.6514	28.8372	0.6362	28.845	0.3815	28.9538	0.3161	28.7337	0.1286	28.828	-0.7549	28.8225	-1.7028	28.8539	-3.1762	28.8258	-4.4797	28.8198	-4.3999	28.8533	0
28.9318	0	28.9201	0	28.976	0.5127	28.9833	0.3714	28.9171	0.3932	28.9447	0.5534	28.9537	0.6745	28.9327	0.7438	28.9505	0.7122	28.8728	0.7575	28.965	0.9222	28.8568	1.0345	28.953	1.1641	28.9066	0.6518	28.9372	0.6403	28.945	0.3908	29.0538	0.312	28.8337	0.1237	28.928	-0.7519	28.9225	-1.7004	28.9539	-3.1755	28.9258	-4.4857	28.9198	-4.3946	28.9533	0
29.0318	0	29.0201	0	29.076	0.5127	29.0833	0.3714	29.0171	0.3932	29.0447	0.5472	29.0537	0.6745	29.0327	0.7438	29.0505	0.7158	28.9728	0.7575	29.065	0.9222	28.9568	1.0345	29.053	1.1714	29.0066	0.6525	29.0372	0.6379	29.045	0.3875	29.1538	0.3155	28.9337	0.1274	29.028	-0.7534	29.0225	-1.7014	29.0539	-3.1838	29.0258	-4.4978	29.0198	-4.405	29.0533	0
29.1318	0	29.1201	0	29.176	0.5127	29.1833	0.3714	29.1171	0.3932	29.1447	0.5417	29.1537	0.6681	29.1327	0.7389	29.1505	0.7158	29.0728	0.7654	29.165	0.9222	29.0568	1.0345	29.153	1.1758	29.1066	0.6486	29.1372	0.6341	29.145	0.3838	29.2538	0.306	29.0337	0.1253	29.128	-0.7572	29.1225	-1.7072	29.1539	-3.1911	29.1258	-4.4928	29.1198	-4.4219	29.1533	0
29.2318	0	29.2201	0	29.276	0.5127	29.2833	0.3714	29.2171	0.3879	29.2447	0.5417	29.2537	0.6628	29.2327	0.736	29.2505	0.7222	29.1728	0.7575	29.265	0.9273	29.1568	1.0408	29.253	1.1758	29.2066	0.6436	29.2372	0.6283	29.245	0.3829	29.3538	0.3005	29.1337	0.1215	29.228	-0.7706	29.2225	-1.7145	29.2539	-3.2036	29.2258	-4.507	29.2198	-4.4337	29.2533	0
29.3318	0	29.3201	0	29.376	0.5051	29.3833	0.3714	29.3171	0.3854	29.3447	0.5534	29.3537	0.6745	29.3327	0.736	29.3505	0.7275	29.2728	0.7575	29.365	0.93	29.2568	1.0462	29.353	1.1758	29.3066	0.6377	29.3372	0.6344	29.345	0.38	29.4538	0.3005	29.2337	0.1235	29.328	-0.7802	29.3225	-1.7203	29.3539	-3.2145	29.3258	-4.5216	29.3198	-4.4415	29.3533	0
29.4318	0	29.4201	0	29.476	0.501	29.4833	0.3714	29.4171	0.3854	29.4447	0.5534	29.4537	0.6628	29.4327	0.736	29.4505	0.7275	29.3728	0.7575	29.465	0.93	29.3568	1.0345	29.453	1.1758	29.4066	0.6351	29.4372	0.6335	29.445	0.3678	29.5538	0.3042	29.3337	0.1219	29.428	-0.7816	29.4225	-1.7286	29.4539	-3.2109	29.4258	-4.5339	29.4198	-4.4427	29.4533	0
29.5318	0	29.5201	0	29.576	0.501	29.5833	0.3629	29.5171	0.3854	29.5447	0.5534	29.5537	0.6745	29.5327	0.736	29.5505	0.7275	29.4728	0.7575	29.565	0.93	29.4568	1.0345	29.553	1.1758	29.5066	0.6371	29.5372	0.6423	29.545	0.3788	29.6538	0.2991	29.4337	0.1208	29.528	-0.7788	29.5225	-1.7272	29.5539	-3.2172	29.5258	-4.5321	29.5198	-4.4584	29.5533	0
29.6318	0	29.6201	0	29.676	0.5054	29.6833	0.3647	29.6171	0.3854	29.6447	0.5553	29.6537	0.6771	29.6327	0.737	29.6505	0.7342	29.5728	0.7575	29.665	0.9335	29.5568	1.0504	29.653	1.1784	29.6066	0.6336	29.6372	0.6407	29.645	0.3743	29.7538	0.2965	29.5337	0.1238	29.628	-0.7735	29.6225	-1.7329	29.6539	-3.2324	29.6258	-4.5402	29.6198	-4.4572	29.6533	0
29.7318	0	29.7201	0	29.776	0.511	29.7833	0.37	29.7171	0.393	29.7447	0.5622	29.7537	0.6836	29.7327	0.7443	29.7505	0.7444	29.6728	0.7616	29.765	0.9396	29.6568	1.0569	29.753	1.1849	29.7066	0.626	29.7372	0.6344	29.745	0.3683	29.8538	0.2965	29.6337	0.1166	29.728	-0.7802	29.7225	-1.7398	29.7539	-3.2444	29.7258	-4.544	29.7198	-4.4825	29.7533	0
29.8318	0	29.8201	0	29.876	0.5127	29.8833	0.3714	29.8171	0.397	29.8447	0.561	29.8537	0.6862	29.8327	0.7477	29.8505	0.7471	29.7728	0.7727	29.865	0.9417	29.7568	1.0516	29.853	1.1948	29.8066	0.6234	29.8372	0.6335	29.845	0.3729	29.9538	0.2976	29.7337	0.1101	29.828	-0.7868	29.8225	-1.7514	29.8539	-3.238	29.8258	-4.5485	29.8198	-4.4824	29.8533	0
29.9318	0	29.9201	0	29.976	0.5127	29.9833	0.3714	29.9171	0.3971	29.9447	0.5651	29.9537	0.6862	29.9327	0.7477	29.9505	0.7471	29.8728	0.777	29.965	0.9417	29.8568	1.0721	29.953	1.1992	29.9066	0.6201	29.9372	0.6283	29.945	0.3776	30.0538	0.2925	29.8337	0.109	29.928	-0.7939	29.9225	-1.764	29.9539	-3.2484	29.9258	-4.5588	29.9198	-4.4897	29.9533	0
30.0318	0	30.0201	0	30.076	0.5127	30.0833	0.3714	30.0171	0.3971	30.0447	0.5651	30.0537	0.682	30.0327	0.7477	30.0505	0.7471	29.9728	0.777	30.065	0.9417	29.9568	1.0658	30.053	1.1992	30.0066	0.6218	30.0372	0.6192	30.045	0.3724	30.1538	0.2888	29.9337	0.1159	30.028	-0.8027	30.0225	-1.7739	30.0539	-3.2616	30.0258	-4.5782	30.0198	-4.5047	30.0533	0
30.1318	0	30.1201	0	30.176	0.5127	30.1833	0.3792	30.1171	0.3971	30.1447	0.5651	30.1537	0.6784	30.1327	0.7477	30.1505	0.7534	30.0728	0.777	30.165	0.9417	30.0568	1.0658	30.153	1.1875	30.1066	0.6173	30.1372	0.6088	30.145	0.3603	30.2538	0.3004	30.0337	0.1069	30.128	-0.808	30.1225	-1.7893	30.1539	-3.2716	30.1258	-4.5865	30.1198	-4.5157	30.1533	0
30.2318	0	30.2201	0	30.276	0.5127	30.2833	0.3792	30.2171	0.3971	30.2447	0.5651	30.2537	0.6784	30.2327	0.7404	30.2505	0.7588	30.1728	0.777	30.265	0.9494	30.1568	1.0658	30.253	1.2041	30.2066	0.6218	30.2372	0.612	30.245	0.3708	30.3538	0.2943	30.1337	0.1096	30.228	-0.8002	30.2225	-1.7725	30.2539	-3.2696	30.2258	-4.582	30.2198	-4.5274	30.2533	0
30.3318	0	30.3201	0	30.376	0.5127	30.3833	0.3792	30.3171	0.3971	30.3447	0.5651	30.3537	0.6784	30.3327	0.736	30.3505	0.7588	30.2728	0.7849	30.365	0.9535	30.2568	1.07	30.353	1.207	30.3066	0.6027	30.3372	0.6088	30.345	0.3737	30.4538	0.2895	30.2337	0.1224	30.328	-0.8018	30.3225	-1.7731	30.3539	-3.2715	30.3258	-4.5881	30.3198	-4.5255	30.3533	0
30.4318	0	30.4201	0	30.476	0.5127	30.4833	0.3792	30.4171	0.3891	30.4447	0.5651	30.4537	0.6784	30.4327	0.736	30.4505	0.7588	30.3728	0.7887	30.465	0.9535	30.3568	1.0736	30.453	1.207	30.4066	0.6022	30.4372	0.5997	30.445	0.3685	30.5538	0.2887	30.3337	0.1198	30.428	-0.8105	30.4225	-1.7817	30.4539	-3.2811	30.4258	-4.5978	30.4198	-4.5373	30.4533	0
30.5318	0	30.5201	0	30.576	0.5076	30.5833	0.3707	30.5171	0.3854	30.5447	0.5651	30.5537	0.6784	30.5327	0.736	30.5505	0.7588	30.4728	0.7887	30.565	0.9535	30.4568	1.0736	30.553	1.207	30.5066	0.5978	30.5372	0.595	30.545	0.3693	30.6538	0.2898	30.4337	0.1108	30.528	-0.8158	30.5225	-1.7873	30.5539	-3.2913	30.5258	-4.6119	30.5198	-4.5495	30.5533	0
30.6318	0	30.6201	0	30.676	0.5049	30.6833	0.3675	30.6171	0.3854	30.6447	0.5651	30.6537	0.6784	30.6327	0.736	30.6505	0.7588	30.5728	0.7887	30.665	0.9535	30.5568	1.0799	30.653	1.207	30.6066	0.5928	30.6372	0.5893	30.645	0.3661	30.7538	0.2888	30.5337	0.1059	30.628	-0.8213	30.6225	-1.7926	30.6539	-3.3027	30.6258	-4.6281	30.6198	-4.5679	30.6533	0
30.7318	0	30.7201	0	30.776	0.5049	30.7833	0.3675	30.7171	0.3854	30.7447	0.5651	30.7537	0.6784	30.7327	0.736	30.7505	0.751	30.6728	0.7809	30.765	0.9535	30.6568	1.0853	30.753	1.207	30.7066	0.5869	30.7372	0.5914	30.745	0.3605	30.8538	0.2807	30.6337	0.1002	30.728	-0.827	30.7225	-1.805	30.7539	-3.3008	30.7258	-4.631	30.7198	-4.5743	30.7533	0
30.8318	0	30.8201	0	30.876	0.5049	30.8833	0.3675	30.8171	0.3854	30.8447	0.5651	30.8537	0.6784	30.8327	0.736	30.8505	0.7573	30.7728	0.7809	30.865	0.9535	30.7568	1.0853	30.853	1.2143	30.8066	0.5863	30.8372	0.5936	30.845	0.3635	30.9538	0.277	30.7337	0.0945	30.828	-0.8335	30.8225	-1.8054	30.8539	-3.307	30.8258	-4.6317	30.8198	-4.5795	30.8533	0
30.9318	0	30.9201	0	30.976	0.5078	30.9833	0.3708	30.9171	0.3854	30.9447	0.5719	30.9537	0.6801	30.9327	0.7367	30.9505	0.7643	30.8728	0.7809	30.965	0.9558	30.8568	1.0853	30.953	1.2088	30.9066	0.5861	30.9372	0.5911	30.945	0.3679	31.0538	0.2781	30.8337	0.1015	30.928	-0.8392	30.9225	-1.8068	30.9539	-3.3161	30.9258	-4.6422	30.9198	-4.5821	30.9533	0
31.0318	0	31.0201	0	31.076	0.5116	31.0833	0.3687	31.0171	0.3905	31.0447	0.571	31.0537	0.6845	31.0327	0.7416	31.0505	0.7687	30.9728	0.7837	31.065	0.9649	30.9568	1.0872	31.053	1.2131	31.0066	0.5811	31.0372	0.5854	31.045	0.3661	31.1538	0.277	30.9337	0.102	31.028	-0.8447	31.0225	-1.8122	31.0539	-3.3222	31.0258	-4.6486	31.0198	-4.5978	31.0533	0
31.1318	0	31.1201	0	31.176	0.5051	31.1833	0.3675	31.1171	0.3932	31.1447	0.5729	31.1537	0.6862	31.1327	0.7555	31.1505	0.7705	31.0728	0.7928	31.165	0.9691	31.0568	1.0978	31.153	1.2148	31.1066	0.5752	31.1372	0.5797	31.145	0.3655	31.2538	0.2819	31.0337	0.0963	31.128	-0.8505	31.1225	-1.82	31.1539	-3.3203	31.1258	-4.6651	31.1198	-4.6134	31.1533	0
31.2318	0	31.2201	0	31.276	0.501	31.2833	0.3675	31.2171	0.3932	31.2447	0.5729	31.2537	0.6862	31.2327	0.7555	31.2505	0.7705	31.1728	0.7965	31.265	0.9691	31.1568	1.1048	31.253	1.2148	31.2066	0.5726	31.2372	0.5788	31.245	0.3678	31.3538	0.2925	31.1337	0.0984	31.228	-0.8519	31.2225	-1.8236	31.2539	-3.3302	31.2258	-4.6696	31.2198	-4.6243	31.2533	0
31.3318	0	31.3201	0	31.376	0.501	31.3833	0.3675	31.3171	0.3932	31.3447	0.5729	31.3537	0.6862	31.3327	0.7555	31.3505	0.7705	31.2728	0.7965	31.365	0.9613	31.2568	1.1048	31.353	1.2148	31.3066	0.5767	31.3372	0.5969	31.345	0.3749	31.4538	0.2887	31.2337	0.0973	31.328	-0.8384	31.3225	-1.8183	31.3539	-3.328	31.3258	-4.6699	31.3198	-4.6219	31.3533	0
31.4318	0	31.4201	0	31.476	0.501	31.4833	0.3675	31.4171	0.3932	31.4447	0.5688	31.4537	0.6862	31.4327	0.7555	31.4505	0.7747	31.3728	0.7965	31.465	0.9613	31.3568	1.109	31.453	1.2197	31.4066	0.5782	31.4372	0.595	31.445	0.3796	31.5538	0.2826	31.3337	0.1035	31.428	-0.8392	31.4225	-1.8185	31.4539	-3.3303	31.4258	-4.6696	31.4198	-4.6276	31.4533	0
31.5318	0	31.5201	0	31.576	0.501	31.5833	0.3675	31.5171	0.3932	31.5447	0.5729	31.5537	0.6862	31.5327	0.7507	31.5505	0.7783	31.4728	0.8045	31.565	0.9689	31.4568	1.1126	31.553	1.2227	31.5066	0.5732	31.5372	0.5893	31.545	0.3661	31.6538	0.277	31.4337	0.102	31.528	-0.8447	31.5225	-1.8122	31.5539	-3.3418	31.5258	-4.6867	31.5198	-4.646	31.5533	0
31.6318	0	31.6201	0	31.676	0.5054	31.6833	0.3725	31.6171	0.3932	31.6447	0.5748	31.6537	0.6825	31.6327	0.7487	31.6505	0.7807	31.5728	0.8083	31.665	0.9765	31.5568	1.1048	31.653	1.2252	31.6066	0.5674	31.6372	0.5836	31.645	0.3605	31.7538	0.2781	31.5337	0.0963	31.628	-0.8505	31.6225	-1.8179	31.6539	-3.3516	31.6258	-4.7013	31.6198	-4.6524	31.6533	0
31.7318	0	31.7201	0	31.776	0.511	31.7833	0.3778	31.7171	0.4008	31.7447	0.5817	31.7537	0.6836	31.7327	0.756	31.7505	0.7873	31.6728	0.8124	31.765	0.9826	31.6568	1.114	31.753	1.2391	31.7066	0.568	31.7372	0.5776	31.745	0.3544	31.8538	0.2848	31.6337	0.0906	31.728	-0.8564	31.7225	-1.8239	31.7539	-3.3612	31.7258	-4.7014	31.7198	-4.6675	31.7533	0
31.8318	0	31.8201	0	31.876	0.5127	31.8833	0.3792	31.8171	0.3995	31.8447	0.5846	31.8537	0.6862	31.8327	0.7594	31.8505	0.79	31.7728	0.8064	31.865	0.9847	31.7568	1.1258	31.853	1.2461	31.8066	0.5677	31.8372	0.5784	31.845	0.361	31.9538	0.2807	31.7337	0.0846	31.828	-0.8564	31.8225	-1.8242	31.8539	-3.3655	31.8258	-4.7103	31.8198	-4.6785	31.8533	0
31.9318	0	31.9201	0	31.976	0.5127	31.9833	0.3792	31.9171	0.3971	31.9447	0.5846	31.9537	0.6862	31.9327	0.7594	31.9505	0.79	31.8728	0.8083	31.965	0.9847	31.8568	1.1283	31.953	1.2461	31.9066	0.5665	31.9372	0.5754	31.945	0.3602	32.0538	0.2818	31.8337	0.0852	31.928	-0.8588	31.9225	-1.8329	31.9539	-3.3749	31.9258	-4.7214	31.9198	-4.6902	31.9533	0
32.0318	0	32.0201	0	32.076	0.5051	32.0833	0.3792	32.0171	0.3971	32.0447	0.5846	32.0537	0.6862	32.0327	0.7673	32.0505	0.7964	31.9728	0.8083	32.065	0.9847	31.9568	1.1325	32.053	1.2461	32.0066	0.5626	32.0372	0.5716	32.045	0.364	32.1538	0.2849	31.9337	0.0823	32.028	-0.8627	32.0225	-1.838	32.0539	-3.3711	32.0258	-4.7154	32.0198	-4.6954	32.0533	0
32.1318	0	32.1201	0	32.176	0.5075	32.1833	0.3781	32.1171	0.3971	32.1447	0.5813	32.1537	0.6901	32.1327	0.7614	32.1505	0.8053	32.0728	0.8083	32.165	0.99	32.0568	1.1361	32.153	1.25	32.1066	0.5609	32.1372	0.571	32.145	0.3678	32.2538	0.2904	32.0337	0.0785	32.128	-0.8688	32.1225	-1.8392	32.1539	-3.3746	32.1258	-4.7253	32.1198	-4.7051	32.1533	0
32.2318	0	32.2201	0	32.276	0.5127	32.2833	0.3792	32.2171	0.4085	32.2447	0.5846	32.2537	0.6979	32.2327	0.7673	32.2505	0.8135	32.1728	0.8145	32.265	0.9964	32.1568	1.1404	32.253	1.2578	32.2066	0.5639	32.2372	0.5757	32.245	0.373	32.3538	0.288	32.1337	0.0854	32.228	-0.8672	32.2225	-1.8353	32.2539	-3.3755	32.2258	-4.73	32.2198	-4.7007	32.2533	0
32.3318	0	32.3201	0	32.376	0.5127	32.3833	0.3792	32.3171	0.4089	32.3447	0.5846	32.3537	0.6979	32.3327	0.7673	32.3505	0.8135	32.2728	0.8279	32.365	1.0015	32.2568	1.1478	32.353	1.2578	32.3066	0.5613	32.3372	0.5685	32.345	0.3646	32.4538	0.2887	32.2337	0.1058	32.328	-0.873	32.3225	-1.8403	32.3539	-3.3905	32.3258	-4.7462	32.3198	-4.7157	32.3533	0
32.4318	0	32.4201	0	32.476	0.5127	32.4833	0.3792	32.4171	0.4008	32.4447	0.5964	32.4537	0.6979	32.4327	0.7673	32.4505	0.8135	32.3728	0.8317	32.465	1.0042	32.3568	1.1478	32.453	1.2627	32.4066	0.5548	32.4372	0.5716	32.445	0.3603	32.5538	0.2809	32.3337	0.0991	32.428	-0.8783	32.4225	-1.8557	32.4539	-3.3864	32.4258	-4.7467	32.4198	-4.7227	32.4533	0
32.5318	0	32.5201	0	32.576	0.5127	32.5833	0.3792	32.5171	0.3971	32.5447	0.5964	32.5537	0.6979	32.5327	0.7673	32.5505	0.8135	32.4728	0.8317	32.565	1.0042	32.4568	1.1541	32.553	1.2656	32.5066	0.5627	32.5372	0.571	32.545	0.3572	32.6538	0.2796	32.4337	0.0942	32.528	-0.8792	32.5225	-1.8587	32.5539	-3.3907	32.5258	-4.7565	32.5198	-4.7246	32.5533	0
32.6318	0	32.6201	0	32.676	0.5076	32.6833	0.3792	32.6171	0.3971	32.6447	0.5964	32.6537	0.6979	32.6327	0.7673	32.6505	0.8135	32.5728	0.8317	32.665	1.0042	32.5568	1.1595	32.653	1.2656	32.6066	0.5615	32.6372	0.5658	32.645	0.3544	32.7538	0.277	32.5337	0.0934	32.628	-0.8838	32.6225	-1.8629	32.6539	-3.4003	32.6258	-4.758	32.6198	-4.7462	32.6533	0
32.7318	0	32.7201	0	32.776	0.5049	32.7833	0.3792	32.7171	0.3971	32.7447	0.5964	32.7537	0.6979	32.7327	0.7673	32.7505	0.8135	32.6728	0.8317	32.765	1.0042	32.6568	1.1595	32.753	1.2656	32.7066	0.5479	32.7372	0.5601	32.745	0.3563	32.8538	0.2843	32.6337	0.0885	32.728	-0.8895	32.7225	-1.8687	32.7539	-3.4123	32.7258	-4.7745	32.7198	-4.7533	32.7533	0
32.8318	0	32.8201	0	32.876	0.5049	32.8833	0.3735	32.8171	0.3971	32.8447	0.5964	32.8537	0.6979	32.8327	0.7673	32.8505	0.8135	32.7728	0.837	32.865	1.0042	32.7568	1.1637	32.853	1.2729	32.8066	0.5452	32.8372	0.5592	32.845	0.36	32.9538	0.2964	32.7337	0.0828	32.828	-0.8792	32.8225	-1.8704	32.8539	-3.4176	32.8258	-4.7848	32.8198	-4.7559	32.8533	0
32.9318	0	32.9201	0	32.976	0.5049	32.9833	0.3714	32.9171	0.4049	32.9447	0.5922	32.9537	0.6937	32.9327	0.7673	32.9505	0.8135	32.8728	0.8395	32.965	1.0119	32.8568	1.1556	32.953	1.2773	32.9066	0.5571	32.9372	0.5657	32.945	0.367	33.0538	0.2926	32.8337	0.0817	32.928	-0.8735	32.9225	-1.8652	32.9539	-3.4026	32.9258	-4.7695	32.9198	-4.7501	32.9533	0
33.0318	0	33.0201	0	33.076	0.5049	33.0833	0.3714	33.0171	0.4049	33.0447	0.5885	33.0537	0.6901	33.0327	0.7673	33.0505	0.8135	32.9728	0.8395	33.065	1.016	32.9568	1.1556	33.053	1.2773	33.0066	0.5587	33.0372	0.5755	33.045	0.3718	33.1538	0.2865	32.9337	0.0879	33.028	-0.8861	33.0225	-1.8654	33.0539	-3.4099	33.0258	-4.7789	33.0198	-4.7683	33.0533	0
33.1318	0	33.1201	0	33.176	0.5049	33.1833	0.3714	33.1171	0.3971	33.1447	0.5885	33.1537	0.6901	33.1327	0.7673	33.1505	0.8177	33.0728	0.8395	33.165	1.016	33.0568	1.1619	33.153	1.2773	33.1066	0.5459	33.1372	0.5697	33.145	0.37	33.2538	0.2881	33.0337	0.0863	33.128	-0.8799	33.1225	-1.8708	33.1539	-3.4224	33.1258	-4.7854	33.1198	-4.7749	33.1533	0
33.2318	0	33.2201	0	33.276	0.5049	33.2833	0.3714	33.2171	0.4049	33.2447	0.5885	33.2537	0.6901	33.2327	0.7599	33.2505	0.8213	33.1728	0.8395	33.265	1.016	33.1568	1.1673	33.253	1.2773	33.2066	0.5401	33.2372	0.5641	33.245	0.3644	33.3538	0.2809	33.1337	0.0807	33.228	-0.8856	33.2225	-1.8765	33.2539	-3.4333	33.2258	-4.7931	33.2198	-4.7813	33.2533	0
33.3318	0	33.3201	0	33.376	0.5049	33.3833	0.3714	33.3171	0.4049	33.3447	0.5823	33.3537	0.6838	33.3327	0.7555	33.3505	0.8213	33.2728	0.8395	33.365	1.016	33.2568	1.1673	33.353	1.2773	33.3066	0.5374	33.3372	0.5632	33.345	0.369	33.4538	0.2817	33.2337	0.075	33.328	-0.887	33.3225	-1.8783	33.3539	-3.4397	33.3258	-4.8034	33.3198	-4.8008	33.3533	0
33.4318	0	33.4201	0	33.476	0.5049	33.4833	0.3714	33.4171	0.4049	33.4447	0.5768	33.4537	0.6784	33.4327	0.7555	33.4505	0.8213	33.3728	0.8474	33.465	1.016	33.3568	1.1673	33.453	1.2847	33.4066	0.5353	33.4372	0.5597	33.445	0.368	33.5538	0.2887	33.3337	0.0739	33.428	-0.8901	33.4225	-1.8811	33.4539	-3.4412	33.4258	-4.8034	33.4198	-4.8048	33.4533	0
33.5318	0	33.5201	0	33.576	0.5049	33.5833	0.3714	33.5171	0.4049	33.5447	0.5768	33.5537	0.6784	33.5327	0.7555	33.5505	0.8213	33.4728	0.8512	33.565	1.016	33.4568	1.1715	33.553	1.2891	33.5066	0.5452	33.5372	0.5587	33.545	0.3714	33.6538	0.2887	33.4337	0.0784	33.528	-0.8881	33.5225	-1.8795	33.5539	-3.4414	33.5258	-4.8123	33.5198	-4.8041	33.5533	0
33.6318	0	33.6201	0	33.676	0.5049	33.6833	0.3714	33.6171	0.3969	33.6447	0.5768	33.6537	0.6901	33.6327	0.7555	33.6505	0.8213	33.5728	0.8512	33.665	1.0236	33.5568	1.1751	33.653	1.2891	33.6066	0.5492	33.6372	0.5553	33.645	0.3717	33.7538	0.2898	33.5337	0.0809	33.628	-0.887	33.6225	-1.8783	33.6539	-3.445	33.6258	-4.8141	33.6198	-4.8138	33.6533	0
33.7318	0	33.7201	0	33.776	0.4973	33.7833	0.3746	33.7171	0.3932	33.7447	0.5768	33.7537	0.6901	33.7327	0.7555	33.7505	0.8213	33.6728	0.8512	33.765	1.0277	33.6568	1.1751	33.753	1.2891	33.7066	0.5459	33.7372	0.5502	33.745	0.3737	33.8538	0.2887	33.6337	0.0868	33.728	-0.8916	33.7225	-1.8825	33.7539	-3.4394	33.7258	-4.8195	33.7198	-4.8244	33.7533	0
33.8318	0	33.8201	0	33.876	0.4932	33.8833	0.3714	33.8171	0.3932	33.8447	0.5768	33.8537	0.6901	33.8327	0.7555	33.8505	0.8276	33.7728	0.8565	33.865	1.0277	33.7568	1.1815	33.853	1.2891	33.8066	0.5401	33.8372	0.5445	33.845	0.3605	33.9538	0.2935	33.7337	0.0846	33.828	-0.8973	33.8225	-1.8882	33.8539	-3.4514	33.8258	-4.8341	33.8198	-4.8354	33.8533	0
33.9318	0	33.9201	0	33.976	0.4932	33.9833	0.3714	33.9171	0.3932	33.9447	0.5768	33.9537	0.6901	33.9327	0.7555	33.9505	0.833	33.8728	0.8512	33.965	1.0277	33.8568	1.179	33.953	1.2891	33.9066	0.5374	33.9372	0.5436	33.945	0.36	34.0538	0.2904	33.8337	0.0789	33.928	-0.8988	33.9225	-1.89	33.9539	-3.4567	33.9258	-4.8376	33.9198	-4.834	33.9533	0
34.0318	0	34.0201	0	34.076	0.4932	34.0833	0.3714	34.0171	0.3932	34.0447	0.5805	34.0537	0.6901	34.0327	0.7555	34.0505	0.833	33.9728	0.8512	34.065	1.0277	33.9568	1.179	34.053	1.2939	34.0066	0.5342	34.0372	0.5385	34.045	0.3594	34.1538	0.2848	33.9337	0.0778	34.028	-0.9033	34.0225	-1.904	34.0539	-3.4671	34.0258	-4.8508	34.0198	-4.8491	34.0533	0
34.1318	0	34.1201	0	34.176	0.4932	34.1833	0.3714	34.1171	0.3932	34.1447	0.5768	34.1537	0.6901	34.1327	0.7507	34.1505	0.833	34.0728	0.8512	34.165	1.0328	34.0568	1.1854	34.153	1.2969	34.1066	0.5283	34.1372	0.5328	34.145	0.3566	34.2538	0.288	34.0337	0.0729	34.128	-0.9091	34.1225	-1.9117	34.1539	-3.4763	34.1258	-4.8536	34.1198	-4.8555	34.1533	0
34.2318	0	34.2201	0	34.276	0.4932	34.2833	0.3714	34.2171	0.3932	34.2447	0.5768	34.2537	0.6901	34.2327	0.7477	34.2505	0.833	34.1728	0.8512	34.265	1.0355	34.1568	1.1908	34.253	1.2969	34.2066	0.5235	34.2372	0.5285	34.245	0.3524	34.3538	0.2888	34.1337	0.0789	34.228	-0.9135	34.2225	-1.9162	34.2539	-3.4803	34.2258	-4.86	34.2198	-4.8595	34.2533	0
34.3318	0	34.3201	0	34.376	0.4932	34.3833	0.3714	34.3171	0.3932	34.3447	0.5768	34.3537	0.6859	34.3327	0.7477	34.3505	0.833	34.2728	0.8512	34.365	1.0355	34.2568	1.1908	34.353	1.2969	34.3066	0.5261	34.3372	0.5364	34.345	0.3561	34.4538	0.3004	34.2337	0.0745	34.328	-0.9173	34.3225	-1.9084	34.3539	-3.4904	34.3258	-4.8727	34.3198	-4.8816	34.3533	0
34.4318	0	34.4201	0	34.476	0.4932	34.4833	0.3657	34.4171	0.3932	34.4447	0.5706	34.4537	0.6823	34.4327	0.7477	34.4505	0.833	34.3728	0.8512	34.465	1.0355	34.3568	1.195	34.453	1.2969	34.4066	0.532	34.4372	0.5456	34.445	0.3708	34.5538	0.2943	34.3337	0.0707	34.428	-0.9095	34.4225	-1.9014	34.4539	-3.4763	34.4258	-4.8603	34.4198	-4.8763	34.4533	0
34.5318	0	34.5201	0	34.576	0.4932	34.5833	0.3636	34.5171	0.3932	34.5447	0.5651	34.5537	0.6823	34.5327	0.7477	34.5505	0.833	34.4728	0.8592	34.565	1.0238	34.4568	1.1986	34.553	1.3042	34.5066	0.5342	34.5372	0.5424	34.545	0.3661	34.6538	0.2935	34.4337	0.087	34.528	-0.9111	34.5225	-1.902	34.5539	-3.4824	34.5258	-4.8674	34.5198	-4.8771	34.5533	0
34.6318	0	34.6201	0	34.676	0.4932	34.6833	0.3636	34.6171	0.3879	34.6447	0.5768	34.6537	0.6823	34.6327	0.7477	34.6505	0.833	34.5728	0.863	34.665	1.0238	34.5568	1.1986	34.653	1.3086	34.6066	0.5283	34.6372	0.5367	34.645	0.3605	34.7538	0.2925	34.5337	0.0885	34.628	-0.9169	34.6225	-1.9078	34.6539	-3.4922	34.6258	-4.8839	34.6198	-4.8939	34.6533	0
34.7318	0	34.7201	0	34.776	0.4932	34.7833	0.3636	34.7171	0.3854	34.7447	0.5768	34.7537	0.6823	34.7327	0.7477	34.7505	0.833	34.6728	0.863	34.765	1.0238	34.6568	1.2049	34.753	1.3086	34.7066	0.5235	34.7372	0.5324	34.745	0.3613	34.8538	0.3038	34.6337	0.0828	34.728	-0.9213	34.7225	-1.9123	34.7539	-3.4998	34.7258	-4.8796	34.7198	-4.8953	34.7533	0
34.8318	0	34.8201	0	34.876	0.4881	34.8833	0.3636	34.8171	0.3854	34.8447	0.5768	34.8537	0.6823	34.8327	0.7477	34.8505	0.833	34.7728	0.863	34.865	1.0238	34.7568	1.2103	34.853	1.3008	34.8066	0.5238	34.8372	0.5352	34.845	0.3675	34.9538	0.2965	34.7337	0.0784	34.828	-0.9193	34.8225	-1.9108	34.8539	-3.4904	34.8258	-4.8836	34.8198	-4.8972	34.8533	0
34.9318	0	34.9201	0	34.976	0.4854	34.9833	0.3551	34.9171	0.3854	34.9447	0.5768	34.9537	0.6823	34.9327	0.7477	34.9505	0.833	34.8728	0.863	34.965	1.0238	34.8568	1.2103	34.953	1.3057	34.9066	0.5257	34.9372	0.5358	34.945	0.3754	35.0538	0.2904	34.8337	0.0809	34.928	-0.9183	34.9225	-1.9161	34.9539	-3.4958	34.9258	-4.8932	34.9198	-4.9023	34.9533	0
35.0318	0	35.0201	0	35.076	0.4854	35.0833	0.3519	35.0171	0.3854	35.0447	0.5768	35.0537	0.6823	35.0327	0.7477	35.0505	0.833	34.9728	0.863	35.065	1.0314	34.9568	1.2103	35.053	1.3086	35.0066	0.5107	35.0372	0.5307	35.045	0.374	35.1538	0.2848	34.9337	0.0817	35.028	-0.9229	35.0225	-1.9215	35.0539	-3.5019	35.0258	-4.9006	35.0198	-4.9162	35.0533	0
35.1318	0	35.1201	0	35.176	0.4854	35.1833	0.3519	35.1171	0.3854	35.1447	0.5706	35.1537	0.6823	35.1327	0.7477	35.1505	0.833	35.0728	0.8512	35.165	1.0355	35.0568	1.2145	35.153	1.3086	35.1066	0.5146	35.1372	0.525	35.145	0.3605	35.2538	0.2896	35.0337	0.0768	35.128	-0.9286	35.1225	-1.9273	35.1539	-3.5139	35.1258	-4.9073	35.1198	-4.9252	35.1533	0
35.2318	0	35.2201	0	35.276	0.4854	35.2833	0.3519	35.2171	0.3854	35.2447	0.5651	35.2537	0.6823	35.2327	0.7477	35.2505	0.833	35.1728	0.8512	35.265	1.0355	35.1568	1.2181	35.253	1.3086	35.2066	0.514	35.2372	0.5241	35.245	0.36	35.3538	0.2926	35.1337	0.0711	35.228	-0.93	35.2225	-1.929	35.2539	-3.5192	35.2258	-4.9177	35.2198	-4.9271	35.2533	0
35.3318	0	35.3201	0	35.376	0.4854	35.3833	0.3519	35.3171	0.3854	35.3447	0.5651	35.3537	0.6823	35.3327	0.7477	35.3505	0.833	35.2728	0.8512	35.365	1.0355	35.2568	1.2181	35.353	1.3086	35.3066	0.514	35.3372	0.5241	35.345	0.3676	35.4538	0.2958	35.2337	0.07	35.328	-0.93	35.3225	-1.929	35.3539	-3.5235	35.3258	-4.9167	35.3198	-4.9355	35.3533	0
35.4318	0	35.4201	0	35.476	0.4854	35.4833	0.3519	35.4171	0.3854	35.4447	0.5651	35.4537	0.6823	35.4327	0.7477	35.4505	0.833	35.3728	0.8512	35.465	1.0355	35.3568	1.2244	35.453	1.3237	35.4066	0.5118	35.4372	0.5207	35.445	0.368	35.5538	0.2965	35.3337	0.07	35.428	-0.9331	35.4225	-1.9319	35.4539	-3.5311	35.4258	-4.9284	35.4198	-4.948	35.4533	0
35.5318	0	35.5201	0	35.576	0.4854	35.5833	0.3519	35.5171	0.3854	35.5447	0.561	35.5537	0.6823	35.5327	0.7477	35.5505	0.833	35.4728	0.8565	35.565	1.0406	35.4568	1.2298	35.553	1.3281	35.5066	0.5079	35.5372	0.5247	35.545	0.3693	35.6538	0.2905	35.4337	0.0745	35.528	-0.9369	35.5225	-1.9357	35.5539	-3.5231	35.5258	-4.9342	35.5198	-4.9532	35.5533	0
35.6318	0	35.6201	0	35.676	0.4854	35.6833	0.3519	35.6171	0.3854	35.6447	0.5573	35.6537	0.676	35.6327	0.7477	35.6505	0.833	35.5728	0.859	35.665	1.0433	35.5568	1.2298	35.653	1.3281	35.6066	0.5029	35.6372	0.519	35.645	0.3661	35.7538	0.3038	35.5337	0.0707	35.628	-0.9424	35.6225	-1.9411	35.6539	-3.5356	35.6258	-4.9485	35.6198	-4.9669	35.6533	0
35.7318	0	35.7201	0	35.776	0.4854	35.7833	0.3462	35.7171	0.3854	35.7447	0.5573	35.7537	0.6706	35.7327	0.7477	35.7505	0.8408	35.6728	0.859	35.765	1.0433	35.6568	1.234	35.753	1.3203	35.7066	0.5033	35.7372	0.5231	35.745	0.3712	35.8538	0.3083	35.6337	0.0651	35.728	-0.9394	35.7225	-1.9387	35.7539	-3.5348	35.7258	-4.9369	35.7198	-4.9643	35.7533	0
35.8318	0	35.8201	0	35.876	0.4778	35.8833	0.3441	35.8171	0.3854	35.8447	0.5573	35.8537	0.6706	35.8327	0.7477	35.8505	0.8408	35.7728	0.859	35.865	1.0433	35.7568	1.2376	35.853	1.3281	35.8066	0.5062	35.8372	0.5241	35.845	0.3793	35.9538	0.3082	35.7337	0.0688	35.828	-0.9378	35.8225	-1.9368	35.8539	-3.5391	35.8258	-4.9411	35.8198	-4.9661	35.8533	0
35.9318	0	35.9201	0	35.976	0.4736	35.9833	0.3441	35.9171	0.3854	35.9447	0.569	35.9537	0.6706	35.9327	0.7477	35.9505	0.8408	35.8728	0.859	35.965	1.0433	35.8568	1.2376	35.953	1.3281	35.9066	0.5062	35.9372	0.5241	35.945	0.3717	36.0538	0.3069	35.8337	0.07	35.928	-0.9378	35.9225	-1.9368	35.9539	-3.5349	35.9258	-4.944	35.9198	-4.9746	35.9533	0
36.0318	0	36.0201	0	36.076	0.478	36.0833	0.349	36.0171	0.3854	36.0447	0.5709	36.0537	0.6732	36.0327	0.7487	36.0505	0.8432	35.9728	0.867	36.065	1.0468	35.9568	1.2322	36.053	1.3356	36.0066	0.5094	36.0372	0.519	36.045	0.3712	36.1538	0.3044	35.9337	0.07	36.028	-0.9424	36.0225	-1.9411	36.0539	-3.5474	36.0258	-4.9514	36.0198	-4.9845	36.0533	0
36.1318	0	36.1201	0	36.176	0.4814	36.1833	0.3597	36.1171	0.385	36.1447	0.5768	36.1537	0.6784	36.1327	0.7482	36.1505	0.8486	36.0728	0.8632	36.165	1.0511	36.0568	1.2405	36.153	1.3438	36.1066	0.5049	36.1372	0.5133	36.145	0.3683	36.2538	0.3043	36.0337	0.0651	36.128	-0.9481	36.1225	-1.9468	36.1539	-3.5583	36.1258	-4.9659	36.1198	-4.9955	36.1533	0
36.2318	0	36.2201	0	36.276	0.4771	36.2833	0.3384	36.2171	0.3815	36.2447	0.5687	36.2537	0.6758	36.2327	0.7428	36.2505	0.8463	36.1728	0.8669	36.265	1.0476	36.1568	1.2454	36.253	1.3412	36.2066	0.5023	36.2372	0.5124	36.245	0.3678	36.3538	0.2997	36.1337	0.0594	36.228	-0.9495	36.2225	-1.9486	36.2539	-3.5583	36.2258	-4.9645	36.2198	-5.0059	36.2533	0
36.3318	0	36.3201	0	36.376	0.478	36.3833	0.3373	36.3171	0.3739	36.3447	0.5592	36.3537	0.6732	36.3327	0.737	36.3505	0.8432	36.2728	0.8627	36.365	1.0468	36.2568	1.2426	36.353	1.3385	36.3066	0.4923	36.3372	0.509	36.345	0.3641	36.4538	0.3005	36.2337	0.0583	36.328	-0.9526	36.3225	-1.9436	36.3539	-3.5666	36.3258	-4.9694	36.3198	-5.0079	36.3533	0
36.4318	0	36.4201	0	36.476	0.4771	36.4833	0.343	36.4171	0.3813	36.4447	0.5632	36.4537	0.6758	36.4327	0.7428	36.4505	0.8463	36.3728	0.8632	36.465	1.0476	36.3568	1.2405	36.453	1.3485	36.4066	0.4884	36.4372	0.5052	36.445	0.3679	36.5538	0.3053	36.3337	0.055	36.428	-0.9564	36.4225	-1.9474	36.4539	-3.5739	36.4258	-4.9821	36.4198	-5.03	36.4533	0
36.5318	0	36.5201	0	36.576	0.4736	36.5833	0.3402	36.5171	0.3739	36.5447	0.5573	36.5537	0.6706	36.5327	0.736	36.5505	0.8408	36.4728	0.868	36.565	1.0509	36.4568	1.2489	36.553	1.3477	36.5066	0.4963	36.5372	0.5046	36.545	0.3717	36.6538	0.3099	36.4337	0.0512	36.528	-0.9574	36.5225	-1.9486	36.5539	-3.5686	36.5258	-4.9841	36.5198	-5.0267	36.5533	0
36.6318	0	36.6201	0	36.676	0.4736	36.6833	0.3402	36.6171	0.3737	36.6447	0.5531	36.6537	0.6784	36.6327	0.736	36.6505	0.8408	36.5728	0.8669	36.665	1.055	36.5568	1.2493	36.653	1.3477	36.6066	0.4993	36.6372	0.506	36.645	0.3733	36.7538	0.3044	36.5337	0.0505	36.628	-0.9561	36.6225	-1.9474	36.6539	-3.5722	36.6258	-4.9848	36.6198	-5.0301	36.6533	0
36.7318	0	36.7201	0	36.776	0.4736	36.7833	0.3402	36.7171	0.3737	36.7447	0.5495	36.7537	0.6784	36.7327	0.736	36.7505	0.8408	36.6728	0.8669	36.765	1.055	36.6568	1.2493	36.753	1.3477	36.7066	0.4971	36.7372	0.5016	36.745	0.3683	36.8538	0.3116	36.6337	0.0518	36.728	-0.9598	36.7225	-1.9507	36.7539	-3.5778	36.7258	-4.9972	36.7198	-5.0463	36.7533	0
36.8318	0	36.8201	0	36.876	0.4808	36.8833	0.3451	36.8171	0.3737	36.8447	0.5514	36.8537	0.681	36.8327	0.737	36.8505	0.8432	36.7728	0.8669	36.865	1.0585	36.7568	1.2536	36.853	1.3502	36.8066	0.4945	36.8372	0.5007	36.845	0.3729	36.9538	0.312	36.7337	0.0476	36.828	-0.973	36.8225	-1.9525	36.8539	-3.5743	36.8258	-4.9899	36.8198	-5.0449	36.8533	0
36.9318	0	36.9201	0	36.976	0.4814	36.9833	0.348	36.9171	0.3813	36.9447	0.5573	36.9537	0.6862	36.9327	0.7438	36.9505	0.8486	36.8728	0.8789	36.965	1.0628	36.8568	1.26	36.953	1.3555	36.9066	0.4923	36.9372	0.4972	36.945	0.3719	37.0538	0.3083	36.8337	0.0465	36.928	-0.976	36.9225	-1.9553	36.9539	-3.5883	36.9258	-4.9987	36.9198	-5.0509	36.9533	0
37.0318	0	37.0201	0	37.076	0.4771	37.0833	0.3345	37.0171	0.3815	37.0447	0.5554	37.0537	0.6836	37.0327	0.7428	37.0505	0.8463	36.9728	0.8864	37.065	1.0593	36.9568	1.265	37.053	1.3529	37.0066	0.4767	37.0372	0.4972	37.045	0.3681	37.1538	0.3082	36.9337	0.0433	37.028	-0.9681	37.0225	-1.969	37.0539	-3.5973	37.0258	-5.0133	37.0198	-5.0515	37.0533	0
37.1318	0	37.1201	0	37.176	0.478	37.1833	0.3334	37.1171	0.3686	37.1447	0.5514	37.1537	0.681	37.1327	0.737	37.1505	0.8432	37.0728	0.8745	37.165	1.0585	37.0568	1.2621	37.153	1.3551	37.1066	0.4749	37.1372	0.5007	37.145	0.3754	37.2538	0.3069	37.0337	0.0395	37.128	-0.9691	37.1225	-1.972	37.1539	-3.5974	37.1258	-5.0173	37.1198	-5.0638	37.1533	0
37.2318	0	37.2201	0	37.276	0.4814	37.2833	0.3363	37.2171	0.3735	37.2447	0.5573	37.2537	0.6862	37.2327	0.7438	37.2505	0.8486	37.1728	0.8749	37.265	1.055	37.1568	1.2664	37.253	1.3633	37.2066	0.4717	37.2372	0.4955	37.245	0.374	37.3538	0.3044	37.1337	0.0438	37.228	-0.9854	37.2225	-1.9762	37.2539	-3.6035	37.2258	-5.0197	37.2198	-5.0685	37.2533	0
37.3318	0	37.3201	0	37.376	0.4814	37.3833	0.3363	37.3171	0.3737	37.3447	0.5651	37.3537	0.6862	37.3327	0.7438	37.3505	0.8486	37.2728	0.8786	37.365	1.0601	37.2568	1.2767	37.353	1.3633	37.3066	0.4658	37.3372	0.4898	37.345	0.3683	37.4538	0.3233	37.2337	0.0534	37.328	-0.9911	37.3225	-1.982	37.3539	-3.6154	37.3258	-5.0362	37.3198	-5.0854	37.3533	0
37.4318	0	37.4201	0	37.476	0.4739	37.4833	0.3363	37.4171	0.3737	37.4447	0.5651	37.4537	0.6862	37.4327	0.7438	37.4505	0.8529	37.3728	0.8786	37.465	1.0628	37.3568	1.2767	37.453	1.3633	37.4066	0.4695	37.4372	0.4988	37.445	0.3836	37.5538	0.3278	37.3337	0.0476	37.428	-0.9838	37.4225	-1.9756	37.4539	-3.609	37.4258	-5.0205	37.4198	-5.086	37.4533	0
37.5318	0	37.5201	0	37.576	0.4697	37.5833	0.348	37.5171	0.3737	37.5447	0.5589	37.5537	0.6862	37.5327	0.7438	37.5505	0.8564	37.4728	0.8865	37.565	1.0628	37.4568	1.2809	37.553	1.3633	37.5066	0.4814	37.5372	0.5007	37.545	0.3874	37.6538	0.3237	37.4337	0.056	37.528	-0.9808	37.5225	-1.972	37.5539	-3.6133	37.5258	-5.0261	37.5198	-5.0872	37.5533	0
37.6318	0	37.6201	0	37.676	0.4697	37.6833	0.3423	37.6171	0.3737	37.6447	0.5534	37.6537	0.6799	37.6327	0.7438	37.6505	0.8564	37.5728	0.8903	37.665	1.0628	37.5568	1.2845	37.653	1.3706	37.6066	0.4806	37.6372	0.4972	37.645	0.3834	37.7538	0.3248	37.5337	0.0583	37.628	-0.9838	37.6225	-1.9748	37.6539	-3.6092	37.6258	-5.0378	37.6198	-5.0984	37.6533	0
37.7318	0	37.7201	0	37.776	0.4697	37.7833	0.3402	37.7171	0.3737	37.7447	0.5534	37.7537	0.6745	37.7327	0.7438	37.7505	0.8564	37.6728	0.8903	37.765	1.0705	37.6568	1.2845	37.753	1.375	37.7066	0.4767	37.7372	0.4934	37.745	0.3838	37.8538	0.3217	37.6337	0.055	37.728	-0.9877	37.7225	-1.9787	37.7539	-3.613	37.7258	-5.0436	37.7198	-5.1016	37.7533	0
37.8318	0	37.8201	0	37.876	0.4697	37.8833	0.3402	37.8171	0.3737	37.8447	0.5534	37.8537	0.6745	37.8327	0.7438	37.8505	0.8564	37.7728	0.8903	37.865	1.0745	37.7568	1.2845	37.853	1.375	37.8066	0.4717	37.8372	0.4877	37.845	0.3779	37.9538	0.3233	37.7337	0.0512	37.828	-0.9932	37.8225	-1.984	37.8539	-3.6255	37.8258	-5.0461	37.8198	-5.1076	37.8533	0
37.9318	0	37.9201	0	37.976	0.4697	37.9833	0.3402	37.9171	0.3737	37.9447	0.5534	37.9537	0.6745	37.9327	0.7438	37.9505	0.8682	37.8728	0.8903	37.965	1.0745	37.8568	1.2908	37.953	1.3672	37.9066	0.4755	37.9372	0.482	37.945	0.3722	38.0538	0.3278	37.8337	0.0455	37.928	-0.9989	37.9225	-1.9898	37.9539	-3.6364	37.9258	-5.0606	37.9198	-5.1244	37.9533	0
38.0318	0	38.0201	0	38.076	0.4697	38.0833	0.3402	38.0171	0.3737	38.0447	0.5534	38.0537	0.6745	38.0327	0.7438	38.0505	0.8682	37.9728	0.8956	38.065	1.0745	37.9568	1.2962	38.053	1.375	38.0066	0.4749	38.0372	0.4811	38.045	0.3793	38.1538	0.3161	37.9337	0.0398	38.028	-1.0003	38.0225	-1.9915	38.0539	-3.6364	38.0258	-5.0563	38.0198	-5.1263	38.0533	0
38.1318	0	38.1201	0	38.176	0.4697	38.1833	0.3402	38.1171	0.3737	38.1447	0.5534	38.1537	0.6745	38.1327	0.7389	38.1505	0.8564	38.0728	0.8981	38.165	1.0745	38.0568	1.2962	38.153	1.3745	38.1066	0.4749	38.1372	0.4811	38.145	0.3835	38.2538	0.3192	38.0337	0.0463	38.128	-1.0003	38.1225	-1.9915	38.1539	-3.6407	38.1258	-5.0651	38.1198	-5.1348	38.1533	0
38.2318	0	38.2201	0	38.276	0.4697	38.2833	0.3402	38.2171	0.3737	38.2447	0.5492	38.2537	0.6745	38.2327	0.736	38.2505	0.8564	38.1728	0.8981	38.265	1.0745	38.1568	1.2962	38.253	1.3789	38.2066	0.4728	38.2372	0.4777	38.245	0.3847	38.3538	0.3278	38.1337	0.0505	38.228	-1.0034	38.2225	-1.9944	38.2539	-3.6483	38.2258	-5.071	38.2198	-5.1368	38.2533	0
38.3318	0	38.3201	0	38.376	0.4697	38.3833	0.3402	38.3171	0.3737	38.3447	0.5456	38.3537	0.6745	38.3327	0.736	38.3505	0.8564	38.2728	0.8981	38.365	1.0745	38.2568	1.2962	38.353	1.3789	38.3066	0.473	38.3372	0.4805	38.345	0.3909	38.4538	0.3217	38.2337	0.0472	38.328	-1.0014	38.3225	-1.9928	38.3539	-3.6364	38.3258	-5.0633	38.3198	-5.1361	38.3533	0
38.4318	0	38.4201	0	38.476	0.4697	38.4833	0.3402	38.4171	0.3737	38.4447	0.5456	38.4537	0.6745	38.4327	0.736	38.4505	0.8564	38.3728	0.8981	38.465	1.0628	38.3568	1.2962	38.453	1.3789	38.4066	0.4717	38.4372	0.476	38.445	0.3857	38.5538	0.3209	38.3337	0.0614	38.428	-1.0049	38.4225	-1.9958	38.4539	-3.6425	38.4258	-5.0774	38.4198	-5.1499	38.4533	0
38.5318	0	38.5201	0	38.576	0.4697	38.5833	0.3402	38.5171	0.3737	38.5447	0.5456	38.5537	0.6745	38.5327	0.736	38.5505	0.8682	38.4728	0.8943	38.565	1.0628	38.4568	1.3004	38.553	1.3838	38.5066	0.4658	38.5372	0.476	38.545	0.3683	38.6538	0.3239	38.4337	0.0573	38.528	-1.0106	38.5225	-2.0015	38.5539	-3.6481	38.5258	-5.0782	38.5198	-5.1524	38.5533	0
38.6318	0	38.6201	0	38.676	0.4697	38.6833	0.3402	38.6171	0.3737	38.6447	0.5394	38.6537	0.6745	38.6327	0.736	38.6505	0.8682	38.5728	0.8981	38.665	1.0679	38.5568	1.304	38.653	1.3867	38.6066	0.4729	38.6372	0.4811	38.645	0.3754	38.7538	0.3239	38.5337	0.0516	38.628	-1.012	38.6225	-2.0033	38.6539	-3.6545	38.6258	-5.0856	38.6198	-5.1575	38.6533	0
38.7318	0	38.7201	0	38.776	0.4647	38.7833	0.3316	38.7171	0.3854	38.7447	0.5339	38.7537	0.6745	38.7327	0.736	38.7505	0.8682	38.6728	0.8981	38.765	1.0706	38.6568	1.304	38.753	1.3867	38.7066	0.4749	38.7372	0.4811	38.745	0.3796	38.8538	0.3178	38.6337	0.0505	38.728	-1.012	38.7225	-1.9934	38.7539	-3.6599	38.7258	-5.0964	38.7198	-5.166	38.7533	0
38.8318	0	38.8201	0	38.876	0.4619	38.8833	0.3285	38.8171	0.3737	38.8447	0.5339	38.8537	0.6703	38.8327	0.736	38.8505	0.8682	38.7728	0.9034	38.865	1.0706	38.7568	1.3104	38.853	1.3867	38.8066	0.4717	38.8372	0.476	38.845	0.379	38.9538	0.3311	38.7337	0.0505	38.828	-1.0166	38.8225	-1.9958	38.8539	-3.6542	38.8258	-5.1037	38.8198	-5.1694	38.8533	0
38.9318	0	38.9201	0	38.976	0.4619	38.9833	0.3285	38.9171	0.3737	38.9447	0.5339	38.9537	0.6667	38.9327	0.736	38.9505	0.8682	38.8728	0.9059	38.965	1.0706	38.8568	1.3158	38.953	1.394	38.9066	0.4721	38.9372	0.4801	38.945	0.3869	39.0538	0.3356	38.8337	0.0455	38.928	-1.0083	38.9225	-1.9934	38.9539	-3.6524	38.9258	-5.098	38.9198	-5.1856	38.9533	0
39.0318	0	39.0201	0	39.076	0.4619	39.0833	0.3285	39.0171	0.3737	39.0447	0.5339	39.0537	0.6667	39.0327	0.736	39.0505	0.8745	38.9728	0.9059	39.065	1.0706	38.9568	1.3158	39.053	1.3984	39.0066	0.4814	39.0372	0.4811	39.045	0.3874	39.1538	0.3315	38.9337	0.0493	39.028	-1.0042	39.0225	-1.9915	39.0539	-3.6559	39.0258	-5.0993	39.0198	-5.179	39.0533	0
39.1318	0	39.1201	0	39.176	0.4619	39.1833	0.3285	39.1171	0.3657	39.1447	0.5339	39.1537	0.6667	39.1327	0.736	39.1505	0.8799	39.0728	0.9059	39.165	1.0783	39.0568	1.3158	39.153	1.3984	39.1066	0.4806	39.1372	0.4777	39.145	0.3836	39.2538	0.3326	39.0337	0.0505	39.128	-1.0073	39.1225	-1.9944	39.1539	-3.66	39.1258	-5.1081	39.1198	-5.1863	39.1533	0
39.2318	0	39.2201	0	39.276	0.4641	39.2833	0.3309	39.2171	0.362	39.2447	0.5348	39.2537	0.6797	39.2327	0.7365	39.2505	0.8811	39.1728	0.9059	39.265	1.0841	39.1568	1.3158	39.253	1.4046	39.2066	0.4767	39.2372	0.4739	39.245	0.3874	39.3538	0.3356	39.1337	0.0472	39.228	-1.0111	39.2225	-1.9982	39.2539	-3.6701	39.2258	-5.1139	39.2198	-5.2032	39.2533	0
39.3318	0	39.3201	0	39.376	0.4636	39.3833	0.3299	39.3171	0.3658	39.3447	0.5368	39.3537	0.681	39.3327	0.7394	39.3505	0.8826	39.2728	0.908	39.365	1.0845	39.2568	1.3214	39.353	1.4089	39.3066	0.4749	39.3372	0.4733	39.345	0.3913	39.4538	0.335	39.2337	0.0434	39.328	-1.012	39.3225	-1.9993	39.3539	-3.6755	39.3258	-5.1159	39.3198	-5.1986	39.3533	0
39.4318	0	39.4201	0	39.476	0.4543	39.4833	0.3285	39.4171	0.3621	39.4447	0.5297	39.4537	0.6784	39.4327	0.736	39.4505	0.8799	39.3728	0.9157	39.465	1.0824	39.3568	1.326	39.453	1.4063	39.4066	0.4749	39.4372	0.4733	39.445	0.3913	39.5538	0.3334	39.3337	0.0426	39.428	-1.012	39.4225	-1.9993	39.4539	-3.6755	39.4258	-5.1247	39.4198	-5.2031	39.4533	0
39.5318	0	39.5201	0	39.576	0.4502	39.5833	0.3228	39.5171	0.362	39.5447	0.526	39.5537	0.6784	39.5327	0.736	39.5505	0.8799	39.4728	0.9176	39.565	1.0824	39.4568	1.3236	39.553	1.4063	39.5066	0.4717	39.5372	0.4682	39.545	0.3907	39.6538	0.3278	39.4337	0.0502	39.528	-1.0244	39.5225	-2.0036	39.5539	-3.6816	39.5258	-5.1311	39.5198	-5.2169	39.5533	0
39.6318	0	39.6201	0	39.676	0.4502	39.6833	0.3206	39.6171	0.362	39.6447	0.526	39.6537	0.6784	39.6327	0.736	39.6505	0.8799	39.5728	0.9176	39.665	1.0824	39.5568	1.3299	39.653	1.4063	39.6066	0.4658	39.6372	0.4625	39.645	0.3878	39.7538	0.3278	39.5337	0.0573	39.628	-1.0223	39.6225	-2.0192	39.6539	-3.6914	39.6258	-5.1339	39.6198	-5.2221	39.6533	0
39.7318	0	39.7201	0	39.776	0.4502	39.7833	0.3206	39.7171	0.362	39.7447	0.526	39.7537	0.6784	39.7327	0.736	39.7505	0.8799	39.6728	0.9098	39.765	1.0824	39.6568	1.3353	39.753	1.4063	39.7066	0.4729	39.7372	0.4654	39.745	0.3757	39.8538	0.3326	39.6337	0.0516	39.728	-1.0238	39.7225	-2.0228	39.7539	-3.6833	39.7258	-5.1383	39.7198	-5.2279	39.7533	0
39.8318	0	39.8201	0	39.876	0.4502	39.8833	0.3206	39.8171	0.362	39.8447	0.526	39.8537	0.6784	39.8327	0.736	39.8505	0.8799	39.7728	0.9098	39.865	1.0824	39.7568	1.3353	39.853	1.4136	39.8066	0.4749	39.8372	0.4694	39.845	0.3832	39.9538	0.3316	39.7337	0.0505	39.828	-1.0238	39.8225	-2.0111	39.8539	-3.6833	39.8258	-5.1383	39.8198	-5.2363	39.8533	0
39.9318	0	39.9201	0	39.976	0.4502	39.9833	0.3206	39.9171	0.362	39.9447	0.5198	39.9537	0.6784	39.9327	0.736	39.9505	0.8799	39.8728	0.9151	39.965	1.09	39.8568	1.3353	39.953	1.418	39.9066	0.4728	39.9372	0.4622	39.945	0.3836	40.0538	0.3467	39.8337	0.0505	39.928	-1.0268	39.9225	-2.0139	39.9539	-3.6937	39.9258	-5.1394	39.9198	-5.2384	39.9533	0
40.0318	0	40.0201	0	40.076	0.4502	40.0833	0.3206	40.0171	0.362	40.0447	0.5143	40.0537	0.6784	40.0327	0.736	40.0505	0.8799	39.9728	0.9176	40.065	1.0941	39.9568	1.3353	40.053	1.418	40.0066	0.4751	40.0372	0.468	40.045	0.3906	40.1538	0.3512	39.9337	0.0522	40.028	-1.0219	40.0225	-2.0096	40.0539	-3.6911	40.0258	-5.1454	40.0198	-5.2351	40.0533	0
40.1318	0	40.1201	0	40.176	0.4424	40.1833	0.3285	40.1171	0.362	40.1447	0.5143	40.1537	0.6784	40.1327	0.736	40.1505	0.8799	40.0728	0.9176	40.165	1.0941	40.0568	1.3416	40.153	1.418	40.1066	0.4853	40.1372	0.4733	40.145	0.3913	40.2538	0.3512	40.0337	0.0606	40.128	-1.0199	40.1225	-2.0072	40.1539	-3.6911	40.1258	-5.1462	40.1198	-5.2435	40.1533	0
40.2318	0	40.2201	0	40.276	0.4502	40.2833	0.3285	40.2171	0.362	40.2447	0.5143	40.2537	0.6784	40.2327	0.7477	40.2505	0.8799	40.1728	0.9176	40.265	1.0941	40.1568	1.347	40.253	1.418	40.2066	0.4867	40.2372	0.4733	40.245	0.3963	40.3538	0.3451	40.1337	0.0622	40.228	-1.0199	40.2225	-2.0072	40.2539	-3.6911	40.2258	-5.1432	40.2198	-5.252	40.2533	0
40.3318	0	40.3201	0	40.376	0.4502	40.3833	0.3285	40.3171	0.362	40.3447	0.5143	40.3537	0.6784	40.3327	0.7404	40.3505	0.8735	40.2728	0.9256	40.365	1.0941	40.2568	1.347	40.353	1.4111	40.3066	0.4756	40.3372	0.4682	40.345	0.3935	40.4538	0.3467	40.2337	0.0622	40.328	-1.0244	40.3225	-2.0114	40.3539	-3.7036	40.3258	-5.1506	40.3198	-5.2554	40.3533	0
40.4318	0	40.4201	0	40.476	0.4502	40.4833	0.3285	40.4171	0.362	40.4447	0.5065	40.4537	0.6784	40.4327	0.736	40.4505	0.8745	40.3728	0.9294	40.465	1.0992	40.3568	1.3512	40.453	1.4141	40.4066	0.4776	40.4372	0.4625	40.445	0.3954	40.5538	0.3512	40.3337	0.0573	40.428	-1.0223	40.4225	-2.0172	40.4539	-3.7067	40.4258	-5.1622	40.4198	-5.2729	40.4533	0
40.5318	0	40.5201	0	40.576	0.4502	40.5833	0.3285	40.5171	0.362	40.5447	0.5065	40.5537	0.6784	40.5327	0.736	40.5505	0.8618	40.4728	0.9294	40.565	1.1019	40.4568	1.3548	40.553	1.4141	40.5066	0.4671	40.5372	0.4616	40.545	0.3991	40.6538	0.3512	40.4337	0.0516	40.528	-1.0199	40.5225	-2.0189	40.5539	-3.7145	40.5258	-5.1657	40.5198	-5.2754	40.5533	0
40.6318	0	40.6201	0	40.676	0.4397	40.6833	0.3251	40.6171	0.362	40.6447	0.5052	40.6537	0.6766	40.6327	0.7353	40.6505	0.8549	40.5728	0.9294	40.665	1.0878	40.5568	1.3548	40.653	1.4197	40.6066	0.4671	40.6372	0.4616	40.645	0.3991	40.7538	0.356	40.5337	0.0505	40.628	-1.0199	40.6225	-2.0189	40.6539	-3.711	40.6258	-5.1628	40.6198	-5.2747	40.6533	0
40.7318	0	40.7201	0	40.776	0.4318	40.7833	0.3131	40.7171	0.3515	40.7447	0.5007	40.7537	0.6723	40.7327	0.7305	40.7505	0.8504	40.6728	0.9202	40.765	1.0838	40.6568	1.3529	40.753	1.4197	40.7066	0.4768	40.7372	0.4673	40.745	0.4066	40.8538	0.359	40.6337	0.0505	40.728	-1.0199	40.7225	-2.0189	40.7539	-3.7145	40.7258	-5.1657	40.7198	-5.2832	40.7533	0
40.8318	0	40.8201	0	40.876	0.4307	40.8833	0.3089	40.8171	0.3464	40.8447	0.4987	40.8537	0.6706	40.8327	0.7282	40.8505	0.8486	40.7728	0.9189	40.865	1.0824	40.7568	1.3486	40.853	1.418	40.8066	0.4788	40.8372	0.4733	40.845	0.4108	40.9538	0.355	40.7337	0.0505	40.828	-1.0199	40.8225	-2.0189	40.8539	-3.7145	40.8258	-5.1716	40.8198	-5.2825	40.8533	0
40.9318	0	40.9201	0	40.976	0.4307	40.9833	0.3089	40.9171	0.3581	40.9447	0.4987	40.9537	0.6706	40.9327	0.7282	40.9505	0.8486	40.8728	0.9176	40.965	1.0824	40.8568	1.347	40.953	1.418	40.9066	0.4767	40.9372	0.4699	40.945	0.4043	41.0538	0.3513	40.8337	0.0505	40.928	-1.0229	40.9225	-2.0217	40.9539	-3.7186	40.9258	-5.1686	40.9198	-5.2859	40.9533	0
41.0318	0	41.0201	0	41.076	0.4307	41.0833	0.3089	41.0171	0.3464	41.0447	0.4987	41.0537	0.6706	41.0327	0.7282	41.0505	0.8486	40.9728	0.9176	41.065	1.09	40.9568	1.3533	41.053	1.418	41.0066	0.4728	41.0372	0.4661	41.045	0.4033	41.1538	0.359	40.9337	0.0472	41.028	-1.0345	41.0225	-2.0255	41.0539	-3.7287	41.0258	-5.1813	41.0198	-5.3008	41.0533	0
41.1318	0	41.1201	0	41.176	0.4372	41.1833	0.3163	41.1171	0.3464	41.1447	0.4954	41.1537	0.6745	41.1327	0.7297	41.1505	0.8522	41.0728	0.9256	41.165	1.0993	41.0568	1.3587	41.153	1.4267	41.1066	0.4752	41.1372	0.472	41.145	0.4102	41.2538	0.3529	41.0337	0.051	41.128	-1.0296	41.1225	-2.0213	41.1539	-3.7263	41.1258	-5.1796	41.1198	-5.2871	41.1533	0
41.2318	0	41.2201	0	41.276	0.4424	41.2833	0.3206	41.2171	0.3694	41.2447	0.4987	41.2537	0.6823	41.2327	0.7399	41.2505	0.8604	41.1728	0.9355	41.265	1.1058	41.1568	1.363	41.253	1.4375	41.2066	0.4756	41.2372	0.4682	41.245	0.4052	41.3538	0.3428	41.1337	0.0606	41.228	-1.0322	41.2225	-2.0231	41.2539	-3.7324	41.2258	-5.1877	41.2198	-5.3048	41.2533	0
41.3318	0	41.3201	0	41.376	0.4424	41.3833	0.3324	41.3171	0.3698	41.3447	0.487	41.3537	0.6823	41.3327	0.7282	41.3505	0.8604	41.2728	0.9411	41.365	1.1058	41.2568	1.3704	41.353	1.4375	41.3066	0.4762	41.3372	0.4625	41.345	0.4071	41.4538	0.359	41.2337	0.0573	41.328	-1.038	41.3225	-2.0289	41.3539	-3.738	41.3258	-5.1837	41.3198	-5.3061	41.3533	0
41.4318	0	41.4201	0	41.476	0.4424	41.4833	0.3324	41.4171	0.3698	41.4447	0.487	41.4537	0.6706	41.4327	0.7282	41.4505	0.8604	41.3728	0.9411	41.465	1.1058	41.3568	1.3704	41.453	1.4375	41.4066	0.4632	41.4372	0.4616	41.445	0.4108	41.5538	0.3473	41.3337	0.0516	41.428	-1.0394	41.4225	-2.0306	41.4539	-3.7422	41.4258	-5.194	41.4198	-5.3242	41.4533	0
41.5318	0	41.5201	0	41.576	0.4373	41.5833	0.3324	41.5171	0.3581	41.5447	0.487	41.5537	0.6823	41.5327	0.7282	41.5505	0.8604	41.4728	0.9411	41.565	1.1058	41.4568	1.3747	41.553	1.4375	41.5066	0.4632	41.5372	0.4616	41.545	0.4108	41.6538	0.3481	41.4337	0.0505	41.528	-1.0394	41.5225	-2.0306	41.5539	-3.7458	41.5258	-5.1969	41.5198	-5.3158	41.5533	0
41.6318	0	41.6201	0	41.676	0.4346	41.6833	0.3324	41.6171	0.3698	41.6447	0.487	41.6537	0.6823	41.6327	0.7282	41.6505	0.8604	41.5728	0.9411	41.665	1.1031	41.5568	1.3783	41.653	1.4448	41.6066	0.461	41.6372	0.4582	41.645	0.4071	41.7538	0.3473	41.5337	0.0555	41.628	-1.0424	41.6225	-2.0334	41.6539	-3.7499	41.6258	-5.1979	41.6198	-5.3347	41.6533	0
41.7318	0	41.7201	0	41.776	0.4346	41.7833	0.3267	41.7171	0.3698	41.7447	0.4828	41.7537	0.6706	41.7327	0.7282	41.7505	0.8604	41.6728	0.949	41.765	1.1136	41.6568	1.3783	41.753	1.4492	41.7066	0.4668	41.7372	0.4544	41.745	0.4083	41.8538	0.3473	41.6337	0.055	41.728	-1.0463	41.7225	-2.0373	41.7539	-3.7419	41.7258	-5.2037	41.7198	-5.334	41.7533	0
41.8318	0	41.8201	0	41.876	0.4346	41.8833	0.3245	41.8171	0.3618	41.8447	0.4792	41.8537	0.6823	41.8327	0.7282	41.8505	0.8604	41.7728	0.9528	41.865	1.1058	41.7568	1.3783	41.853	1.4492	41.8066	0.4671	41.8372	0.4538	41.845	0.4108	41.9538	0.3473	41.7337	0.0512	41.828	-1.042	41.8225	-2.0384	41.8539	-3.7419	41.8258	-5.2136	41.8198	-5.3333	41.8533	0
41.9318	0	41.9201	0	41.976	0.4346	41.9833	0.3245	41.9171	0.3661	41.9447	0.4792	41.9537	0.6823	41.9327	0.7282	41.9505	0.8604	41.8728	0.9528	41.965	1.1058	41.8568	1.3783	41.953	1.4492	41.9066	0.4671	41.9372	0.4538	41.945	0.4108	42.0538	0.3413	41.8337	0.0505	41.928	-1.0394	41.9225	-2.0384	41.9539	-3.7483	41.9258	-5.2165	41.9198	-5.3418	41.9533	0
42.0318	0	42.0201	0	42.076	0.4346	42.0833	0.3245	42.0171	0.3618	42.0447	0.4792	42.0537	0.676	42.0327	0.7282	42.0505	0.8604	41.9728	0.945	42.065	1.1058	41.9568	1.3783	42.053	1.4492	42.0066	0.4639	42.0372	0.4487	42.045	0.401	42.1538	0.3473	41.9337	0.0505	42.028	-1.0439	42.0225	-2.0426	42.0539	-3.7596	42.0258	-5.2092	42.0198	-5.3491	42.0533	0
42.1318	0	42.1201	0	42.176	0.4346	42.1833	0.3245	42.1171	0.3544	42.1447	0.4792	42.1537	0.6706	42.1327	0.7282	42.1505	0.8604	42.0728	0.9503	42.165	1.1058	42.0568	1.3783	42.153	1.4492	42.1066	0.4643	42.1372	0.4528	42.145	0.4103	42.2538	0.3545	42.0337	0.0455	42.128	-1.0409	42.1225	-2.0403	42.1539	-3.7536	42.1258	-5.2152	42.1198	-5.3556	42.1533	0
42.2318	0	42.2201	0	42.276	0.4302	42.2833	0.3196	42.2171	0.35	42.2447	0.4772	42.2537	0.6626	42.2327	0.7272	42.2505	0.858	42.1728	0.9528	42.265	1.1099	42.1568	1.3783	42.253	1.454	42.2066	0.4736	42.2372	0.4538	42.245	0.4108	42.3538	0.359	42.1337	0.0493	42.228	-1.0394	42.2225	-2.0384	42.2539	-3.7536	42.2258	-5.2223	42.2198	-5.3529	42.2533	0
42.3318	0	42.3201	0	42.376	0.4246	42.3833	0.3143	42.3171	0.3388	42.3447	0.4704	42.3537	0.6668	42.3327	0.7199	42.3505	0.8513	42.2728	0.9487	42.365	1.1079	42.2568	1.3817	42.353	1.4518	42.3066	0.4749	42.3372	0.4595	42.345	0.4158	42.4538	0.359	42.2337	0.0505	42.328	-1.0394	42.3225	-2.0384	42.3539	-3.7458	42.3258	-5.2243	42.3198	-5.3646	42.3533	0
42.4318	0	42.4201	0	42.476	0.4153	42.4833	0.3128	42.4171	0.3347	42.4447	0.4674	42.4537	0.6471	42.4327	0.7165	42.4505	0.8486	42.3728	0.9429	42.465	1.1058	42.3568	1.3807	42.453	1.4492	42.4066	0.4749	42.4372	0.4655	42.445	0.4186	42.5538	0.359	42.3337	0.0581	42.428	-1.0394	42.4225	-2.0384	42.4539	-3.75	42.4258	-5.2165	42.4198	-5.3613	42.4533	0
42.5318	0	42.5201	0	42.576	0.4111	42.5833	0.3128	42.5171	0.3346	42.5447	0.4674	42.5537	0.6471	42.5327	0.7165	42.5505	0.8486	42.4728	0.9411	42.565	1.1058	42.4568	1.3783	42.553	1.4541	42.5066	0.4846	42.5372	0.4655	42.545	0.4108	42.6538	0.3529	42.4337	0.0622	42.528	-1.0394	42.5225	-2.0384	42.5539	-3.7536	42.5258	-5.2253	42.5198	-5.3646	42.5533	0
42.6318	0	42.6201	0	42.676	0.4155	42.6833	0.3092	42.6171	0.3346	42.6447	0.4694	42.6537	0.6498	42.6327	0.7175	42.6505	0.8432	42.5728	0.9294	42.665	1.0976	42.5568	1.3783	42.653	1.4596	42.6066	0.4834	42.6372	0.4604	42.645	0.4127	42.7538	0.3473	42.5337	0.0622	42.628	-1.0439	42.6225	-2.0426	42.6539	-3.7597	42.6258	-5.2326	42.6198	-5.3771	42.6533	0
42.7318	0	42.7201	0	42.776	0.4189	42.7833	0.3089	42.7171	0.3422	42.7447	0.4753	42.7537	0.6667	42.7327	0.7243	42.7505	0.8444	42.6728	0.9414	42.765	1.1019	42.6568	1.3811	42.753	1.457	42.7066	0.4776	42.7372	0.4547	42.745	0.4113	42.8538	0.3473	42.6337	0.0573	42.728	-1.0497	42.7225	-2.0484	42.7539	-3.7653	42.7258	-5.2325	42.7198	-5.3822	42.7533	0
42.8318	0	42.8201	0	42.876	0.4189	42.8833	0.3206	42.8171	0.3424	42.8447	0.4753	42.8537	0.6667	42.8327	0.7243	42.8505	0.8408	42.7728	0.9489	42.865	1.107	42.7568	1.3861	42.853	1.457	42.8066	0.4749	42.8372	0.4538	42.845	0.4108	42.9538	0.3481	42.7337	0.0516	42.828	-1.0432	42.8225	-2.0501	42.8539	-3.7717	42.8258	-5.236	42.8198	-5.3848	42.8533	0
42.9318	0	42.9201	0	42.976	0.4189	42.9833	0.3206	42.9171	0.3424	42.9447	0.4753	42.9537	0.6667	42.9327	0.7243	42.9505	0.8408	42.8728	0.9489	42.965	1.1097	42.8568	1.3861	42.953	1.457	42.9066	0.4728	42.9372	0.4542	42.945	0.4146	43.0538	0.3473	42.8337	0.0505	42.928	-1.0424	42.9225	-2.0529	42.9539	-3.7811	42.9258	-5.2478	42.9198	-5.3985	42.9533	0
43.0318	0	43.0201	0	43.076	0.4189	43.0833	0.3206	43.0171	0.3424	43.0447	0.4753	43.0537	0.6667	43.0327	0.7243	43.0505	0.845	42.9728	0.9489	43.065	1.1097	42.9568	1.3903	43.053	1.4648	43.0066	0.4689	43.0372	0.4544	43.045	0.415	43.1538	0.3473	42.9337	0.0472	43.028	-1.0463	43.0225	-2.0568	43.0539	-3.7848	43.0258	-5.2545	43.0198	-5.4043	43.0533	0
43.1318	0	43.1201	0	43.176	0.4189	43.1833	0.3206	43.1171	0.3424	43.1447	0.4753	43.1537	0.6667	43.1327	0.7243	43.1505	0.8444	43.0728	0.9489	43.165	1.1214	43.0568	1.3939	43.153	1.4648	43.1066	0.4671	43.1372	0.4538	43.145	0.4147	43.2538	0.3546	43.0337	0.0434	43.128	-1.0472	43.1225	-2.0579	43.1539	-3.7848	43.1258	-5.2477	43.1198	-5.4102	43.1533	0
43.2318	0	43.2201	0	43.276	0.411	43.2833	0.3173	43.2171	0.3424	43.2447	0.4678	43.2537	0.6649	43.2327	0.7236	43.2505	0.8392	43.1728	0.9489	43.265	1.1074	43.1568	1.3939	43.253	1.4704	43.2066	0.4651	43.2372	0.4538	43.245	0.4197	43.3538	0.3668	43.1337	0.0594	43.228	-1.0472	43.2225	-2.0579	43.2539	-3.7848	43.2258	-5.2536	43.2198	-5.4232	43.2533	0
43.3318	0	43.3201	0	43.376	0.4045	43.3833	0.3138	43.3171	0.3374	43.3447	0.4577	43.3537	0.6606	43.3327	0.7187	43.3505	0.8348	43.2728	0.9461	43.365	1.111	43.2568	1.392	43.353	1.4705	43.3066	0.4713	43.3372	0.4603	43.345	0.4297	43.4538	0.3607	43.2337	0.0505	43.328	-1.0414	43.3225	-2.0525	43.3539	-3.7771	43.3258	-5.2499	43.3198	-5.4186	43.3533	0
43.4318	0	43.4201	0	43.476	0.4033	43.4833	0.3128	43.4171	0.3269	43.4447	0.4557	43.4537	0.6589	43.4327	0.7165	43.4505	0.833	43.3728	0.9476	43.465	1.1136	43.3568	1.394	43.453	1.4609	43.4066	0.4717	43.4372	0.4565	43.445	0.413	43.5538	0.3551	43.3337	0.0567	43.428	-1.0557	43.4225	-2.0544	43.4539	-3.7896	43.4258	-5.261	43.4198	-5.4097	43.4533	0
43.5318	0	43.5201	0	43.576	0.4033	43.5833	0.3128	43.5171	0.3268	43.5447	0.444	43.5537	0.6589	43.5327	0.7165	43.5505	0.833	43.4728	0.9489	43.565	1.1136	43.4568	1.3978	43.553	1.4688	43.5066	0.4658	43.5372	0.4508	43.545	0.4149	43.6538	0.3551	43.4337	0.061	43.528	-1.0497	43.5225	-2.0601	43.5539	-3.8005	43.5258	-5.2579	43.5198	-5.4252	43.5533	0
43.6318	0	43.6201	0	43.676	0.4033	43.6833	0.3071	43.6171	0.3268	43.6447	0.444	43.6537	0.6589	43.6327	0.7087	43.6505	0.833	43.5728	0.9489	43.665	1.1136	43.5568	1.3978	43.653	1.4609	43.6066	0.4697	43.6372	0.4499	43.645	0.4186	43.7538	0.36	43.5337	0.0594	43.628	-1.0628	43.6225	-2.0618	43.6539	-3.8005	43.6258	-5.2653	43.6198	-5.4277	43.6533	0
43.7318	0	43.7201	0	43.776	0.4033	43.7833	0.305	43.7171	0.3268	43.7447	0.444	43.7537	0.6589	43.7327	0.7087	43.7505	0.833	43.6728	0.9451	43.765	1.1136	43.6568	1.3978	43.753	1.4609	43.7066	0.471	43.7372	0.4499	43.745	0.4236	43.8538	0.363	43.6337	0.0583	43.728	-1.0628	43.7225	-2.0618	43.7539	-3.8047	43.7258	-5.2673	43.7198	-5.4271	43.7533	0
43.8318	0	43.8201	0	43.876	0.4033	43.8833	0.305	43.8171	0.3268	43.8447	0.444	43.8537	0.6589	43.8327	0.7087	43.8505	0.833	43.7728	0.9489	43.865	1.1136	43.7568	1.3978	43.853	1.4658	43.8066	0.471	43.8372	0.4499	43.845	0.4264	43.9538	0.3629	43.7337	0.0583	43.828	-1.0628	43.8225	-2.0618	43.8539	-3.8083	43.8258	-5.2761	43.8198	-5.4355	43.8533	0
43.9318	0	43.9201	0	43.976	0.4033	43.9833	0.305	43.9171	0.3268	43.9447	0.444	43.9537	0.6546	43.9327	0.7087	43.9505	0.833	43.8728	0.9489	43.965	1.1136	43.8568	1.3978	43.953	1.4766	43.9066	0.471	43.9372	0.4499	43.945	0.4264	44.0538	0.3589	43.8337	0.0583	43.928	-1.0628	43.9225	-2.0618	43.9539	-3.8083	43.9258	-5.2673	43.9198	-5.4466	43.9533	0
44.0318	0	44.0201	0	44.076	0.4033	44.0833	0.3128	44.0171	0.3215	44.0447	0.444	44.0537	0.651	44.0327	0.7087	44.0505	0.833	43.9728	0.9489	44.065	1.1136	43.9568	1.3978	44.053	1.4766	44.0066	0.4689	44.0372	0.4522	44.045	0.4224	44.1538	0.3551	43.9337	0.0583	44.028	-1.0659	44.0225	-2.0647	44.0539	-3.8124	44.0258	-5.279	44.0198	-5.4396	44.0533	0
44.1318	0	44.1201	0	44.176	0.4033	44.1833	0.3128	44.1171	0.3244	44.1447	0.4399	44.1537	0.651	44.1327	0.7087	44.1505	0.833	44.0728	0.9489	44.165	1.1187	44.0568	1.3978	44.153	1.4766	44.1066	0.4572	44.1372	0.4544	44.145	0.4228	44.2538	0.3624	44.0337	0.0601	44.128	-1.0697	44.1225	-2.0607	44.1539	-3.8044	44.1258	-5.2779	44.1198	-5.4519	44.1533	0
44.2318	0	44.2201	0	44.276	0.4033	44.2833	0.3043	44.2171	0.3268	44.2447	0.4362	44.2537	0.651	44.2327	0.7087	44.2505	0.833	44.1728	0.9489	44.265	1.1214	44.1568	1.3978	44.253	1.4839	44.2066	0.4651	44.2372	0.4538	44.245	0.4225	44.3538	0.3786	44.1337	0.059	44.228	-1.0628	44.2225	-2.0618	44.2539	-3.8107	44.2258	-5.2848	44.2198	-5.4564	44.2533	0
44.3318	0	44.3201	0	44.376	0.4033	44.3833	0.3011	44.3171	0.3268	44.3447	0.4362	44.3537	0.651	44.3327	0.7087	44.3505	0.833	44.2728	0.9411	44.365	1.1214	44.2568	1.402	44.353	1.4805	44.3066	0.4734	44.3372	0.4636	44.345	0.4333	44.4538	0.3724	44.2337	0.0583	44.328	-1.0502	44.3225	-2.0537	44.3539	-3.8044	44.3258	-5.2783	44.3198	-5.4584	44.3533	0
44.4318	0	44.4201	0	44.476	0.4033	44.4833	0.3011	44.4171	0.3268	44.4447	0.4362	44.4537	0.651	44.4327	0.7087	44.4505	0.833	44.3728	0.9464	44.465	1.1214	44.3568	1.4056	44.453	1.4805	44.4066	0.4756	44.4372	0.4604	44.445	0.4219	44.5538	0.3669	44.3337	0.0677	44.428	-1.0518	44.4225	-2.0544	44.4539	-3.8105	44.4258	-5.2795	44.4198	-5.4552	44.4533	0
44.5318	0	44.5201	0	44.576	0.4033	44.5833	0.3011	44.5171	0.3268	44.5447	0.4362	44.5537	0.651	44.5327	0.7087	44.5505	0.8408	44.4728	0.9489	44.565	1.1214	44.4568	1.4056	44.553	1.4805	44.5066	0.4697	44.5372	0.4547	44.545	0.4191	44.6538	0.3669	44.4337	0.0651	44.528	-1.0575	44.5225	-2.0601	44.5539	-3.8161	44.5258	-5.2823	44.5198	-5.4643	44.5533	0
44.6318	0	44.6201	0	44.676	0.4033	44.6833	0.3011	44.6171	0.3268	44.6447	0.4362	44.6537	0.651	44.6327	0.7087	44.6505	0.833	44.5728	0.9489	44.665	1.1214	44.5568	1.4056	44.653	1.4883	44.6066	0.4736	44.6372	0.4576	44.645	0.4186	44.7538	0.3668	44.5337	0.067	44.628	-1.0589	44.6225	-2.0618	44.6539	-3.8203	44.6258	-5.2868	44.6198	-5.4746	44.6533	0
44.7318	0	44.7201	0	44.776	0.4033	44.7833	0.3011	44.7171	0.3268	44.7447	0.4362	44.7537	0.651	44.7327	0.7087	44.7505	0.833	44.6728	0.9489	44.765	1.1214	44.6568	1.4119	44.753	1.4805	44.7066	0.4749	44.7372	0.4538	44.745	0.4261	44.8538	0.37	44.6337	0.07	44.728	-1.0589	44.7225	-2.0618	44.7539	-3.8239	44.7258	-5.2927	44.7198	-5.474	44.7533	0
44.8318	0	44.8201	0	44.876	0.4033	44.8833	0.3011	44.8171	0.3268	44.8447	0.4362	44.8537	0.651	44.8327	0.7087	44.8505	0.833	44.7728	0.9568	44.865	1.1291	44.7568	1.4173	44.853	1.4883	44.8066	0.4728	44.8372	0.4504	44.845	0.4266	44.9538	0.3708	44.7337	0.07	44.828	-1.062	44.8225	-2.0647	44.8539	-3.828	44.8258	-5.2975	44.8198	-5.4851	44.8533	0
44.9318	0	44.9201	0	44.976	0.3957	44.9833	0.3011	44.9171	0.3215	44.9447	0.4362	44.9537	0.651	44.9327	0.7087	44.9505	0.833	44.8728	0.9606	44.965	1.1331	44.8568	1.4173	44.953	1.4853	44.9066	0.4689	44.9372	0.4466	44.945	0.4228	45.0538	0.3707	44.8337	0.0667	44.928	-1.0605	44.9225	-2.0751	44.9539	-3.8317	44.9258	-5.3024	44.9198	-5.4922	44.9533	0
45.0318	0	45.0201	0	45.076	0.3872	45.0833	0.2962	45.0171	0.319	45.0447	0.4343	45.0537	0.6484	45.0327	0.7077	45.0505	0.8384	44.9728	0.9606	45.065	1.1296	44.9568	1.4173	45.053	1.4857	45.0066	0.4671	45.0372	0.446	45.045	0.4225	45.1538	0.3647	44.9337	0.0705	45.028	-1.0589	45.0225	-2.0709	45.0539	-3.8381	45.0258	-5.3063	45.0198	-5.4837	45.0533	0
45.1318	0	45.1201	0	45.176	0.3882	45.1833	0.2897	45.1171	0.3114	45.1447	0.4303	45.1537	0.6458	45.1327	0.6969	45.1505	0.8354	45.0728	0.9448	45.165	1.1288	45.0568	1.4144	45.153	1.483	45.1066	0.4639	45.1372	0.4408	45.145	0.4219	45.2538	0.3669	45.0337	0.0739	45.128	-1.0635	45.1225	-2.0804	45.1539	-3.8495	45.1258	-5.3107	45.1198	-5.4975	45.1533	0
45.2318	0	45.2201	0	45.276	0.3916	45.2833	0.2894	45.2171	0.3188	45.2447	0.4362	45.2537	0.651	45.2327	0.7008	45.2505	0.833	45.1728	0.9452	45.265	1.1331	45.1568	1.4124	45.253	1.4883	45.2066	0.4718	45.2372	0.4417	45.245	0.4263	45.3538	0.3717	45.1337	0.069	45.228	-1.0634	45.2225	-2.0821	45.2539	-3.8473	45.2258	-5.3167	45.2198	-5.4949	45.2533	0
45.3318	0	45.3201	0	45.376	0.3916	45.3833	0.2894	45.3171	0.319	45.3447	0.4362	45.3537	0.651	45.3327	0.7008	45.3505	0.833	45.2728	0.9489	45.365	1.1331	45.2568	1.4173	45.353	1.4956	45.3066	0.4749	45.3372	0.4478	45.345	0.434	45.4538	0.3747	45.2337	0.0696	45.328	-1.0628	45.3225	-2.0814	45.3539	-3.8473	45.3258	-5.318	45.3198	-5.5052	45.3533	0
45.4318	0	45.4201	0	45.476	0.3916	45.4833	0.2894	45.4171	0.319	45.4447	0.4362	45.4537	0.651	45.4327	0.7008	45.4505	0.833	45.3728	0.9489	45.465	1.1253	45.3568	1.4173	45.453	1.5	45.4066	0.4749	45.4372	0.4538	45.445	0.4303	45.5538	0.3746	45.3337	0.0751	45.428	-1.0628	45.4225	-2.0814	45.4539	-3.8473	45.4258	-5.3268	45.4198	-5.5059	45.4533	0
45.5318	0	45.5201	0	45.576	0.3916	45.5833	0.2954	45.5171	0.319	45.5447	0.43	45.5537	0.651	45.5327	0.7008	45.5505	0.833	45.4728	0.9489	45.565	1.1253	45.4568	1.4237	45.553	1.5	45.5066	0.4632	45.5372	0.4538	45.545	0.4303	45.6538	0.3607	45.4337	0.0778	45.528	-1.0628	45.5225	-2.0814	45.5539	-3.8438	45.5258	-5.318	45.5198	-5.5072	45.5533	0
45.6318	0	45.6201	0	45.676	0.3916	45.6833	0.2933	45.6171	0.319	45.6447	0.4245	45.6537	0.651	45.6327	0.7008	45.6505	0.8408	45.5728	0.949	45.665	1.1253	45.5568	1.429	45.653	1.5	45.6066	0.46	45.6372	0.4487	45.645	0.4247	45.7538	0.3551	45.5337	0.0778	45.628	-1.0674	45.6225	-2.0856	45.6539	-3.8535	45.6258	-5.3313	45.6198	-5.5093	45.6533	0
45.7318	0	45.7201	0	45.776	0.3916	45.7833	0.2933	45.7171	0.319	45.7447	0.4245	45.7537	0.651	45.7327	0.6891	45.7505	0.8408	45.6728	0.9528	45.765	1.133	45.6568	1.429	45.753	1.5	45.7066	0.4606	45.7372	0.443	45.745	0.4266	45.8538	0.3552	45.6337	0.0729	45.728	-1.0731	45.7225	-2.0797	45.7539	-3.859	45.7258	-5.3399	45.7198	-5.5157	45.7533	0
45.8318	0	45.8201	0	45.876	0.3916	45.8833	0.2933	45.8171	0.319	45.8447	0.4245	45.8537	0.651	45.8327	0.6891	45.8505	0.833	45.7728	0.9528	45.865	1.137	45.7568	1.429	45.853	1.5	45.8066	0.4593	45.8372	0.4421	45.845	0.4303	45.9538	0.3628	45.7337	0.0672	45.828	-1.0745	45.8225	-2.0814	45.8539	-3.8654	45.8258	-5.3473	45.8198	-5.5286	45.8533	0
45.9318	0	45.9201	0	45.976	0.3916	45.9833	0.2933	45.9171	0.319	45.9447	0.4245	45.9537	0.651	45.9327	0.6891	45.9505	0.833	45.8728	0.9528	45.965	1.137	45.8568	1.429	45.953	1.5073	45.9066	0.4634	45.9372	0.4485	45.945	0.4374	46.0538	0.359	45.8337	0.0661	45.928	-1.0688	45.9225	-2.0761	45.9539	-3.8631	45.9258	-5.3437	45.9198	-5.5138	45.9533	0
46.0318	0	46.0201	0	46.076	0.3916	46.0833	0.2933	46.0171	0.3073	46.0447	0.4245	46.0537	0.651	46.0327	0.6891	46.0505	0.833	45.9728	0.9581	46.065	1.137	45.9568	1.429	46.053	1.5117	46.0066	0.465	46.0372	0.4466	46.045	0.4346	46.1538	0.359	45.9337	0.0798	46.028	-1.0697	46.0225	-2.0763	46.0539	-3.8669	46.0258	-5.3365	46.0198	-5.53	46.0533	0
46.1318	0	46.1201	0	46.176	0.3865	46.1833	0.2933	46.1171	0.3073	46.1447	0.4167	46.1537	0.651	46.1327	0.6891	46.1505	0.833	46.0728	0.9606	46.165	1.137	46.0568	1.429	46.153	1.5117	46.1066	0.4729	46.1372	0.446	46.145	0.4275	46.2538	0.359	46.0337	0.0824	46.128	-1.0706	46.1225	-2.0775	46.1539	-3.8551	46.1258	-5.3376	46.1198	-5.5345	46.1533	0
46.2318	0	46.2201	0	46.276	0.3838	46.2833	0.2848	46.2171	0.3073	46.2447	0.4167	46.2537	0.651	46.2327	0.6891	46.2505	0.8372	46.1728	0.9606	46.265	1.1421	46.1568	1.4333	46.253	1.5117	46.2066	0.4749	46.2372	0.4498	46.245	0.4303	46.3538	0.359	46.1337	0.0817	46.228	-1.0628	46.2225	-2.0775	46.2539	-3.8551	46.2258	-5.3464	46.2198	-5.5365	46.2533	0
46.3318	0	46.3201	0	46.376	0.3838	46.3833	0.2816	46.3171	0.3073	46.3447	0.4167	46.3537	0.651	46.3327	0.6891	46.3505	0.8366	46.2728	0.9606	46.365	1.1449	46.2568	1.4368	46.353	1.5117	46.3066	0.4671	46.3372	0.4538	46.345	0.4303	46.4538	0.359	46.2337	0.0868	46.328	-1.0589	46.3225	-2.0709	46.3539	-3.8594	46.3258	-5.3493	46.3198	-5.5332	46.3533	0
46.4318	0	46.4201	0	46.476	0.3882	46.4833	0.2865	46.4171	0.3073	46.4447	0.4186	46.4537	0.6537	46.4327	0.6901	46.4505	0.8396	46.3728	0.9606	46.465	1.1484	46.3568	1.4368	46.453	1.5192	46.4066	0.4671	46.4372	0.4538	46.445	0.4303	46.5538	0.3529	46.3337	0.0895	46.428	-1.0589	46.4225	-2.0762	46.4539	-3.863	46.4258	-5.3552	46.4198	-5.5345	46.4533	0
46.5318	0	46.5201	0	46.576	0.3916	46.5833	0.2894	46.5171	0.3149	46.5447	0.4245	46.5537	0.6589	46.5327	0.6969	46.5505	0.8444	46.4728	0.9647	46.565	1.1527	46.4568	1.4319	46.553	1.5273	46.5066	0.4639	46.5372	0.4487	46.545	0.4323	46.6538	0.3545	46.4337	0.0895	46.528	-1.0635	46.5225	-2.0817	46.5539	-3.8691	46.5258	-5.3498	46.5198	-5.5405	46.5533	0
46.6318	0	46.6201	0	46.676	0.3916	46.6833	0.2894	46.6171	0.3151	46.6447	0.4203	46.6537	0.6589	46.6327	0.6969	46.6505	0.845	46.5728	0.9684	46.665	1.1527	46.5568	1.4368	46.653	1.5273	46.6066	0.4645	46.6372	0.4487	46.645	0.4308	46.7538	0.3591	46.5337	0.0846	46.628	-1.0692	46.6225	-2.0875	46.6539	-3.8811	46.6258	-5.3556	46.6198	-5.5548	46.6533	0
46.7318	0	46.7201	0	46.776	0.384	46.7833	0.2972	46.7171	0.3151	46.7447	0.4167	46.7537	0.6667	46.7327	0.6969	46.7505	0.8486	46.6728	0.9763	46.765	1.1527	46.6568	1.4368	46.753	1.5273	46.7066	0.4632	46.7372	0.4538	46.745	0.4303	46.8538	0.3707	46.6337	0.0789	46.728	-1.0706	46.7225	-2.0892	46.7539	-3.8863	46.7258	-5.3659	46.7198	-5.556	46.7533	0
46.8318	0	46.8201	0	46.876	0.3799	46.8833	0.2837	46.8171	0.3073	46.8447	0.4167	46.8537	0.6589	46.8327	0.6969	46.8505	0.8486	46.7728	0.9684	46.865	1.1527	46.7568	1.4368	46.853	1.5273	46.8066	0.4695	46.8372	0.4636	46.845	0.4461	46.9538	0.3667	46.7337	0.0778	46.828	-1.0619	46.8225	-2.0811	46.8539	-3.8747	46.8258	-5.3603	46.8198	-5.5502	46.8533	0
46.9318	0	46.9201	0	46.976	0.3843	46.9833	0.2865	46.9171	0.3073	46.9447	0.4186	46.9537	0.6693	46.9327	0.6979	46.9505	0.851	46.8728	0.9684	46.965	1.1445	46.8568	1.4368	46.953	1.5299	46.9066	0.4824	46.9372	0.4621	46.945	0.4461	47.0538	0.363	46.8337	0.0948	46.928	-1.062	46.9225	-2.0803	46.9539	-3.8788	46.9258	-5.36	46.9198	-5.5437	46.9533	0
47.0318	0	47.0201	0	47.076	0.3855	47.0833	0.2869	47.0171	0.3149	47.0447	0.4235	47.0537	0.6732	47.0327	0.7043	47.0505	0.8553	46.9728	0.9726	47.065	1.1587	46.9568	1.4397	47.053	1.5339	47.0066	0.4806	47.0372	0.4583	47.045	0.4424	47.1538	0.3678	46.9337	0.098	47.028	-1.0736	47.0225	-2.0841	47.0539	-3.8825	47.0258	-5.3522	47.0198	-5.5586	47.0533	0
47.1318	0	47.1201	0	47.176	0.386	47.1833	0.2958	47.1171	0.3033	47.1447	0.4215	47.1537	0.6719	47.1327	0.7013	47.1505	0.8537	47.0728	0.9795	47.165	1.166	47.0568	1.4432	47.153	1.5398	47.1066	0.4788	47.1372	0.4577	47.145	0.4421	47.2538	0.3708	47.0337	0.0942	47.128	-1.0693	47.1225	-2.0775	47.1539	-3.8825	47.1258	-5.3591	47.1198	-5.554	47.1533	0
47.2318	0	47.2201	0	47.276	0.3899	47.2833	0.2997	47.2171	0.3033	47.2447	0.4255	47.2537	0.668	47.2327	0.7053	47.2505	0.8577	47.1728	0.9822	47.265	1.174	47.1568	1.4422	47.253	1.5482	47.2066	0.4788	47.2372	0.446	47.245	0.4379	47.3538	0.3708	47.1337	0.0934	47.228	-1.0667	47.2225	-2.0775	47.2539	-3.8825	47.2258	-5.361	47.2198	-5.5638	47.2533	0
47.3318	0	47.3201	0	47.376	0.3916	47.3833	0.3011	47.3171	0.3072	47.3447	0.4284	47.3537	0.6706	47.3327	0.7087	47.3505	0.8604	47.2728	0.9861	47.365	1.1761	47.2568	1.4524	47.353	1.5391	47.3066	0.4788	47.3372	0.4498	47.345	0.4421	47.4538	0.3724	47.2337	0.0934	47.328	-1.0667	47.3225	-2.0775	47.3539	-3.8811	47.3258	-5.362	47.3198	-5.5605	47.3533	0
47.4318	0	47.4201	0	47.476	0.3916	47.4833	0.3011	47.4171	0.3073	47.4447	0.4222	47.4537	0.6706	47.4327	0.7087	47.4505	0.8604	47.3728	0.988	47.465	1.1761	47.3568	1.4603	47.453	1.5391	47.4066	0.4894	47.4372	0.4552	47.445	0.4436	47.5538	0.3551	47.3337	0.0985	47.428	-1.0655	47.4225	-2.0763	47.4539	-3.8847	47.4258	-5.3637	47.4198	-5.5627	47.4533	0
47.5318	0	47.5201	0	47.576	0.3916	47.5833	0.3011	47.5171	0.3073	47.5447	0.4167	47.5537	0.6706	47.5327	0.7013	47.5505	0.8604	47.4728	0.988	47.565	1.1761	47.4568	1.4486	47.553	1.5391	47.5066	0.4893	47.5372	0.4508	47.545	0.4386	47.6538	0.3551	47.4337	0.1026	47.528	-1.0692	47.5225	-2.0797	47.5539	-3.8903	47.5258	-5.3673	47.5198	-5.5743	47.5533	0
47.6318	0	47.6201	0	47.676	0.3916	47.6833	0.3011	47.6171	0.3073	47.6447	0.4167	47.6537	0.6706	47.6327	0.6969	47.6505	0.8604	47.5728	0.988	47.665	1.1644	47.5568	1.4486	47.653	1.5391	47.6066	0.4749	47.6372	0.4499	47.645	0.4382	47.7538	0.3551	47.5337	0.0984	47.628	-1.0706	47.6225	-2.0814	47.6539	-3.8903	47.6258	-5.3688	47.6198	-5.5775	47.6533	0
47.7318	0	47.7201	0	47.776	0.3916	47.7833	0.3011	47.7171	0.3073	47.7447	0.4167	47.7537	0.6706	47.7327	0.6969	47.7505	0.8604	47.6728	0.9881	47.765	1.1644	47.6568	1.4486	47.753	1.5439	47.7066	0.4814	47.7372	0.4556	47.745	0.4432	47.8538	0.3511	47.6337	0.1049	47.728	-1.0706	47.7225	-2.0814	47.7539	-3.8981	47.7258	-5.3747	47.7198	-5.5755	47.7533	0
47.8318	0	47.8201	0	47.876	0.3916	47.8833	0.2926	47.8171	0.3073	47.8447	0.4167	47.8537	0.6706	47.8327	0.6969	47.8505	0.8604	47.7728	0.9919	47.865	1.1644	47.7568	1.4603	47.853	1.5469	47.8066	0.4806	47.8372	0.4582	47.845	0.4422	47.9538	0.3473	47.7337	0.109	47.828	-1.0737	47.8225	-2.0842	47.8539	-3.8944	47.8258	-5.3796	47.8198	-5.5867	47.8533	0
47.9318	0	47.9201	0	47.976	0.3916	47.9833	0.2894	47.9171	0.3073	47.9447	0.4167	47.9537	0.6706	47.9327	0.6969	47.9505	0.8604	47.8728	0.9919	47.965	1.1644	47.8568	1.4486	47.953	1.5469	47.9066	0.4767	47.9372	0.4544	47.945	0.4382	48.0538	0.3545	47.8337	0.1058	47.928	-1.0775	47.9225	-2.088	47.9539	-3.9024	47.9258	-5.3922	47.9198	-5.5938	47.9533	0
48.0318	0	48.0201	0	48.076	0.384	48.0833	0.2894	48.0171	0.3073	48.0447	0.4167	48.0537	0.6706	48.0327	0.6852	48.0505	0.8604	47.9728	0.9919	48.065	1.1644	47.9568	1.4486	48.053	1.5469	48.0066	0.4749	48.0372	0.4538	48.045	0.4421	48.1538	0.353	47.9337	0.102	48.028	-1.0785	48.0225	-2.0892	48.0539	-3.906	48.0258	-5.3844	48.0198	-5.597	48.0533	0
48.1318	0	48.1201	0	48.176	0.3799	48.1833	0.2894	48.1171	0.3073	48.1447	0.4167	48.1537	0.6706	48.1327	0.6852	48.1505	0.8604	48.0728	0.9919	48.165	1.1644	48.0568	1.4603	48.153	1.5469	48.1066	0.4813	48.1372	0.4487	48.145	0.4365	48.2538	0.359	48.0337	0.1012	48.128	-1.0751	48.1225	-2.0934	48.1539	-3.912	48.1258	-5.3889	48.1198	-5.5959	48.1533	0
48.2318	0	48.2201	0	48.276	0.3799	48.2833	0.2894	48.2171	0.3073	48.2447	0.4167	48.2537	0.6706	48.2327	0.6852	48.2505	0.8604	48.1728	0.9919	48.265	1.1695	48.1568	1.4603	48.253	1.5469	48.2066	0.4838	48.2372	0.4528	48.245	0.4416	48.3538	0.359	48.1337	0.0963	48.228	-1.0683	48.2225	-2.0911	48.2539	-3.9059	48.2258	-5.3861	48.2198	-5.6049	48.2533	0
48.3318	0	48.3201	0	48.376	0.3799	48.3833	0.2894	48.3171	0.3073	48.3447	0.4167	48.3537	0.6706	48.3327	0.6852	48.3505	0.8604	48.2728	0.9919	48.365	1.1722	48.2568	1.4486	48.353	1.5542	48.3066	0.4867	48.3372	0.4538	48.345	0.4471	48.4538	0.359	48.2337	0.1051	48.328	-1.0667	48.3225	-2.0892	48.3539	-3.9059	48.3258	-5.3844	48.3198	-5.6068	48.3533	0
48.4318	0	48.4201	0	48.476	0.3799	48.4833	0.2894	48.4171	0.3073	48.4447	0.4167	48.4537	0.6642	48.4327	0.6852	48.4505	0.8604	48.3728	0.9919	48.465	1.1722	48.3568	1.4528	48.453	1.5586	48.4066	0.4867	48.4372	0.4538	48.445	0.4499	48.5538	0.355	48.3337	0.109	48.428	-1.0785	48.4225	-2.0892	48.4539	-3.9059	48.4258	-5.3854	48.4198	-5.6087	48.4533	0
48.5318	0	48.5201	0	48.576	0.3748	48.5833	0.2837	48.5171	0.3073	48.5447	0.4167	48.5537	0.6589	48.5327	0.6852	48.5505	0.8604	48.4728	0.9919	48.565	1.1722	48.4568	1.4564	48.553	1.5469	48.5066	0.4845	48.5372	0.4386	48.545	0.4461	48.6538	0.3513	48.4337	0.109	48.528	-1.0815	48.5225	-2.092	48.5539	-3.91	48.5258	-5.3913	48.5198	-5.6062	48.5533	0
48.6318	0	48.6201	0	48.676	0.3721	48.6833	0.2816	48.6171	0.3073	48.6447	0.4167	48.6537	0.6589	48.6327	0.6852	48.6505	0.8604	48.5728	0.9801	48.665	1.1722	48.5568	1.4564	48.653	1.5469	48.6066	0.4806	48.6372	0.4406	48.645	0.4424	48.7538	0.359	48.5337	0.1134	48.628	-1.0853	48.6225	-2.0959	48.6539	-3.9201	48.6258	-5.3951	48.6198	-5.6211	48.6533	0
48.7318	0	48.7201	0	48.776	0.3721	48.7833	0.2816	48.7171	0.2956	48.7447	0.4049	48.7537	0.6589	48.7327	0.6852	48.7505	0.8486	48.6728	0.9854	48.765	1.1722	48.6568	1.4564	48.753	1.5469	48.7066	0.4894	48.7372	0.4525	48.745	0.4568	48.8538	0.3577	48.6337	0.1137	48.728	-1.0804	48.7225	-2.0916	48.7539	-3.9177	48.7258	-5.3905	48.7198	-5.6139	48.7533	0
48.8318	0	48.8201	0	48.876	0.3786	48.8833	0.289	48.8171	0.2956	48.8447	0.4016	48.8537	0.6628	48.8327	0.6867	48.8505	0.8522	48.7728	0.988	48.865	1.1775	48.7568	1.4564	48.853	1.5507	48.8066	0.4912	48.8372	0.4487	48.845	0.4443	48.9538	0.3551	48.7337	0.1192	48.828	-1.083	48.8225	-2.0934	48.8539	-3.9238	48.8258	-5.3986	48.8198	-5.6167	48.8533	0
48.9318	0	48.9201	0	48.976	0.3838	48.9833	0.2933	48.9171	0.3069	48.9447	0.4049	48.9537	0.6706	48.9327	0.6969	48.9505	0.8604	48.8728	0.9941	48.965	1.1916	48.8568	1.4607	48.953	1.5635	48.9066	0.4776	48.9372	0.4468	48.945	0.4386	49.0538	0.3551	48.8337	0.1159	48.928	-1.0887	48.9225	-2.0992	48.9539	-3.9294	48.9258	-5.4063	48.9198	-5.6244	48.9533	0
49.0318	0	49.0201	0	49.076	0.376	49.0833	0.2848	49.0171	0.3073	49.0447	0.4049	49.0537	0.6706	49.0327	0.6969	49.0505	0.8604	48.9728	0.9997	49.065	1.1956	48.9568	1.4681	49.053	1.5664	49.0066	0.4846	49.0372	0.4499	49.045	0.4457	49.1538	0.349	48.9337	0.1101	49.028	-1.0902	49.0225	-2.1009	49.0539	-3.9294	49.0258	-5.3962	49.0198	-5.6348	49.0533	0
49.1318	0	49.1201	0	49.176	0.376	49.1833	0.2816	49.1171	0.3073	49.1447	0.4049	49.1537	0.6706	49.1327	0.6891	49.1505	0.8604	49.0728	0.9997	49.165	1.1956	49.0568	1.4681	49.153	1.5586	49.1066	0.4834	49.1372	0.4447	49.145	0.4443	49.2538	0.3434	49.0337	0.1088	49.128	-1.0947	49.1225	-2.1051	49.1539	-3.9398	49.1258	-5.4006	49.1198	-5.6499	49.1533	0
49.2318	0	49.2201	0	49.276	0.3838	49.2833	0.2816	49.2171	0.3073	49.2447	0.4049	49.2537	0.6706	49.2327	0.6891	49.2505	0.8604	49.1728	1.0076	49.265	1.1956	49.1568	1.4744	49.253	1.5586	49.2066	0.4776	49.2372	0.4391	49.245	0.4436	49.3538	0.3435	49.1337	0.108	49.228	-1.1005	49.2225	-2.1109	49.2539	-3.9489	49.2258	-5.4063	49.2198	-5.6459	49.2533	0
49.3318	0	49.3201	0	49.376	0.3838	49.3833	0.2816	49.3171	0.3073	49.3447	0.4049	49.3537	0.6706	49.3327	0.6891	49.3505	0.8604	49.2728	1.0114	49.365	1.1956	49.2568	1.4798	49.353	1.5659	49.3066	0.4749	49.3372	0.4303	49.345	0.446	49.4538	0.3583	49.2337	0.1023	49.328	-1.1019	49.3225	-2.1126	49.3539	-3.9488	49.3258	-5.4167	49.3198	-5.6497	49.3533	0
49.4318	0	49.4201	0	49.476	0.376	49.4833	0.2816	49.4171	0.2993	49.4447	0.4049	49.4537	0.6706	49.4327	0.6891	49.4505	0.8604	49.3728	1.0114	49.465	1.1956	49.3568	1.4798	49.453	1.5703	49.4066	0.479	49.4372	0.4368	49.445	0.453	49.5538	0.359	49.3337	0.1063	49.428	-1.0962	49.4225	-2.1073	49.4539	-3.9295	49.4258	-5.4141	49.4198	-5.6531	49.4533	0
49.5318	0	49.5201	0	49.576	0.376	49.5833	0.2816	49.5171	0.3036	49.5447	0.4049	49.5537	0.6706	49.5327	0.6891	49.5505	0.8604	49.4728	1.0036	49.565	1.1956	49.4568	1.4798	49.553	1.5703	49.5066	0.4753	49.5372	0.4348	49.545	0.4502	49.6538	0.359	49.4337	0.1152	49.528	-1.0918	49.5225	-2.1076	49.5539	-3.9333	49.5258	-5.4147	49.5198	-5.6426	49.5533	0
49.6318	0	49.6201	0	49.676	0.3684	49.6833	0.2816	49.6171	0.2993	49.6447	0.4049	49.6537	0.6589	49.6327	0.6891	49.6505	0.8604	49.5728	1.0036	49.665	1.1956	49.5568	1.4798	49.653	1.5703	49.6066	0.4749	49.6372	0.4399	49.645	0.4496	49.7538	0.359	49.5337	0.1137	49.628	-1.0902	49.6225	-2.1087	49.6539	-3.9333	49.6258	-5.4137	49.6198	-5.6536	49.6533	0
49.7318	0	49.7201	0	49.776	0.3643	49.7833	0.2816	49.7171	0.2956	49.7447	0.4049	49.7537	0.6589	49.7327	0.6891	49.7505	0.8525	49.6728	1.0036	49.765	1.1956	49.6568	1.4798	49.753	1.5703	49.7066	0.4749	49.7372	0.446	49.745	0.4538	49.8538	0.3529	49.6337	0.113	49.728	-1.0902	49.7225	-2.1087	49.7539	-3.9333	49.7258	-5.4157	49.7198	-5.6543	49.7533	0
49.8318	0	49.8201	0	49.876	0.3643	49.8833	0.2816	49.8171	0.2956	49.8447	0.4049	49.8537	0.6589	49.8327	0.6818	49.8505	0.8525	49.7728	1.0036	49.865	1.1956	49.7568	1.4798	49.853	1.5703	49.8066	0.4717	49.8372	0.4408	49.845	0.4482	49.9538	0.3473	49.7337	0.113	49.828	-1.0947	49.8225	-2.1129	49.8539	-3.9458	49.8258	-5.4201	49.8198	-5.6597	49.8533	0
49.9318	0	49.9201	0	49.976	0.3643	49.9833	0.2816	49.9171	0.2956	49.9447	0.4008	49.9537	0.6589	49.9327	0.6774	49.9505	0.8525	49.8728	1.0036	49.965	1.1956	49.8568	1.4798	49.953	1.5752	49.9066	0.4755	49.9372	0.4351	49.945	0.4425	50.0538	0.3473	49.8337	0.1156	49.928	-1.0926	49.9225	-2.1187	49.9539	-3.9567	49.9258	-5.4259	49.9198	-5.6635	49.9533	0
50.0318	0	50.0201	0	50.076	0.3643	50.0833	0.273	50.0171	0.3036	50.0447	0.3971	50.0537	0.6589	50.0327	0.6774	50.0505	0.8525	49.9728	1.0036	50.065	1.1956	49.9568	1.4798	50.053	1.5781	50.0066	0.4749	50.0372	0.4342	50.045	0.4421	50.1538	0.3433	49.9337	0.1141	50.028	-1.098	50.0225	-2.1204	50.0539	-3.9567	50.0258	-5.4362	50.0198	-5.6673	50.0533	0
50.1318	0	50.1201	0	50.176	0.3643	50.1833	0.2699	50.1171	0.3073	50.1447	0.3971	50.1537	0.6589	50.1327	0.6774	50.1505	0.8525	50.0728	1.0036	50.165	1.1956	50.0568	1.4798	50.153	1.5781	50.1066	0.4728	50.1372	0.4308	50.145	0.4316	50.2538	0.3473	50.0337	0.113	50.128	-1.101	50.1225	-2.1311	50.1539	-3.9608	50.1258	-5.4421	50.1198	-5.6648	50.1533	0
50.2318	0	50.2201	0	50.276	0.3643	50.2833	0.2699	50.2171	0.3073	50.2447	0.3971	50.2537	0.6589	50.2327	0.6774	50.2505	0.8525	50.1728	1.0036	50.265	1.1929	50.1568	1.4798	50.253	1.5781	50.2066	0.473	50.2372	0.4374	50.245	0.4378	50.3538	0.3521	50.1337	0.1097	50.228	-1.099	50.2225	-2.1295	50.2539	-3.9567	50.2258	-5.4402	50.2198	-5.6745	50.2533	0
50.3318	0	50.3201	0	50.376	0.3643	50.3833	0.2699	50.3171	0.2993	50.3447	0.3893	50.3537	0.6589	50.3327	0.6774	50.3505	0.8525	50.2728	0.9971	50.365	1.2035	50.2568	1.484	50.353	1.5854	50.3066	0.4749	50.3372	0.4303	50.345	0.4382	50.4538	0.3551	50.2337	0.1004	50.328	-1.098	50.3225	-2.1283	50.3539	-3.9567	50.3258	-5.4274	50.3198	-5.6751	50.3533	0
50.4318	0	50.4201	0	50.476	0.3686	50.4833	0.2748	50.4171	0.2956	50.4447	0.3912	50.4537	0.6615	50.4327	0.6784	50.4505	0.8549	50.3728	0.9997	50.465	1.207	50.3568	1.4876	50.453	1.5924	50.4066	0.4749	50.4372	0.4303	50.445	0.4457	50.5538	0.349	50.3337	0.1063	50.428	-1.098	50.4225	-2.1283	50.4539	-3.9567	50.4258	-5.4274	50.4198	-5.6738	50.4533	0
50.5318	0	50.5201	0	50.576	0.3721	50.5833	0.2777	50.5171	0.2953	50.5447	0.3971	50.5537	0.6667	50.5327	0.6852	50.5505	0.8604	50.4728	1.0038	50.565	1.2113	50.4568	1.4905	50.553	1.5859	50.5066	0.4639	50.5372	0.4252	50.545	0.4443	50.6538	0.3435	50.4337	0.109	50.528	-1.1025	50.5225	-2.1325	50.5539	-3.9628	50.5258	-5.4377	50.5198	-5.689	50.5533	0
50.6318	0	50.6201	0	50.676	0.3721	50.6833	0.272	50.6171	0.2956	50.6447	0.3971	50.6537	0.6667	50.6327	0.6852	50.6505	0.8604	50.5728	1.0075	50.665	1.2035	50.5568	1.4954	50.653	1.5859	50.6066	0.4677	50.6372	0.4252	50.645	0.4386	50.7538	0.3551	50.5337	0.1041	50.628	-1.1083	50.6225	-2.1382	50.6539	-3.9684	50.6258	-5.4454	50.6198	-5.685	50.6533	0
50.7318	0	50.7201	0	50.776	0.3604	50.7833	0.2699	50.7171	0.2956	50.7447	0.3971	50.7537	0.6624	50.7327	0.6852	50.7505	0.8667	50.6728	1.0075	50.765	1.2035	50.6568	1.4954	50.753	1.5859	50.7066	0.4734	50.7372	0.4402	50.745	0.4539	50.8538	0.3511	50.6337	0.106	50.728	-1.1009	50.7225	-2.1319	50.7539	-3.961	50.7258	-5.4384	50.7198	-5.6888	50.7533	0
50.8318	0	50.8201	0	50.876	0.3604	50.8833	0.2699	50.8171	0.2956	50.8447	0.3971	50.8537	0.6589	50.8327	0.6852	50.8505	0.8604	50.7728	1.0075	50.865	1.2035	50.7568	1.4954	50.853	1.5859	50.8066	0.4767	50.8372	0.4386	50.845	0.4539	50.9538	0.3473	50.7337	0.1185	50.828	-1.101	50.8225	-2.1311	50.8539	-3.9686	50.8258	-5.4382	50.8198	-5.6883	50.8533	0
50.9318	0	50.9201	0	50.976	0.3604	50.9833	0.2699	50.9171	0.2956	50.9447	0.3971	50.9537	0.6589	50.9327	0.6852	50.9505	0.8604	50.8728	1.0154	50.965	1.2035	50.8568	1.5018	50.953	1.5933	50.9066	0.4728	50.9372	0.4348	50.945	0.4424	51.0538	0.3484	50.8337	0.1175	50.928	-1.0996	50.9225	-2.1349	50.9539	-3.9724	50.9258	-5.443	50.9198	-5.6934	50.9533	0
51.0318	0	51.0201	0	51.076	0.3604	51.0833	0.2699	51.0171	0.2956	51.0447	0.3971	51.0537	0.6589	51.0327	0.6852	51.0505	0.8604	50.9728	1.0192	51.065	1.2035	50.9568	1.5072	51.053	1.5977	51.0066	0.4742	51.0372	0.4213	51.045	0.444	51.1538	0.3473	50.9337	0.1137	51.028	-1.1025	51.0225	-2.1403	51.0539	-3.9785	51.0258	-5.4514	51.0198	-5.7085	51.0533	0
51.1318	0	51.1201	0	51.176	0.3604	51.1833	0.2699	51.1171	0.2956	51.1447	0.3854	51.1537	0.6589	51.1327	0.6852	51.1505	0.8604	51.0728	1.0075	51.165	1.2035	51.0568	1.5072	51.153	1.5977	51.1066	0.458	51.1372	0.4194	51.145	0.4425	51.2538	0.3395	51.0337	0.108	51.128	-1.1083	51.1225	-2.1461	51.1539	-3.984	51.1258	-5.4571	51.1198	-5.711	51.1533	0
51.2318	0	51.2201	0	51.276	0.3604	51.2833	0.2699	51.2171	0.2956	51.2447	0.3854	51.2537	0.6589	51.2327	0.6852	51.2505	0.8604	51.1728	1.0075	51.265	1.2035	51.1568	1.5072	51.253	1.6025	51.2066	0.4554	51.2372	0.4225	51.245	0.4421	51.3538	0.3395	51.1337	0.1074	51.228	-1.1097	51.2225	-2.1478	51.2539	-3.984	51.2258	-5.4587	51.2198	-5.7142	51.2533	0
51.3318	0	51.3201	0	51.376	0.3604	51.3833	0.2699	51.3171	0.2839	51.3447	0.3854	51.3537	0.6589	51.3327	0.6852	51.3505	0.8604	51.2728	1.0075	51.365	1.2035	51.2568	1.5072	51.353	1.5977	51.3066	0.4554	51.3372	0.4225	51.345	0.4496	51.4538	0.3432	51.2337	0.109	51.328	-1.1214	51.3225	-2.1478	51.3539	-3.984	51.3258	-5.4645	51.3198	-5.724	51.3533	0
51.4318	0	51.4201	0	51.476	0.3604	51.4833	0.2699	51.4171	0.2839	51.4447	0.3854	51.4537	0.6589	51.4327	0.6735	51.4505	0.8604	51.3728	1.0075	51.465	1.1994	51.3568	1.5072	51.453	1.5977	51.4066	0.4574	51.4372	0.4257	51.445	0.4572	51.5538	0.3395	51.3337	0.109	51.428	-1.1186	51.4225	-2.1452	51.4539	-3.9803	51.4258	-5.452	51.4198	-5.7156	51.4533	0
51.5318	0	51.5201	0	51.576	0.3604	51.5833	0.2613	51.5171	0.2839	51.5447	0.3854	51.5537	0.6525	51.5327	0.6735	51.5505	0.8604	51.4728	1.0075	51.565	1.2035	51.4568	1.5072	51.553	1.5977	51.5066	0.4572	51.5372	0.4288	51.545	0.4424	51.6538	0.3395	51.4337	0.1121	51.528	-1.1205	51.5225	-2.1466	51.5539	-3.9904	51.5258	-5.4537	51.5198	-5.7234	51.5533	0
51.6318	0	51.6201	0	51.676	0.3604	51.6833	0.2581	51.6171	0.2839	51.6447	0.3854	51.6537	0.6471	51.6327	0.6735	51.6505	0.8604	51.5728	1.0154	51.665	1.2035	51.5568	1.5072	51.653	1.605	51.6066	0.4554	51.6372	0.4342	51.645	0.4471	51.7538	0.3451	51.5337	0.1174	51.628	-1.1136	51.6225	-2.1576	51.6539	-3.9957	51.6258	-5.4636	51.6198	-5.724	51.6533	0
51.7318	0	51.7201	0	51.776	0.3604	51.7833	0.2581	51.7171	0.2839	51.7447	0.3854	51.7537	0.6471	51.7327	0.6735	51.7505	0.8604	51.6728	1.0192	51.765	1.2035	51.6568	1.5072	51.753	1.6094	51.7066	0.4681	51.7372	0.439	51.745	0.455	51.8538	0.3395	51.6337	0.1208	51.728	-1.1055	51.7225	-2.1458	51.7539	-3.9902	51.7258	-5.4624	51.7198	-5.7222	51.7533	0
51.8318	0	51.8201	0	51.876	0.3669	51.8833	0.2577	51.8171	0.2785	51.8447	0.3883	51.8537	0.6433	51.8327	0.675	51.8505	0.8639	51.7728	1.0192	51.865	1.2087	51.7568	1.5072	51.853	1.6132	51.8066	0.4697	51.8372	0.4351	51.845	0.4503	51.9538	0.3278	51.7337	0.1253	51.828	-1.1083	51.8225	-2.1461	51.8539	-3.9958	51.8258	-5.4649	51.8198	-5.7227	51.8533	0
51.9318	0	51.9201	0	51.976	0.3655	51.9833	0.2546	51.9171	0.2928	51.9447	0.3942	51.9537	0.6471	51.9327	0.6837	51.9505	0.8607	51.8728	1.0176	51.965	1.2099	51.8568	1.5115	51.953	1.6221	51.9066	0.4671	51.9372	0.4225	51.945	0.4574	52.0538	0.3395	51.8337	0.1219	51.928	-1.1097	51.9225	-2.1478	51.9539	-3.9958	51.9258	-5.4665	51.9198	-5.7357	51.9533	0
52.0318	0	52.0201	0	52.076	0.3604	52.0833	0.2503	52.0171	0.2842	52.0447	0.3854	52.0537	0.6393	52.0327	0.6735	52.0505	0.8525	51.9728	1.0169	52.065	1.2035	51.9568	1.5146	52.053	1.6172	52.0066	0.4554	52.0372	0.4282	52.045	0.4616	52.1538	0.3289	51.9337	0.1208	52.028	-1.1097	52.0225	-2.1478	52.0539	-3.9958	52.0258	-5.4665	52.0198	-5.7376	52.0533	0
52.1318	0	52.1201	0	52.176	0.3669	52.1833	0.2577	52.1171	0.2839	52.1447	0.3805	52.1537	0.6433	52.1327	0.675	52.1505	0.8561	52.0728	1.0167	52.165	1.2087	52.0568	1.5072	52.153	1.6093	52.1066	0.4586	52.1372	0.4291	52.145	0.4443	52.2538	0.3278	52.0337	0.1284	52.128	-1.1143	52.1225	-2.152	52.1539	-4.0019	52.1258	-5.4709	52.1198	-5.73	52.1533	0
52.2318	0	52.2201	0	52.276	0.3721	52.2833	0.2564	52.2171	0.2952	52.2447	0.3893	52.2537	0.651	52.2327	0.6852	52.2505	0.8643	52.1728	1.0201	52.265	1.2152	52.1568	1.5115	52.253	1.6172	52.2066	0.4541	52.2372	0.4234	52.245	0.4436	52.3538	0.3354	52.1337	0.1276	52.228	-1.12	52.2225	-2.1578	52.2539	-4.0074	52.2258	-5.4649	52.2198	-5.7455	52.2533	0
52.3318	0	52.3201	0	52.376	0.3721	52.3833	0.2542	52.3171	0.2878	52.3447	0.3893	52.3537	0.651	52.3327	0.6852	52.3505	0.8643	52.2728	1.0284	52.365	1.2152	52.2568	1.5252	52.353	1.6172	52.3066	0.4556	52.3372	0.4327	52.345	0.453	52.4538	0.3317	52.2337	0.1269	52.328	-1.1157	52.3225	-2.1659	52.3539	-3.9999	52.3258	-5.4609	52.3198	-5.7391	52.3533	0
52.4318	0	52.4201	0	52.476	0.3721	52.4833	0.2542	52.4171	0.2878	52.4447	0.3893	52.4537	0.651	52.4327	0.6852	52.4505	0.8643	52.3728	1.0309	52.465	1.2152	52.3568	1.5306	52.453	1.6172	52.4066	0.4572	52.4372	0.4348	52.445	0.4424	52.5538	0.3317	52.3337	0.1347	52.428	-1.1166	52.4225	-2.1662	52.4539	-4.0036	52.4258	-5.4703	52.4198	-5.7403	52.4533	0
52.5318	0	52.5201	0	52.576	0.3604	52.5833	0.2542	52.5171	0.2878	52.5447	0.3893	52.5537	0.651	52.5327	0.6852	52.5505	0.8525	52.4728	1.0192	52.565	1.2228	52.4568	1.5306	52.553	1.6245	52.5066	0.4476	52.5372	0.4342	52.545	0.4496	52.6538	0.3382	52.4337	0.1332	52.528	-1.1292	52.5225	-2.1673	52.5539	-4.0036	52.5258	-5.4743	52.5198	-5.7513	52.5533	0
52.6318	0	52.6201	0	52.676	0.3604	52.6833	0.2542	52.6171	0.2878	52.6447	0.3893	52.6537	0.6393	52.6327	0.6852	52.6505	0.8525	52.5728	1.0192	52.665	1.2269	52.5568	1.5306	52.653	1.6289	52.6066	0.4485	52.6372	0.4279	52.645	0.4553	52.7538	0.3356	52.5337	0.1325	52.628	-1.128	52.6225	-2.1661	52.6539	-4.0019	52.6258	-5.473	52.6198	-5.7508	52.6533	0
52.7318	0	52.7201	0	52.776	0.3604	52.7833	0.2542	52.7171	0.2878	52.7447	0.3893	52.7537	0.6393	52.7327	0.6852	52.7505	0.8589	52.6728	1.0192	52.765	1.2269	52.6568	1.5306	52.753	1.6289	52.7066	0.4463	52.7372	0.4234	52.745	0.4503	52.8538	0.3356	52.6337	0.1415	52.728	-1.1317	52.7225	-2.1695	52.7539	-4.0075	52.7258	-5.4688	52.7198	-5.7553	52.7533	0
52.8318	0	52.8201	0	52.876	0.3604	52.8833	0.2542	52.8171	0.2878	52.8447	0.3893	52.8537	0.6393	52.8327	0.6852	52.8505	0.8643	52.7728	1.0114	52.865	1.2269	52.7568	1.5306	52.853	1.6289	52.8066	0.4533	52.8372	0.4282	52.845	0.4499	52.9538	0.3315	52.7337	0.1297	52.828	-1.1331	52.8225	-2.1712	52.8539	-4.0075	52.8258	-5.4704	52.8198	-5.7669	52.8533	0
52.9318	0	52.9201	0	52.976	0.3604	52.9833	0.2542	52.9171	0.276	52.9447	0.3893	52.9537	0.6393	52.9327	0.6852	52.9505	0.8643	52.8728	1.0114	52.965	1.2269	52.8568	1.5306	52.953	1.6289	52.9066	0.4532	52.9372	0.4191	52.945	0.4512	53.0538	0.3278	52.8337	0.1286	52.928	-1.1283	52.9225	-2.174	52.9539	-4.0116	52.9258	-5.4792	52.9198	-5.7599	52.9533	0
53.0318	0	53.0201	0	53.076	0.3604	53.0833	0.2425	53.0171	0.2707	53.0447	0.3893	53.0537	0.6393	53.0327	0.6774	53.0505	0.8643	52.9728	1.0193	53.065	1.2269	52.9568	1.5306	53.053	1.6338	53.0066	0.4493	53.0372	0.4153	53.045	0.4502	53.1538	0.3334	52.9337	0.1304	53.028	-1.1283	53.0225	-2.1779	53.0539	-4.0153	53.0258	-5.485	53.0198	-5.7702	53.0533	0
53.1318	0	53.1201	0	53.176	0.3525	53.1833	0.2425	53.1171	0.2682	53.1447	0.3776	53.1537	0.6393	53.1327	0.6774	53.1505	0.8643	53.0728	1.0231	53.165	1.2269	53.0568	1.5306	53.153	1.6367	53.1066	0.4506	53.1372	0.4194	53.145	0.4508	53.2538	0.3161	53.0337	0.1293	53.128	-1.1329	53.1225	-2.1752	53.1539	-4.0097	53.1258	-5.4819	53.1198	-5.771	53.1533	0
53.2318	0	53.2201	0	53.276	0.3525	53.2833	0.2425	53.2171	0.2682	53.2447	0.3776	53.2537	0.6393	53.2327	0.6774	53.2505	0.8685	53.1728	1.0231	53.265	1.2269	53.1568	1.5348	53.253	1.6289	53.2066	0.4502	53.2372	0.4194	53.245	0.4503	53.3538	0.3161	53.1337	0.1331	53.228	-1.1356	53.2225	-2.1773	53.2539	-4.0153	53.2258	-5.4845	53.2198	-5.7748	53.2533	0
53.3318	0	53.3201	0	53.376	0.3525	53.3833	0.2425	53.3171	0.2682	53.3447	0.3776	53.3537	0.6393	53.3327	0.6852	53.3505	0.8721	53.2728	1.0231	53.365	1.2269	53.2568	1.5384	53.353	1.6362	53.3066	0.4423	53.3372	0.4225	53.345	0.4499	53.4538	0.3233	53.2337	0.1297	53.328	-1.137	53.3225	-2.179	53.3539	-4.0153	53.3258	-5.486	53.3198	-5.7767	53.3533	0
53.4318	0	53.4201	0	53.476	0.3525	53.4833	0.2425	53.4171	0.2682	53.4447	0.3776	53.4537	0.6393	53.4327	0.6852	53.4505	0.8721	53.3728	1.0231	53.465	1.2269	53.3568	1.5384	53.453	1.6406	53.4066	0.4437	53.4372	0.4225	53.445	0.4549	53.5538	0.3315	53.3337	0.1286	53.428	-1.1318	53.4225	-2.179	53.4539	-4.0153	53.4258	-5.486	53.4198	-5.7747	53.4533	0
53.5318	0	53.5201	0	53.576	0.3503	53.5833	0.24	53.5171	0.2682	53.5447	0.3766	53.5537	0.638	53.5327	0.6847	53.5505	0.8709	53.4728	1.0284	53.565	1.2251	53.4568	1.5384	53.553	1.6393	53.5066	0.4457	53.5372	0.4257	53.545	0.4611	53.6538	0.3217	53.4337	0.1362	53.528	-1.1264	53.5225	-2.1764	53.5539	-4.0116	53.5258	-5.4716	53.5198	-5.7807	53.5533	0
53.6318	0	53.6201	0	53.676	0.3486	53.6833	0.2301	53.6171	0.2644	53.6447	0.362	53.6537	0.6354	53.6327	0.6813	53.6505	0.8604	53.5728	1.0171	53.665	1.223	53.5568	1.537	53.653	1.6367	53.6066	0.4518	53.6372	0.4237	53.645	0.4446	53.7538	0.3161	53.5337	0.1433	53.628	-1.1328	53.6225	-2.1821	53.6539	-4.0257	53.6258	-5.4777	53.6198	-5.7873	53.6533	0
53.7318	0	53.7201	0	53.776	0.3486	53.7833	0.2269	53.7171	0.2526	53.7447	0.362	53.7537	0.6354	53.7327	0.6813	53.7505	0.8604	53.6728	1.0153	53.765	1.2281	53.6568	1.5345	53.753	1.6416	53.7066	0.4463	53.7372	0.4234	53.745	0.4461	53.8538	0.3161	53.6337	0.1361	53.728	-1.1395	53.7225	-2.1968	53.7539	-4.0348	53.7258	-5.4845	53.7198	-5.7865	53.7533	0
53.8318	0	53.8201	0	53.876	0.3486	53.8833	0.2191	53.8171	0.2526	53.8447	0.362	53.8537	0.6354	53.8327	0.6813	53.8505	0.8604	53.7728	1.0153	53.865	1.2308	53.7568	1.5345	53.853	1.6328	53.8066	0.4437	53.8372	0.4147	53.845	0.4499	53.9538	0.3148	53.7337	0.1297	53.828	-1.141	53.8225	-2.192	53.8539	-4.0349	53.8258	-5.486	53.8198	-5.7982	53.8533	0
53.9318	0	53.9201	0	53.976	0.3369	53.9833	0.2191	53.9171	0.2526	53.9447	0.362	53.9537	0.6312	53.9327	0.6813	53.9505	0.8604	53.8728	1.0153	53.965	1.2308	53.8568	1.5267	53.953	1.6328	53.9066	0.4404	53.9372	0.4096	53.945	0.4443	54.0538	0.3161	53.8337	0.1258	53.928	-1.1455	53.9225	-2.195	53.9539	-4.0409	53.9258	-5.4992	53.9198	-5.799	53.9533	0
54.0318	0	54.0201	0	54.076	0.3445	54.0833	0.2191	54.0171	0.2526	54.0447	0.362	54.0537	0.6276	54.0327	0.6764	54.0505	0.8667	53.9728	1.0153	54.065	1.2308	53.9568	1.5267	54.053	1.6401	54.0066	0.433	54.0372	0.4175	54.045	0.4569	54.1538	0.312	53.9337	0.1237	54.028	-1.1425	54.0225	-2.1926	54.0539	-4.0349	54.0258	-5.4916	54.0198	-5.7983	54.0533	0
54.1318	0	54.1201	0	54.176	0.3552	54.1833	0.2265	54.1171	0.2526	54.1447	0.3649	54.1537	0.6358	54.1327	0.6799	54.1505	0.8639	54.0728	1.0153	54.165	1.2361	54.0568	1.533	54.153	1.6484	54.1066	0.4401	54.1372	0.4074	54.145	0.4579	54.2538	0.3083	54.0337	0.1274	54.128	-1.1557	54.1225	-2.1936	54.1539	-4.0272	54.1258	-5.4929	54.1198	-5.7911	54.1533	0
54.2318	0	54.2201	0	54.276	0.3604	54.2833	0.2308	54.2171	0.264	54.2447	0.3659	54.2537	0.6471	54.2327	0.693	54.2505	0.8721	54.1728	1.0215	54.265	1.2425	54.1568	1.5427	54.253	1.6563	54.2066	0.4376	54.2372	0.4093	54.245	0.4424	54.3538	0.3082	54.1337	0.1329	54.228	-1.1517	54.2225	-2.1974	54.2539	-4.0309	54.2258	-5.4967	54.2198	-5.8047	54.2533	0
54.3318	0	54.3201	0	54.376	0.3604	54.3833	0.2308	54.3171	0.2643	54.3447	0.37	54.3537	0.6429	54.3327	0.693	54.3505	0.8721	54.2728	1.0349	54.365	1.2425	54.2568	1.5501	54.353	1.6563	54.3066	0.4359	54.3372	0.4147	54.345	0.4471	54.4538	0.3094	54.2337	0.1332	54.328	-1.1488	54.3225	-2.1986	54.3539	-4.031	54.3258	-5.4977	54.3198	-5.8079	54.3533	0
54.4318	0	54.4201	0	54.476	0.3525	54.4833	0.2191	54.4171	0.2643	54.4447	0.3695	54.4537	0.6393	54.4327	0.6852	54.4505	0.8721	54.3728	1.0309	54.465	1.2425	54.3568	1.5501	54.453	1.6563	54.4066	0.4306	54.4372	0.4096	54.445	0.4443	54.5538	0.3161	54.3337	0.1325	54.428	-1.1533	54.4225	-2.193	54.4539	-4.037	54.4258	-5.5021	54.4198	-5.8068	54.4533	0
54.5318	0	54.5201	0	54.576	0.3525	54.5833	0.2191	54.5171	0.2643	54.5447	0.37	54.5537	0.6393	54.5327	0.6852	54.5505	0.8721	54.4728	1.0309	54.565	1.2425	54.4568	1.5501	54.553	1.6558	54.5066	0.4309	54.5372	0.4105	54.545	0.4458	54.6538	0.312	54.4337	0.1276	54.528	-1.1532	54.5225	-2.2032	54.5539	-4.0349	54.5258	-5.5022	54.5198	-5.8087	54.5533	0
54.6318	0	54.6201	0	54.676	0.3525	54.6833	0.2191	54.6171	0.2565	54.6447	0.3737	54.6537	0.6393	54.6327	0.6852	54.6505	0.8763	54.5728	1.0309	54.665	1.2425	54.5568	1.5501	54.653	1.6602	54.6066	0.4298	54.6372	0.3957	54.645	0.4498	54.7538	0.3083	54.5337	0.1332	54.628	-1.1557	54.6225	-2.2053	54.6539	-4.0389	54.6258	-5.5046	54.6198	-5.8087	54.6533	0
54.7318	0	54.7201	0	54.776	0.3525	54.7833	0.2191	54.7171	0.2565	54.7447	0.3737	54.7537	0.6393	54.7327	0.6852	54.7505	0.8799	54.6728	1.0309	54.765	1.2425	54.6568	1.5544	54.753	1.665	54.7066	0.4259	54.7372	0.3957	54.745	0.4424	54.8538	0.32	54.6337	0.1331	54.728	-1.1595	54.7225	-2.2091	54.7539	-4.049	54.7258	-5.5084	54.7198	-5.8145	54.7533	0
54.8318	0	54.8201	0	54.876	0.3525	54.8833	0.2191	54.8171	0.2565	54.8447	0.362	54.8537	0.6276	54.8327	0.6803	54.8505	0.8799	54.7728	1.0192	54.865	1.2425	54.7568	1.5579	54.853	1.668	54.8066	0.4401	54.8372	0.4089	54.845	0.4578	54.9538	0.3139	54.7337	0.1293	54.828	-1.1517	54.8225	-2.2022	54.8539	-4.0427	54.8258	-5.5009	54.8198	-5.808	54.8533	0
54.9318	0	54.9201	0	54.976	0.3525	54.9833	0.2191	54.9171	0.2565	54.9447	0.362	54.9537	0.6276	54.9327	0.6774	54.9505	0.8799	54.8728	1.0245	54.965	1.2425	54.8568	1.5579	54.953	1.668	54.9066	0.4443	54.9372	0.3979	54.945	0.456	55.0538	0.3083	54.8337	0.1456	54.928	-1.1611	54.9225	-2.2028	54.9539	-4.0424	54.9258	-5.4963	54.9198	-5.8068	54.9533	0
55.0318	0	55.0201	0	55.076	0.3525	55.0833	0.2134	55.0171	0.2565	55.0447	0.362	55.0537	0.6276	55.0327	0.6774	55.0505	0.8799	54.9728	1.027	55.065	1.2425	54.9568	1.5462	55.053	1.6563	55.0066	0.4385	55.0372	0.3979	55.045	0.4503	55.1538	0.3131	54.9337	0.1354	55.028	-1.1616	55.0225	-2.2086	55.0539	-4.049	55.0258	-5.504	55.0198	-5.8236	55.0533	0
55.1318	0	55.1201	0	55.176	0.3525	55.1833	0.2113	55.1171	0.2565	55.1447	0.362	55.1537	0.6276	55.1327	0.6774	55.1505	0.8799	55.0728	1.027	55.165	1.2425	55.0568	1.5462	55.153	1.6636	55.1066	0.4281	55.1372	0.403	55.145	0.4382	55.2538	0.3122	55.0337	0.1297	55.128	-1.1605	55.1225	-2.2103	55.1539	-4.0479	55.1258	-5.5055	55.1198	-5.8158	55.1533	0
55.2318	0	55.2201	0	55.276	0.3525	55.2833	0.2113	55.2171	0.2565	55.2447	0.3542	55.2537	0.6276	55.2327	0.6774	55.2505	0.8745	55.1728	1.027	55.265	1.2425	55.1568	1.5462	55.253	1.668	55.2066	0.4387	55.2372	0.4095	55.245	0.4528	55.3538	0.3081	55.1337	0.1362	55.228	-1.1546	55.2225	-2.2049	55.2539	-4.0349	55.2258	-5.4999	55.2198	-5.8106	55.2533	0
55.3318	0	55.3201	0	55.376	0.3408	55.3833	0.2113	55.3171	0.2565	55.3447	0.3542	55.3537	0.6276	55.3327	0.6774	55.3505	0.8799	55.2728	1.027	55.365	1.2347	55.2568	1.5462	55.353	1.668	55.3066	0.4415	55.3372	0.4131	55.345	0.4539	55.4538	0.2983	55.2337	0.1466	55.328	-1.1478	55.3225	-2.2053	55.3539	-4.039	55.3258	-5.5007	55.3198	-5.8126	55.3533	0
55.4318	0	55.4201	0	55.476	0.3474	55.4833	0.2187	55.4171	0.2565	55.4447	0.3633	55.4537	0.6316	55.4327	0.6789	55.4505	0.8835	55.3728	1.0349	55.465	1.24	55.3568	1.5462	55.453	1.6718	55.4066	0.4344	55.4372	0.4102	55.445	0.4446	55.5538	0.3044	55.3337	0.1448	55.428	-1.1524	55.4225	-2.2134	55.4539	-4.0551	55.4258	-5.5089	55.4198	-5.8225	55.4533	0
55.5318	0	55.5201	0	55.576	0.3525	55.5833	0.2113	55.5171	0.2679	55.5447	0.3776	55.5537	0.6315	55.5327	0.6891	55.5505	0.8916	55.4728	1.0371	55.565	1.2464	55.4568	1.5505	55.553	1.6728	55.5066	0.433	55.5372	0.402	55.545	0.4544	55.6538	0.3043	55.4337	0.1412	55.528	-1.1503	55.5225	-2.2122	55.5539	-4.048	55.5258	-5.5072	55.5198	-5.8282	55.5533	0
55.6318	0	55.6201	0	55.676	0.3525	55.6833	0.2113	55.6171	0.2682	55.6447	0.3776	55.6537	0.6315	55.6327	0.6891	55.6505	0.8916	55.5728	1.0426	55.665	1.2464	55.5568	1.5643	55.653	1.6758	55.6066	0.4338	55.6372	0.4068	55.645	0.4577	55.7538	0.3075	55.5337	0.1391	55.628	-1.1488	55.6225	-2.2103	55.6539	-4.0427	55.6258	-5.5055	55.6198	-5.8275	55.6533	0
55.7318	0	55.7201	0	55.776	0.3525	55.7833	0.2113	55.7171	0.2682	55.7447	0.3776	55.7537	0.6315	55.7327	0.6891	55.7505	0.8838	55.6728	1.0426	55.765	1.2541	55.6568	1.5697	55.753	1.6831	55.7066	0.4337	55.7372	0.3996	55.745	0.4615	55.8538	0.3004	55.6337	0.1403	55.728	-1.1518	55.7225	-2.2131	55.7539	-4.0467	55.7258	-5.5085	55.7198	-5.8185	55.7533	0
55.8318	0	55.8201	0	55.876	0.3525	55.8833	0.2113	55.8171	0.2682	55.8447	0.3776	55.8537	0.6315	55.8327	0.6891	55.8505	0.8838	55.7728	1.0426	55.865	1.2581	55.7568	1.5697	55.853	1.6875	55.8066	0.4298	55.8372	0.3958	55.845	0.4541	55.9538	0.2943	55.7337	0.137	55.828	-1.1556	55.8225	-2.2169	55.8539	-4.0505	55.8258	-5.5123	55.8198	-5.8321	55.8533	0
55.9318	0	55.9201	0	55.976	0.3525	55.9833	0.2113	55.9171	0.2682	55.9447	0.3659	55.9537	0.6315	55.9327	0.6891	55.9505	0.8838	55.8728	1.0426	55.965	1.2581	55.8568	1.5697	55.953	1.6797	55.9066	0.4248	55.9372	0.3901	55.945	0.4482	56.0538	0.2887	55.8337	0.1408	55.928	-1.1611	55.9225	-2.2223	55.9539	-4.0566	55.9258	-5.5178	55.9198	-5.8459	55.9533	0
56.0318	0	56.0201	0	56.076	0.3569	56.0833	0.2162	56.0171	0.2682	56.0447	0.3678	56.0537	0.6341	56.0327	0.6901	56.0505	0.8862	55.9728	1.0309	56.065	1.2617	55.9568	1.5697	56.053	1.6823	56.0066	0.4254	56.0372	0.3901	56.045	0.4475	56.1538	0.2888	55.9337	0.1393	56.028	-1.1669	56.0225	-2.2215	56.0539	-4.0622	56.0258	-5.5235	56.0198	-5.8529	56.0533	0
56.1318	0	56.1201	0	56.176	0.3604	56.1833	0.2113	56.1171	0.2758	56.1447	0.3737	56.1537	0.6393	56.1327	0.6969	56.1505	0.8958	56.0728	1.035	56.165	1.266	56.0568	1.5725	56.153	1.6924	56.1066	0.4124	56.1372	0.3952	56.145	0.4499	56.2538	0.2943	56.0337	0.1387	56.128	-1.1748	56.1225	-2.222	56.1539	-4.0621	56.1258	-5.5251	56.1198	-5.847	56.1533	0
56.2318	0	56.2201	0	56.276	0.3576	56.2833	0.2113	56.2171	0.2643	56.2447	0.3737	56.2537	0.6393	56.2327	0.6969	56.2505	0.8994	56.1728	1.044	56.265	1.266	56.1568	1.5775	56.253	1.6953	56.2066	0.4154	56.2372	0.3882	56.245	0.4625	56.3538	0.2887	56.1337	0.1403	56.228	-1.168	56.2225	-2.2259	56.2539	-4.0566	56.2258	-5.521	56.2198	-5.853	56.2533	0
56.3318	0	56.3201	0	56.376	0.3604	56.3833	0.2113	56.3171	0.2643	56.3447	0.3737	56.3537	0.6393	56.3327	0.6969	56.3505	0.8877	56.2728	1.0465	56.365	1.2542	56.2568	1.5775	56.353	1.6953	56.3066	0.4151	56.3372	0.3882	56.345	0.4503	56.4538	0.2919	56.2337	0.1448	56.328	-1.1708	56.3225	-2.2281	56.3539	-4.0622	56.3258	-5.5157	56.3198	-5.8451	56.3533	0
56.4318	0	56.4201	0	56.476	0.3604	56.4833	0.2113	56.4171	0.2643	56.4447	0.3659	56.4537	0.6393	56.4327	0.6969	56.4505	0.8877	56.3728	1.0465	56.465	1.2542	56.3568	1.5775	56.453	1.6909	56.4066	0.4199	56.4372	0.3879	56.445	0.4461	56.5538	0.2887	56.3337	0.1414	56.428	-1.1752	56.4225	-2.2326	56.4539	-4.0662	56.4258	-5.5202	56.4198	-5.8562	56.4533	0
56.5318	0	56.5201	0	56.576	0.3604	56.5833	0.2113	56.5171	0.2643	56.5447	0.3659	56.5537	0.6393	56.5327	0.6969	56.5505	0.8877	56.4728	1.0465	56.565	1.2593	56.4568	1.5775	56.553	1.6953	56.5066	0.4144	56.5372	0.3828	56.545	0.4571	56.6538	0.2887	56.4337	0.1446	56.528	-1.1732	56.5225	-2.2311	56.5539	-4.0622	56.5258	-5.5184	56.5198	-5.8659	56.5533	0
56.6318	0	56.6201	0	56.676	0.3486	56.6833	0.2113	56.6171	0.2643	56.6447	0.3659	56.6537	0.6393	56.6327	0.6969	56.6505	0.894	56.5728	1.0545	56.665	1.262	56.5568	1.5817	56.653	1.6953	56.6066	0.4163	56.6372	0.3892	56.645	0.4616	56.7538	0.2935	56.5337	0.1395	56.628	-1.1643	56.6225	-2.2298	56.6539	-4.0739	56.6258	-5.5173	56.6198	-5.8548	56.6533	0
56.7318	0	56.7201	0	56.776	0.3486	56.7833	0.2113	56.7171	0.2643	56.7447	0.3542	56.7537	0.6393	56.7327	0.6852	56.7505	0.8994	56.6728	1.0583	56.765	1.262	56.6568	1.5853	56.753	1.6953	56.7066	0.4163	56.7372	0.3952	56.745	0.4666	56.8538	0.2904	56.6337	0.1403	56.728	-1.1605	56.7225	-2.22	56.7539	-4.0622	56.7258	-5.5173	56.7198	-5.8548	56.7533	0
56.8318	0	56.8201	0	56.876	0.3457	56.8833	0.208	56.8171	0.2643	56.8447	0.3529	56.8537	0.6376	56.8327	0.6846	56.8505	0.8978	56.7728	1.0583	56.865	1.2597	56.7568	1.5736	56.853	1.7009	56.8066	0.4131	56.8372	0.3783	56.845	0.4638	56.9538	0.2849	56.7337	0.1403	56.828	-1.1729	56.8225	-2.2223	56.8539	-4.0683	56.8258	-5.5217	56.8198	-5.8654	56.8533	0
56.9318	0	56.9201	0	56.976	0.342	56.9833	0.1842	56.9171	0.2593	56.9447	0.3483	56.9537	0.6152	56.9327	0.6797	56.9505	0.8934	56.8728	1.0555	56.965	1.2557	56.8568	1.5716	56.953	1.6931	56.9066	0.4137	56.9372	0.3726	56.945	0.4464	57.0538	0.2925	56.8337	0.1354	56.928	-1.1786	56.9225	-2.2281	56.9539	-4.0856	56.9258	-5.5274	56.9198	-5.8647	56.9533	0
57.0318	0	57.0201	0	57.076	0.3408	57.0833	0.1885	57.0171	0.2566	57.0447	0.3526	57.0537	0.6081	57.0327	0.6774	57.0505	0.8916	56.9728	1.04	57.065	1.2542	56.9568	1.5674	57.053	1.6963	57.0066	0.4048	57.0372	0.382	57.045	0.4605	57.1538	0.2887	56.9337	0.1347	57.028	-1.1743	57.0225	-2.2362	57.0539	-4.078	57.0258	-5.5234	57.0198	-5.8712	57.0533	0
57.1318	0	57.1201	0	57.176	0.3484	57.1833	0.1917	57.1171	0.2565	57.1447	0.3581	57.1537	0.6081	57.1327	0.6774	57.1505	0.8838	57.0728	1.0387	57.165	1.2542	57.0568	1.5658	57.153	1.6992	57.1066	0.4064	57.1372	0.3763	57.145	0.4619	57.2538	0.2887	57.0337	0.1425	57.128	-1.1752	57.1225	-2.2365	57.1539	-4.0817	57.1258	-5.524	57.1198	-5.8731	57.1533	0
57.2318	0	57.2201	0	57.276	0.3447	57.2833	0.1839	57.2171	0.2565	57.2447	0.3581	57.2537	0.6081	57.2327	0.6774	57.2505	0.8838	57.1728	1.0387	57.265	1.2542	57.1568	1.5721	57.253	1.6992	57.2066	0.4046	57.2372	0.3814	57.245	0.4616	57.3538	0.282	57.1337	0.1486	57.228	-1.18	57.2225	-2.2376	57.2539	-4.0775	57.2258	-5.5133	57.2198	-5.8743	57.2533	0
57.3318	0	57.3201	0	57.376	0.3513	57.3833	0.1913	57.3171	0.2565	57.3447	0.3531	57.3537	0.612	57.3327	0.6789	57.3505	0.8916	57.2728	1.0387	57.365	1.2595	57.2568	1.5775	57.353	1.7031	57.3066	0.411	57.3372	0.3822	57.345	0.4482	57.4538	0.281	57.2337	0.152	57.328	-1.1807	57.3225	-2.2419	57.3539	-4.08	57.3258	-5.5178	57.3198	-5.8667	57.3533	0
57.4318	0	57.4201	0	57.476	0.3564	57.4833	0.1956	57.4171	0.2601	57.4447	0.3661	57.4537	0.6198	57.4327	0.6891	57.4505	0.9033	57.3728	1.0528	57.465	1.2736	57.3568	1.5818	57.453	1.7183	57.4066	0.3994	57.4372	0.3648	57.445	0.4475	57.5538	0.2887	57.3337	0.1471	57.428	-1.1864	57.4225	-2.2476	57.4539	-4.0856	57.4258	-5.5235	57.4198	-5.8822	57.4533	0
57.5318	0	57.5201	0	57.576	0.3564	57.5833	0.1956	57.5171	0.2604	57.5447	0.3698	57.5537	0.6198	57.5327	0.6891	57.5505	0.8916	57.4728	1.0622	57.565	1.2777	57.4568	1.5892	57.553	1.7227	57.5066	0.401	57.5372	0.3743	57.545	0.457	57.6538	0.2846	57.4337	0.1414	57.528	-1.182	57.5225	-2.2439	57.5539	-4.0778	57.5258	-5.5194	57.5198	-5.8809	57.5533	0
57.6318	0	57.6201	0	57.676	0.3447	57.6833	0.1956	57.6171	0.2604	57.6447	0.3581	57.6537	0.6198	57.6327	0.6891	57.6505	0.8916	57.5728	1.0622	57.665	1.266	57.5568	1.5892	57.653	1.7158	57.6066	0.4025	57.6372	0.3761	57.645	0.4615	57.7538	0.2679	57.5337	0.1466	57.628	-1.1831	57.6225	-2.2444	57.6539	-4.0819	57.6258	-5.5143	57.6198	-5.8797	57.6533	0
57.7318	0	57.7201	0	57.776	0.3447	57.7833	0.1956	57.7171	0.2604	57.7447	0.3581	57.7537	0.6198	57.7327	0.6891	57.7505	0.8916	57.6728	1.0622	57.765	1.266	57.6568	1.5892	57.753	1.7188	57.7066	0.4017	57.7372	0.3555	57.745	0.4563	57.8538	0.2653	57.6337	0.1499	57.728	-1.1862	57.7225	-2.2426	57.7539	-4.0918	57.7258	-5.5206	57.7198	-5.8889	57.7533	0
57.8318	0	57.8201	0	57.876	0.3447	57.8833	0.1839	57.8171	0.2604	57.8447	0.3581	57.8537	0.6198	57.8327	0.6813	57.8505	0.8979	57.7728	1.0675	57.865	1.266	57.7568	1.5892	57.853	1.7188	57.8066	0.3955	57.8372	0.3549	57.845	0.4386	57.9538	0.2654	57.7337	0.1439	57.828	-1.1903	57.8225	-2.2476	57.8539	-4.0973	57.8258	-5.5274	57.8198	-5.8959	57.8533	0
57.9318	0	57.9201	0	57.976	0.3447	57.9833	0.1839	57.9171	0.2487	57.9447	0.3581	57.9537	0.6198	57.9327	0.6813	57.9505	0.8955	57.8728	1.0622	57.965	1.266	57.8568	1.5814	57.953	1.7188	57.9066	0.3929	57.9372	0.3522	57.945	0.4432	58.0538	0.277	57.8337	0.1375	57.928	-1.1995	57.9225	-2.2611	57.9539	-4.0973	57.9258	-5.529	57.9198	-5.8978	57.9533	0
58.0318	0	58.0201	0	58.076	0.3403	58.0833	0.179	58.0171	0.2487	58.0447	0.3561	58.0537	0.6093	58.0327	0.6803	58.0505	0.8931	57.9728	1.0622	58.065	1.2624	57.9568	1.5856	58.053	1.7235	58.0066	0.3971	58.0372	0.362	58.045	0.4567	58.1538	0.2801	57.9337	0.144	58.028	-1.1908	58.0225	-2.253	58.0539	-4.0792	58.0258	-5.5205	58.0198	-5.888	58.0533	0
58.1318	0	58.1201	0	58.176	0.3347	58.1833	0.1736	58.1171	0.2411	58.1447	0.3493	58.1537	0.6028	58.1327	0.673	58.1505	0.8865	58.0728	1.058	58.165	1.2564	58.0568	1.5863	58.153	1.7214	58.1066	0.4025	58.1372	0.3662	58.145	0.4537	58.2538	0.2731	58.0337	0.1497	58.128	-1.1909	58.1225	-2.2522	58.1539	-4.0897	58.1258	-5.5202	58.1198	-5.8888	58.1533	0
58.2318	0	58.2201	0	58.276	0.3289	58.2833	0.1779	58.2171	0.2371	58.2447	0.3464	58.2537	0.6003	58.2327	0.6696	58.2505	0.8838	58.1728	1.0523	58.265	1.2542	58.1568	1.5799	58.253	1.7109	58.2066	0.3986	58.2372	0.3684	58.245	0.4541	58.3538	0.2731	58.1337	0.1487	58.228	-1.1947	58.2225	-2.256	58.2539	-4.0934	58.2258	-5.524	58.2198	-5.8991	58.2533	0
58.3318	0	58.3201	0	58.376	0.3374	58.3833	0.1771	58.3171	0.237	58.3447	0.3366	58.3537	0.6029	58.3327	0.6706	58.3505	0.8862	58.2728	1.0505	58.365	1.2577	58.2568	1.5775	58.353	1.7184	58.3066	0.3968	58.3372	0.3599	58.345	0.4538	58.4538	0.267	58.2337	0.1449	58.328	-1.1878	58.3225	-2.2572	58.3539	-4.0935	58.3258	-5.5251	58.3198	-5.9017	58.3533	0
58.4318	0	58.4201	0	58.476	0.3408	58.4833	0.18	58.4171	0.2446	58.4447	0.3487	58.4537	0.6081	58.4327	0.6774	58.4505	0.8862	58.3728	1.0546	58.465	1.2593	58.3568	1.5867	58.453	1.7266	58.4066	0.3857	58.4372	0.3588	58.445	0.4557	58.5538	0.2662	58.3337	0.1442	58.428	-1.2002	58.4225	-2.2614	58.4539	-4.0996	58.4258	-5.5207	58.4198	-5.9058	58.4533	0
58.5318	0	58.5201	0	58.576	0.333	58.5833	0.18	58.5171	0.2448	58.5447	0.3542	58.5537	0.5964	58.5327	0.6774	58.5505	0.8916	58.4728	1.0583	58.565	1.262	58.4568	1.597	58.553	1.7266	58.5066	0.3896	58.5372	0.3531	58.545	0.4542	58.6538	0.277	58.4337	0.1469	58.528	-1.2059	58.5225	-2.2606	58.5539	-4.1008	58.5258	-5.5235	58.5198	-5.9037	58.5533	0
58.6318	0	58.6201	0	58.676	0.333	58.6833	0.1683	58.6171	0.2448	58.6447	0.3464	58.6537	0.5964	58.6327	0.6774	58.6505	0.8916	58.5728	1.0583	58.665	1.262	58.5568	1.597	58.653	1.7339	58.6066	0.3932	58.6372	0.351	58.645	0.466	58.7538	0.2709	58.5337	0.1453	58.628	-1.1963	58.6225	-2.2557	58.6539	-4.0896	58.6258	-5.5194	58.6198	-5.9102	58.6533	0
58.7318	0	58.7201	0	58.776	0.333	58.7833	0.1683	58.7171	0.2448	58.7447	0.3464	58.7537	0.5964	58.7327	0.6774	58.7505	0.8958	58.6728	1.0583	58.765	1.262	58.6568	1.597	58.753	1.7266	58.7066	0.3936	58.7372	0.3528	58.745	0.4521	58.8538	0.2608	58.6337	0.1438	58.728	-1.1963	58.7225	-2.2653	58.7539	-4.0957	58.7258	-5.5139	58.7198	-5.9018	58.7533	0
58.8318	0	58.8201	0	58.876	0.3381	58.8833	0.1683	58.8171	0.2448	58.8447	0.3464	58.8537	0.5964	58.8327	0.6657	58.8505	0.8994	58.7728	1.0583	58.865	1.2697	58.7568	1.6033	58.853	1.7266	58.8066	0.376	58.8372	0.3414	58.845	0.4464	58.9538	0.2612	58.7337	0.1432	58.828	-1.202	58.8225	-2.2711	58.8539	-4.1013	58.8258	-5.5274	58.8198	-5.9076	58.8533	0
58.9318	0	58.9201	0	58.976	0.3474	58.9833	0.1757	58.9171	0.2448	58.9447	0.3492	58.9537	0.6003	58.9327	0.6672	58.9505	0.903	58.8728	1.0545	58.965	1.279	58.8568	1.6087	58.953	1.7353	58.9066	0.3776	58.9372	0.3371	58.945	0.4498	59.0538	0.2575	58.8337	0.1375	58.928	-1.2065	58.9225	-2.2756	58.9539	-4.1053	58.9258	-5.5319	58.9198	-5.9122	58.9533	0
59.0318	0	59.0201	0	59.076	0.3364	59.0833	0.1751	59.0171	0.2562	59.0447	0.3561	59.0537	0.6054	59.0327	0.6813	59.0505	0.9087	58.9728	1.0645	59.065	1.282	58.9568	1.613	59.053	1.7435	59.0066	0.3751	59.0372	0.3371	59.045	0.4502	59.1538	0.2692	58.9337	0.1331	59.028	-1.2103	59.0225	-2.2696	59.0539	-4.109	59.0258	-5.5358	59.0198	-5.9226	59.0533	0
59.1318	0	59.1201	0	59.176	0.3308	59.1833	0.1619	59.1171	0.2411	59.1447	0.3493	59.1537	0.5989	59.1327	0.6769	59.1505	0.8904	59.0728	1.0659	59.165	1.2759	59.0568	1.6058	59.153	1.7443	59.1066	0.3796	59.1372	0.3425	59.145	0.4606	59.2538	0.2631	59.0337	0.1369	59.128	-1.2064	59.1225	-2.2608	59.1539	-4.0974	59.1258	-5.5283	59.1198	-5.9173	59.1533	0
59.2318	0	59.2201	0	59.276	0.3291	59.2833	0.1605	59.2171	0.2371	59.2447	0.3346	59.2537	0.5964	59.2327	0.6735	59.2505	0.8877	59.1728	1.0601	59.265	1.2738	59.1568	1.5995	59.253	1.7461	59.2066	0.3818	59.2372	0.345	59.245	0.461	59.3538	0.2623	59.1337	0.1497	59.228	-1.2041	59.2225	-2.2614	59.2539	-4.1035	59.2258	-5.5295	59.2198	-5.9175	59.2533	0
59.3318	0	59.3201	0	59.376	0.3291	59.3833	0.1605	59.3171	0.237	59.3447	0.3388	59.3537	0.5964	59.3327	0.6735	59.3505	0.894	59.2728	1.0583	59.365	1.2738	59.2568	1.6012	59.353	1.7383	59.3066	0.3682	59.3372	0.3453	59.345	0.4581	59.4538	0.2653	59.2337	0.1471	59.328	-1.2098	59.3225	-2.2606	59.3539	-4.109	59.3258	-5.5294	59.3198	-5.9252	59.3533	0
59.4318	0	59.4201	0	59.476	0.3291	59.4833	0.169	59.4171	0.237	59.4447	0.3346	59.4537	0.5885	59.4327	0.6735	59.4505	0.8916	59.3728	1.0583	59.465	1.2738	59.3568	1.6048	59.453	1.7456	59.4066	0.3752	59.4372	0.3327	59.445	0.4499	59.5538	0.2536	59.3337	0.1414	59.428	-1.2113	59.4225	-2.2728	59.4539	-4.109	59.4258	-5.529	59.4198	-5.929	59.4533	0
59.5318	0	59.5201	0	59.576	0.3291	59.5833	0.1605	59.5171	0.237	59.5447	0.3346	59.5537	0.5885	59.5327	0.6735	59.5505	0.8916	59.4728	1.0583	59.565	1.262	59.4568	1.6048	59.553	1.75	59.5066	0.3773	59.5372	0.3365	59.545	0.4574	59.6538	0.2567	59.4337	0.1454	59.528	-1.2191	59.5225	-2.2728	59.5539	-4.1169	59.5258	-5.529	59.5198	-5.929	59.5533	0
59.6318	0	59.6201	0	59.676	0.3257	59.6833	0.1654	59.6171	0.237	59.6447	0.3428	59.6537	0.5912	59.6327	0.6818	59.6505	0.8982	59.5728	1.0583	59.665	1.2656	59.5568	1.6048	59.653	1.7526	59.6066	0.3634	59.6372	0.3371	59.645	0.4579	59.7538	0.2575	59.5337	0.1481	59.628	-1.2169	59.6225	-2.2756	59.6539	-4.1131	59.6258	-5.5319	59.6198	-5.92	59.6533	0
59.7318	0	59.7201	0	59.776	0.3262	59.7833	0.165	59.7171	0.2328	59.7447	0.3529	59.7537	0.5946	59.7327	0.6924	59.7505	0.9056	59.6728	1.0599	59.765	1.2726	59.6568	1.6077	59.753	1.761	59.7066	0.3595	59.7372	0.3273	59.745	0.4541	59.8538	0.2692	59.6337	0.1524	59.728	-1.2181	59.7225	-2.2794	59.7539	-4.1168	59.7258	-5.5358	59.7198	-5.9239	59.7533	0
59.8318	0	59.8201	0	59.876	0.33	59.8833	0.1614	59.8171	0.228	59.8447	0.3483	59.8537	0.5903	59.8327	0.6875	59.8505	0.9012	59.7728	1.0633	59.865	1.2713	59.7568	1.6092	59.853	1.7596	59.8066	0.364	59.8372	0.3425	59.845	0.4528	59.9538	0.2553	59.7337	0.1449	59.828	-1.2103	59.8225	-2.2725	59.8539	-4.113	59.8258	-5.5195	59.8198	-5.9271	59.8533	0
59.9318	0	59.9201	0	59.976	0.333	59.9833	0.1605	59.9171	0.2253	59.9447	0.3346	59.9537	0.5949	59.9327	0.6774	59.9505	0.8994	59.8728	1.0595	59.965	1.2699	59.8568	1.6104	59.953	1.7461	59.9066	0.3727	59.9372	0.3315	59.945	0.4532	60.0538	0.2497	59.8337	0.1536	59.928	-1.2041	59.9225	-2.2711	59.9539	-4.1127	59.9258	-5.5178	59.9198	-5.9292	59.9533	0
60.0318	0	60.0201	0	60.076	0.333	60.0833	0.1488	60.0171	0.2253	60.0447	0.3346	60.0537	0.5885	60.0327	0.6774	60.0505	0.8877	59.9728	1.0583	60.065	1.2699	59.9568	1.6087	60.053	1.7534	60.0066	0.3682	60.0372	0.3315	60.045	0.4503	60.1538	0.2497	59.9337	0.151	60.028	-1.2059	60.0225	-2.275	60.0539	-4.113	60.0258	-5.5235	60.0198	-5.935	60.0533	0
60.1318	0	60.1201	0	60.176	0.3278	60.1833	0.1562	60.1171	0.2253	60.1447	0.3375	60.1537	0.5925	60.1327	0.6789	60.1505	0.8913	60.0728	1.0583	60.165	1.275	60.0568	1.6129	60.153	1.7617	60.1066	0.3656	60.1372	0.3366	60.145	0.4574	60.2538	0.2528	60.0337	0.1504	60.128	-1.2191	60.1225	-2.2767	60.1539	-4.113	60.1258	-5.5251	60.1198	-5.9368	60.1533	0
60.2318	0	60.2201	0	60.276	0.333	60.2833	0.1662	60.2171	0.2366	60.2447	0.3464	60.2537	0.6003	60.2327	0.6891	60.2505	0.9058	60.1728	1.0527	60.265	1.2855	60.1568	1.6208	60.253	1.7744	60.2066	0.3613	60.2372	0.337	60.245	0.4579	60.3538	0.2614	60.1337	0.152	60.228	-1.2221	60.2225	-2.2795	60.2539	-4.117	60.2258	-5.528	60.2198	-5.9396	60.2533	0
60.3318	0	60.3201	0	60.376	0.333	60.3833	0.1683	60.3171	0.237	60.3447	0.3464	60.3537	0.6003	60.3327	0.6891	60.3505	0.9033	60.2728	1.0583	60.365	1.2855	60.2568	1.6283	60.353	1.7773	60.3066	0.3637	60.3372	0.332	60.345	0.4534	60.4538	0.2601	60.2337	0.1563	60.328	-1.2149	60.3225	-2.2779	60.3539	-4.113	60.3258	-5.5262	60.3198	-5.933	60.3533	0
60.4318	0	60.4201	0	60.476	0.333	60.4833	0.1605	60.4171	0.2253	60.4447	0.3385	60.4537	0.6003	60.4327	0.6774	60.4505	0.9033	60.3728	1.0662	60.465	1.2855	60.3568	1.6283	60.453	1.7773	60.4066	0.3623	60.4372	0.3276	60.445	0.4532	60.5538	0.2458	60.3337	0.1629	60.428	-1.2236	60.4225	-2.2809	60.4539	-4.1191	60.4258	-5.5295	60.4198	-5.937	60.4533	0
60.5318	0	60.5201	0	60.576	0.3381	60.5833	0.1605	60.5171	0.2253	60.5447	0.3427	60.5537	0.6003	60.5327	0.6774	60.5505	0.9033	60.4728	1.07	60.565	1.2855	60.4568	1.6283	60.553	1.7656	60.5066	0.3487	60.5372	0.3198	60.545	0.4503	60.6538	0.2458	60.4337	0.1588	60.528	-1.2294	60.5225	-2.2801	60.5539	-4.1247	60.5258	-5.5264	60.5198	-5.9428	60.5533	0
60.6318	0	60.6201	0	60.676	0.3408	60.6833	0.169	60.6171	0.2253	60.6447	0.3464	60.6537	0.6003	60.6327	0.6774	60.6505	0.9033	60.5728	1.07	60.665	1.2855	60.5568	1.6346	60.653	1.7729	60.6066	0.3525	60.6372	0.3287	60.645	0.4457	60.7538	0.2458	60.5337	0.1414	60.628	-1.2308	60.6225	-2.2806	60.6539	-4.1247	60.6258	-5.5251	60.6198	-5.9447	60.6533	0
60.7318	0	60.7201	0	60.776	0.333	60.7833	0.1722	60.7171	0.2253	60.7447	0.3464	60.7537	0.6003	60.7327	0.6847	60.7505	0.9075	60.6728	1.07	60.765	1.2814	60.6568	1.6283	60.753	1.7773	60.7066	0.3538	60.7372	0.3327	60.745	0.4499	60.8538	0.2457	60.6337	0.1479	60.728	-1.2229	60.7225	-2.2806	60.7539	-4.1204	60.7258	-5.5251	60.7198	-5.9368	60.7533	0
60.8318	0	60.8201	0	60.876	0.3286	60.8833	0.1672	60.8171	0.2253	60.8447	0.3327	60.8537	0.5976	60.8327	0.6881	60.8505	0.9087	60.7728	1.07	60.865	1.282	60.7568	1.6283	60.853	1.7748	60.8066	0.3538	60.8372	0.3327	60.845	0.4499	60.9538	0.2469	60.7337	0.152	60.828	-1.2191	60.8225	-2.2708	60.8539	-4.1169	60.8258	-5.5251	60.8198	-5.9368	60.8533	0
60.9318	0	60.9201	0	60.976	0.3306	60.9833	0.1502	60.9171	0.2177	60.9447	0.3258	60.9537	0.5911	60.9327	0.6808	60.9505	0.9085	60.8728	1.0659	60.965	1.2759	60.8568	1.6254	60.953	1.7653	60.9066	0.3485	60.9372	0.3215	60.945	0.4443	61.0538	0.2575	60.8337	0.152	60.928	-1.2236	60.9225	-2.2848	60.9539	-4.1229	60.9258	-5.5236	60.9198	-5.9409	60.9533	0
61.0318	0	61.0201	0	61.076	0.333	61.0833	0.1488	61.0171	0.2137	61.0447	0.3229	61.0537	0.5885	61.0327	0.6657	61.0505	0.8994	60.9728	1.0601	61.065	1.2789	60.9568	1.619	61.053	1.7656	61.0066	0.351	61.0372	0.3317	61.045	0.4569	61.1538	0.2456	60.9337	0.1522	61.028	-1.2323	61.0225	-2.2825	61.0539	-4.1169	61.0258	-5.5189	61.0198	-5.9389	61.0533	0
61.1318	0	61.1201	0	61.176	0.3278	61.1833	0.1562	61.1171	0.2135	61.1447	0.332	61.1537	0.5925	61.1327	0.6672	61.1505	0.903	61.0728	1.0635	61.165	1.2868	61.0568	1.6208	61.153	1.7768	61.1066	0.3517	61.1372	0.3293	61.145	0.4579	61.2538	0.2419	61.0337	0.1586	61.128	-1.226	61.1225	-2.2834	61.1539	-4.1146	61.1258	-5.5202	61.1198	-5.9493	61.1533	0
61.2318	0	61.2201	0	61.276	0.333	61.2833	0.1605	61.2171	0.2171	61.2447	0.3385	61.2537	0.5928	61.2327	0.6774	61.2505	0.9111	61.1728	1.0723	61.265	1.2933	61.1568	1.6287	61.253	1.7891	61.2066	0.3574	61.2372	0.3215	61.245	0.4591	61.3538	0.2467	61.1337	0.1566	61.228	-1.2259	61.2225	-2.2807	61.2539	-4.113	61.2258	-5.524	61.2198	-5.9551	61.2533	0
61.3318	0	61.3201	0	61.376	0.333	61.3833	0.1605	61.3171	0.2174	61.3447	0.3385	61.3537	0.5964	61.3327	0.6823	61.3505	0.9111	61.2728	1.0778	61.365	1.2855	61.2568	1.6283	61.353	1.7891	61.3066	0.3499	61.3372	0.3306	61.345	0.4499	61.4538	0.2457	61.2337	0.1528	61.328	-1.2269	61.3225	-2.2806	61.3539	-4.1129	61.3258	-5.5163	61.3198	-5.9564	61.3533	0
61.4318	0	61.4201	0	61.476	0.333	61.4833	0.1605	61.4171	0.2174	61.4447	0.3385	61.4537	0.5964	61.4327	0.6852	61.4505	0.9154	61.3728	1.07	61.465	1.2931	61.3568	1.6346	61.453	1.7891	61.4066	0.3541	61.4372	0.3431	61.445	0.457	61.5538	0.2396	61.3337	0.1479	61.428	-1.2211	61.4225	-2.2752	61.4539	-4.1052	61.4258	-5.5077	61.4198	-5.9512	61.4533	0
61.5318	0	61.5201	0	61.576	0.333	61.5833	0.1584	61.5171	0.2228	61.5447	0.3385	61.5537	0.5964	61.5327	0.6774	61.5505	0.9111	61.4728	1.07	61.565	1.2972	61.4568	1.64	61.553	1.7939	61.5066	0.3609	61.5372	0.3276	61.545	0.4521	61.6538	0.234	61.4337	0.1583	61.528	-1.2262	61.5225	-2.2672	61.5539	-4.1113	61.5258	-5.51	61.5198	-5.9526	61.5533	0
61.6318	0	61.6201	0	61.676	0.3317	61.6833	0.1621	61.6171	0.2199	61.6447	0.3275	61.6537	0.5972	61.6327	0.6777	61.6505	0.9119	61.5728	1.07	61.665	1.2984	61.5568	1.64	61.653	1.7977	61.6066	0.3565	61.6372	0.3257	61.645	0.4461	61.7538	0.2412	61.5337	0.16	61.628	-1.2294	61.6225	-2.2711	61.6539	-4.1169	61.6258	-5.5098	61.6198	-5.9467	61.6533	0
61.7318	0	61.7201	0	61.776	0.3341	61.7833	0.1614	61.7171	0.2253	61.7447	0.335	61.7537	0.5981	61.7327	0.6797	61.7505	0.9129	61.6728	1.0793	61.765	1.2986	61.6568	1.6409	61.753	1.8059	61.7066	0.3538	61.7372	0.3288	61.745	0.4499	61.8538	0.2417	61.6337	0.157	61.728	-1.2308	61.7225	-2.2806	61.7539	-4.1126	61.7258	-5.5094	61.7198	-5.9486	61.7533	0
61.8318	0	61.8201	0	61.876	0.333	61.8833	0.1488	61.8171	0.2253	61.8447	0.3385	61.8537	0.5885	61.8327	0.6774	61.8505	0.9175	61.7728	1.0712	61.865	1.2906	61.7568	1.6458	61.853	1.7969	61.8066	0.3496	61.8372	0.3311	61.845	0.4512	61.9538	0.238	61.7337	0.1559	61.828	-1.2456	61.8225	-2.2834	61.8539	-4.1249	61.8258	-5.5124	61.8198	-5.9513	61.8533	0
61.9318	0	61.9201	0	61.976	0.3289	61.9833	0.1488	61.9171	0.2253	61.9447	0.3385	61.9537	0.5885	61.9327	0.6774	61.9505	0.9111	61.8728	1.07	61.965	1.2933	61.8568	1.6478	61.953	1.7969	61.9066	0.3478	61.9372	0.3255	61.945	0.4502	62.0538	0.2301	61.8337	0.1527	61.928	-1.2415	61.9225	-2.2774	61.9539	-4.1286	61.9258	-5.5162	61.9198	-5.9551	61.9533	0
62.0318	0	62.0201	0	62.076	0.333	62.0833	0.1573	62.0171	0.2135	62.0447	0.3385	62.0537	0.5885	62.0327	0.6657	62.0505	0.9111	61.9728	1.07	62.065	1.2933	61.9568	1.6361	62.053	1.8042	62.0066	0.346	62.0372	0.3306	62.045	0.4499	62.1538	0.235	61.9337	0.1486	62.028	-1.2386	62.0225	-2.2767	62.0539	-4.1286	62.0258	-5.5084	62.0198	-5.9564	62.0533	0
62.1318	0	62.1201	0	62.176	0.333	62.1833	0.1605	62.1171	0.2135	62.1447	0.331	62.1537	0.5885	62.1327	0.673	62.1505	0.9111	62.0728	1.07	62.165	1.2933	62.0568	1.6424	62.153	1.8086	62.1066	0.3447	62.1372	0.3249	62.145	0.4574	62.2538	0.2435	62.0337	0.152	62.128	-1.2386	62.1225	-2.2884	62.1539	-4.1285	62.1258	-5.5055	62.1198	-5.9564	62.1533	0
62.2318	0	62.2201	0	62.276	0.333	62.2833	0.1605	62.2171	0.2135	62.2447	0.3346	62.2537	0.5885	62.2327	0.6774	62.2505	0.9111	62.1728	1.07	62.265	1.3009	62.1568	1.6478	62.253	1.8086	62.2066	0.349	62.2372	0.3334	62.245	0.4667	62.3538	0.2452	62.1337	0.152	62.228	-1.2292	62.2225	-2.2845	62.2539	-4.1166	62.2258	-5.5015	62.2198	-5.9526	62.2533	0
62.3318	0	62.3201	0	62.376	0.3352	62.3833	0.1551	62.3171	0.2135	62.3447	0.3356	62.3537	0.5962	62.3327	0.6779	62.3505	0.9123	62.2728	1.0779	62.365	1.3068	62.2568	1.6478	62.353	1.8147	62.3066	0.3487	62.3372	0.3336	62.345	0.4503	62.4538	0.238	62.2337	0.1616	62.328	-1.2372	62.3225	-2.2801	62.3539	-4.1169	62.3258	-5.504	62.3198	-5.9545	62.3533	0
62.4318	0	62.4201	0	62.476	0.3347	62.4833	0.1541	62.4171	0.2173	62.4447	0.3376	62.4537	0.6028	62.4327	0.673	62.4505	0.9138	62.3728	1.0838	62.465	1.3072	62.3568	1.6492	62.453	1.8112	62.4066	0.344	62.4372	0.3327	62.445	0.4499	62.5538	0.2379	62.3337	0.1609	62.428	-1.2386	62.4225	-2.2806	62.4539	-4.1169	62.4258	-5.4997	62.4198	-5.9486	62.4533	0
62.5318	0	62.5201	0	62.576	0.3213	62.5833	0.1527	62.5171	0.2058	62.5447	0.3268	62.5537	0.5885	62.5327	0.6696	62.5505	0.9111	62.4728	1.0835	62.565	1.305	62.4568	1.6488	62.553	1.8086	62.5066	0.346	62.5372	0.3267	62.545	0.4549	62.6538	0.2339	62.4337	0.1674	62.528	-1.2386	62.5225	-2.2806	62.5539	-4.1169	62.5258	-5.5094	62.5198	-5.9486	62.5533	0
62.6318	0	62.6201	0	62.676	0.3213	62.6833	0.1495	62.6171	0.2138	62.6447	0.3268	62.6537	0.5885	62.6327	0.6696	62.6505	0.9097	62.5728	1.07	62.665	1.3101	62.5568	1.6517	62.653	1.8159	62.6066	0.3503	62.6372	0.3293	62.645	0.4539	62.7538	0.235	62.5337	0.1715	62.628	-1.2338	62.6225	-2.2834	62.6539	-4.121	62.6258	-5.5036	62.6198	-5.9513	62.6533	0
62.7318	0	62.7201	0	62.776	0.3289	62.7833	0.1527	62.7171	0.2174	62.7447	0.3268	62.7537	0.5885	62.7327	0.6696	62.7505	0.915	62.6728	1.07	62.765	1.305	62.6568	1.6559	62.753	1.8203	62.7066	0.34	62.7372	0.3215	62.745	0.4577	62.8538	0.238	62.6337	0.1566	62.728	-1.2455	62.7225	-2.2774	62.7539	-4.1183	62.7258	-5.5045	62.7198	-5.9551	62.7533	0
62.8318	0	62.8201	0	62.876	0.3374	62.8833	0.1576	62.8171	0.2174	62.8447	0.335	62.8537	0.5912	62.8327	0.6755	62.8505	0.9174	62.7728	1.0753	62.865	1.3085	62.7568	1.6478	62.853	1.8112	62.8066	0.3479	62.8372	0.3249	62.845	0.4538	62.9538	0.2469	62.7337	0.1578	62.828	-1.2464	62.8225	-2.2845	62.8539	-4.1208	62.8258	-5.5055	62.8198	-5.9564	62.8533	0
62.9318	0	62.9201	0	62.976	0.3301	62.9833	0.1572	62.9171	0.225	62.9447	0.3451	62.9537	0.5988	62.9327	0.6846	62.9505	0.9255	62.8728	1.0819	62.965	1.3181	62.8568	1.6507	62.953	1.8196	62.9066	0.3508	62.9372	0.332	62.945	0.4553	63.0538	0.234	62.8337	0.1598	62.928	-1.2451	62.9225	-2.2833	62.9539	-4.1191	62.9258	-5.4984	62.9198	-5.9552	62.9533	0
63.0318	0	63.0201	0	63.076	0.3314	63.0833	0.1419	63.0171	0.2202	63.0447	0.3288	63.0537	0.5903	63.0327	0.668	63.0505	0.9247	62.9728	1.0829	63.065	1.3182	62.9568	1.6537	63.053	1.8181	63.0066	0.3434	63.0372	0.3219	63.045	0.4503	63.1538	0.234	62.9337	0.1688	63.028	-1.2437	63.0225	-2.2801	63.0539	-4.1247	63.0258	-5.5001	63.0198	-5.9584	63.0533	0
63.1318	0	63.1201	0	63.176	0.333	63.1833	0.1466	63.1171	0.2058	63.1447	0.3268	63.1537	0.5885	63.1327	0.6657	63.1505	0.9111	63.0728	1.079	63.165	1.3167	63.0568	1.6558	63.153	1.8237	63.1066	0.3421	63.1372	0.321	63.145	0.4549	63.2538	0.234	63.0337	0.1687	63.128	-1.2425	63.1225	-2.2806	63.1539	-4.1204	63.1258	-5.4928	63.1198	-5.9603	63.1533	0
63.2318	0	63.2201	0	63.276	0.333	63.2833	0.1488	63.2171	0.2057	63.2447	0.331	63.2537	0.5885	63.2327	0.6657	63.2505	0.9111	63.1728	1.07	63.265	1.305	63.1568	1.6595	63.253	1.8281	63.2066	0.3518	63.2372	0.3248	63.245	0.446	63.3538	0.2372	63.1337	0.1676	63.228	-1.2464	63.2225	-2.2708	63.2539	-4.1169	63.2258	-5.4899	63.2198	-5.9603	63.2533	0
63.3318	0	63.3201	0	63.376	0.333	63.3833	0.141	63.3171	0.2057	63.3447	0.3346	63.3537	0.5885	63.3327	0.6657	63.3505	0.9111	63.2728	1.07	63.365	1.305	63.2568	1.6595	63.353	1.8281	63.3066	0.3517	63.3372	0.3175	63.345	0.4498	63.4538	0.2418	63.2337	0.1676	63.328	-1.2456	63.3225	-2.2834	63.3539	-4.1209	63.3258	-5.4929	63.3198	-5.9513	63.3533	0
63.4318	0	63.4201	0	63.476	0.3235	63.4833	0.1434	63.4171	0.2057	63.4447	0.3278	63.4537	0.5899	63.4327	0.6735	63.4505	0.9187	63.3728	1.07	63.465	1.3119	63.3568	1.6478	63.453	1.8343	63.4066	0.3423	63.4372	0.3293	63.445	0.4609	63.5538	0.2405	63.3337	0.1642	63.428	-1.2406	63.4225	-2.2792	63.4539	-4.113	63.4258	-5.4882	63.4198	-5.9473	63.4533	0
63.5318	0	63.5201	0	63.576	0.323	63.5833	0.1424	63.5171	0.2095	63.5447	0.3298	63.5537	0.5911	63.5327	0.673	63.5505	0.9256	63.4728	1.072	63.565	1.315	63.4568	1.6534	63.553	1.8307	63.5066	0.3524	63.5372	0.3315	63.545	0.456	63.6538	0.238	63.4337	0.1739	63.528	-1.251	63.5225	-2.2809	63.5539	-4.1191	63.5258	-5.4816	63.5198	-5.9552	63.5533	0
63.6318	0	63.6201	0	63.676	0.3289	63.6833	0.141	63.6171	0.2058	63.6447	0.3268	63.6537	0.5885	63.6327	0.6696	63.6505	0.9111	63.5728	1.0718	63.665	1.3128	63.5568	1.6581	63.653	1.8354	63.6066	0.3487	63.6372	0.3179	63.645	0.4503	63.7538	0.238	63.5337	0.1756	63.628	-1.2515	63.6225	-2.2801	63.6539	-4.13	63.6258	-5.4845	63.6198	-5.9558	63.6533	0
63.7318	0	63.7201	0	63.776	0.333	63.7833	0.1495	63.7171	0.2138	63.7447	0.333	63.7537	0.5949	63.7327	0.6696	63.7505	0.9111	63.6728	1.0779	63.765	1.3205	63.6568	1.6556	63.753	1.8398	63.7066	0.3447	63.7372	0.321	63.745	0.4574	63.8538	0.2451	63.6337	0.1726	63.728	-1.2503	63.7225	-2.2806	63.7539	-4.1247	63.7258	-5.4801	63.7198	-5.9564	63.7533	0
63.8318	0	63.8201	0	63.876	0.333	63.8833	0.1527	63.8171	0.2174	63.8447	0.3268	63.8537	0.5885	63.8327	0.6579	63.8505	0.9111	63.7728	1.0817	63.865	1.3245	63.7568	1.6541	63.853	1.8398	63.8066	0.346	63.8372	0.3267	63.845	0.4538	63.9538	0.2318	63.7337	0.1715	63.828	-1.2425	63.8225	-2.2708	63.8539	-4.1204	63.8258	-5.4782	63.8198	-5.9564	63.8533	0
63.9318	0	63.9201	0	63.976	0.3296	63.9833	0.1459	63.9171	0.2096	63.9447	0.3287	63.9537	0.5912	63.9327	0.6589	63.9505	0.9177	63.8728	1.0817	63.965	1.3163	63.8568	1.6595	63.953	1.8424	63.9066	0.3428	63.9372	0.3197	63.945	0.4532	64.0538	0.2262	63.8337	0.1598	63.928	-1.2432	63.9225	-2.2848	63.9539	-4.123	63.9258	-5.4826	63.9198	-5.9604	63.9533	0
64.0318	0	64.0201	0	64.076	0.3351	64.0833	0.1455	64.0171	0.2172	64.0447	0.3333	64.0537	0.5946	64.0327	0.6699	64.0505	0.9174	63.9728	1.0858	64.065	1.3183	63.9568	1.6624	64.053	1.8415	64.0066	0.3466	64.0372	0.3198	64.045	0.4503	64.1538	0.231	63.9337	0.1625	64.028	-1.2606	64.0225	-2.2906	64.0539	-4.1286	64.0258	-5.4884	64.0198	-5.9662	64.0533	0
64.1318	0	64.1201	0	64.176	0.3341	64.1833	0.1476	64.1171	0.2124	64.1447	0.3288	64.1537	0.5903	64.1327	0.668	64.1505	0.9129	64.0728	1.0803	64.165	1.3219	64.0568	1.6696	64.153	1.8416	64.1066	0.3343	64.1372	0.3287	64.145	0.4499	64.2538	0.2222	64.0337	0.1609	64.128	-1.2542	64.1225	-2.2825	64.1539	-4.1286	64.1258	-5.4811	64.1198	-5.9681	64.1533	0
64.2318	0	64.2201	0	64.276	0.3213	64.2833	0.1488	64.2171	0.2097	64.2447	0.3268	64.2537	0.5885	64.2327	0.6657	64.2505	0.9111	64.1728	1.079	64.265	1.3245	64.1568	1.669	64.253	1.8447	64.2066	0.3386	64.2372	0.3175	64.245	0.4461	64.3538	0.2262	64.1337	0.1598	64.228	-1.2534	64.2225	-2.2912	64.2539	-4.1262	64.2258	-5.489	64.2198	-5.9708	64.2533	0
64.3318	0	64.3201	0	64.376	0.3235	64.3833	0.1434	64.3171	0.2096	64.3447	0.3319	64.3537	0.5899	64.3327	0.6662	64.3505	0.9123	64.2728	1.0778	64.365	1.3263	64.2568	1.6737	64.353	1.8489	64.3066	0.3402	64.3372	0.3203	64.345	0.4453	64.4538	0.2335	64.2337	0.1616	64.328	-1.2514	64.3225	-2.2831	64.3539	-4.1169	64.3258	-5.4813	64.3198	-5.9597	64.3533	0
64.4318	0	64.4201	0	64.476	0.323	64.4833	0.1424	64.4171	0.2017	64.4447	0.3298	64.4537	0.5911	64.4327	0.6686	64.4505	0.9202	64.3728	1.0798	64.465	1.324	64.3568	1.6687	64.453	1.8385	64.4066	0.3343	64.4372	0.3267	64.445	0.4499	64.5538	0.238	64.3337	0.1668	64.428	-1.2451	64.4225	-2.2806	64.4539	-4.1169	64.4258	-5.4782	64.4198	-5.9564	64.4533	0
64.5318	0	64.5201	0	64.576	0.3213	64.5833	0.1495	64.5171	0.198	64.5447	0.3268	64.5537	0.5928	64.5327	0.6696	64.5505	0.9229	64.4728	1.0796	64.565	1.3245	64.4568	1.6698	64.553	1.8433	64.5066	0.344	64.5372	0.3249	64.545	0.4499	64.6538	0.2379	64.4337	0.1676	64.528	-1.2503	64.5225	-2.2806	64.5539	-4.1247	64.5258	-5.4782	64.5198	-5.9564	64.5533	0
64.6318	0	64.6201	0	64.676	0.3289	64.6833	0.1527	64.6171	0.1979	64.6447	0.3268	64.6537	0.5885	64.6327	0.6696	64.6505	0.9229	64.5728	1.0857	64.665	1.3245	64.5568	1.6673	64.653	1.8477	64.6066	0.346	64.6372	0.3287	64.645	0.4549	64.7538	0.2367	64.5337	0.1752	64.628	-1.2503	64.6225	-2.2708	64.6539	-4.1247	64.6258	-5.4694	64.6198	-5.9486	64.6533	0
64.7318	0	64.7201	0	64.776	0.333	64.7833	0.1527	64.7171	0.1979	64.7447	0.3213	64.7537	0.5885	64.7327	0.6696	64.7505	0.9111	64.6728	1.0895	64.765	1.3245	64.6568	1.6737	64.753	1.8525	64.7066	0.3311	64.7372	0.3333	64.745	0.4521	64.8538	0.234	64.6337	0.1794	64.728	-1.247	64.7225	-2.2848	64.7539	-4.1265	64.7258	-5.4709	64.7198	-5.9526	64.7533	0
64.8318	0	64.8201	0	64.876	0.3252	64.8833	0.141	64.8171	0.2033	64.8447	0.3268	64.8537	0.5885	64.8327	0.6579	64.8505	0.9111	64.7728	1.0895	64.865	1.3245	64.7568	1.679	64.853	1.8477	64.8066	0.3379	64.8372	0.3317	64.845	0.4572	64.9538	0.2412	64.7337	0.1666	64.828	-1.2519	64.8225	-2.2825	64.8539	-4.1169	64.8258	-5.4682	64.8198	-5.9506	64.8533	0
64.9318	0	64.9201	0	64.976	0.3252	64.9833	0.141	64.9171	0.2057	64.9447	0.3268	64.9537	0.5885	64.9327	0.6652	64.9505	0.9154	64.8728	1.0817	64.965	1.3205	64.8568	1.6833	64.953	1.8477	64.9066	0.3421	64.9372	0.3365	64.945	0.4652	65.0538	0.2417	64.8337	0.1704	64.928	-1.2503	64.9225	-2.274	64.9539	-4.1105	64.9258	-5.4665	64.9198	-5.9564	64.9533	0
65.0318	0	65.0201	0	65.076	0.3296	65.0833	0.1516	65.0171	0.2057	65.0447	0.3287	65.0537	0.5975	65.0327	0.6706	65.0505	0.9135	64.9728	1.0817	65.065	1.3281	64.9568	1.679	65.053	1.8575	65.0066	0.34	65.0372	0.3371	65.045	0.4539	65.1538	0.238	64.9337	0.1766	65.028	-1.2481	65.0225	-2.2756	65.0539	-4.1092	65.0258	-5.4636	65.0198	-5.9513	65.0533	0
65.1318	0	65.1201	0	65.176	0.3169	65.1833	0.1516	65.1171	0.2055	65.1447	0.3327	65.1537	0.5937	65.1327	0.6764	65.1505	0.9166	65.0728	1.0911	65.165	1.3288	65.0568	1.6819	65.153	1.8646	65.1066	0.3457	65.1372	0.3273	65.145	0.4502	65.2538	0.2452	65.0337	0.1761	65.128	-1.2494	65.1225	-2.2794	65.1539	-4.1247	65.1258	-5.4654	65.1198	-5.9486	65.1533	0
65.2318	0	65.2201	0	65.276	0.3113	65.2833	0.1385	65.2171	0.1981	65.2447	0.33	65.2537	0.5872	65.2327	0.6574	65.2505	0.9099	65.1728	1.0932	65.265	1.3228	65.1568	1.6903	65.253	1.8581	65.2066	0.346	65.2372	0.3327	65.245	0.4549	65.3538	0.2419	65.1337	0.1799	65.228	-1.2425	65.2225	-2.2786	65.2539	-4.1247	65.2258	-5.4577	65.2198	-5.9486	65.2533	0
65.3318	0	65.3201	0	65.376	0.3146	65.3833	0.137	65.3171	0.1941	65.3447	0.319	65.3537	0.5846	65.3327	0.6588	65.3505	0.9136	65.2728	1.0874	65.365	1.3257	65.2568	1.6893	65.353	1.8603	65.3066	0.3382	65.3372	0.3306	65.345	0.4577	65.4538	0.2584	65.2337	0.1833	65.328	-1.2464	65.3225	-2.2767	65.3539	-4.1203	65.3258	-5.4548	65.3198	-5.9486	65.3533	0
65.4318	0	65.4201	0	65.476	0.3239	65.4833	0.1445	65.4171	0.194	65.4447	0.3219	65.4537	0.5886	65.4327	0.6633	65.4505	0.9225	65.3728	1.0856	65.465	1.3337	65.3568	1.6751	65.453	1.8671	65.4066	0.3445	65.4372	0.3464	65.445	0.4681	65.5538	0.2553	65.3337	0.1715	65.428	-1.2377	65.4225	-2.2686	65.4539	-4.1052	65.4258	-5.4463	65.4198	-5.9408	65.4533	0
65.5318	0	65.5201	0	65.576	0.3174	65.5833	0.1456	65.5171	0.2054	65.5447	0.337	65.5537	0.5964	65.5327	0.6657	65.5505	0.9307	65.4728	1.0997	65.565	1.34	65.4568	1.6837	65.553	1.8706	65.5066	0.3467	65.5372	0.347	65.545	0.4677	65.6538	0.238	65.4337	0.181	65.528	-1.234	65.5225	-2.2626	65.5539	-4.1049	65.5258	-5.4416	65.5198	-5.9409	65.5533	0
65.6318	0	65.6201	0	65.676	0.3145	65.6833	0.1455	65.6171	0.2138	65.6447	0.3412	65.6537	0.5868	65.6327	0.665	65.6505	0.9174	65.5728	1.109	65.665	1.3417	65.5568	1.6947	65.653	1.8733	65.6066	0.3356	65.6372	0.3453	65.645	0.4621	65.7538	0.2452	65.5337	0.1834	65.628	-1.2489	65.6225	-2.2789	65.6539	-4.1051	65.6258	-5.4454	65.6198	-5.9467	65.6533	0
65.7318	0	65.7201	0	65.776	0.3107	65.7833	0.1419	65.7171	0.2007	65.7447	0.3366	65.7537	0.5867	65.7327	0.6601	65.7505	0.9129	65.6728	1.1063	65.765	1.3377	65.6568	1.6927	65.753	1.8689	65.7066	0.3343	65.7372	0.3384	65.745	0.4616	65.8538	0.2497	65.6337	0.1805	65.728	-1.2425	65.7225	-2.2708	65.7539	-4.1051	65.7258	-5.4381	65.7198	-5.9388	65.7533	0
65.8318	0	65.8201	0	65.876	0.3172	65.8833	0.141	65.8171	0.198	65.8447	0.3268	65.8537	0.5885	65.8327	0.6652	65.8505	0.9111	65.7728	1.0907	65.865	1.3245	65.7568	1.6948	65.853	1.8643	65.8066	0.344	65.8372	0.3444	65.845	0.4691	65.9538	0.2504	65.7337	0.187	65.828	-1.2386	65.8225	-2.2689	65.8539	-4.1052	65.8258	-5.4352	65.8198	-5.9368	65.8533	0
65.9318	0	65.9201	0	65.976	0.3213	65.9833	0.141	65.9171	0.1979	65.9447	0.3268	65.9537	0.5885	65.9327	0.6579	65.9505	0.9175	65.8728	1.0895	65.965	1.3296	65.8568	1.6986	65.953	1.8672	65.9066	0.3439	65.9372	0.3448	65.945	0.4579	66.0538	0.2575	65.8337	0.1911	65.928	-1.2416	65.9225	-2.2717	65.9539	-4.1028	65.9258	-5.4411	65.9198	-5.9396	65.9533	0
66.0318	0	66.0201	0	66.076	0.3213	66.0833	0.141	66.0171	0.1979	66.0447	0.333	66.0537	0.5885	66.0327	0.6579	66.0505	0.9229	65.9728	1.0948	66.065	1.3324	65.9568	1.6908	66.053	1.8745	66.0066	0.3324	66.0372	0.3516	66.045	0.4663	66.1538	0.2575	65.9337	0.1878	66.028	-1.2396	66.0225	-2.2636	66.0539	-4.0934	66.0258	-5.4363	66.0198	-5.9382	66.0533	0
66.1318	0	66.1201	0	66.176	0.3135	66.1833	0.1417	66.1171	0.2033	66.1447	0.3385	66.1537	0.5885	66.1327	0.6628	66.1505	0.915	66.0728	1.0973	66.165	1.34	66.0568	1.6908	66.153	1.8789	66.1066	0.344	66.1372	0.3579	66.145	0.4694	66.2538	0.2569	66.0337	0.1862	66.128	-1.2307	66.1225	-2.2689	66.1539	-4.0892	66.1258	-5.4294	66.1198	-5.9368	66.1533	0
66.2318	0	66.2201	0	66.276	0.3135	66.2833	0.1449	66.2171	0.194	66.2447	0.3385	66.2537	0.5832	66.2327	0.6657	66.2505	0.915	66.1728	1.0973	66.265	1.3363	66.1568	1.695	66.253	1.8789	66.2066	0.346	66.2372	0.3561	66.245	0.4694	66.3538	0.2553	66.1337	0.1911	66.228	-1.2334	66.2225	-2.259	66.2539	-4.0856	66.2258	-5.4274	66.2198	-5.9368	66.2533	0
66.3318	0	66.3201	0	66.376	0.32	66.3833	0.1523	66.3171	0.194	66.3447	0.3297	66.3537	0.5925	66.3327	0.6672	66.3505	0.9228	66.2728	1.0973	66.365	1.3415	66.2568	1.6986	66.353	1.8901	66.3066	0.3428	66.3372	0.3548	66.345	0.4638	66.4538	0.2545	66.2337	0.1961	66.328	-1.2354	66.3225	-2.2614	66.3539	-4.0996	66.3258	-5.4318	66.3198	-5.9311	66.3533	0
66.4318	0	66.4201	0	66.476	0.3252	66.4833	0.1566	66.4171	0.2054	66.4447	0.3427	66.4537	0.6003	66.4327	0.6774	66.4505	0.9229	66.3728	1.1035	66.465	1.348	66.3568	1.7092	66.453	1.8906	66.4066	0.3356	66.4372	0.3531	66.445	0.4579	66.5538	0.2458	66.3337	0.194	66.428	-1.2411	66.4225	-2.2672	66.4539	-4.0987	66.4258	-5.4288	66.4198	-5.935	66.4533	0
66.5318	0	66.5201	0	66.576	0.3259	66.5833	0.1456	66.5171	0.2057	66.5447	0.3444	66.5537	0.5976	66.5327	0.6686	66.5505	0.9205	66.4728	1.117	66.565	1.3404	66.4568	1.7103	66.553	1.888	66.5066	0.3343	66.5372	0.3462	66.545	0.4616	66.6538	0.2458	66.4337	0.1883	66.528	-1.2425	66.5225	-2.2708	66.5539	-4.0934	66.5258	-5.4274	66.5198	-5.9368	66.5533	0
66.6318	0	66.6201	0	66.676	0.323	66.6833	0.1424	66.6171	0.1981	66.6447	0.3376	66.6537	0.5911	66.6327	0.6686	66.6505	0.9138	66.5728	1.1166	66.665	1.3384	66.5568	1.7074	66.653	1.8864	66.6066	0.3343	66.6372	0.3522	66.645	0.4616	66.7538	0.253	66.5337	0.1794	66.628	-1.2386	66.6225	-2.2689	66.6539	-4.0934	66.6258	-5.4215	66.6198	-5.9368	66.6533	0
66.7318	0	66.7201	0	66.776	0.3096	66.7833	0.141	66.7171	0.1863	66.7447	0.3346	66.7537	0.5885	66.7327	0.6696	66.7505	0.9175	66.6728	1.1109	66.765	1.3414	66.6568	1.701	66.753	1.8867	66.7066	0.344	66.7372	0.356	66.745	0.4666	66.8538	0.2534	66.6337	0.187	66.728	-1.2334	66.7225	-2.2623	66.7539	-4.0934	66.7258	-5.4274	66.7198	-5.9303	66.7533	0
66.8318	0	66.8201	0	66.876	0.3096	66.8833	0.141	66.8171	0.1862	66.8447	0.3346	66.8537	0.5768	66.8327	0.6579	66.8505	0.915	66.7728	1.1012	66.865	1.3441	66.7568	1.7028	66.853	1.8867	66.8066	0.3321	66.8372	0.3566	66.845	0.4657	66.9538	0.2497	66.7337	0.1911	66.828	-1.2338	66.8225	-2.2639	66.8539	-4.0933	66.8258	-5.4216	66.8198	-5.9317	66.8533	0
66.9318	0	66.9201	0	66.976	0.3215	66.9833	0.1459	66.9171	0.1862	66.9447	0.3287	66.9537	0.5858	66.9327	0.6589	66.9505	0.9174	66.8728	1.1092	66.965	1.3476	66.8568	1.7064	66.953	1.8966	66.9066	0.3282	66.9372	0.3507	66.945	0.4619	67.0538	0.2545	66.8337	0.1878	66.928	-1.2377	66.9225	-2.2755	66.9539	-4.1051	66.9258	-5.4225	66.9198	-5.9356	66.9533	0
67.0318	0	67.0201	0	67.076	0.3184	67.0833	0.1337	67.0171	0.1938	67.0447	0.3333	67.0537	0.5946	67.0327	0.6699	67.0505	0.9255	66.9728	1.1171	67.065	1.3455	66.9568	1.7156	67.053	1.9045	67.0066	0.3329	67.0372	0.3561	67.045	0.4616	67.1538	0.2397	66.9337	0.184	67.028	-1.2425	67.0225	-2.2669	67.0539	-4.0988	67.0258	-5.4176	67.0198	-5.9368	67.0533	0
67.1318	0	67.1201	0	67.176	0.3146	67.1833	0.1387	67.1171	0.1889	67.1447	0.335	67.1537	0.5903	67.1327	0.668	67.1505	0.9247	67.0728	1.118	67.165	1.3455	67.0568	1.724	67.153	1.8924	67.1066	0.3232	67.1372	0.351	67.145	0.4635	67.2538	0.253	67.0337	0.1883	67.128	-1.2432	67.1225	-2.2626	67.1539	-4.0995	67.1258	-5.4201	67.1198	-5.939	67.1533	0
67.2318	0	67.2201	0	67.276	0.3135	67.2833	0.141	67.2171	0.1943	67.2447	0.3385	67.2537	0.5885	67.2327	0.6657	67.2505	0.9111	67.1728	1.1142	67.265	1.3492	67.1568	1.708	67.253	1.8955	67.2066	0.3333	67.2372	0.3491	67.245	0.4611	67.3538	0.2575	67.1337	0.1862	67.228	-1.248	67.2225	-2.259	67.2539	-4.0934	67.2258	-5.4203	67.2198	-5.935	67.2533	0
67.3318	0	67.3201	0	67.376	0.3135	67.3833	0.141	67.3171	0.1979	67.3447	0.3385	67.3537	0.585	67.3327	0.6652	67.3505	0.9111	67.2728	1.1065	67.365	1.3441	67.2568	1.7127	67.353	1.8984	67.3066	0.3382	67.3372	0.3599	67.345	0.4616	67.4538	0.2575	67.2337	0.1975	67.328	-1.2464	67.3225	-2.2689	67.3539	-4.0892	67.3258	-5.4157	67.3198	-5.9329	67.3533	0
67.4318	0	67.4201	0	67.476	0.3135	67.4833	0.1331	67.4171	0.1862	67.4447	0.3385	67.4537	0.5885	67.4327	0.6696	67.4505	0.9111	67.3728	1.109	67.465	1.3441	67.3568	1.7181	67.453	1.8984	67.4066	0.3382	67.4372	0.3639	67.445	0.4616	67.5538	0.2647	67.3337	0.2028	67.428	-1.2412	67.4225	-2.259	67.4539	-4.0856	67.4258	-5.4069	67.4198	-5.9329	67.4533	0
67.5318	0	67.5201	0	67.576	0.32	67.5833	0.1462	67.5171	0.1862	67.5447	0.3456	67.5537	0.5925	67.5327	0.6711	67.5505	0.921	67.4728	1.109	67.565	1.3493	67.4568	1.7103	67.553	1.8979	67.5066	0.3329	67.5372	0.3639	67.545	0.4616	67.6538	0.2553	67.4337	0.1911	67.528	-1.2386	67.5225	-2.2572	67.5539	-4.0793	67.5258	-5.404	67.5198	-5.9264	67.5533	0
67.6318	0	67.6201	0	67.676	0.3328	67.6833	0.1527	67.6171	0.1976	67.6447	0.3464	67.6537	0.6003	67.6327	0.6696	67.6505	0.9346	67.5728	1.1152	67.665	1.3634	67.5568	1.7188	67.653	1.9102	67.6066	0.3311	67.6372	0.3528	67.645	0.461	67.7538	0.2545	67.5337	0.1911	67.628	-1.2353	67.6225	-2.2665	67.6539	-4.0918	67.6258	-5.4025	67.6198	-5.9292	67.6533	0
67.7318	0	67.7201	0	67.776	0.3208	67.7833	0.1477	67.7171	0.1979	67.7447	0.3444	67.7537	0.5976	67.7327	0.6686	67.7505	0.9205	67.6728	1.1208	67.765	1.3523	67.6568	1.7298	67.753	1.9076	67.7066	0.3252	67.7372	0.3569	67.745	0.4581	67.8538	0.2653	67.6337	0.1862	67.728	-1.2489	67.7225	-2.2711	67.7539	-4.0973	67.7258	-5.4063	67.7198	-5.9252	67.7533	0
67.8318	0	67.8201	0	67.876	0.3152	67.8833	0.1424	67.8171	0.1825	67.8447	0.3376	67.8537	0.5911	67.8327	0.6661	67.8505	0.9138	67.7728	1.1246	67.865	1.3462	67.7568	1.7269	67.853	1.901	67.8066	0.3364	67.8372	0.3666	67.845	0.4724	67.9538	0.2612	67.7337	0.1855	67.828	-1.2445	67.8225	-2.2575	67.8539	-4.0831	67.8258	-5.4022	67.8198	-5.9199	67.8533	0
67.9318	0	67.9201	0	67.976	0.3135	67.9833	0.141	67.9171	0.1785	67.9447	0.3346	67.9537	0.5885	67.9327	0.654	67.9505	0.9154	67.8728	1.1226	67.965	1.3492	67.8568	1.7269	67.953	1.8955	67.9066	0.34	67.9372	0.3644	67.945	0.4735	68.0538	0.2647	67.8337	0.1935	67.928	-1.2403	67.9225	-2.2639	67.9539	-4.0819	67.9258	-5.3942	67.9198	-5.92	67.9533	0
68.0318	0	68.0201	0	68.076	0.3229	68.0833	0.1342	68.0171	0.1837	68.0447	0.3428	68.0537	0.5795	68.0327	0.655	68.0505	0.9213	67.9728	1.1208	68.065	1.3476	67.9568	1.7181	68.053	1.9083	68.0066	0.3282	68.0372	0.3585	68.045	0.4619	68.1538	0.2692	67.9337	0.1915	68.028	-1.2416	68.0225	-2.2612	68.0539	-4.0934	68.0258	-5.3893	68.0198	-5.9174	68.0533	0
68.1318	0	68.1201	0	68.176	0.3291	68.1833	0.1456	68.1171	0.1938	68.1447	0.3542	68.1537	0.591	68.1327	0.6691	68.1505	0.9189	68.0728	1.1171	68.165	1.3519	68.0568	1.7252	68.153	1.918	68.1066	0.3362	68.1372	0.3639	68.145	0.4616	68.2538	0.2623	68.0337	0.1918	68.128	-1.2347	68.1225	-2.2611	68.1539	-4.0892	68.1258	-5.3883	68.1198	-5.9173	68.1533	0
68.2318	0	68.2201	0	68.276	0.3291	68.2833	0.1488	68.2171	0.194	68.2447	0.3464	68.2537	0.5964	68.2327	0.6657	68.2505	0.9189	68.1728	1.1208	68.265	1.3595	68.1568	1.7337	68.253	1.918	68.2066	0.3382	68.2372	0.3639	68.245	0.4666	68.3538	0.2653	68.1337	0.1911	68.228	-1.2386	68.2225	-2.263	68.2539	-4.0856	68.2258	-5.3962	68.2198	-5.9173	68.2533	0
68.3318	0	68.3201	0	68.376	0.3213	68.3833	0.1488	68.3171	0.194	68.3447	0.3464	68.3537	0.5964	68.3327	0.6657	68.3505	0.9253	68.2728	1.126	68.365	1.3636	68.2568	1.7337	68.353	1.9228	68.3066	0.3447	68.3372	0.3677	68.345	0.4694	68.4538	0.2653	68.2337	0.1911	68.328	-1.2386	68.3225	-2.2611	68.3539	-4.0792	68.3258	-5.3874	68.3198	-5.9076	68.3533	0
68.4318	0	68.4201	0	68.476	0.3184	68.4833	0.1376	68.4171	0.194	68.4447	0.3451	68.4537	0.5946	68.4327	0.665	68.4505	0.9291	68.3728	1.1286	68.465	1.3613	68.3568	1.7401	68.453	1.9123	68.4066	0.3343	68.4372	0.3774	68.445	0.4577	68.5538	0.2664	68.3337	0.1987	68.428	-1.2307	68.4225	-2.2512	68.4539	-4.0739	68.4258	-5.3844	68.4198	-5.9056	68.4533	0
68.5318	0	68.5201	0	68.576	0.3146	68.5833	0.1341	68.5171	0.1889	68.5447	0.3446	68.5537	0.5824	68.5327	0.6675	68.5505	0.9247	68.4728	1.1141	68.565	1.3506	68.4568	1.7357	68.553	1.9153	68.5066	0.3311	68.5372	0.3783	68.545	0.4596	68.6538	0.2692	68.4337	0.2028	68.528	-1.2314	68.5225	-2.247	68.5539	-4.0874	68.5258	-5.383	68.5198	-5.9097	68.5533	0
68.6318	0	68.6201	0	68.676	0.3135	68.6833	0.1331	68.6171	0.1863	68.6447	0.3464	68.6537	0.585	68.6327	0.6579	68.6505	0.9229	68.5728	1.1103	68.665	1.3519	68.5568	1.7315	68.653	1.918	68.6066	0.3411	68.6372	0.3825	68.645	0.4689	68.7538	0.2692	68.5337	0.1912	68.628	-1.2349	68.6225	-2.2434	68.6539	-4.0778	68.6258	-5.3783	68.6198	-5.8979	68.6533	0
68.7318	0	68.7201	0	68.776	0.3159	68.7833	0.1405	68.7171	0.1825	68.7447	0.3492	68.7537	0.5925	68.7327	0.6594	68.7505	0.9147	68.6728	1.109	68.765	1.3648	68.6568	1.7298	68.753	1.9218	68.7066	0.346	68.7372	0.3755	68.745	0.4694	68.8538	0.2692	68.6337	0.1977	68.728	-1.2308	68.7225	-2.2493	68.7539	-4.0778	68.7258	-5.3678	68.7198	-5.8939	68.7533	0
68.8318	0	68.8201	0	68.876	0.3252	68.8833	0.1505	68.8171	0.1976	68.8447	0.3464	68.8537	0.6003	68.8327	0.6745	68.8505	0.9271	68.7728	1.1232	68.865	1.3753	68.7568	1.7383	68.853	1.937	68.8066	0.346	68.8372	0.3796	68.845	0.4694	68.9538	0.2699	68.7337	0.1989	68.828	-1.2308	68.8225	-2.2395	68.8539	-4.0714	68.8258	-5.3766	68.8198	-5.8874	68.8533	0
68.9318	0	68.9201	0	68.976	0.3208	68.9833	0.1477	68.9171	0.1979	68.9447	0.3444	68.9537	0.5976	68.9327	0.6686	68.9505	0.9283	68.8728	1.1325	68.965	1.3718	68.8568	1.7493	68.953	1.9271	68.9066	0.3425	68.9372	0.3818	68.945	0.4732	69.0538	0.2692	68.8337	0.2065	68.928	-1.226	68.9225	-2.2522	68.9539	-4.0702	68.9258	-5.3737	68.9198	-5.8888	68.9533	0
69.0318	0	69.0201	0	69.076	0.3152	69.0833	0.1424	69.0171	0.1903	69.0447	0.3376	69.0537	0.5911	69.0327	0.6613	69.0505	0.9216	68.9728	1.1284	69.065	1.3579	68.9568	1.7465	69.053	1.9255	69.0066	0.34	69.0372	0.3841	69.045	0.4736	69.1538	0.2764	68.9337	0.2073	69.028	-1.2207	69.0225	-2.2495	69.0539	-4.0739	69.0258	-5.3756	69.0198	-5.8926	69.0533	0
69.1318	0	69.1201	0	69.176	0.3135	69.1833	0.141	69.1171	0.1863	69.1447	0.3409	69.1537	0.5949	69.1327	0.6579	69.1505	0.9189	69.0728	1.1226	69.165	1.3634	69.0568	1.7347	69.153	1.9258	69.1066	0.3382	69.1372	0.3757	69.145	0.4733	69.2538	0.2692	69.0337	0.2035	69.128	-1.2269	69.1225	-2.2395	69.1539	-4.0696	69.1258	-5.3678	69.1198	-5.8841	69.1533	0
69.2318	0	69.2201	0	69.276	0.3178	69.2833	0.1342	69.2171	0.1862	69.2447	0.3483	69.2537	0.6029	69.2327	0.6662	69.2505	0.9199	69.1728	1.109	69.265	1.371	69.1568	1.7376	69.253	1.9205	69.2066	0.3382	69.2372	0.3814	69.245	0.4783	69.3538	0.2631	69.1337	0.2001	69.228	-1.2269	69.2225	-2.2376	69.2539	-4.0661	69.2258	-5.3649	69.2198	-5.8822	69.2533	0
69.3318	0	69.3201	0	69.376	0.3213	69.3833	0.1456	69.3171	0.186	69.3447	0.3542	69.3537	0.6081	69.3327	0.6774	69.3505	0.9307	69.2728	1.1185	69.365	1.3636	69.2568	1.7405	69.353	1.9331	69.3066	0.3329	69.3372	0.3822	69.345	0.4677	69.4538	0.2623	69.2337	0.2028	69.328	-1.2236	69.3225	-2.2353	69.3539	-4.0736	69.3258	-5.3605	69.3198	-5.8797	69.3533	0
69.4318	0	69.4201	0	69.476	0.3263	69.4833	0.1488	69.4171	0.1916	69.4447	0.3542	69.4537	0.5964	69.4327	0.6774	69.4505	0.9307	69.3728	1.1247	69.465	1.3687	69.3568	1.7454	69.453	1.9375	69.4066	0.3291	69.4372	0.3804	69.445	0.4621	69.5538	0.2731	69.3337	0.1979	69.428	-1.2372	69.4225	-2.2476	69.4539	-4.0738	69.4258	-5.3634	69.4198	-5.8842	69.4533	0
69.5318	0	69.5201	0	69.576	0.3184	69.5833	0.1455	69.5171	0.194	69.5447	0.3529	69.5537	0.5946	69.5327	0.6699	69.5505	0.9291	69.4728	1.1247	69.565	1.3691	69.4568	1.7497	69.553	1.9407	69.5066	0.3307	69.5372	0.39	69.545	0.4688	69.6538	0.2803	69.4337	0.1998	69.528	-1.2328	69.5225	-2.2341	69.5539	-4.0661	69.5258	-5.3534	69.5198	-5.8926	69.5533	0
69.6318	0	69.6201	0	69.676	0.3212	69.6833	0.1493	69.6171	0.1889	69.6447	0.3434	69.6537	0.5942	69.6327	0.6694	69.6505	0.9282	69.5728	1.1141	69.665	1.3703	69.5568	1.7513	69.653	1.9314	69.6066	0.3343	69.6372	0.3796	69.645	0.4769	69.7538	0.2807	69.5337	0.2091	69.628	-1.2256	69.6225	-2.2415	69.6539	-4.0618	69.6258	-5.361	69.6198	-5.8802	69.6533	0
69.7318	0	69.7201	0	69.776	0.3252	69.7833	0.1527	69.7171	0.1859	69.7447	0.3544	69.7537	0.6045	69.7327	0.6774	69.7505	0.9409	69.6728	1.1244	69.765	1.383	69.6568	1.7514	69.753	1.9448	69.7066	0.3386	69.7372	0.3818	69.745	0.4657	69.8538	0.2693	69.6337	0.2106	69.728	-1.226	69.7225	-2.2345	69.7539	-4.0624	69.7258	-5.364	69.7198	-5.881	69.7533	0
69.8318	0	69.8201	0	69.876	0.3252	69.8833	0.1527	69.8171	0.1862	69.8447	0.3581	69.8537	0.6081	69.8327	0.6774	69.8505	0.9346	69.7728	1.1325	69.865	1.3792	69.7568	1.7557	69.853	1.9492	69.8066	0.3243	69.8372	0.3841	69.845	0.4619	69.9538	0.2881	69.7337	0.2073	69.828	-1.2337	69.8225	-2.2365	69.8539	-4.0596	69.8258	-5.359	69.8198	-5.8783	69.8533	0
69.9318	0	69.9201	0	69.976	0.3091	69.9833	0.1477	69.9171	0.1862	69.9447	0.3561	69.9537	0.6054	69.9327	0.6764	69.9505	0.9322	69.8728	1.1325	69.965	1.3757	69.8568	1.7611	69.953	1.9388	69.9066	0.3288	69.9372	0.3933	69.945	0.4774	70.0538	0.2865	69.8337	0.1969	69.928	-1.222	69.9225	-2.223	69.9539	-4.0427	69.9258	-5.3486	69.9198	-5.8705	69.9533	0
70.0318	0	70.0201	0	70.076	0.3035	70.0833	0.1481	70.0171	0.1786	70.0447	0.3493	70.0537	0.5975	70.0327	0.6686	70.0505	0.9256	69.9728	1.1284	70.065	1.3748	69.9568	1.7582	70.053	1.9323	70.0066	0.3407	70.0372	0.3939	70.045	0.4755	70.1538	0.2809	69.9337	0.2083	70.028	-1.2236	70.0225	-2.234	70.0539	-4.0605	70.0258	-5.3439	70.0198	-5.8608	70.0533	0
70.1318	0	70.1201	0	70.176	0.3018	70.1833	0.1488	70.1171	0.1746	70.1447	0.3526	70.1537	0.6003	70.1327	0.6696	70.1505	0.9229	70.0728	1.1226	70.165	1.3753	70.0568	1.7581	70.153	1.9346	70.1066	0.3369	70.1372	0.3922	70.145	0.4699	70.2538	0.2857	70.0337	0.2133	70.128	-1.2241	70.1225	-2.2398	70.1539	-4.0661	70.1258	-5.3477	70.1198	-5.8647	70.1533	0
70.2318	0	70.2201	0	70.276	0.3093	70.2833	0.1488	70.2171	0.1825	70.2447	0.3464	70.2537	0.6003	70.2327	0.6579	70.2505	0.9271	70.1728	1.109	70.265	1.3753	70.1568	1.7611	70.253	1.9375	70.2066	0.3343	70.2372	0.3913	70.245	0.4694	70.3538	0.277	70.1337	0.2117	70.228	-1.2151	70.2225	-2.2317	70.2539	-4.0597	70.2258	-5.3571	70.2198	-5.8665	70.2533	0
70.3318	0	70.3201	0	70.376	0.3178	70.3833	0.1459	70.3171	0.1862	70.3447	0.3483	70.3537	0.6029	70.3327	0.6589	70.3505	0.9252	70.2728	1.1143	70.365	1.3748	70.2568	1.7493	70.353	1.9474	70.3066	0.3329	70.3372	0.397	70.345	0.4694	70.4538	0.2709	70.2337	0.2106	70.328	-1.2191	70.3225	-2.2311	70.3539	-4.0544	70.3258	-5.3483	70.3198	-5.86	70.3533	0
70.4318	0	70.4201	0	70.476	0.3213	70.4833	0.1488	70.4171	0.186	70.4447	0.3542	70.4537	0.6081	70.4327	0.6706	70.4505	0.9307	70.3728	1.121	70.465	1.3831	70.3568	1.7564	70.453	1.957	70.4066	0.3311	70.4372	0.3979	70.445	0.4713	70.5538	0.2726	70.3337	0.2157	70.428	-1.2236	70.4225	-2.234	70.4539	-4.0562	70.4258	-5.3498	70.4198	-5.8628	70.4533	0
70.5318	0	70.5201	0	70.576	0.3169	70.5833	0.1523	70.5171	0.1862	70.5447	0.3522	70.5537	0.6097	70.5327	0.6725	70.5505	0.9283	70.4728	1.1247	70.565	1.3796	70.4568	1.765	70.553	1.9427	70.5066	0.3252	70.5372	0.3922	70.545	0.4581	70.6538	0.2848	70.4337	0.2135	70.528	-1.2215	70.5225	-2.2398	70.5539	-4.0582	70.5258	-5.3556	70.5198	-5.8588	70.5533	0
70.6318	0	70.6201	0	70.676	0.3178	70.6833	0.1576	70.6171	0.1786	70.6447	0.3483	70.6537	0.6107	70.6327	0.6667	70.6505	0.9252	70.5728	1.1206	70.665	1.3788	70.5568	1.7621	70.653	1.9474	70.6066	0.3364	70.6372	0.3938	70.645	0.4648	70.7538	0.2848	70.5337	0.2078	70.628	-1.2132	70.6225	-2.2263	70.6539	-4.0505	70.6258	-5.3456	70.6198	-5.8613	70.6533	0
70.7318	0	70.7201	0	70.776	0.3096	70.7833	0.1605	70.7171	0.186	70.7447	0.3542	70.7537	0.6042	70.7327	0.673	70.7505	0.937	70.6728	1.1249	70.765	1.3882	70.6568	1.76	70.753	1.957	70.7066	0.3421	70.7372	0.3991	70.745	0.4655	70.8538	0.2807	70.6337	0.2206	70.728	-1.206	70.7225	-2.2337	70.7539	-4.0441	70.7258	-5.3415	70.7198	-5.849	70.7533	0
70.8318	0	70.8201	0	70.876	0.3066	70.8833	0.1572	70.8171	0.1745	70.8447	0.3591	70.8537	0.6087	70.8327	0.6767	70.8505	0.9291	70.7728	1.1286	70.865	1.3769	70.7568	1.7713	70.853	1.9602	70.8066	0.34	70.8372	0.4014	70.845	0.4618	70.9538	0.2819	70.7337	0.2262	70.828	-1.2182	70.8225	-2.23	70.8539	-4.0428	70.8258	-5.3356	70.8198	-5.8497	70.8533	0
70.9318	0	70.9201	0	70.976	0.3029	70.9833	0.1536	70.9171	0.1694	70.9447	0.3483	70.9537	0.6098	70.9327	0.6719	70.9505	0.9247	70.8728	1.1258	70.965	1.3728	70.8568	1.7748	70.953	1.9588	70.9066	0.3243	70.9372	0.4036	70.945	0.4552	71.0538	0.2887	70.8337	0.2152	70.928	-1.222	70.9225	-2.2404	70.9539	-4.05	70.9258	-5.3365	70.9198	-5.8471	70.9533	0
71.0318	0	71.0201	0	71.076	0.3018	71.0833	0.141	71.0171	0.1748	71.0447	0.3464	71.0537	0.6081	71.0327	0.6696	71.0505	0.9229	70.9728	1.1299	71.065	1.3791	70.9568	1.7627	71.053	1.957	71.0066	0.3385	71.0372	0.4128	71.045	0.4684	71.1538	0.296	70.9337	0.2189	71.028	-1.2142	71.0225	-2.2236	71.0539	-4.0348	71.0258	-5.3291	71.0198	-5.8392	71.0533	0
71.1318	0	71.1201	0	71.176	0.3068	71.1833	0.1527	71.1171	0.1784	71.1447	0.3505	71.1537	0.6081	71.1327	0.6628	71.1505	0.9271	71.0728	1.1325	71.165	1.3831	71.0568	1.7611	71.153	1.9565	71.1066	0.346	71.1372	0.4204	71.145	0.4694	71.2538	0.3004	71.0337	0.2318	71.128	-1.2034	71.1225	-2.2181	71.1539	-4.0284	71.1258	-5.3317	71.1198	-5.8255	71.1533	0
71.2318	0	71.2201	0	71.276	0.3083	71.2833	0.1484	71.2171	0.1784	71.2447	0.3571	71.2537	0.6042	71.2327	0.6672	71.2505	0.9342	71.1728	1.1325	71.265	1.3806	71.1568	1.7653	71.253	1.9648	71.2066	0.346	71.2372	0.4264	71.245	0.4769	71.3538	0.2826	71.1337	0.234	71.228	-1.1995	71.2225	-2.2115	71.2539	-4.0231	71.2258	-5.3298	71.2198	-5.8171	71.2533	0
71.3318	0	71.3201	0	71.376	0.3135	71.3833	0.1527	71.3171	0.1898	71.3447	0.3659	71.3537	0.6183	71.3327	0.6774	71.3505	0.9424	71.2728	1.144	71.365	1.387	71.2568	1.7732	71.353	1.9775	71.3066	0.3414	71.3372	0.4096	71.345	0.4755	71.4538	0.2818	71.2337	0.234	71.328	-1.2119	71.3225	-2.2145	71.3539	-4.0293	71.3258	-5.3254	71.3198	-5.8198	71.3533	0
71.4318	0	71.4201	0	71.476	0.3091	71.4833	0.1477	71.4171	0.1901	71.4447	0.364	71.4537	0.6211	71.4327	0.6764	71.4505	0.9283	71.3728	1.1403	71.465	1.3886	71.3568	1.7806	71.453	1.9779	71.4066	0.3369	71.4372	0.4077	71.445	0.4581	71.5538	0.2848	71.3337	0.2342	71.428	-1.2124	71.4225	-2.2222	71.4539	-4.0423	71.4258	-5.3282	71.4198	-5.8373	71.4533	0
71.5318	0	71.5201	0	71.576	0.3154	71.5833	0.1473	71.5171	0.1761	71.5447	0.359	71.5537	0.6172	71.5327	0.6774	71.5505	0.924	71.4728	1.1362	71.565	1.3888	71.4568	1.7723	71.553	1.9622	71.5066	0.3343	71.5372	0.4108	71.545	0.4577	71.6538	0.2921	71.4337	0.2195	71.528	-1.2034	71.5225	-2.222	71.5539	-4.0323	71.5258	-5.3209	71.5198	-5.8294	71.5533	0
71.6318	0	71.6201	0	71.676	0.3213	71.6833	0.1573	71.6171	0.1822	71.6447	0.3542	71.6537	0.6198	71.6327	0.6852	71.6505	0.9268	71.5728	1.1345	71.665	1.391	71.5568	1.7742	71.653	1.9648	71.6066	0.3343	71.6372	0.4108	71.645	0.4627	71.7538	0.3042	71.5337	0.2184	71.628	-1.1995	71.6225	-2.2122	71.6539	-4.027	71.6258	-5.318	71.6198	-5.8275	71.6533	0
71.7318	0	71.7201	0	71.776	0.3213	71.7833	0.1605	71.7171	0.1823	71.7447	0.3542	71.7537	0.6123	71.7327	0.6735	71.7505	0.9268	71.6728	1.1443	71.765	1.3986	71.6568	1.7767	71.753	1.9722	71.7066	0.348	71.7372	0.4229	71.745	0.4725	71.8538	0.3005	71.6337	0.2184	71.728	-1.1938	71.7225	-2.205	71.7539	-4.0194	71.7258	-5.3125	71.7198	-5.8159	71.7533	0
71.8318	0	71.8201	0	71.876	0.3096	71.8833	0.1605	71.8171	0.1823	71.8447	0.3542	71.8537	0.6159	71.8327	0.6735	71.8505	0.9331	71.7728	1.1481	71.865	1.391	71.7568	1.7767	71.853	1.9766	71.8066	0.3517	71.8372	0.427	71.845	0.4697	71.9538	0.3005	71.7337	0.2322	71.828	-1.1894	71.8225	-2.2065	71.8539	-4.0188	71.8258	-5.3072	71.8198	-5.8145	71.8533	0
71.9318	0	71.9201	0	71.976	0.3066	71.9833	0.1572	71.9171	0.1823	71.9447	0.3591	71.9537	0.6141	71.9327	0.6728	71.9505	0.9369	71.8728	1.1481	71.965	1.3886	71.8568	1.7809	71.953	1.9748	71.9066	0.3499	71.9372	0.4264	71.945	0.4691	72.0538	0.296	71.8337	0.2348	71.928	-1.1995	71.9225	-2.2064	71.9539	-4.0089	71.9258	-5.3141	71.9198	-5.806	71.9533	0
72.0318	0	72.0201	0	72.076	0.3029	72.0833	0.1536	72.0171	0.1694	72.0447	0.36	72.0537	0.6098	72.0327	0.6753	72.0505	0.9325	71.9728	1.1454	72.065	1.3846	71.9568	1.7826	72.053	1.9754	72.0066	0.3447	72.0372	0.4302	72.045	0.4733	72.1538	0.3005	71.9337	0.2391	72.028	-1.1917	72.0225	-2.1965	72.0539	-4.0153	72.0258	-5.3053	72.0198	-5.804	72.0533	0
72.1318	0	72.1201	0	72.176	0.3018	72.1833	0.1527	72.1171	0.1667	72.1447	0.3581	72.1537	0.6081	72.1327	0.6774	72.1505	0.9229	72.0728	1.1468	72.165	1.3908	72.0568	1.773	72.153	1.9766	72.1066	0.346	72.1372	0.4342	72.145	0.4733	72.2538	0.3069	72.0337	0.2419	72.128	-1.1878	72.1225	-2.2064	72.1539	-4.0153	72.1258	-5.3024	72.1198	-5.7975	72.1533	0
72.2318	0	72.2201	0	72.276	0.3018	72.2833	0.1527	72.2171	0.1747	72.2447	0.3581	72.2537	0.6081	72.2327	0.6696	72.2505	0.9229	72.1728	1.1481	72.265	1.387	72.1568	1.7767	72.253	1.9761	72.2066	0.3469	72.2372	0.4357	72.245	0.4749	72.3538	0.3044	72.1337	0.2419	72.228	-1.1866	72.2225	-2.1986	72.2539	-4.0072	72.2258	-5.3012	72.2198	-5.7853	72.2533	0
72.3318	0	72.3201	0	72.376	0.309	72.3833	0.1473	72.3171	0.1784	72.3447	0.359	72.3537	0.6094	72.3327	0.6701	72.3505	0.924	72.2728	1.1481	72.365	1.3939	72.2568	1.7767	72.353	1.9817	72.3066	0.3447	72.3372	0.4312	72.345	0.4699	72.4538	0.3044	72.2337	0.2432	72.328	-1.1824	72.3225	-2.2007	72.3539	-4.0075	72.3258	-5.2989	72.3198	-5.7865	72.3533	0
72.4318	0	72.4201	0	72.476	0.3113	72.4833	0.1463	72.4171	0.1822	72.4447	0.361	72.4537	0.6106	72.4327	0.6779	72.4505	0.9256	72.3728	1.1423	72.465	1.397	72.3568	1.7781	72.453	1.9831	72.4066	0.3421	72.4372	0.436	72.445	0.4769	72.5538	0.2965	72.3337	0.2273	72.428	-1.18	72.4225	-2.1926	72.4539	-4.011	72.4258	-5.2985	72.4198	-5.7786	72.4533	0
72.5318	0	72.5201	0	72.576	0.3018	72.5833	0.1505	72.5171	0.1785	72.5447	0.3581	72.5537	0.6144	72.5327	0.6774	72.5505	0.9271	72.4728	1.1501	72.565	1.3949	72.4568	1.7713	72.553	1.9805	72.5066	0.3421	72.5372	0.4421	72.545	0.4811	72.6538	0.3037	72.4337	0.2338	72.528	-1.18	72.5225	-2.1986	72.5539	-4.0075	72.5258	-5.2897	72.5198	-5.778	72.5533	0
72.6318	0	72.6201	0	72.676	0.3018	72.6833	0.1527	72.6171	0.1784	72.6447	0.3505	72.6537	0.6198	72.6327	0.6774	72.6505	0.9307	72.5728	1.152	72.665	1.3949	72.5568	1.7752	72.653	1.9736	72.6066	0.344	72.6372	0.4342	72.645	0.4811	72.7538	0.3042	72.5337	0.238	72.628	-1.1748	72.6225	-2.1986	72.6539	-4.0011	72.6258	-5.2868	72.6198	-5.7767	72.6533	0
72.7318	0	72.7201	0	72.776	0.3018	72.7833	0.1527	72.7171	0.1784	72.7447	0.3542	72.7537	0.6081	72.7327	0.6774	72.7505	0.9307	72.6728	1.152	72.765	1.4025	72.6568	1.7806	72.753	1.9766	72.7066	0.3439	72.7372	0.4346	72.745	0.4707	72.8538	0.3121	72.6337	0.238	72.728	-1.1831	72.7225	-2.1948	72.7539	-3.9998	72.7258	-5.2897	72.7198	-5.7794	72.7533	0
72.8318	0	72.8201	0	72.876	0.2988	72.8833	0.1494	72.8171	0.172	72.8447	0.3529	72.8537	0.6063	72.8327	0.6767	72.8505	0.9291	72.7728	1.1403	72.865	1.4042	72.7568	1.7806	72.853	1.9748	72.8066	0.3462	72.8372	0.4447	72.845	0.4805	72.9538	0.3109	72.7337	0.2319	72.828	-1.1781	72.8225	-2.1912	72.8539	-3.9919	72.8258	-5.2909	72.8198	-5.7657	72.8533	0
72.9318	0	72.9201	0	72.976	0.307	72.9833	0.1507	72.9171	0.1694	72.9447	0.3502	72.9537	0.6046	72.9327	0.6728	72.9505	0.9153	72.8728	1.1428	72.965	1.4037	72.8568	1.7829	72.953	1.9804	72.9066	0.3467	72.9372	0.4408	72.945	0.4755	73.0538	0.3083	72.8337	0.2403	72.928	-1.1728	72.9225	-2.1911	72.9539	-4.0055	72.9258	-5.2912	72.9198	-5.7651	72.9533	0
73.0318	0	73.0201	0	73.076	0.3135	73.0833	0.1527	73.0171	0.1743	73.0447	0.3604	73.0537	0.6081	73.0327	0.673	73.0505	0.9253	72.9728	1.1456	73.065	1.3949	72.9568	1.7734	73.053	1.9883	73.0066	0.3408	73.0372	0.4409	73.045	0.4699	73.1538	0.3083	72.9337	0.2446	73.028	-1.1694	73.0225	-2.1968	73.0539	-4.0075	73.0258	-5.2882	73.0198	-5.7644	73.0533	0
73.1318	0	73.1201	0	73.176	0.3135	73.1833	0.141	73.1171	0.1745	73.1447	0.3581	73.1537	0.6123	73.1327	0.6774	73.1505	0.9307	73.0728	1.1481	73.165	1.3949	73.0568	1.7767	73.153	1.9883	73.1066	0.3447	73.1372	0.446	73.145	0.4694	73.2538	0.3083	73.0337	0.243	73.128	-1.18	73.1225	-2.192	73.1539	-4.0011	73.1258	-5.2868	73.1198	-5.7552	73.1533	0
73.2318	0	73.2201	0	73.276	0.3091	73.2833	0.136	73.2171	0.1745	73.2447	0.3561	73.2537	0.6054	73.2327	0.6764	73.2505	0.9283	73.1728	1.156	73.265	1.3964	73.1568	1.7767	73.253	1.993	73.2066	0.346	73.2372	0.446	73.245	0.4769	73.3538	0.3043	73.1337	0.2419	73.228	-1.18	73.2225	-2.1809	73.2539	-3.9957	73.2258	-5.2868	73.2198	-5.7533	73.2533	0
73.3318	0	73.3201	0	73.376	0.2918	73.3833	0.1307	73.3171	0.1671	73.3447	0.3493	73.3537	0.5989	73.3327	0.6691	73.3505	0.9216	73.2728	1.1557	73.365	1.3931	73.2568	1.7802	73.353	1.9792	73.3066	0.3385	73.3372	0.4525	73.345	0.4883	73.4538	0.3075	73.2337	0.2419	73.328	-1.1663	73.3225	-2.1854	73.3539	-3.9837	73.3258	-5.2723	73.3198	-5.7416	73.3533	0
73.4318	0	73.4201	0	73.476	0.29	73.4833	0.1292	73.4171	0.1668	73.4447	0.3464	73.4537	0.5964	73.4327	0.6579	73.4505	0.9189	73.3728	1.1421	73.465	1.391	73.3568	1.7713	73.453	1.9814	73.4066	0.3496	73.4372	0.4504	73.445	0.4774	73.5538	0.3083	73.3337	0.2532	73.428	-1.1635	73.4225	-2.1858	73.4539	-3.9842	73.4258	-5.2643	73.4198	-5.7521	73.4533	0
73.5318	0	73.5201	0	73.576	0.2966	73.5833	0.1366	73.5171	0.1667	73.5447	0.3492	73.5537	0.6003	73.5327	0.6594	73.5505	0.9225	73.4728	1.1403	73.565	1.4039	73.4568	1.7689	73.553	1.9882	73.5066	0.3478	73.5372	0.4387	73.545	0.4736	73.6538	0.32	73.4337	0.2542	73.528	-1.1673	73.5225	-2.1798	73.5539	-3.9893	73.5258	-5.2662	73.5198	-5.7461	73.5533	0
73.6318	0	73.6201	0	73.676	0.3018	73.6833	0.141	73.6171	0.1663	73.6447	0.3581	73.6537	0.6081	73.6327	0.6745	73.6505	0.9349	73.5728	1.1544	73.665	1.4144	73.5568	1.7774	73.653	1.9961	73.6066	0.3523	73.6372	0.4519	73.645	0.4841	73.7538	0.3139	73.5337	0.2504	73.628	-1.1543	73.6225	-2.1787	73.6539	-3.9724	73.6258	-5.2666	73.6198	-5.7377	73.6533	0
73.7318	0	73.7201	0	73.776	0.3018	73.7833	0.141	73.7171	0.1667	73.7447	0.3581	73.7537	0.6144	73.7327	0.6774	73.7505	0.9307	73.6728	1.1637	73.765	1.4066	73.6568	1.7884	73.753	1.9883	73.7066	0.3545	73.7372	0.4487	73.745	0.4844	73.8538	0.3131	73.6337	0.2667	73.728	-1.1533	73.7225	-2.1728	73.7539	-3.9785	73.7258	-5.259	73.7198	-5.728	73.7533	0
73.8318	0	73.8201	0	73.876	0.3093	73.8833	0.1495	73.8171	0.172	73.8447	0.3622	73.8537	0.6198	73.8327	0.6774	73.8505	0.9307	73.7728	1.1637	73.865	1.4066	73.7568	1.7884	73.853	1.9956	73.8066	0.3487	73.8372	0.4487	73.845	0.4816	73.9538	0.3161	73.7337	0.2565	73.828	-1.159	73.8225	-2.1773	73.8539	-3.9777	73.8258	-5.2618	73.8198	-5.7253	73.8533	0
73.9318	0	73.9201	0	73.976	0.3135	73.9833	0.1527	73.9171	0.1745	73.9447	0.3659	73.9537	0.6198	73.9327	0.6774	73.9505	0.9307	73.8728	1.1637	73.965	1.4117	73.8568	1.7767	73.953	2	73.9066	0.346	73.9372	0.4538	73.945	0.4694	74.0538	0.3233	73.8337	0.2508	73.928	-1.1566	73.9225	-2.1692	73.9539	-3.9723	73.9258	-5.2575	73.9198	-5.7259	73.9533	0
74.0318	0	74.0201	0	74.076	0.3091	74.0833	0.1477	74.0171	0.1745	74.0447	0.3522	74.0537	0.6054	74.0327	0.672	74.0505	0.9346	73.9728	1.169	74.065	1.3991	73.9568	1.783	74.053	2.0023	74.0066	0.3525	74.0372	0.4538	74.045	0.4769	74.1538	0.3278	73.9337	0.2497	74.028	-1.1513	74.0225	-2.179	74.0539	-3.9681	74.0258	-5.2555	74.0198	-5.7161	74.0533	0
74.1318	0	74.1201	0	74.176	0.3078	74.1833	0.1473	74.1171	0.1749	74.1447	0.3473	74.1537	0.6016	74.1327	0.6701	74.1505	0.9357	74.0728	1.1674	74.165	1.3966	74.0568	1.7855	74.153	2.0013	74.1066	0.346	74.1372	0.4538	74.145	0.4811	74.2538	0.3139	74.0337	0.2573	74.128	-1.1488	74.1225	-2.179	74.1539	-3.9646	74.1258	-5.2673	74.1198	-5.7077	74.1533	0
74.2318	0	74.2201	0	74.276	0.3096	74.2833	0.137	74.2171	0.1822	74.2447	0.3503	74.2537	0.6042	74.2327	0.6735	74.2505	0.9385	74.1728	1.1541	74.265	1.4064	74.1568	1.782	74.253	2.0039	74.2066	0.3428	74.2372	0.4487	74.245	0.4755	74.3538	0.3161	74.1337	0.2614	74.228	-1.1455	74.2225	-2.1767	74.2539	-3.9642	74.2258	-5.2629	74.2198	-5.7104	74.2533	0
74.3318	0	74.3201	0	74.376	0.3066	74.3833	0.1337	74.3171	0.1745	74.3447	0.349	74.3537	0.6024	74.3327	0.6728	74.3505	0.9369	74.2728	1.1559	74.365	1.4081	74.2568	1.7845	74.353	1.9905	74.3066	0.3411	74.3372	0.4552	74.345	0.477	74.4538	0.3161	74.2337	0.2565	74.328	-1.1532	74.3225	-2.1758	74.3539	-3.9684	74.3258	-5.26	74.3198	-5.7013	74.3533	0
74.4318	0	74.4201	0	74.476	0.2951	74.4833	0.1302	74.4171	0.1694	74.4447	0.3506	74.4537	0.5981	74.4327	0.668	74.4505	0.9207	74.3728	1.1532	74.465	1.4041	74.3568	1.7826	74.453	1.9934	74.4066	0.3421	74.4372	0.4616	74.445	0.4694	74.5538	0.3168	74.3337	0.2621	74.428	-1.1527	74.4225	-2.1731	74.4539	-3.9642	74.4258	-5.2594	74.4198	-5.6986	74.4533	0
74.5318	0	74.5201	0	74.576	0.2939	74.5833	0.1292	74.5171	0.1667	74.5447	0.3542	74.5537	0.6006	74.5327	0.6706	74.5505	0.9253	74.4728	1.1493	74.565	1.3949	74.4568	1.7826	74.553	1.9961	74.5066	0.34	74.5372	0.4582	74.545	0.4657	74.6538	0.3161	74.4337	0.2653	74.528	-1.1557	74.5225	-2.174	74.5539	-3.9647	74.5258	-5.2565	74.5198	-5.7065	74.5533	0
74.6318	0	74.6201	0	74.676	0.299	74.6833	0.1292	74.6171	0.1667	74.6447	0.3542	74.6537	0.6042	74.6327	0.6657	74.6505	0.9307	74.5728	1.156	74.665	1.3949	74.5568	1.7845	74.653	1.9961	74.6066	0.3457	74.6372	0.4582	74.645	0.4669	74.7538	0.3278	74.5337	0.2542	74.628	-1.1517	74.6225	-2.1713	74.6539	-3.962	74.6258	-5.2496	74.6198	-5.6993	74.6533	0
74.7318	0	74.7201	0	74.776	0.3018	74.7833	0.1292	74.7171	0.1667	74.7447	0.3542	74.7537	0.6042	74.7327	0.6657	74.7505	0.9307	74.6728	1.1598	74.765	1.3949	74.6568	1.7767	74.753	1.9961	74.7066	0.3523	74.7372	0.4714	74.745	0.4802	74.8538	0.3161	74.6337	0.2504	74.728	-1.14	74.7225	-2.1631	74.7539	-3.945	74.7258	-5.2392	74.7198	-5.6908	74.7533	0
74.8318	0	74.8201	0	74.876	0.3083	74.8833	0.1366	74.8171	0.1747	74.8447	0.3571	74.8537	0.6081	74.8327	0.6672	74.8505	0.9385	74.7728	1.1598	74.865	1.4078	74.7568	1.783	74.853	2	74.8066	0.346	74.8372	0.4733	74.845	0.4811	74.9538	0.3172	74.7337	0.2667	74.828	-1.1318	74.8225	-2.1497	74.8539	-3.945	74.8258	-5.236	74.8198	-5.6803	74.8533	0
74.9318	0	74.9201	0	74.976	0.3018	74.9833	0.141	74.9171	0.178	74.9447	0.3659	74.9537	0.6159	74.9327	0.6774	74.9505	0.9502	74.8728	1.166	74.965	1.4183	74.8568	1.7927	74.953	2.0127	74.9066	0.3428	74.9372	0.4682	74.945	0.4713	75.0538	0.3161	74.8337	0.2731	74.928	-1.1338	74.9225	-2.1637	74.9539	-3.9469	74.9258	-5.2424	74.9198	-5.6733	74.9533	0
75.0318	0	75.0201	0	75.076	0.3018	75.0833	0.141	75.0171	0.1784	75.0447	0.3581	75.0537	0.6081	75.0327	0.6847	75.0505	0.9502	74.9728	1.1715	75.065	1.4234	74.9568	1.8001	75.053	2.0156	75.0066	0.3369	75.0372	0.4625	75.045	0.4699	75.1538	0.3161	74.9337	0.2682	75.028	-1.1512	75.0225	-2.1695	75.0539	-3.9503	75.0258	-5.2462	75.0198	-5.6772	75.0533	0
75.1318	0	75.1201	0	75.176	0.3018	75.1833	0.1388	75.1171	0.1784	75.1447	0.3643	75.1537	0.6081	75.1327	0.6891	75.1505	0.9424	75.0728	1.1651	75.165	1.4144	75.0568	1.8001	75.153	2.0078	75.1066	0.3343	75.1372	0.4616	75.145	0.4694	75.2538	0.312	75.0337	0.2625	75.128	-1.1448	75.1225	-2.1614	75.1539	-3.945	75.1258	-5.2389	75.1198	-5.6693	75.1533	0
75.2318	0	75.2201	0	75.276	0.3018	75.2833	0.141	75.2171	0.1784	75.2447	0.3698	75.2537	0.6081	75.2327	0.6891	75.2505	0.9424	75.1728	1.1676	75.265	1.4144	75.1568	1.7926	75.253	2.0151	75.2066	0.3321	75.2372	0.4639	75.245	0.4657	75.3538	0.3083	75.1337	0.2665	75.228	-1.144	75.2225	-2.1558	75.2539	-3.9491	75.2258	-5.239	75.2198	-5.6713	75.2533	0
75.3318	0	75.3201	0	75.376	0.2974	75.3833	0.136	75.3171	0.1837	75.3447	0.3679	75.3537	0.6118	75.3327	0.6764	75.3505	0.9463	75.2728	1.1676	75.365	1.4109	75.2568	1.7962	75.353	2.017	75.3066	0.3379	75.3372	0.4661	75.345	0.4619	75.4538	0.3272	75.2337	0.2659	75.328	-1.1426	75.3225	-2.1584	75.3539	-3.9485	75.3258	-5.2428	75.3198	-5.6739	75.3533	0
75.4318	0	75.4201	0	75.476	0.2918	75.4833	0.1307	75.4171	0.1786	75.4447	0.361	75.4537	0.6106	75.4327	0.6691	75.4505	0.9451	75.3728	1.1635	75.465	1.4125	75.3568	1.7933	75.453	2.0104	75.4066	0.3445	75.4372	0.4753	75.445	0.4799	75.5538	0.3317	75.3337	0.2621	75.428	-1.1322	75.4225	-2.1514	75.4539	-3.9269	75.4258	-5.2382	75.4198	-5.6576	75.4533	0
75.5318	0	75.5201	0	75.576	0.29	75.5833	0.1292	75.5171	0.1629	75.5447	0.3581	75.5537	0.5964	75.5327	0.6657	75.5505	0.9424	75.4728	1.1499	75.565	1.4144	75.4568	1.787	75.553	2.001	75.5066	0.3499	75.5372	0.481	75.545	0.485	75.6538	0.3317	75.4337	0.2784	75.528	-1.137	75.5225	-2.1458	75.5539	-3.9215	75.5258	-5.2262	75.5198	-5.6452	75.5533	0
75.6318	0	75.6201	0	75.676	0.29	75.6833	0.1292	75.6171	0.1628	75.6447	0.3581	75.6537	0.5964	75.6327	0.6657	75.6505	0.9424	75.5728	1.1481	75.665	1.4144	75.5568	1.7908	75.653	2.0039	75.6066	0.3499	75.6372	0.485	75.645	0.485	75.7538	0.3304	75.5337	0.2848	75.628	-1.1292	75.6225	-2.1439	75.6539	-3.9333	75.6258	-5.2243	75.6198	-5.6439	75.6533	0
75.7318	0	75.7201	0	75.776	0.29	75.7833	0.1292	75.7171	0.1628	75.7447	0.3581	75.7537	0.5964	75.7327	0.6657	75.7505	0.9424	75.6728	1.156	75.765	1.4027	75.6568	1.7962	75.753	2.0039	75.7066	0.3467	75.7372	0.4799	75.745	0.4794	75.8538	0.3356	75.6337	0.2848	75.728	-1.1299	75.7225	-2.1415	75.7539	-3.933	75.7258	-5.2287	75.7198	-5.6382	75.7533	0
75.8318	0	75.8201	0	75.876	0.2966	75.8833	0.1366	75.8171	0.1708	75.8447	0.3492	75.8537	0.6003	75.8327	0.6745	75.8505	0.9342	75.7728	1.1598	75.865	1.4079	75.7568	1.7962	75.853	2.0151	75.8066	0.3514	75.8372	0.4808	75.845	0.4692	75.9538	0.3278	75.7337	0.2799	75.828	-1.1298	75.8225	-2.1407	75.8539	-3.9255	75.8258	-5.22	75.8198	-5.6368	75.8533	0
75.9318	0	75.9201	0	75.976	0.2988	75.9833	0.1376	75.9171	0.1859	75.9447	0.3609	75.9537	0.6063	75.9327	0.6885	75.9505	0.945	75.8728	1.166	75.965	1.4171	75.8568	1.8005	75.953	2.0256	75.9066	0.3538	75.9372	0.4811	75.945	0.4744	76.0538	0.3278	75.8337	0.2738	75.928	-1.124	75.9225	-2.1517	75.9539	-3.9212	75.9258	-5.2165	75.9198	-5.6413	75.9533	0
76.0318	0	76.0201	0	76.076	0.2951	76.0833	0.1341	76.0171	0.1811	76.0447	0.36	76.0537	0.602	76.0327	0.6836	76.0505	0.9442	75.9728	1.1688	76.065	1.4158	75.9568	1.8045	76.053	2.0213	76.0066	0.3538	76.0372	0.4811	76.045	0.4772	76.1538	0.3278	75.9337	0.277	76.028	-1.1214	76.0225	-2.1419	76.0539	-3.9176	76.0258	-5.2106	76.0198	-5.6302	76.0533	0
76.1318	0	76.1201	0	76.176	0.3015	76.1833	0.1331	76.1171	0.1706	76.1447	0.3581	76.1537	0.6003	76.1327	0.6813	76.1505	0.9424	76.0728	1.165	76.165	1.4144	76.0568	1.8057	76.153	2.0195	76.1066	0.3538	76.1372	0.4751	76.145	0.4772	76.2538	0.335	76.0337	0.277	76.128	-1.1136	76.1225	-2.14	76.1539	-3.9112	76.1258	-5.2087	76.1198	-5.6217	76.1533	0
76.2318	0	76.2201	0	76.276	0.2979	76.2833	0.1331	76.2171	0.1759	76.2447	0.3581	76.2537	0.6003	76.2327	0.6813	76.2505	0.9487	76.1728	1.1637	76.265	1.4066	76.1568	1.804	76.253	2.0268	76.2066	0.3421	76.2372	0.4811	76.245	0.4772	76.3538	0.3354	76.1337	0.2846	76.228	-1.1214	76.2225	-2.14	76.2539	-3.9017	76.2258	-5.2204	76.2198	-5.6204	76.2533	0
76.3318	0	76.3201	0	76.376	0.2979	76.3833	0.1331	76.3171	0.1784	76.3447	0.3581	76.3537	0.6003	76.3327	0.6735	76.3505	0.9541	76.2728	1.1637	76.365	1.4066	76.2568	1.8083	76.353	2.0313	76.3066	0.34	76.3372	0.4777	76.345	0.4657	76.4538	0.3318	76.2337	0.2887	76.328	-1.1245	76.3225	-2.1362	76.3539	-3.91	76.3258	-5.2145	76.3198	-5.6134	76.3533	0
76.4318	0	76.4201	0	76.476	0.2979	76.4833	0.1331	76.4171	0.1784	76.4447	0.3581	76.4537	0.6003	76.4327	0.6784	76.4505	0.9541	76.3728	1.169	76.465	1.4142	76.3568	1.8118	76.453	2.0361	76.4066	0.3361	76.4372	0.4739	76.445	0.4619	76.5538	0.3482	76.3337	0.2855	76.428	-1.123	76.4225	-2.1388	76.4539	-3.9137	76.4258	-5.2154	76.4198	-5.6153	76.4533	0
76.5318	0	76.5201	0	76.576	0.3022	76.5833	0.1264	76.5171	0.1784	76.5447	0.36	76.5537	0.6092	76.5327	0.6823	76.5505	0.9565	76.4728	1.1598	76.565	1.4218	76.4568	1.8001	76.553	2.0416	76.5066	0.3502	76.5372	0.4831	76.545	0.4799	76.6538	0.3451	76.4337	0.2817	76.528	-1.1127	76.5225	-2.122	76.5539	-3.8957	76.5258	-5.208	76.5198	-5.6068	76.5533	0
76.6318	0	76.6201	0	76.676	0.3057	76.6833	0.1292	76.6171	0.186	76.6447	0.3659	76.6537	0.6198	76.6327	0.6891	76.6505	0.9583	76.5728	1.164	76.665	1.4261	76.5568	1.803	76.653	2.0469	76.6066	0.3545	76.6372	0.4799	76.645	0.4794	76.7538	0.3278	76.5337	0.2979	76.628	-1.1064	76.6225	-2.1208	76.6539	-3.8922	76.6258	-5.2033	76.6198	-5.5985	76.6533	0
76.7318	0	76.7201	0	76.776	0.3057	76.7833	0.1292	76.7171	0.1862	76.7447	0.3659	76.7537	0.612	76.7327	0.6891	76.7505	0.9619	76.6728	1.1676	76.765	1.4261	76.6568	1.8079	76.753	2.0469	76.7066	0.3487	76.7372	0.4742	76.745	0.4738	76.8538	0.3278	76.6337	0.2995	76.728	-1.1083	76.7225	-2.1343	76.7539	-3.8942	76.7258	-5.1983	76.7198	-5.6029	76.7533	0
76.8318	0	76.8201	0	76.876	0.3013	76.8833	0.1243	76.8171	0.1825	76.8447	0.3561	76.8537	0.6093	76.8327	0.6881	76.8505	0.9595	76.7728	1.1676	76.865	1.4226	76.7568	1.8143	76.853	2.0365	76.8066	0.346	76.8372	0.4733	76.845	0.4733	76.9538	0.3278	76.7337	0.2988	76.828	-1.1175	76.8225	-2.1295	76.8539	-3.8995	76.8258	-5.2048	76.8198	-5.5951	76.8533	0
76.9318	0	76.9201	0	76.976	0.2957	76.9833	0.1189	76.9171	0.1786	76.9447	0.3555	76.9537	0.6028	76.9327	0.6808	76.9505	0.9529	76.8728	1.1714	76.965	1.4099	76.8568	1.8168	76.953	2.0373	76.9066	0.346	76.9372	0.4771	76.945	0.4783	77.0538	0.331	76.8337	0.3005	76.928	-1.1097	76.9225	-2.1283	76.9539	-3.8942	76.9258	-5.2048	76.9198	-5.5866	76.9533	0
77.0318	0	77.0201	0	77.076	0.2822	77.0833	0.1175	77.0171	0.1746	77.0447	0.3581	77.0537	0.6003	77.0327	0.6774	77.0505	0.9502	76.9728	1.1695	77.065	1.4105	76.9568	1.8104	77.053	2.0391	77.0066	0.336	77.0372	0.4777	77.045	0.4657	77.1538	0.3395	76.9337	0.3005	77.028	-1.1088	77.0225	-2.1212	77.0539	-3.8983	77.0258	-5.2018	77.0198	-5.5782	77.0533	0
77.1318	0	77.1201	0	77.176	0.2939	77.1833	0.1175	77.1171	0.1745	77.1447	0.3581	77.1537	0.6045	77.1327	0.6774	77.1505	0.9565	77.0728	1.1676	77.165	1.4105	77.0568	1.8122	77.153	2.0391	77.1066	0.3363	77.1372	0.4805	77.145	0.4691	77.2538	0.3395	77.0337	0.2972	77.128	-1.1016	77.1225	-2.1178	77.1539	-3.8899	77.1258	-5.1981	77.1198	-5.5749	77.1533	0
77.2318	0	77.2201	0	77.276	0.2939	77.2833	0.1175	77.2171	0.1745	77.2447	0.3581	77.2537	0.6081	77.2327	0.6774	77.2505	0.9619	77.1728	1.1676	77.265	1.4181	77.1568	1.8158	77.253	2.0391	77.2066	0.3382	77.2372	0.4811	77.245	0.4694	77.3538	0.3395	77.1337	0.3073	77.228	-1.098	77.2225	-2.1184	77.2539	-3.88	77.2258	-5.1881	77.2198	-5.5788	77.2533	0
77.3318	0	77.3201	0	77.376	0.2822	77.3833	0.1175	77.3171	0.1667	77.3447	0.3464	77.3537	0.6081	77.3327	0.6774	77.3505	0.9619	77.2728	1.1676	77.365	1.4222	77.2568	1.804	77.353	2.0439	77.3066	0.3447	77.3372	0.4811	77.345	0.4694	77.4538	0.3334	77.2337	0.3122	77.328	-1.1097	77.3225	-2.1165	77.3539	-3.8747	77.3258	-5.1852	77.3198	-5.5677	77.3533	0
77.4318	0	77.4201	0	77.476	0.2873	77.4833	0.1175	77.4171	0.1667	77.4447	0.3464	77.4537	0.6081	77.4327	0.6657	77.4505	0.9619	77.3728	1.1598	77.465	1.4222	77.3568	1.804	77.453	2.0469	77.4066	0.3428	77.4372	0.476	77.445	0.4638	77.5538	0.3278	77.3337	0.3122	77.428	-1.1064	77.4225	-2.1142	77.4539	-3.8744	77.4258	-5.1808	77.4198	-5.5698	77.4533	0
77.5318	0	77.5201	0	77.576	0.29	77.5833	0.1175	77.5171	0.1667	77.5447	0.3464	77.5537	0.5964	77.5327	0.6847	77.5505	0.9502	77.4728	1.1598	77.565	1.4222	77.4568	1.8104	77.553	2.0425	77.5066	0.3369	77.5372	0.4703	77.545	0.4657	77.6538	0.3326	77.4337	0.3123	77.528	-1.1083	77.5225	-2.1187	77.5539	-3.8864	77.5258	-5.1954	77.5198	-5.5658	77.5533	0
77.6318	0	77.6201	0	77.676	0.2871	77.6833	0.1142	77.6171	0.172	77.6447	0.3451	77.6537	0.5946	77.6327	0.6767	77.6505	0.9486	77.5728	1.1651	77.665	1.4199	77.5568	1.8158	77.653	2.0452	77.6066	0.3343	77.6372	0.4751	77.645	0.4694	77.7538	0.3239	77.5337	0.3094	77.628	-1.1097	77.6225	-2.1204	77.6539	-3.8821	77.6258	-5.1911	77.6198	-5.5592	77.6533	0
77.7318	0	77.7201	0	77.776	0.2834	77.7833	0.1107	77.7171	0.1694	77.7447	0.3446	77.7537	0.5903	77.7327	0.6719	77.7505	0.9505	77.6728	1.1649	77.765	1.4209	77.6568	1.8138	77.753	2.0408	77.7066	0.3343	77.7372	0.4811	77.745	0.4694	77.8538	0.3239	77.6337	0.3005	77.728	-1.1097	77.7225	-2.1204	77.7539	-3.8786	77.7258	-5.1891	77.7198	-5.5482	77.7533	0
77.8318	0	77.8201	0	77.876	0.2888	77.8833	0.1171	77.8171	0.1667	77.8447	0.3492	77.8537	0.5925	77.8327	0.6711	77.8505	0.9577	77.7728	1.1611	77.865	1.4275	77.7568	1.8018	77.853	2.0429	77.8066	0.3343	77.8372	0.4811	77.845	0.4616	77.9538	0.3311	77.7337	0.3005	77.828	-1.1045	77.8225	-2.1106	77.8539	-3.8722	77.8258	-5.1891	77.8198	-5.5397	77.8533	0
77.9318	0	77.9201	0	77.976	0.2939	77.9833	0.1214	77.9171	0.178	77.9447	0.3581	77.9537	0.6003	77.9327	0.6813	77.9505	0.9658	77.8728	1.1543	77.965	1.4416	77.8568	1.8044	77.953	2.0508	77.9066	0.3343	77.9372	0.4811	77.945	0.4616	78.0538	0.3412	77.8337	0.3005	77.928	-1.1097	77.9225	-2.1022	77.9539	-3.8746	77.9258	-5.1803	77.9198	-5.5462	77.9533	0
78.0318	0	78.0201	0	78.076	0.2939	78.0833	0.1136	78.0171	0.1784	78.0447	0.3581	78.0537	0.6066	78.0327	0.6813	78.0505	0.9658	77.9728	1.1598	78.065	1.4378	77.9568	1.8161	78.053	2.0557	78.0066	0.347	78.0372	0.4858	78.045	0.4667	78.1538	0.3356	77.9337	0.3081	78.028	-1.0976	78.0225	-2.1087	78.0539	-3.8648	78.0258	-5.1733	78.0198	-5.5327	78.0533	0
78.1318	0	78.1201	0	78.176	0.2939	78.1833	0.1136	78.1171	0.1864	78.1447	0.3581	78.1537	0.612	78.1327	0.6813	78.1505	0.97	78.0728	1.1678	78.165	1.4378	78.0568	1.8197	78.153	2.0586	78.1066	0.3487	78.1372	0.482	78.145	0.4621	78.2538	0.3356	78.0337	0.3167	78.128	-1.0966	78.1225	-2.1109	78.1539	-3.8605	78.1258	-5.1759	78.1198	-5.5326	78.1533	0
78.2318	0	78.2201	0	78.276	0.2896	78.2833	0.1087	78.2171	0.1901	78.2447	0.3561	78.2537	0.6093	78.2327	0.6803	78.2505	0.9712	78.1728	1.1715	78.265	1.4343	78.1568	1.8197	78.253	2.056	78.2066	0.346	78.2372	0.4811	78.245	0.4666	78.3538	0.3356	78.1337	0.3133	78.228	-1.098	78.2225	-2.1126	78.2539	-3.8551	78.2258	-5.1715	78.2198	-5.528	78.2533	0
78.3318	0	78.3201	0	78.376	0.2722	78.3833	0.1033	78.3171	0.1708	78.3447	0.3493	78.3537	0.6028	78.3327	0.673	78.3505	0.9646	78.2728	1.1674	78.365	1.4282	78.2568	1.8231	78.353	2.0568	78.3066	0.346	78.3372	0.4733	78.345	0.4577	78.4538	0.3285	78.2337	0.3122	78.328	-1.0927	78.3225	-2.1028	78.3539	-3.8552	78.3258	-5.1608	78.3198	-5.5286	78.3533	0
78.4318	0	78.4201	0	78.476	0.2781	78.4833	0.1019	78.4171	0.1668	78.4447	0.3464	78.4537	0.6003	78.4327	0.6745	78.4505	0.9619	78.3728	1.1617	78.465	1.4261	78.3568	1.8104	78.453	2.0586	78.4066	0.3321	78.4372	0.4699	78.445	0.4539	78.5538	0.3278	78.3337	0.3172	78.428	-1.0932	78.4225	-2.1115	78.4539	-3.8667	78.4258	-5.1608	78.4198	-5.5229	78.4533	0
78.5318	0	78.5201	0	78.576	0.2822	78.5833	0.1019	78.5171	0.1667	78.5447	0.3464	78.5537	0.6003	78.5327	0.6774	78.5505	0.9619	78.4728	1.1598	78.565	1.4261	78.4568	1.8079	78.553	2.0586	78.5066	0.3282	78.5372	0.4661	78.545	0.4577	78.6538	0.3278	78.4337	0.3167	78.528	-1.1088	78.5225	-2.1154	78.5539	-3.8605	78.5258	-5.1647	78.5198	-5.5254	78.5533	0
78.6318	0	78.6201	0	78.676	0.2866	78.6833	0.1068	78.6171	0.172	78.6447	0.3366	78.6537	0.6029	78.6327	0.6784	78.6505	0.9643	78.5728	1.1598	78.665	1.4373	78.5568	1.8079	78.653	2.0494	78.6066	0.3265	78.6372	0.4693	78.645	0.4616	78.7538	0.3278	78.5337	0.3129	78.628	-1.1018	78.6225	-2.11	78.6539	-3.8551	78.6258	-5.1598	78.6198	-5.5169	78.6533	0
78.7318	0	78.7201	0	78.776	0.29	78.7833	0.1097	78.7171	0.1821	78.7447	0.3424	78.7537	0.6123	78.7327	0.6852	78.7505	0.9697	78.6728	1.164	78.765	1.4339	78.6568	1.815	78.753	2.062	78.7066	0.3329	78.7372	0.4733	78.745	0.4616	78.8538	0.335	78.6337	0.3081	78.728	-1.098	78.7225	-2.1087	78.7539	-3.8487	78.7258	-5.1579	78.7198	-5.5052	78.7533	0
78.8318	0	78.8201	0	78.876	0.29	78.8833	0.1097	78.8171	0.1823	78.8447	0.3424	78.8537	0.6042	78.8327	0.6735	78.8505	0.9697	78.7728	1.1676	78.865	1.4339	78.7568	1.8236	78.853	2.0664	78.8066	0.3343	78.8372	0.4733	78.845	0.4538	78.9538	0.3395	78.7337	0.3122	78.828	-1.098	78.8225	-2.0989	78.8539	-3.8392	78.8258	-5.1491	78.8198	-5.4967	78.8533	0
78.9318	0	78.9201	0	78.976	0.29	78.9833	0.1097	78.9171	0.1823	78.9447	0.3424	78.9537	0.6042	78.9327	0.6735	78.9505	0.9697	78.8728	1.1756	78.965	1.4339	78.8568	1.8236	78.953	2.0664	78.9066	0.3343	78.9372	0.4733	78.945	0.4538	79.0538	0.3412	78.8337	0.3122	78.928	-1.0901	78.9225	-2.097	78.9539	-3.8434	78.9258	-5.1462	78.9198	-5.4954	78.9533	0
79.0318	0	79.0201	0	79.076	0.2822	79.0833	0.1097	79.0171	0.1745	79.0447	0.3487	79.0537	0.6042	79.0327	0.6735	79.0505	0.9697	78.9728	1.1715	79.065	1.439	78.9568	1.8236	79.053	2.0664	79.0066	0.3352	79.0372	0.4747	79.045	0.4553	79.1538	0.3356	78.9337	0.3122	79.028	-1.085	79.0225	-2.0958	79.0539	-3.8418	79.0258	-5.1527	79.0198	-5.4924	79.0533	0
79.1318	0	79.1201	0	79.176	0.2822	79.1833	0.1097	79.1171	0.1745	79.1447	0.3542	79.1537	0.6042	79.1327	0.6735	79.1505	0.9761	79.0728	1.1715	79.165	1.4417	79.0568	1.8299	79.153	2.0713	79.1066	0.333	79.1372	0.476	79.145	0.4554	79.2538	0.3356	79.0337	0.3186	79.128	-1.0835	79.1225	-2.0926	79.1539	-3.8409	79.1258	-5.1475	79.1198	-5.4871	79.1533	0
79.2318	0	79.2201	0	79.276	0.2793	79.2833	0.1064	79.2171	0.1825	79.2447	0.3451	79.2537	0.6024	79.2327	0.6728	79.2505	0.9799	79.1728	1.1715	79.265	1.4394	79.1568	1.8353	79.253	2.0725	79.2066	0.3401	79.2372	0.4811	79.245	0.446	79.3538	0.3356	79.1337	0.3172	79.228	-1.0824	79.2225	-2.1048	79.2539	-3.8313	79.2258	-5.1403	79.2198	-5.4779	79.2533	0
79.3318	0	79.3201	0	79.376	0.2756	79.3833	0.1028	79.3171	0.1811	79.3447	0.3405	79.3537	0.5981	79.3327	0.668	79.3505	0.9754	79.2728	1.1688	79.365	1.4353	79.2568	1.8334	79.353	2.0681	79.3066	0.3421	79.3372	0.4811	79.345	0.446	79.4538	0.3312	79.2337	0.3161	79.328	-1.0824	79.3225	-2.095	79.3539	-3.8278	79.3258	-5.1383	79.3198	-5.4759	79.3533	0
79.4318	0	79.4201	0	79.476	0.2744	79.4833	0.1019	79.4171	0.1667	79.4447	0.3385	79.4537	0.5964	79.4327	0.673	79.4505	0.9736	79.3728	1.1585	79.465	1.4339	79.3568	1.8213	79.453	2.0664	79.4066	0.3421	79.4372	0.4811	79.445	0.4535	79.5538	0.3473	79.3337	0.3237	79.428	-1.0862	79.4225	-2.0931	79.4539	-3.8213	79.4258	-5.1383	79.4198	-5.4694	79.4533	0
79.5318	0	79.5201	0	79.576	0.2744	79.5833	0.1019	79.5171	0.1667	79.5447	0.3385	79.5537	0.5964	79.5327	0.6696	79.5505	0.9619	79.4728	1.1598	79.565	1.4416	79.4568	1.8197	79.553	2.0664	79.5066	0.3484	79.5372	0.491	79.545	0.4684	79.6538	0.3473	79.4337	0.3278	79.528	-1.0736	79.5225	-2.085	79.5539	-3.8044	79.5258	-5.121	79.5198	-5.4505	79.5533	0
79.6318	0	79.6201	0	79.676	0.2744	79.6833	0.1019	79.6171	0.1667	79.6447	0.3385	79.6537	0.5885	79.6327	0.6774	79.6505	0.9619	79.5728	1.1598	79.665	1.4456	79.5568	1.8197	79.653	2.0586	79.6066	0.3538	79.6372	0.4928	79.645	0.4694	79.7538	0.3432	79.5337	0.3372	79.628	-1.0706	79.6225	-2.0814	79.6539	-3.8161	79.6258	-5.1149	79.6198	-5.4499	79.6533	0
79.7318	0	79.7201	0	79.776	0.281	79.7833	0.1093	79.7171	0.1667	79.7447	0.3414	79.7537	0.5925	79.7327	0.6711	79.7505	0.9697	79.6728	1.1598	79.765	1.4509	79.6568	1.826	79.753	2.0698	79.7066	0.3517	79.7372	0.4894	79.745	0.4657	79.8538	0.3443	79.6337	0.3395	79.728	-1.0684	79.7225	-2.0744	79.7539	-3.8159	79.7258	-5.112	79.7198	-5.4415	79.7533	0
79.8318	0	79.8201	0	79.876	0.2861	79.8833	0.1136	79.8171	0.1861	79.8447	0.3503	79.8537	0.6003	79.8327	0.6813	79.8505	0.9814	79.7728	1.166	79.865	1.4625	79.7568	1.8357	79.853	2.082	79.8066	0.34	79.8372	0.4856	79.845	0.4619	79.9538	0.3473	79.7337	0.3438	79.828	-1.0697	79.8225	-2.0763	79.8539	-3.8097	79.8258	-5.1256	79.8198	-5.4434	79.8533	0
79.9318	0	79.9201	0	79.976	0.2861	79.9833	0.1136	79.9171	0.1901	79.9447	0.3503	79.9537	0.6003	79.9327	0.6813	79.9505	0.9814	79.8728	1.1715	79.965	1.4652	79.8568	1.8431	79.953	2.082	79.9066	0.3382	79.9372	0.485	79.945	0.4616	80.0538	0.3412	79.8337	0.3442	79.928	-1.0785	79.9225	-2.0709	79.9539	-3.8044	79.9258	-5.1266	79.9198	-5.4349	79.9533	0
80.0318	0	80.0201	0	80.076	0.2818	80.0833	0.1087	80.0171	0.1901	80.0447	0.3483	80.0537	0.5976	80.0327	0.6803	80.0505	0.9791	79.9728	1.1795	80.065	1.4538	79.9568	1.8473	80.053	2.0843	80.0066	0.335	80.0372	0.4799	80.045	0.4443	80.1538	0.3278	79.9337	0.3434	80.028	-1.0751	80.0225	-2.0739	80.0539	-3.8062	80.0258	-5.1222	80.0198	-5.4305	80.0533	0
80.1318	0	80.1201	0	80.176	0.2812	80.1833	0.1033	80.1171	0.1825	80.1447	0.3415	80.1537	0.5975	80.1327	0.673	80.1505	0.9724	80.0728	1.1791	80.165	1.4478	80.0568	1.8363	80.153	2.0807	80.1066	0.3388	80.1372	0.4742	80.145	0.4386	80.2538	0.3278	80.0337	0.3385	80.128	-1.077	80.1225	-2.0797	80.1539	-3.8083	80.1258	-5.1251	80.1198	-5.4369	80.1533	0
80.2318	0	80.2201	0	80.276	0.2822	80.2833	0.1019	80.2171	0.1839	80.2447	0.3385	80.2537	0.6003	80.2327	0.6696	80.2505	0.9697	80.1728	1.1734	80.265	1.4456	80.1568	1.8299	80.253	2.0781	80.2066	0.3382	80.2372	0.4733	80.245	0.4457	80.3538	0.3356	80.1337	0.3379	80.228	-1.0785	80.2225	-2.0715	80.2539	-3.8018	80.2258	-5.1208	80.2198	-5.4368	80.2533	0
80.3318	0	80.3201	0	80.376	0.2822	80.3833	0.1019	80.3171	0.1784	80.3447	0.3385	80.3537	0.6003	80.3327	0.6696	80.3505	0.9761	80.2728	1.1715	80.365	1.4533	80.2568	1.8275	80.353	2.0781	80.3066	0.3424	80.3372	0.4799	80.345	0.457	80.4538	0.3356	80.2337	0.3395	80.328	-1.0726	80.3225	-2.0721	80.3539	-3.7965	80.3258	-5.1132	80.3198	-5.4251	80.3533	0
80.4318	0	80.4201	0	80.476	0.2705	80.4833	0.1019	80.4171	0.1784	80.4447	0.3385	80.4537	0.6003	80.4327	0.6696	80.4505	0.9814	80.3728	1.1598	80.465	1.4574	80.3568	1.8275	80.453	2.0781	80.4066	0.346	80.4372	0.4811	80.445	0.4577	80.5538	0.3428	80.3337	0.3458	80.428	-1.0654	80.4225	-2.0697	80.4539	-3.7902	80.4258	-5.111	80.4198	-5.4193	80.4533	0
80.5318	0	80.5201	0	80.576	0.2705	80.5833	0.0902	80.5171	0.1784	80.5447	0.3385	80.5537	0.6003	80.5327	0.6745	80.5505	0.9814	80.4728	1.1598	80.565	1.4456	80.4568	1.8275	80.553	2.0781	80.5066	0.3343	80.5372	0.4811	80.545	0.4499	80.6538	0.3432	80.4337	0.3473	80.528	-1.0628	80.5225	-2.0697	80.5539	-3.7806	80.5258	-5.1022	80.5198	-5.4108	80.5533	0
80.6318	0	80.6201	0	80.676	0.2705	80.6833	0.0902	80.6171	0.1784	80.6447	0.3427	80.6537	0.6003	80.6327	0.6774	80.6505	0.9814	80.5728	1.1598	80.665	1.4456	80.5568	1.8338	80.653	2.0781	80.6066	0.3321	80.6372	0.4834	80.645	0.4512	80.7538	0.3395	80.5337	0.3549	80.628	-1.058	80.6225	-2.0659	80.6539	-3.7811	80.6258	-5.1022	80.6198	-5.4024	80.6533	0
80.7318	0	80.7201	0	80.776	0.2705	80.7833	0.0902	80.7171	0.1784	80.7447	0.3422	80.7537	0.5885	80.7327	0.6774	80.7505	0.9814	80.6728	1.1598	80.765	1.4456	80.6568	1.8392	80.753	2.0854	80.7066	0.3282	80.7372	0.4856	80.745	0.4502	80.8538	0.3395	80.6337	0.3558	80.728	-1.058	80.7225	-2.0685	80.7539	-3.7902	80.7258	-5.1002	80.7198	-5.4043	80.7533	0
80.8318	0	80.8201	0	80.876	0.2705	80.8833	0.0902	80.8171	0.1784	80.8447	0.331	80.8537	0.5885	80.8327	0.6657	80.8505	0.9736	80.7728	1.1598	80.865	1.4456	80.7568	1.8392	80.853	2.0898	80.8066	0.3265	80.8372	0.485	80.845	0.4499	80.9538	0.3395	80.7337	0.3442	80.828	-1.0706	80.8225	-2.0598	80.8539	-3.7848	80.8258	-5.0993	80.8198	-5.3958	80.8533	0
80.9318	0	80.9201	0	80.976	0.2705	80.9833	0.0902	80.9171	0.1747	80.9447	0.3346	80.9537	0.5885	80.9327	0.6657	80.9505	0.9736	80.8728	1.1651	80.965	1.4507	80.8568	1.8392	80.953	2.0898	80.9066	0.3329	80.9372	0.485	80.945	0.4499	81.0538	0.3451	80.8337	0.3485	80.928	-1.0654	80.9225	-2.0697	80.9539	-3.7805	80.9258	-5.0905	80.9198	-5.3874	80.9533	0
81.0318	0	81.0201	0	81.076	0.2705	81.0833	0.0902	81.0171	0.1784	81.0447	0.3346	81.0537	0.5885	81.0327	0.6657	81.0505	0.9779	80.9728	1.1598	81.065	1.4535	80.9568	1.8392	81.053	2.0898	81.0066	0.3373	81.0372	0.4897	81.045	0.455	81.1538	0.3395	80.9337	0.3512	81.028	-1.0586	81.0225	-2.0658	81.0539	-3.7714	81.0258	-5.0835	81.0198	-5.3843	81.0533	0
81.1318	0	81.1201	0	81.176	0.2781	81.1833	0.0902	81.1171	0.1784	81.1447	0.3346	81.1537	0.5885	81.1327	0.6657	81.1505	0.9814	81.0728	1.1598	81.165	1.4535	81.0568	1.8434	81.153	2.0898	81.1066	0.3369	81.1372	0.4859	81.145	0.4503	81.2538	0.3395	81.0337	0.3636	81.128	-1.0614	81.1225	-2.0679	81.1539	-3.7706	81.1258	-5.086	81.1198	-5.3777	81.1533	0
81.2318	0	81.2201	0	81.276	0.2822	81.2833	0.0902	81.2171	0.1784	81.2447	0.3346	81.2537	0.5885	81.2327	0.6657	81.2505	0.9814	81.1728	1.1598	81.265	1.4534	81.1568	1.847	81.253	2.0898	81.2066	0.3343	81.2372	0.4966	81.245	0.4574	81.3538	0.3395	81.1337	0.3601	81.228	-1.055	81.2225	-2.0631	81.2539	-3.7653	81.2258	-5.0788	81.2198	-5.3783	81.2533	0
81.3318	0	81.3201	0	81.376	0.28	81.3833	0.0877	81.3171	0.1784	81.3447	0.3337	81.3537	0.5872	81.3327	0.6652	81.3505	0.9802	81.2728	1.1598	81.365	1.4593	81.2568	1.8392	81.353	2.0885	81.3066	0.3343	81.3372	0.5007	81.345	0.4499	81.4538	0.3443	81.2337	0.3588	81.328	-1.0511	81.3225	-2.052	81.3539	-3.761	81.3258	-5.0758	81.3198	-5.3685	81.3533	0
81.4318	0	81.4201	0	81.476	0.2783	81.4833	0.0863	81.4171	0.1746	81.4447	0.3307	81.4537	0.5846	81.4327	0.6691	81.4505	0.9775	81.3728	1.1578	81.465	1.4495	81.3568	1.8441	81.453	2.0859	81.4066	0.3343	81.4372	0.5007	81.445	0.4499	81.5538	0.3473	81.3337	0.363	81.428	-1.0511	81.4225	-2.0501	81.4539	-3.7589	81.4258	-5.07	81.4198	-5.36	81.4533	0
81.5318	0	81.5201	0	81.576	0.2783	81.5833	0.0863	81.5171	0.1745	81.5447	0.3307	81.5537	0.5768	81.5327	0.6735	81.5505	0.9775	81.4728	1.1559	81.565	1.4495	81.4568	1.847	81.553	2.0859	81.5066	0.3265	81.5372	0.5007	81.545	0.4499	81.6538	0.3356	81.4337	0.363	81.528	-1.0511	81.5225	-2.0501	81.5539	-3.7536	81.5258	-5.068	81.5198	-5.349	81.5533	0
81.6318	0	81.6201	0	81.676	0.2783	81.6833	0.0863	81.6171	0.1798	81.6447	0.3307	81.6537	0.5768	81.6327	0.6735	81.6505	0.9775	81.5728	1.1559	81.665	1.4495	81.5568	1.847	81.653	2.0908	81.6066	0.3265	81.6372	0.5007	81.645	0.4499	81.7538	0.3295	81.5337	0.363	81.628	-1.0472	81.6225	-2.0501	81.6539	-3.7494	81.6258	-5.0592	81.6198	-5.347	81.6533	0
81.7318	0	81.7201	0	81.776	0.2783	81.7833	0.0863	81.7171	0.1823	81.7447	0.3307	81.7537	0.5811	81.7327	0.6735	81.7505	0.9839	81.6728	1.1559	81.765	1.4495	81.6568	1.847	81.753	2.0938	81.7066	0.3232	81.7372	0.4955	81.745	0.4443	81.8538	0.3239	81.6337	0.368	81.728	-1.0518	81.7225	-2.0445	81.7539	-3.7519	81.7258	-5.0607	81.7198	-5.3524	81.7533	0
81.8318	0	81.8201	0	81.876	0.2783	81.8833	0.0863	81.8171	0.1823	81.8447	0.3307	81.8537	0.5804	81.8327	0.6735	81.8505	0.9893	81.7728	1.1638	81.865	1.4495	81.7568	1.847	81.853	2.0938	81.8066	0.3271	81.8372	0.4898	81.845	0.4436	81.9538	0.3428	81.7337	0.3659	81.828	-1.0523	81.8225	-2.0484	81.8539	-3.751	81.8258	-5.0606	81.8198	-5.3471	81.8533	0
81.9318	0	81.9201	0	81.976	0.2705	81.9833	0.0863	81.9171	0.1706	81.9447	0.3307	81.9537	0.5768	81.9327	0.6735	81.9505	0.9893	81.8728	1.1676	81.965	1.4468	81.8568	1.8512	81.953	2.0938	81.9066	0.3327	81.9372	0.4988	81.945	0.4489	82.0538	0.3473	81.8337	0.3601	81.928	-1.0424	81.9225	-2.0355	81.9539	-3.7458	81.9258	-5.0517	81.9198	-5.3295	81.9533	0
82.0318	0	82.0201	0	82.076	0.2705	82.0833	0.0863	82.0171	0.1706	82.0447	0.3307	82.0537	0.5768	82.0327	0.6735	82.0505	0.9893	81.9728	1.1676	82.065	1.4495	81.9568	1.8548	82.053	2.0938	82.0066	0.3382	82.0372	0.5007	82.045	0.4499	82.1538	0.3432	81.9337	0.3568	82.028	-1.0394	82.0225	-2.0306	82.0539	-3.7394	82.0258	-5.0397	82.0198	-5.3171	82.0533	0
82.1318	0	82.1201	0	82.176	0.2705	82.1833	0.0806	82.1171	0.1706	82.1447	0.3307	82.1537	0.5768	82.1327	0.6657	82.1505	0.9893	82.0728	1.1676	82.165	1.4495	82.0568	1.8431	82.153	2.1011	82.1066	0.336	82.1372	0.4972	82.145	0.4461	82.2538	0.3395	82.0337	0.359	82.128	-1.0424	82.1225	-2.0334	82.1539	-3.7339	82.1258	-5.0397	82.1198	-5.3185	82.1533	0
82.2318	0	82.2201	0	82.276	0.2705	82.2833	0.0785	82.2171	0.1706	82.2447	0.3307	82.2537	0.5811	82.2327	0.6657	82.2505	0.9893	82.1728	1.1676	82.265	1.4495	82.1568	1.8431	82.253	2.1055	82.2066	0.3322	82.2372	0.4934	82.245	0.4424	82.3538	0.3395	82.1337	0.3558	82.228	-1.0501	82.2225	-2.0274	82.2539	-3.734	82.2258	-5.0377	82.2198	-5.3125	82.2533	0
82.3318	0	82.3201	0	82.376	0.2705	82.3833	0.0785	82.3171	0.1706	82.3447	0.3307	82.3537	0.5846	82.3327	0.6657	82.3505	0.9893	82.2728	1.1676	82.365	1.4495	82.2568	1.8494	82.353	2.1055	82.3066	0.3304	82.3372	0.4928	82.345	0.4421	82.4538	0.3395	82.2337	0.3596	82.328	-1.0472	82.3225	-2.0345	82.3539	-3.7277	82.3258	-5.0368	82.3198	-5.3171	82.3533	0
82.4318	0	82.4201	0	82.476	0.2705	82.4833	0.0785	82.4171	0.1786	82.4447	0.3229	82.4537	0.5846	82.4327	0.6657	82.4505	0.9893	82.3728	1.1676	82.465	1.4572	82.3568	1.8548	82.453	2.0938	82.4066	0.3368	82.4372	0.4928	82.445	0.4496	82.5538	0.3396	82.3337	0.363	82.428	-1.042	82.4225	-2.0279	82.4539	-3.7223	82.4258	-5.028	82.4198	-5.306	82.4533	0
82.5318	0	82.5201	0	82.576	0.2705	82.5833	0.0785	82.5171	0.1823	82.5447	0.3229	82.5537	0.5846	82.5327	0.6657	82.5505	0.9893	82.4728	1.1676	82.565	1.4613	82.4568	1.8548	82.553	2.0938	82.5066	0.3382	82.5372	0.4928	82.545	0.4538	82.6538	0.3473	82.4337	0.363	82.528	-1.0394	82.5225	-2.0267	82.5539	-3.734	82.5258	-5.0251	82.5198	-5.304	82.5533	0
82.6318	0	82.6201	0	82.676	0.2705	82.6833	0.0785	82.6171	0.1823	82.6447	0.3229	82.6537	0.5846	82.6327	0.6657	82.6505	0.9775	82.5728	1.1559	82.665	1.4613	82.5568	1.8548	82.653	2.0938	82.6066	0.3424	82.6372	0.4994	82.645	0.4609	82.7538	0.3521	82.5337	0.363	82.628	-1.0336	82.6225	-2.0213	82.6539	-3.722	82.6258	-5.0135	82.6198	-5.2923	82.6533	0
82.7318	0	82.7201	0	82.776	0.2705	82.7833	0.0785	82.7171	0.1745	82.7447	0.3291	82.7537	0.5846	82.7327	0.6657	82.7505	0.9775	82.6728	1.1559	82.765	1.4613	82.6568	1.8548	82.753	2.0938	82.7066	0.3343	82.7372	0.5007	82.745	0.4499	82.8538	0.349	82.6337	0.3692	82.728	-1.0237	82.7225	-2.009	82.7539	-3.7185	82.7258	-5.0094	82.7198	-5.2786	82.7533	0
82.8318	0	82.8201	0	82.876	0.2661	82.8833	0.0735	82.8171	0.1745	82.8447	0.3327	82.8537	0.582	82.8327	0.6647	82.8505	0.9752	82.7728	1.1612	82.865	1.4577	82.7568	1.8548	82.853	2.0961	82.8066	0.3311	82.8372	0.4955	82.845	0.4443	82.9538	0.3434	82.7337	0.3758	82.828	-1.0322	82.8225	-2.0114	82.8539	-3.7182	82.8258	-5.0051	82.8198	-5.2742	82.8533	0
82.9318	0	82.9201	0	82.976	0.2671	82.9833	0.0671	82.9171	0.1669	82.9447	0.3287	82.9537	0.5795	82.9327	0.6589	82.9505	0.9763	82.8728	1.1596	82.965	1.4529	82.8568	1.8583	82.953	2.0963	82.9066	0.3252	82.9372	0.4955	82.945	0.4436	83.0538	0.3356	82.8337	0.3737	82.928	-1.038	82.9225	-2.0172	82.9539	-3.7262	82.9258	-5.0079	82.9198	-5.2768	82.9533	0
83.0318	0	83.0201	0	83.076	0.2737	83.0833	0.0618	83.0171	0.1742	83.0447	0.3327	83.0537	0.582	83.0327	0.6696	83.0505	0.983	82.9728	1.16	83.065	1.4577	82.9568	1.8616	83.053	2.099	83.0066	0.3226	83.0372	0.5007	83.045	0.446	83.1538	0.3356	82.9337	0.368	83.028	-1.0394	83.0225	-2.0189	83.0539	-3.722	83.0258	-5.0094	83.0198	-5.2669	83.0533	0
83.1318	0	83.1201	0	83.176	0.2744	83.1833	0.0589	83.1171	0.1669	83.1447	0.3268	83.1537	0.5651	83.1327	0.6657	83.1505	0.9775	83.0728	1.1518	83.165	1.4535	83.0568	1.8519	83.153	2.0938	83.1066	0.3226	83.1372	0.5007	83.145	0.446	83.2538	0.3356	83.0337	0.3745	83.128	-1.0341	83.1225	-2.0123	83.1539	-3.712	83.1258	-5.0006	83.1198	-5.2585	83.1533	0
83.2318	0	83.2201	0	83.276	0.2744	83.2833	0.0589	83.2171	0.1667	83.2447	0.3268	83.2537	0.5651	83.2327	0.6657	83.2505	0.9775	83.1728	1.1481	83.265	1.4535	83.1568	1.847	83.253	2.0938	83.2066	0.3226	83.2372	0.5007	83.245	0.446	83.3538	0.3315	83.1337	0.3786	83.228	-1.0433	83.2225	-2.0111	83.2539	-3.7067	83.2258	-4.9919	83.2198	-5.2689	83.2533	0
83.3318	0	83.3201	0	83.376	0.2627	83.3833	0.0589	83.3171	0.1667	83.3447	0.3151	83.3537	0.5651	83.3327	0.6657	83.3505	0.9775	83.2728	1.1481	83.365	1.4586	83.2568	1.8512	83.353	2.0938	83.3066	0.3204	83.3372	0.4972	83.345	0.4422	83.4538	0.3278	83.2337	0.3786	83.328	-1.0385	83.3225	-2.0158	83.3539	-3.7044	83.3258	-4.9929	83.3198	-5.2618	83.3533	0
83.4318	0	83.4201	0	83.476	0.2627	83.4833	0.0589	83.4171	0.1667	83.4447	0.3151	83.4537	0.5651	83.4327	0.654	83.4505	0.9775	83.3728	1.1481	83.465	1.4535	83.3568	1.8548	83.453	2.1011	83.4066	0.3165	83.4372	0.4934	83.445	0.446	83.5538	0.3278	83.3337	0.3753	83.428	-1.0384	83.4225	-2.0177	83.4539	-3.7028	83.4258	-4.9879	83.4198	-5.2572	83.4533	0
83.5318	0	83.5201	0	83.576	0.2627	83.5833	0.0589	83.5171	0.1667	83.5447	0.3151	83.5537	0.5651	83.5327	0.654	83.5505	0.9761	83.4728	1.1481	83.565	1.4535	83.4568	1.8548	83.553	2.1055	83.5066	0.3244	83.5372	0.4928	83.545	0.4499	83.6538	0.3278	83.4337	0.3715	83.528	-1.0394	83.5225	-2.0189	83.5539	-3.7103	83.5258	-4.986	83.5198	-5.2474	83.5533	0
83.6318	0	83.6201	0	83.676	0.2627	83.6833	0.0589	83.6171	0.1667	83.6447	0.3151	83.6537	0.5651	83.6327	0.654	83.6505	0.9814	83.5728	1.1481	83.665	1.4535	83.5568	1.8548	83.653	2.0977	83.6066	0.3265	83.6372	0.4928	83.645	0.4421	83.7538	0.335	83.5337	0.3784	83.628	-1.0394	83.6225	-2.0123	83.6539	-3.7067	83.6258	-4.986	83.6198	-5.2454	83.6533	0
83.7318	0	83.7201	0	83.776	0.2627	83.7833	0.0589	83.7171	0.1667	83.7447	0.3151	83.7537	0.5651	83.7327	0.654	83.7505	0.9814	83.6728	1.1481	83.765	1.4535	83.6568	1.8548	83.753	2.0977	83.7066	0.3265	83.7372	0.4928	83.745	0.4421	83.8538	0.3395	83.6337	0.3825	83.728	-1.0341	83.7225	-2.0111	83.7539	-3.7003	83.7258	-4.9801	83.7198	-5.2389	83.7533	0
83.8318	0	83.8201	0	83.876	0.2627	83.8833	0.0589	83.8171	0.172	83.8447	0.3151	83.8537	0.5651	83.8327	0.654	83.8505	0.9814	83.7728	1.1481	83.865	1.4611	83.7568	1.8548	83.853	2.0977	83.8066	0.3265	83.8372	0.4928	83.845	0.4421	83.9538	0.3395	83.7337	0.3708	83.828	-1.0316	83.8225	-2.0111	83.8539	-3.695	83.8258	-4.9694	83.8198	-5.2279	83.8533	0
83.9318	0	83.9201	0	83.976	0.2627	83.9833	0.0589	83.9171	0.1628	83.9447	0.3151	83.9537	0.5651	83.9327	0.654	83.9505	0.9814	83.8728	1.1481	83.965	1.4652	83.8568	1.8548	83.953	2.0977	83.9066	0.3265	83.9372	0.4928	83.945	0.4421	84.0538	0.3334	83.8337	0.3758	83.928	-1.0394	83.9225	-2.0012	83.9539	-3.6908	83.9258	-4.9665	83.9198	-5.2161	83.9533	0
84.0318	0	84.0201	0	84.076	0.2627	84.0833	0.0589	84.0171	0.1628	84.0447	0.3151	84.0537	0.5651	84.0327	0.654	84.0505	0.9814	83.9728	1.1481	84.065	1.4652	83.9568	1.8612	84.053	2.0977	84.0066	0.3232	84.0372	0.4877	84.045	0.4365	84.1538	0.3279	83.9337	0.3786	84.028	-1.0361	84.0225	-2.0036	84.0539	-3.6933	84.0258	-4.965	84.0198	-5.2235	84.0533	0
84.1318	0	84.1201	0	84.176	0.2627	84.1833	0.0589	84.1171	0.1628	84.1447	0.3151	84.1537	0.5651	84.1327	0.6613	84.1505	0.9814	84.0728	1.156	84.165	1.4652	84.0568	1.8665	84.153	2.0977	84.1066	0.3174	84.1372	0.482	84.145	0.4191	84.2538	0.3395	84.0337	0.3737	84.128	-1.038	84.1225	-2.0093	84.1539	-3.6924	84.1258	-4.9688	84.1198	-5.2182	84.1533	0
84.2318	0	84.2201	0	84.276	0.2721	84.2833	0.0639	84.2171	0.1628	84.2447	0.317	84.2537	0.5677	84.2327	0.6667	84.2505	0.9721	84.1728	1.1481	84.265	1.4687	84.1568	1.8665	84.253	2.1075	84.2066	0.321	84.2372	0.491	84.245	0.4344	84.3538	0.3278	84.1337	0.368	84.228	-1.0306	84.2225	-1.9931	84.2539	-3.6755	84.2258	-4.9531	84.2198	-5.2038	84.2533	0
84.3318	0	84.3201	0	84.376	0.2761	84.3833	0.0586	84.3171	0.1704	84.3447	0.322	84.3537	0.5716	84.3327	0.673	84.3505	0.9827	84.2728	1.1522	84.365	1.4712	84.2568	1.8616	84.353	2.1159	84.3066	0.3265	84.3372	0.4928	84.345	0.4382	84.4538	0.3278	84.2337	0.3763	84.328	-1.0277	84.3225	-1.9876	84.3539	-3.6712	84.3258	-4.9469	84.3198	-5.1986	84.3533	0
84.4318	0	84.4201	0	84.476	0.2766	84.4833	0.0575	84.4171	0.1668	84.4447	0.3121	84.4537	0.5703	84.4327	0.6701	84.4505	0.9865	84.3728	1.1539	84.465	1.4642	84.3568	1.8693	84.453	2.1146	84.4066	0.3265	84.4372	0.4928	84.445	0.4382	84.5538	0.3278	84.3337	0.3786	84.428	-1.0198	84.4225	-1.9876	84.4539	-3.6612	84.4258	-4.9381	84.4198	-5.1888	84.4533	0
84.5318	0	84.5201	0	84.576	0.2727	84.5833	0.0614	84.5171	0.1785	84.5447	0.3161	84.5537	0.5664	84.5327	0.674	84.5505	0.9905	84.4728	1.1541	84.565	1.4708	84.4568	1.8719	84.553	2.1185	84.5066	0.3148	84.5372	0.4928	84.545	0.4382	84.6538	0.3278	84.4337	0.3862	84.528	-1.0277	84.5225	-1.9811	84.5539	-3.6637	84.5258	-4.9294	84.5198	-5.1882	84.5533	0
84.6318	0	84.6201	0	84.676	0.27	84.6833	0.0579	84.6171	0.1861	84.6447	0.3171	84.6537	0.5664	84.6327	0.6764	84.6505	0.9908	84.5728	1.158	84.665	1.4695	84.5568	1.8758	84.653	2.1185	84.6066	0.3148	84.6372	0.5046	84.645	0.4382	84.7538	0.335	84.5337	0.3903	84.628	-1.0224	84.6225	-1.9915	84.6539	-3.6595	84.6258	-4.9274	84.6198	-5.1771	84.6533	0
84.7318	0	84.7201	0	84.776	0.2644	84.7833	0.0525	84.7171	0.1708	84.7447	0.3102	84.7537	0.5599	84.7327	0.6691	84.7505	0.9841	84.6728	1.1557	84.765	1.4634	84.6568	1.8754	84.753	2.112	84.7066	0.3148	84.7372	0.5046	84.745	0.4382	84.8538	0.3354	84.6337	0.3903	84.728	-1.0199	84.7225	-1.9915	84.7539	-3.6559	84.7258	-4.9274	84.7198	-5.1751	84.7533	0
84.8318	0	84.8201	0	84.876	0.2627	84.8833	0.0511	84.8171	0.1668	84.8447	0.3073	84.8537	0.5573	84.8327	0.6657	84.8505	0.9814	84.7728	1.1499	84.865	1.4613	84.7568	1.869	84.853	2.1094	84.8066	0.3126	84.8372	0.5011	84.845	0.4344	84.9538	0.3317	84.7337	0.3903	84.828	-1.0229	84.8225	-1.9944	84.8539	-3.6536	84.8258	-4.9216	84.8198	-5.1713	84.8533	0
84.9318	0	84.9201	0	84.976	0.2627	84.9833	0.0511	84.9171	0.1667	84.9447	0.3073	84.9537	0.5573	84.9327	0.6657	84.9505	0.9814	84.8728	1.1481	84.965	1.4613	84.8568	1.8665	84.953	2.1143	84.9066	0.3087	84.9372	0.4973	84.945	0.4304	85.0538	0.3317	84.8337	0.387	84.928	-1.0267	84.9225	-1.9884	84.9539	-3.652	84.9258	-4.9225	84.9198	-5.1641	84.9533	0
85.0318	0	85.0201	0	85.076	0.2627	85.0833	0.0511	85.0171	0.1667	85.0447	0.3073	85.0537	0.5573	85.0327	0.6657	85.0505	0.9857	84.9728	1.1481	85.065	1.4689	84.9568	1.8729	85.053	2.1172	85.0066	0.307	85.0372	0.4967	85.045	0.4342	85.1538	0.3317	84.9337	0.3949	85.028	-1.0277	85.0225	-1.9876	85.0539	-3.6573	85.0258	-4.9176	85.0198	-5.1536	85.0533	0
85.1318	0	85.1201	0	85.176	0.2627	85.1833	0.0426	85.1171	0.1667	85.1447	0.3073	85.1537	0.5573	85.1327	0.6657	85.1505	0.9893	85.0728	1.1481	85.165	1.473	85.0568	1.8783	85.153	2.1172	85.1066	0.3134	85.1372	0.4967	85.145	0.4342	85.2538	0.3366	85.0337	0.3825	85.128	-1.0198	85.1225	-1.9811	85.1539	-3.6478	85.1258	-4.9157	85.1198	-5.1452	85.1533	0
85.2318	0	85.2201	0	85.276	0.2627	85.2833	0.0394	85.2171	0.1667	85.2447	0.3073	85.2537	0.5456	85.2327	0.6657	85.2505	0.9814	85.1728	1.1481	85.265	1.473	85.1568	1.8783	85.253	2.1172	85.2066	0.3148	85.2372	0.4967	85.245	0.4342	85.3538	0.3473	85.1337	0.3876	85.228	-1.016	85.2225	-1.9798	85.2539	-3.6442	85.2258	-4.9069	85.2198	-5.1556	85.2533	0
85.3318	0	85.3201	0	85.376	0.251	85.3833	0.0394	85.3171	0.1667	85.3447	0.3073	85.3537	0.5456	85.3327	0.6657	85.3505	0.9814	85.2728	1.1481	85.365	1.473	85.2568	1.8783	85.353	2.1172	85.3066	0.3189	85.3372	0.5033	85.345	0.4297	85.4538	0.3412	85.2337	0.3903	85.328	-1.0101	85.3225	-1.9822	85.3539	-3.63	85.3258	-4.8983	85.3198	-5.1406	85.3533	0
85.4318	0	85.4201	0	85.476	0.251	85.4833	0.0394	85.4171	0.1667	85.4447	0.3073	85.4537	0.5456	85.4327	0.6657	85.4505	0.9814	85.3728	1.1481	85.465	1.473	85.3568	1.8783	85.453	2.1172	85.4066	0.3193	85.4372	0.4994	85.445	0.4247	85.5538	0.3356	85.3337	0.3966	85.428	-1.0192	85.4225	-1.9742	85.4539	-3.6308	85.4258	-4.8947	85.4198	-5.1336	85.4533	0
85.5318	0	85.5201	0	85.576	0.251	85.5833	0.0394	85.5171	0.1667	85.5447	0.3073	85.5537	0.5456	85.5327	0.6657	85.5505	0.9814	85.4728	1.1481	85.565	1.473	85.4568	1.8783	85.553	2.1172	85.5066	0.3135	85.5372	0.4937	85.545	0.4266	85.6538	0.3356	85.4337	0.3932	85.528	-1.0223	85.5225	-1.9781	85.5539	-3.6399	85.5258	-4.8985	85.5198	-5.1283	85.5533	0
85.6318	0	85.6201	0	85.676	0.251	85.6833	0.0511	85.6171	0.1667	85.6447	0.3073	85.6537	0.5456	85.6327	0.6657	85.6505	0.9814	85.5728	1.1481	85.665	1.473	85.5568	1.8783	85.653	2.1172	85.6066	0.3109	85.6372	0.4928	85.645	0.4303	85.7538	0.3278	85.5337	0.3875	85.628	-1.0238	85.6225	-1.9798	85.6539	-3.6364	85.6258	-4.8913	85.6198	-5.1217	85.6533	0
85.7318	0	85.7201	0	85.776	0.2553	85.7833	0.056	85.7171	0.1667	85.7447	0.3092	85.7537	0.5482	85.7327	0.6667	85.7505	0.9838	85.6728	1.1403	85.765	1.4765	85.6568	1.8783	85.753	2.1271	85.7066	0.3109	85.7372	0.4928	85.745	0.4303	85.8538	0.3278	85.6337	0.394	85.728	-1.0238	85.7225	-1.9798	85.7539	-3.63	85.7258	-4.8883	85.7198	-5.1107	85.7533	0
85.8318	0	85.8201	0	85.876	0.2588	85.8833	0.0589	85.8171	0.1742	85.8447	0.3151	85.8537	0.5534	85.8327	0.6735	85.8505	0.9893	85.7728	1.1444	85.865	1.4808	85.7568	1.8811	85.853	2.1367	85.8066	0.3109	85.8372	0.4966	85.845	0.4303	85.9538	0.3278	85.7337	0.3981	85.828	-1.0159	85.8225	-1.9733	85.8539	-3.6247	85.8258	-4.8883	85.8198	-5.1165	85.8533	0
85.9318	0	85.9201	0	85.976	0.2588	85.9833	0.0472	85.9171	0.1745	85.9447	0.3151	85.9537	0.5534	85.9327	0.6735	85.9505	0.9893	85.8728	1.1481	85.965	1.4808	85.8568	1.8903	85.953	2.1367	85.9066	0.3205	85.9372	0.5007	85.945	0.4354	86.0538	0.3278	85.8337	0.3981	85.928	-1.0199	85.9225	-1.972	85.9539	-3.6204	85.9258	-4.8708	85.9198	-5.1003	85.9533	0
86.0318	0	86.0201	0	86.076	0.2588	86.0833	0.0472	86.0171	0.1745	86.0447	0.3151	86.0537	0.5534	86.0327	0.6735	86.0505	0.9775	85.9728	1.1481	86.065	1.4859	85.9568	1.8939	86.053	2.1367	86.0066	0.3148	86.0372	0.5007	86.045	0.4382	86.1538	0.3278	85.9337	0.3981	86.028	-1.0199	86.0225	-1.9622	86.0539	-3.6169	86.0258	-4.86	86.0198	-5.097	86.0533	0
86.1318	0	86.1201	0	86.176	0.2588	86.1833	0.0472	86.1171	0.1745	86.1447	0.3151	86.1537	0.5534	86.1327	0.6735	86.1505	0.9775	86.0728	1.1534	86.165	1.4886	86.0568	1.8939	86.153	2.1367	86.1066	0.3148	86.1372	0.5007	86.145	0.4382	86.2538	0.3309	86.0337	0.3981	86.128	-1.0199	86.1225	-1.9603	86.1539	-3.6222	86.1258	-4.8571	86.1198	-5.0872	86.1533	0
86.2318	0	86.2201	0	86.276	0.2588	86.2833	0.0387	86.2171	0.1745	86.2447	0.3151	86.2537	0.5534	86.2327	0.6735	86.2505	0.9775	86.1728	1.1559	86.265	1.4886	86.1568	1.8939	86.253	2.1416	86.2066	0.3126	86.2372	0.4972	86.245	0.4227	86.3538	0.3317	86.1337	0.3981	86.228	-1.0177	86.2225	-1.9631	86.2539	-3.621	86.2258	-4.8512	86.2198	-5.0815	86.2533	0
86.3318	0	86.3201	0	86.376	0.2588	86.3833	0.0355	86.3171	0.1745	86.3447	0.3151	86.3537	0.5534	86.3327	0.6735	86.3505	0.9775	86.2728	1.1559	86.365	1.4808	86.2568	1.8939	86.353	2.1445	86.3066	0.3087	86.3372	0.4934	86.345	0.4189	86.4538	0.3317	86.2337	0.3948	86.328	-1.0189	86.3225	-1.9604	86.3539	-3.6204	86.3258	-4.8522	86.3198	-5.0743	86.3533	0
86.4318	0	86.4201	0	86.476	0.2588	86.4833	0.0355	86.4171	0.1745	86.4447	0.3151	86.4537	0.5534	86.4327	0.6735	86.4505	0.9839	86.3728	1.1442	86.465	1.4884	86.3568	1.8939	86.453	2.1445	86.4066	0.307	86.4372	0.4928	86.445	0.4186	86.5538	0.3317	86.3337	0.3961	86.428	-1.0199	86.4225	-1.972	86.4539	-3.6105	86.4258	-4.8473	86.4198	-5.0736	86.4533	0
86.5318	0	86.5201	0	86.576	0.2588	86.5833	0.0355	86.5171	0.1628	86.5447	0.3151	86.5537	0.5456	86.5327	0.6735	86.5505	0.9893	86.4728	1.1442	86.565	1.4925	86.4568	1.9002	86.553	2.1445	86.5066	0.307	86.5372	0.4928	86.545	0.4186	86.6538	0.3317	86.4337	0.3981	86.528	-1.0199	86.5225	-1.9622	86.5539	-3.6051	86.5258	-4.8454	86.5198	-5.0671	86.5533	0
86.6318	0	86.6201	0	86.676	0.2588	86.6833	0.0355	86.6171	0.1628	86.6447	0.3151	86.6537	0.5456	86.6327	0.6735	86.6505	0.9893	86.5728	1.1389	86.665	1.4925	86.5568	1.9056	86.653	2.1445	86.6066	0.307	86.6372	0.4928	86.645	0.4186	86.7538	0.3317	86.5337	0.3981	86.628	-1.012	86.6225	-1.9603	86.6539	-3.6051	86.6258	-4.8366	86.6198	-5.056	86.6533	0
86.7318	0	86.7201	0	86.776	0.2588	86.7833	0.0355	86.7171	0.1628	86.7447	0.3151	86.7537	0.5456	86.7327	0.6735	86.7505	0.9893	86.6728	1.1417	86.765	1.4925	86.6568	1.8939	86.753	2.1445	86.7066	0.307	86.7372	0.4928	86.745	0.4261	86.8538	0.3248	86.6337	0.3981	86.728	-1.0199	86.7225	-1.9603	86.7539	-3.5987	86.7258	-4.8337	86.7198	-5.0475	86.7533	0
86.8318	0	86.8201	0	86.876	0.2547	86.8833	0.0355	86.8171	0.1628	86.8447	0.3034	86.8537	0.5519	86.8327	0.6735	86.8505	0.9893	86.7728	1.1442	86.865	1.4925	86.7568	1.8939	86.853	2.1328	86.8066	0.307	86.8372	0.4928	86.845	0.4303	86.9538	0.3278	86.7337	0.3981	86.828	-1.0199	86.8225	-1.9505	86.8539	-3.5892	86.8258	-4.8278	86.8198	-5.0482	86.8533	0
86.9318	0	86.9201	0	86.976	0.2588	86.9833	0.0355	86.9171	0.1628	86.9447	0.3034	86.9537	0.5573	86.9327	0.6735	86.9505	0.9893	86.8728	1.1442	86.965	1.4925	86.8568	1.8939	86.953	2.1328	86.9066	0.307	86.9372	0.4928	86.945	0.4303	87.0538	0.3278	86.8337	0.3981	86.928	-1.0199	86.9225	-1.9486	86.9539	-3.5856	86.9258	-4.8258	86.9198	-5.0365	86.9533	0
87.0318	0	87.0201	0	87.076	0.2588	87.0833	0.0298	87.0171	0.1628	87.0447	0.3034	87.0537	0.5573	87.0327	0.6735	87.0505	0.9893	86.9728	1.1442	87.065	1.4925	86.9568	1.8939	87.053	2.1328	87.0066	0.307	87.0372	0.4928	87.045	0.4225	87.1538	0.3279	86.9337	0.4057	87.028	-1.012	87.0225	-1.942	87.0539	-3.5856	87.0258	-4.817	87.0198	-5.028	87.0533	0
87.1318	0	87.1201	0	87.176	0.2588	87.1833	0.0277	87.1171	0.1628	87.1447	0.3034	87.1537	0.5573	87.1327	0.6735	87.1505	0.9893	87.0728	1.1442	87.165	1.4925	87.0568	1.8939	87.153	2.1328	87.1066	0.307	87.1372	0.4928	87.145	0.4225	87.2538	0.3395	87.0337	0.4098	87.128	-1.0081	87.1225	-1.9408	87.1539	-3.5909	87.1258	-4.8141	87.1198	-5.0267	87.1533	0
87.2318	0	87.2201	0	87.276	0.2588	87.2833	0.0277	87.2171	0.1628	87.2447	0.3034	87.2537	0.5573	87.2327	0.6735	87.2505	0.9893	87.1728	1.1442	87.265	1.4884	87.1568	1.8939	87.253	2.1401	87.2066	0.3132	87.2372	0.5027	87.245	0.4333	87.3538	0.3395	87.1337	0.4098	87.228	-0.9994	87.2225	-1.9405	87.2539	-3.5739	87.2258	-4.7998	87.2198	-5.0091	87.2533	0
87.3318	0	87.3201	0	87.376	0.2588	87.3833	0.0277	87.3171	0.1628	87.3447	0.3034	87.3537	0.5573	87.3327	0.6735	87.3505	0.9893	87.2728	1.1442	87.365	1.4925	87.2568	1.8939	87.353	2.1445	87.3066	0.3187	87.3372	0.5046	87.345	0.4342	87.4538	0.3395	87.2337	0.4193	87.328	-0.9912	87.3225	-1.927	87.3539	-3.5696	87.3258	-4.7946	87.3198	-4.9967	87.3533	0
87.4318	0	87.4201	0	87.476	0.2481	87.4833	0.0244	87.4171	0.1628	87.4447	0.3021	87.4537	0.5555	87.4327	0.665	87.4505	0.9877	87.3728	1.1442	87.465	1.4902	87.3568	1.8939	87.453	2.1428	87.4066	0.3251	87.4372	0.5046	87.445	0.4342	87.5538	0.3395	87.3337	0.4215	87.428	-0.9886	87.4225	-1.9251	87.4539	-3.5597	87.4258	-4.7858	87.4198	-4.9857	87.4533	0
87.5318	0	87.5201	0	87.576	0.2472	87.5833	0.0241	87.5171	0.1577	87.5447	0.2988	87.5537	0.553	87.5327	0.6608	87.5505	0.9891	87.4728	1.1415	87.565	1.4885	87.4568	1.8962	87.553	2.1402	87.5066	0.3265	87.5372	0.5046	87.545	0.4342	87.6538	0.3395	87.4337	0.4215	87.528	-0.9964	87.5225	-1.9251	87.5539	-3.5544	87.5258	-4.7829	87.5198	-4.9837	87.5533	0
87.6318	0	87.6201	0	87.676	0.2469	87.6833	0.0234	87.6171	0.1601	87.6447	0.3001	87.6537	0.5538	87.6327	0.6628	87.6505	0.9859	87.5728	1.1326	87.665	1.4887	87.5568	1.8974	87.653	2.1411	87.6066	0.3265	87.6372	0.5046	87.645	0.4393	87.7538	0.3406	87.5337	0.4291	87.628	-0.9964	87.6225	-1.9186	87.6539	-3.5544	87.6258	-4.777	87.6198	-4.9772	87.6533	0
87.7318	0	87.7201	0	87.776	0.2443	87.7833	0.0208	87.7171	0.1576	87.7447	0.2975	87.7537	0.5512	87.7327	0.6601	87.7505	0.9832	87.6728	1.1324	87.765	1.4861	87.6568	1.8903	87.753	2.1385	87.7066	0.3232	87.7372	0.4994	87.745	0.4365	87.8538	0.3395	87.6337	0.4333	87.728	-1.001	87.7225	-1.9215	87.7539	-3.5562	87.7258	-4.7707	87.7198	-4.9702	87.7533	0
87.8318	0	87.8201	0	87.876	0.2432	87.8833	0.0199	87.8171	0.155	87.8447	0.2956	87.8537	0.5495	87.8327	0.6579	87.8505	0.9814	87.7728	1.1298	87.865	1.4898	87.7568	1.8877	87.853	2.1367	87.8066	0.3057	87.8372	0.4937	87.845	0.4308	87.9538	0.3395	87.7337	0.4205	87.828	-0.9989	87.8225	-1.9273	87.8539	-3.5597	87.8258	-4.7735	87.8198	-4.9675	87.8533	0
87.9318	0	87.9201	0	87.976	0.2432	87.9833	0.0199	87.9171	0.1549	87.9447	0.2956	87.9537	0.5495	87.9327	0.6579	87.9505	0.9814	87.8728	1.1286	87.965	1.4925	87.8568	1.8861	87.953	2.1367	87.9066	0.3031	87.9372	0.4928	87.945	0.4303	88.0538	0.3395	87.8337	0.4148	87.928	-0.9964	87.9225	-1.9192	87.9539	-3.5544	87.9258	-4.7751	87.9198	-4.9583	87.9533	0
88.0318	0	88.0201	0	88.076	0.2432	88.0833	0.0199	88.0171	0.1549	88.0447	0.2956	88.0537	0.5378	88.0327	0.6579	88.0505	0.9814	87.9728	1.1286	88.065	1.4925	87.9568	1.8861	88.053	2.1367	88.0066	0.3031	88.0372	0.4928	88.045	0.4303	88.1538	0.3395	87.9337	0.4137	88.028	-0.9964	88.0225	-1.9173	88.0539	-3.5544	88.0258	-4.7663	88.0198	-4.9564	88.0533	0
88.1318	0	88.1201	0	88.176	0.2432	88.1833	0.0113	88.1171	0.1549	88.1447	0.2956	88.1537	0.5378	88.1327	0.6579	88.1505	0.9814	88.0728	1.1286	88.165	1.4925	88.0568	1.8861	88.153	2.1367	88.1066	0.3031	88.1372	0.4928	88.145	0.4261	88.2538	0.3395	88.0337	0.4137	88.128	-0.9912	88.1225	-1.929	88.1539	-3.548	88.1258	-4.7497	88.1198	-4.9466	88.1533	0
88.2318	0	88.2201	0	88.276	0.2432	88.2833	0.0081	88.2171	0.1549	88.2447	0.2956	88.2537	0.5378	88.2327	0.6579	88.2505	0.9814	88.1728	1.1286	88.265	1.4925	88.1568	1.8924	88.253	2.1416	88.2066	0.3031	88.2372	0.4928	88.245	0.4303	88.3538	0.3395	88.1337	0.4188	88.228	-0.9886	88.2225	-1.9225	88.2539	-3.5426	88.2258	-4.7555	88.2198	-4.9382	88.2533	0
88.3318	0	88.3201	0	88.376	0.2432	88.3833	0.0081	88.3171	0.1549	88.3447	0.2956	88.3537	0.5378	88.3327	0.6579	88.3505	0.9814	88.2728	1.1248	88.365	1.4925	88.2568	1.8978	88.353	2.1445	88.3066	0.3031	88.3372	0.4928	88.345	0.4303	88.4538	0.3395	88.2337	0.4215	88.328	-0.9886	88.3225	-1.9212	88.3539	-3.5384	88.3258	-4.7477	88.3198	-4.9349	88.3533	0
88.4318	0	88.4201	0	88.476	0.2432	88.4833	0.0081	88.4171	0.1549	88.4447	0.2956	88.4537	0.5378	88.4327	0.6579	88.4505	0.9814	88.3728	1.1286	88.465	1.4925	88.3568	1.8978	88.453	2.1445	88.4066	0.3031	88.4372	0.4928	88.445	0.4303	88.5538	0.3395	88.3337	0.4215	88.428	-0.9886	88.4225	-1.9114	88.4539	-3.5348	88.4258	-4.7389	88.4198	-4.9264	88.4533	0
88.5318	0	88.5201	0	88.576	0.2432	88.5833	0.0081	88.5171	0.1549	88.5447	0.2956	88.5537	0.5378	88.5327	0.6579	88.5505	0.9814	88.4728	1.1286	88.565	1.4925	88.4568	1.8978	88.553	2.1445	88.5066	0.3031	88.5372	0.4928	88.545	0.4303	88.6538	0.3395	88.4337	0.4215	88.528	-0.9925	88.5225	-1.9095	88.5539	-3.5284	88.5258	-4.736	88.5198	-4.9154	88.5533	0
88.6318	0	88.6201	0	88.676	0.2432	88.6833	0.0081	88.6171	0.1549	88.6447	0.2956	88.6537	0.5378	88.6327	0.6462	88.6505	0.9814	88.5728	1.1286	88.665	1.5002	88.5568	1.8978	88.653	2.1445	88.6066	0.3127	88.6372	0.4928	88.645	0.4303	88.7538	0.3395	88.5337	0.4215	88.628	-0.9886	88.6225	-1.9095	88.6539	-3.5231	88.6258	-4.7301	88.6198	-4.9134	88.6533	0
88.7318	0	88.7201	0	88.776	0.2432	88.7833	0.0081	88.7171	0.1549	88.7447	0.2956	88.7537	0.5378	88.7327	0.6462	88.7505	0.9814	88.6728	1.1286	88.765	1.5042	88.6568	1.8978	88.753	2.1445	88.7066	0.3148	88.7372	0.4928	88.745	0.4303	88.8538	0.3443	88.6337	0.4215	88.728	-0.9886	88.7225	-1.8997	88.7539	-3.5188	88.7258	-4.7282	88.7198	-4.9069	88.7533	0
88.8318	0	88.8201	0	88.876	0.2432	88.8833	0.0081	88.8171	0.1549	88.8447	0.2956	88.8537	0.5378	88.8327	0.6462	88.8505	0.9814	88.7728	1.1286	88.865	1.4964	88.7568	1.8978	88.853	2.1367	88.8066	0.307	88.8372	0.4928	88.845	0.4354	88.9538	0.3473	88.7337	0.4215	88.828	-0.9886	88.8225	-1.8978	88.8539	-3.5153	88.8258	-4.7194	88.8198	-4.8958	88.8533	0
88.9318	0	88.9201	0	88.976	0.2432	88.9833	0.0081	88.9171	0.1549	88.9447	0.2956	88.9537	0.5378	88.9327	0.6462	88.9505	0.9697	88.8728	1.1286	88.965	1.4964	88.8568	1.8978	88.953	2.1367	88.9066	0.307	88.9372	0.4928	88.945	0.4382	89.0538	0.3473	88.8337	0.4215	88.928	-0.9886	88.9225	-1.8912	88.9539	-3.5089	88.9258	-4.7165	88.9198	-4.8874	88.9533	0
89.0318	0	89.0201	0	89.076	0.2432	89.0833	0.0081	89.0171	0.1549	89.0447	0.2839	89.0537	0.5378	89.0327	0.6462	89.0505	0.9697	88.9728	1.1286	89.065	1.4964	88.9568	1.8978	89.053	2.1367	89.0066	0.307	89.0372	0.4928	89.045	0.4382	89.1538	0.3473	88.9337	0.4291	89.028	-0.9886	89.0225	-1.8978	89.0539	-3.5036	89.0258	-4.7106	89.0198	-4.8763	89.0533	0
89.1318	0	89.1201	0	89.176	0.2432	89.1833	0.0081	89.1171	0.1603	89.1447	0.2839	89.1537	0.5378	89.1327	0.6462	89.1505	0.9697	89.0728	1.1169	89.165	1.4964	89.0568	1.8978	89.153	2.144	89.1066	0.307	89.1372	0.4928	89.145	0.4382	89.2538	0.3473	89.0337	0.4333	89.128	-0.9834	89.1225	-1.8978	89.1539	-3.4993	89.1258	-4.7087	89.1198	-4.8743	89.1533	0
89.2318	0	89.2201	0	89.276	0.2432	89.2833	0.0025	89.2171	0.1628	89.2447	0.2956	89.2537	0.5378	89.2327	0.6462	89.2505	0.9697	89.1728	1.1169	89.265	1.4964	89.1568	1.8978	89.253	2.1484	89.2066	0.307	89.2372	0.4928	89.245	0.4303	89.3538	0.3545	89.1337	0.4333	89.228	-0.9808	89.2225	-1.8978	89.2539	-3.4958	89.2258	-4.6999	89.2198	-4.8646	89.2533	0
89.3318	0	89.3201	0	89.376	0.2432	89.3833	0.0003	89.3171	0.1628	89.3447	0.2956	89.3537	0.5378	89.3327	0.6462	89.3505	0.9697	89.2728	1.1169	89.365	1.4964	89.2568	1.8978	89.353	2.1484	89.3066	0.307	89.3372	0.4928	89.345	0.4379	89.4538	0.3529	89.2337	0.4333	89.328	-0.9808	89.3225	-1.888	89.3539	-3.4894	89.3258	-4.6969	89.3198	-4.8561	89.3533	0
89.4318	0	89.4201	0	89.476	0.2432	89.4833	0.0003	89.4171	0.1628	89.4447	0.2839	89.4537	0.5378	89.4327	0.6535	89.4505	0.9697	89.3728	1.1169	89.465	1.4964	89.3568	1.9041	89.453	2.1484	89.4066	0.3037	89.4372	0.4877	89.445	0.4365	89.5538	0.3473	89.3337	0.4333	89.428	-0.9854	89.4225	-1.8903	89.4539	-3.5019	89.4258	-4.6926	89.4198	-4.8589	89.4533	0
89.5318	0	89.5201	0	89.576	0.2432	89.5833	0.0003	89.5171	0.1628	89.5447	0.2839	89.5537	0.5378	89.5327	0.6579	89.5505	0.9697	89.4728	1.1169	89.565	1.5015	89.4568	1.9095	89.553	2.1484	89.5066	0.2979	89.5372	0.482	89.545	0.4308	89.6538	0.3473	89.4337	0.4334	89.528	-0.9832	89.5225	-1.8895	89.5539	-3.5075	89.5258	-4.6954	89.5198	-4.8549	89.5533	0
89.6318	0	89.6201	0	89.676	0.2432	89.6833	0.0003	89.6171	0.1628	89.6447	0.2839	89.6537	0.5378	89.6327	0.6579	89.6505	0.9697	89.5728	1.1169	89.665	1.5042	89.5568	1.9095	89.653	2.1484	89.6066	0.2952	89.6372	0.4811	89.645	0.4303	89.7538	0.3473	89.5337	0.4305	89.628	-0.9808	89.6225	-1.89	89.6539	-3.5032	89.6258	-4.6911	89.6198	-4.8483	89.6533	0
89.7318	0	89.7201	0	89.776	0.2432	89.7833	0.0003	89.7171	0.1574	89.7447	0.2839	89.7537	0.5378	89.7327	0.6462	89.7505	0.9697	89.6728	1.1169	89.765	1.4925	89.6568	1.9095	89.753	2.1563	89.7066	0.2952	89.7372	0.4811	89.745	0.4303	89.8538	0.3473	89.6337	0.4294	89.728	-0.9808	89.7225	-1.9017	89.7539	-3.4997	89.7258	-4.6891	89.7198	-4.8372	89.7533	0
89.8318	0	89.8201	0	89.876	0.2432	89.8833	0.0003	89.8171	0.1549	89.8447	0.2839	89.8537	0.526	89.8327	0.6462	89.8505	0.9697	89.7728	1.1169	89.865	1.4925	89.7568	1.9095	89.853	2.1484	89.8066	0.2952	89.8372	0.4811	89.845	0.4303	89.9538	0.3473	89.7337	0.4294	89.828	-0.9808	89.8225	-1.8919	89.8539	-3.4933	89.8258	-4.6803	89.8198	-4.8353	89.8533	0
89.9318	0	89.9201	0	89.976	0.2432	89.9833	0.0003	89.9171	0.1471	89.9447	0.2839	89.9537	0.526	89.9327	0.6462	89.9505	0.9697	89.8728	1.1169	89.965	1.4925	89.8568	1.9095	89.953	2.1484	89.9066	0.2952	89.9372	0.4811	89.945	0.4379	90.0538	0.3473	89.8337	0.4294	89.928	-0.9808	89.9225	-1.89	89.9539	-3.488	89.9258	-4.6715	89.9198	-4.8288	89.9533	0
90.0318	0	90.0201	0	90.076	0.2314	90.0833	0.0003	90.0171	0.1471	90.0447	0.2839	90.0537	0.526	90.0327	0.6462	90.0505	0.958	89.9728	1.1169	90.065	1.4925	89.9568	1.9137	90.053	2.1484	90.0066	0.2952	90.0372	0.4811	90.045	0.4421	90.1538	0.3473	89.9337	0.4294	90.028	-0.9756	90.0225	-1.89	90.0539	-3.488	90.0258	-4.6696	90.0198	-4.8177	90.0533	0
90.1318	0	90.1201	0	90.176	0.2314	90.1833	0.0003	90.1171	0.1471	90.1447	0.2839	90.1537	0.526	90.1327	0.6462	90.1505	0.958	90.0728	1.1169	90.165	1.4925	90.0568	1.9173	90.153	2.1484	90.1066	0.3049	90.1372	0.4811	90.145	0.4421	90.2538	0.3473	90.0337	0.4294	90.128	-0.973	90.1225	-1.89	90.1539	-3.4816	90.1258	-4.6608	90.1198	-4.8158	90.1533	0
90.2318	0	90.2201	0	90.276	0.2314	90.2833	-0.0082	90.2171	0.1471	90.2447	0.2839	90.2537	0.526	90.2327	0.6462	90.2505	0.9643	90.1728	1.109	90.265	1.4925	90.1568	1.9056	90.253	2.1484	90.2066	0.307	90.2372	0.4811	90.245	0.4421	90.3538	0.3356	90.1337	0.437	90.228	-0.9808	90.2225	-1.8834	90.2539	-3.472	90.2258	-4.6579	90.2198	-4.806	90.2533	0
90.3318	0	90.3201	0	90.376	0.238	90.3833	-0.004	90.3171	0.1471	90.3447	0.2789	90.3537	0.53	90.3327	0.6476	90.3505	0.9733	90.2728	1.109	90.365	1.4978	90.2568	1.9056	90.353	2.1523	90.3066	0.2973	90.3372	0.4811	90.345	0.4421	90.4538	0.3315	90.2337	0.4411	90.328	-0.9729	90.3225	-1.8822	90.3539	-3.4684	90.3258	-4.6579	90.3198	-4.7975	90.3533	0
90.4318	0	90.4201	0	90.476	0.2432	90.4833	0.0003	90.4171	0.1585	90.4447	0.2878	90.4537	0.5378	90.4327	0.6579	90.4505	0.9814	90.3728	1.1152	90.465	1.5119	90.3568	1.9099	90.453	2.168	90.4066	0.2931	90.4372	0.4777	90.445	0.4383	90.5538	0.3278	90.3337	0.4411	90.428	-0.9721	90.4225	-1.8751	90.4539	-3.4661	90.4258	-4.655	90.4198	-4.7892	90.4533	0
90.5318	0	90.5201	0	90.576	0.2482	90.5833	0.0003	90.5171	0.1589	90.5447	0.2878	90.5537	0.5378	90.5327	0.6579	90.5505	0.9814	90.4728	1.1208	90.565	1.516	90.4568	1.9173	90.553	2.1728	90.5066	0.2871	90.5372	0.4739	90.545	0.4346	90.6538	0.3356	90.4337	0.4378	90.528	-0.9759	90.5225	-1.8771	90.5539	-3.4645	90.5258	-4.648	90.5198	-4.7846	90.5533	0
90.6318	0	90.6201	0	90.676	0.251	90.6833	0.0003	90.6171	0.1589	90.6447	0.2878	90.6537	0.5378	90.6327	0.6579	90.6505	0.9814	90.5728	1.1208	90.665	1.516	90.5568	1.9173	90.653	2.1758	90.6066	0.2916	90.6372	0.4799	90.645	0.4464	90.7538	0.3356	90.5337	0.434	90.628	-0.9711	90.6225	-1.8729	90.6539	-3.4524	90.6258	-4.6405	90.6198	-4.7793	90.6533	0
90.7318	0	90.7201	0	90.776	0.251	90.7833	0.0003	90.7171	0.1589	90.7447	0.2878	90.7537	0.5378	90.7327	0.6579	90.7505	0.9814	90.6728	1.1208	90.765	1.516	90.6568	1.9173	90.753	2.168	90.7066	0.2952	90.7372	0.4811	90.745	0.4499	90.8538	0.3404	90.6337	0.4396	90.728	-0.9691	90.7225	-1.8717	90.7539	-3.4567	90.7258	-4.6325	90.7198	-4.7669	90.7533	0
90.8318	0	90.8201	0	90.876	0.251	90.8833	0.0003	90.8171	0.1589	90.8447	0.2878	90.8537	0.5299	90.8327	0.6579	90.8505	0.9814	90.7728	1.1208	90.865	1.516	90.7568	1.9173	90.853	2.168	90.8066	0.2952	90.8372	0.4811	90.845	0.4499	90.9538	0.3434	90.7337	0.4411	90.828	-0.9808	90.8225	-1.8704	90.8539	-3.4567	90.8258	-4.6305	90.8198	-4.7585	90.8533	0
90.9318	0	90.9201	0	90.976	0.251	90.9833	0.0003	90.9171	0.1589	90.9447	0.2878	90.9537	0.5299	90.9327	0.6579	90.9505	0.9814	90.8728	1.1208	90.965	1.5042	90.8568	1.9173	90.953	2.168	90.9066	0.2952	90.9372	0.4811	90.945	0.4499	91.0538	0.3434	90.8337	0.4411	90.928	-0.9729	90.9225	-1.8606	90.9539	-3.4503	90.9258	-4.6217	90.9198	-4.7572	90.9533	0
91.0318	0	91.0201	0	91.076	0.251	91.0833	0.0003	91.0171	0.1589	91.0447	0.2878	91.0537	0.5299	91.0327	0.6579	91.0505	0.9814	90.9728	1.1208	91.065	1.5042	90.9568	1.9237	91.053	2.168	91.0066	0.2952	91.0372	0.4811	91.045	0.4499	91.1538	0.3434	90.9337	0.4461	91.028	-0.9691	91.0225	-1.8587	91.0539	-3.445	91.0258	-4.61	91.0198	-4.7474	91.0533	0
91.1318	0	91.1201	0	91.176	0.251	91.1833	0.0003	91.1171	0.1589	91.1447	0.2878	91.1537	0.5299	91.1327	0.6579	91.1505	0.9814	91.0728	1.1208	91.165	1.5042	91.0568	1.929	91.153	2.1753	91.1066	0.2952	91.1372	0.4811	91.145	0.4499	91.2538	0.3434	91.0337	0.4489	91.128	-0.9691	91.1225	-1.8587	91.1539	-3.4407	91.1258	-4.6071	91.1198	-4.7389	91.1533	0
91.2318	0	91.2201	0	91.276	0.251	91.2833	0.0003	91.2171	0.1471	91.2447	0.2878	91.2537	0.5299	91.2327	0.6579	91.2505	0.9736	91.1728	1.1208	91.265	1.5042	91.1568	1.929	91.253	2.1797	91.2066	0.2952	91.2372	0.4811	91.245	0.4499	91.3538	0.3435	91.1337	0.4489	91.228	-0.9638	91.2225	-1.8587	91.2539	-3.4372	91.2258	-4.6012	91.2198	-4.7279	91.2533	0
91.3318	0	91.3201	0	91.376	0.251	91.3833	0.0003	91.3171	0.1589	91.3447	0.2878	91.3537	0.5299	91.3327	0.6579	91.3505	0.9736	91.2728	1.1287	91.365	1.5042	91.2568	1.929	91.353	2.1797	91.3066	0.2952	91.3372	0.4811	91.345	0.4499	91.4538	0.3624	91.2337	0.4489	91.328	-0.9613	91.3225	-1.8489	91.3539	-3.4307	91.3258	-4.5993	91.3198	-4.7259	91.3533	0
91.4318	0	91.4201	0	91.476	0.251	91.4833	0.0003	91.4171	0.1471	91.4447	0.2878	91.4537	0.5299	91.4327	0.6579	91.4505	0.9736	91.3728	1.1325	91.465	1.5042	91.3568	1.929	91.453	2.1797	91.4066	0.3015	91.4372	0.491	91.445	0.4606	91.5538	0.3669	91.3337	0.4489	91.428	-0.9525	91.4225	-1.8389	91.4539	-3.4137	91.4258	-4.582	91.4198	-4.7084	91.4533	0
91.5318	0	91.5201	0	91.576	0.251	91.5833	0.0003	91.5171	0.1471	91.5447	0.2878	91.5537	0.5299	91.5327	0.6501	91.5505	0.9736	91.4728	1.1325	91.565	1.5042	91.4568	1.929	91.553	2.1797	91.5066	0.307	91.5372	0.4928	91.545	0.4499	91.6538	0.3668	91.4337	0.4583	91.528	-0.9495	91.5225	-1.847	91.5539	-3.4095	91.5258	-4.57	91.5198	-4.696	91.5533	0
91.6318	0	91.6201	0	91.676	0.251	91.6833	-0.0054	91.6171	0.1471	91.6447	0.2878	91.6537	0.5299	91.6327	0.6427	91.6505	0.9736	91.5728	1.1325	91.665	1.5042	91.5568	1.929	91.653	2.1797	91.6066	0.307	91.6372	0.4928	91.645	0.4499	91.7538	0.3551	91.5337	0.4682	91.628	-0.9495	91.6225	-1.8404	91.6539	-3.3996	91.6258	-4.568	91.6198	-4.6849	91.6533	0
91.7318	0	91.7201	0	91.776	0.251	91.7833	-0.0075	91.7171	0.1471	91.7447	0.2878	91.7537	0.5299	91.7327	0.6383	91.7505	0.9736	91.6728	1.1325	91.765	1.5042	91.6568	1.929	91.753	2.1797	91.7066	0.3007	91.7372	0.4792	91.745	0.4466	91.8538	0.3551	91.6337	0.4723	91.728	-0.9583	91.7225	-1.8473	91.7539	-3.4059	91.7258	-4.5677	91.7198	-4.6842	91.7533	0
91.8318	0	91.8201	0	91.876	0.2432	91.8833	-0.0075	91.8171	0.1471	91.8447	0.2878	91.8537	0.5299	91.8327	0.6383	91.8505	0.9736	91.7728	1.1208	91.865	1.5015	91.7568	1.929	91.853	2.1797	91.8066	0.2952	91.8372	0.4733	91.845	0.4499	91.9538	0.3551	91.7337	0.4629	91.828	-0.9534	91.8225	-1.8509	91.8539	-3.4059	91.8258	-4.568	91.8198	-4.6868	91.8533	0
91.9318	0	91.9201	0	91.976	0.2432	91.9833	-0.0075	91.9171	0.1471	91.9447	0.2878	91.9537	0.5299	91.9327	0.6383	91.9505	0.9736	91.8728	1.1208	91.965	1.4991	91.8568	1.929	91.953	2.1797	91.9066	0.2952	91.9372	0.4771	91.945	0.4499	92.0538	0.3551	91.8337	0.4606	91.928	-0.9495	91.9225	-1.8411	91.9539	-3.3995	91.9258	-4.5622	91.9198	-4.6771	91.9533	0
92.0318	0	92.0201	0	92.076	0.2432	92.0833	-0.0075	92.0171	0.1471	92.0447	0.2878	92.0537	0.5299	92.0327	0.6383	92.0505	0.9736	91.9728	1.1208	92.065	1.4964	91.9568	1.9333	92.053	2.1797	92.0066	0.2952	92.0372	0.4811	92.045	0.4499	92.1538	0.3551	91.9337	0.4606	92.028	-0.9495	92.0225	-1.8392	92.0539	-3.3899	92.0258	-4.5514	92.0198	-4.6751	92.0533	0
92.1318	0	92.1201	0	92.176	0.2432	92.1833	-0.0075	92.1171	0.1391	92.1447	0.2878	92.1537	0.5299	92.1327	0.6383	92.1505	0.9736	92.0728	1.1208	92.165	1.4964	92.0568	1.9368	92.153	2.1797	92.1066	0.2952	92.1372	0.4773	92.145	0.4499	92.2538	0.3551	92.0337	0.4606	92.128	-0.9443	92.1225	-1.8392	92.1539	-3.3864	92.1258	-4.5485	92.1198	-4.6686	92.1533	0
92.2318	0	92.2201	0	92.276	0.2432	92.2833	-0.0075	92.2171	0.1354	92.2447	0.276	92.2537	0.5182	92.2327	0.6383	92.2505	0.9736	92.1728	1.1208	92.265	1.5015	92.1568	1.9368	92.253	2.1797	92.2066	0.2952	92.2372	0.4733	92.245	0.4549	92.3538	0.3551	92.1337	0.4606	92.228	-0.9495	92.2225	-1.8326	92.2539	-3.3864	92.2258	-4.5426	92.2198	-4.6576	92.2533	0
92.3318	0	92.3201	0	92.376	0.2432	92.3833	-0.016	92.3171	0.1354	92.3447	0.276	92.3537	0.5182	92.3327	0.6383	92.3505	0.9736	92.2728	1.1208	92.365	1.5042	92.2568	1.929	92.353	2.1797	92.3066	0.2952	92.3372	0.4771	92.345	0.4577	92.4538	0.3624	92.2337	0.4657	92.328	-0.9495	92.3225	-1.8314	92.3539	-3.38	92.3258	-4.5319	92.3198	-4.6491	92.3533	0
92.4318	0	92.4201	0	92.476	0.2475	92.4833	-0.0143	92.4171	0.1354	92.4447	0.278	92.4537	0.5209	92.4327	0.6393	92.4505	0.976	92.3728	1.113	92.465	1.5077	92.3568	1.929	92.453	2.1823	92.4066	0.2952	92.4372	0.4811	92.445	0.4577	92.5538	0.359	92.3337	0.4567	92.428	-0.9495	92.4225	-1.8314	92.4539	-3.3747	92.4258	-4.529	92.4198	-4.638	92.4533	0
92.5318	0	92.5201	0	92.576	0.2415	92.5833	-0.0163	92.5171	0.143	92.5447	0.2819	92.5537	0.5234	92.5327	0.6452	92.5505	0.9791	92.4728	1.1224	92.565	1.5085	92.4568	1.9319	92.553	2.1849	92.5066	0.2952	92.5372	0.4811	92.545	0.4577	92.6538	0.359	92.4337	0.4684	92.528	-0.9495	92.5225	-1.8314	92.5539	-3.3704	92.5258	-4.5202	92.5198	-4.6361	92.5533	0
92.6318	0	92.6201	0	92.676	0.2332	92.6833	-0.0217	92.6171	0.1356	92.6447	0.2751	92.6537	0.5169	92.6327	0.6378	92.6505	0.9724	92.5728	1.1244	92.665	1.5025	92.5568	1.934	92.653	2.1784	92.6066	0.3017	92.6372	0.4811	92.645	0.4577	92.7538	0.359	92.5337	0.4684	92.628	-0.9495	92.6225	-1.8215	92.6539	-3.3669	92.6258	-4.5173	92.6198	-4.6263	92.6533	0
92.7318	0	92.7201	0	92.776	0.2314	92.7833	-0.0231	92.7171	0.1316	92.7447	0.2721	92.7537	0.5143	92.7327	0.6344	92.7505	0.9697	92.6728	1.1187	92.765	1.5003	92.6568	1.9276	92.753	2.1758	92.7066	0.3031	92.7372	0.4811	92.745	0.4577	92.8538	0.3591	92.6337	0.4684	92.728	-0.9495	92.7225	-1.8197	92.7539	-3.3605	92.7258	-4.5114	92.7198	-4.6178	92.7533	0
92.8318	0	92.8201	0	92.876	0.2314	92.8833	-0.0231	92.8171	0.1315	92.8447	0.2721	92.8537	0.5143	92.8327	0.6344	92.8505	0.9697	92.7728	1.1169	92.865	1.5003	92.7568	1.9251	92.853	2.1831	92.8066	0.3031	92.8372	0.4811	92.845	0.4577	92.9538	0.3707	92.7337	0.476	92.828	-0.9417	92.8225	-1.8197	92.8539	-3.3668	92.8258	-4.5006	92.8198	-4.6165	92.8533	0
92.9318	0	92.9201	0	92.976	0.2314	92.9833	-0.0231	92.9171	0.1315	92.9447	0.2721	92.9537	0.5143	92.9327	0.6344	92.9505	0.9697	92.8728	1.1169	92.965	1.5003	92.8568	1.9251	92.953	2.1875	92.9066	0.3093	92.9372	0.491	92.945	0.4684	93.0538	0.359	92.8337	0.4801	92.928	-0.9291	92.9225	-1.805	92.9539	-3.3552	92.9258	-4.4892	92.9198	-4.599	92.9533	0
93.0318	0	93.0201	0	93.076	0.2314	93.0833	-0.0309	93.0171	0.1315	93.0447	0.2659	93.0537	0.5065	93.0327	0.6344	93.0505	0.9697	92.9728	1.1116	93.065	1.5003	92.9568	1.9251	93.053	2.1875	93.0066	0.3085	93.0372	0.483	93.045	0.4508	93.1538	0.3639	92.9337	0.4896	93.028	-0.9349	93.0225	-1.8082	93.0539	-3.3626	93.0258	-4.4886	93.0198	-4.5944	93.0533	0
93.1318	0	93.1201	0	93.176	0.2365	93.1833	-0.0309	93.1171	0.1315	93.1447	0.2666	93.1537	0.5065	93.1327	0.6344	93.1505	0.9697	93.0728	1.1143	93.165	1.5003	93.0568	1.9251	93.153	2.1758	93.1066	0.3031	93.1372	0.4773	93.145	0.4499	93.2538	0.3786	93.0337	0.4824	93.128	-0.9378	93.1225	-1.8118	93.1539	-3.359	93.1258	-4.4899	93.1198	-4.5872	93.1533	0
93.2318	0	93.2201	0	93.276	0.2393	93.2833	-0.0309	93.2171	0.1315	93.2447	0.2659	93.2537	0.5065	93.2327	0.6344	93.2505	0.958	93.1728	1.1169	93.265	1.508	93.1568	1.9251	93.253	2.1758	93.2066	0.3093	93.2372	0.4831	93.245	0.4681	93.3538	0.3724	93.1337	0.4801	93.228	-0.9291	93.2225	-1.8056	93.2539	-3.341	93.2258	-4.4726	93.2198	-4.5775	93.2533	0
93.3318	0	93.3201	0	93.376	0.2393	93.3833	-0.0309	93.3171	0.1317	93.3447	0.2588	93.3537	0.5107	93.3327	0.6227	93.3505	0.958	93.2728	1.1051	93.365	1.5003	93.2568	1.9134	93.353	2.1807	93.3066	0.3115	93.3372	0.4837	93.345	0.4677	93.4538	0.3669	93.2337	0.4778	93.328	-0.9371	93.3225	-1.8044	93.3539	-3.3418	93.3258	-4.4787	93.3198	-4.5711	93.3533	0
93.4318	0	93.4201	0	93.476	0.2275	93.4833	-0.0309	93.4171	0.1354	93.4447	0.2643	93.4537	0.5143	93.4327	0.6227	93.4505	0.958	93.3728	1.1051	93.465	1.5003	93.3568	1.9197	93.453	2.1836	93.4066	0.3057	93.4372	0.482	93.445	0.4621	93.5538	0.3669	93.3337	0.4752	93.428	-0.9403	93.4225	-1.8179	93.4539	-3.3409	93.4258	-4.4786	93.4198	-4.5658	93.4533	0
93.5318	0	93.5201	0	93.576	0.2275	93.5833	-0.0309	93.5171	0.1354	93.5447	0.2643	93.5537	0.5143	93.5327	0.6227	93.5505	0.958	93.4728	1.1051	93.565	1.5003	93.4568	1.9251	93.553	2.1836	93.5066	0.3031	93.5372	0.4811	93.545	0.4616	93.6538	0.3669	93.4337	0.4812	93.528	-0.9417	93.5225	-1.8131	93.5539	-3.3356	93.5258	-4.4782	93.5198	-4.556	93.5533	0
93.6318	0	93.6201	0	93.676	0.2312	93.6833	-0.0268	93.6171	0.1354	93.6447	0.2659	93.6537	0.5165	93.6327	0.6235	93.6505	0.96	93.5728	1.1051	93.665	1.5032	93.5568	1.9251	93.653	2.1857	93.6066	0.3031	93.6372	0.4811	93.645	0.4616	93.7538	0.3669	93.5337	0.4801	93.628	-0.9417	93.6225	-1.8118	93.6539	-3.3313	93.6258	-4.4694	93.6198	-4.5475	93.6533	0
93.7318	0	93.7201	0	93.776	0.2326	93.7833	-0.0261	93.7171	0.1417	93.7447	0.2702	93.7537	0.5199	93.7327	0.6289	93.7505	0.9679	93.6728	1.1086	93.765	1.5057	93.6568	1.9275	93.753	2.1892	93.7066	0.3031	93.7372	0.4811	93.745	0.4666	93.8538	0.3669	93.6337	0.4877	93.728	-0.9339	93.7225	-1.8118	93.7539	-3.3278	93.7258	-4.4577	93.7198	-4.5462	93.7533	0
93.8318	0	93.8201	0	93.876	0.2314	93.8833	-0.027	93.8171	0.1394	93.8447	0.2682	93.8537	0.5182	93.8327	0.6266	93.8505	0.9697	93.7728	1.1103	93.865	1.5042	93.7568	1.9307	93.853	2.1875	93.8066	0.3031	93.8372	0.4811	93.845	0.4694	93.9538	0.3669	93.7337	0.4919	93.828	-0.93	93.8225	-1.802	93.8539	-3.3214	93.8258	-4.4548	93.8198	-4.5365	93.8533	0
93.9318	0	93.9201	0	93.976	0.2314	93.9833	-0.027	93.9171	0.1393	93.9447	0.2682	93.9537	0.5182	93.9327	0.6266	93.9505	0.9697	93.8728	1.1012	93.965	1.5042	93.8568	1.929	93.953	2.1875	93.9066	0.3031	93.9372	0.4811	93.945	0.4577	94.0538	0.3741	93.8337	0.4919	93.928	-0.93	93.9225	-1.8001	93.9539	-3.3118	93.9258	-4.4489	93.9198	-4.528	93.9533	0
94.0318	0	94.0201	0	94.076	0.2314	94.0833	-0.0387	94.0171	0.1393	94.0447	0.2565	94.0537	0.5065	94.0327	0.6266	94.0505	0.9697	93.9728	1.1012	94.065	1.5042	93.9568	1.929	94.053	2.1875	94.0066	0.3031	94.0372	0.4811	94.045	0.4577	94.1538	0.3786	93.9337	0.4919	94.028	-0.93	94.0225	-1.8118	94.0539	-3.3083	94.0258	-4.4469	94.0198	-4.5091	94.0533	0
94.1318	0	94.1201	0	94.176	0.2314	94.1833	-0.0387	94.1171	0.1393	94.1447	0.2565	94.1537	0.5065	94.1327	0.6266	94.1505	0.9619	94.0728	1.1012	94.165	1.5042	94.0568	1.9333	94.153	2.1875	94.1066	0.2952	94.1372	0.4694	94.145	0.4577	94.2538	0.3786	94.0337	0.4969	94.128	-0.93	94.1225	-1.802	94.1539	-3.3019	94.1258	-4.4381	94.1198	-4.5072	94.1533	0
94.2318	0	94.2201	0	94.276	0.2314	94.2833	-0.0387	94.2171	0.1393	94.2447	0.2565	94.2537	0.5065	94.2327	0.6266	94.2505	0.9697	94.1728	1.1012	94.265	1.5042	94.1568	1.9368	94.253	2.1875	94.2066	0.2952	94.2372	0.4694	94.245	0.4577	94.3538	0.3745	94.1337	0.4997	94.228	-0.93	94.2225	-1.8001	94.2539	-3.3044	94.2258	-4.4411	94.2198	-4.5007	94.2533	0
94.3318	0	94.3201	0	94.376	0.2314	94.3833	-0.0387	94.3171	0.1393	94.3447	0.2565	94.3537	0.5065	94.3327	0.6266	94.3505	0.9697	94.2728	1.1012	94.365	1.5042	94.2568	1.929	94.353	2.1948	94.3066	0.2931	94.3372	0.466	94.345	0.4539	94.4538	0.3756	94.2337	0.4997	94.328	-0.9278	94.3225	-1.8029	94.3539	-3.3085	94.3258	-4.4421	94.3198	-4.4923	94.3533	0
94.4318	0	94.4201	0	94.476	0.2314	94.4833	-0.0387	94.4171	0.1393	94.4447	0.2565	94.4537	0.5065	94.4327	0.6266	94.4505	0.9697	94.3728	1.1012	94.465	1.5042	94.3568	1.929	94.453	2.1914	94.4066	0.2892	94.4372	0.4622	94.445	0.4577	94.5538	0.3669	94.3337	0.4964	94.428	-0.9291	94.4225	-1.808	94.4539	-3.3079	94.4258	-4.4371	94.4198	-4.4942	94.4533	0
94.5318	0	94.5201	0	94.576	0.238	94.5833	-0.0313	94.5171	0.1276	94.5447	0.2594	94.5537	0.5105	94.5327	0.6281	94.5505	0.9733	94.4728	1.0974	94.565	1.5095	94.4568	1.929	94.553	2.1953	94.5066	0.2874	94.5372	0.4616	94.545	0.4616	94.6538	0.3669	94.4337	0.4926	94.528	-0.93	94.5225	-1.8079	94.5539	-3.3044	94.5258	-4.4352	94.5198	-4.4889	94.5533	0
94.6318	0	94.6201	0	94.676	0.2388	94.6833	-0.032	94.6171	0.139	94.6447	0.2663	94.6537	0.5219	94.6327	0.6374	94.6505	0.9791	94.5728	1.1074	94.665	1.5124	94.5568	1.9333	94.653	2.2005	94.6066	0.2874	94.6372	0.4616	94.645	0.4616	94.7538	0.3669	94.5337	0.4919	94.628	-0.93	94.6225	-1.8079	94.6539	-3.298	94.6258	-4.4294	94.6198	-4.4779	94.6533	0
94.7318	0	94.7201	0	94.776	0.2332	94.7833	-0.049	94.7171	0.1317	94.7447	0.2594	94.7537	0.5208	94.7327	0.6222	94.7505	0.9724	94.6728	1.1088	94.765	1.5064	94.6568	1.9379	94.753	2.194	94.7066	0.2874	94.7372	0.4616	94.745	0.4616	94.8538	0.3669	94.6337	0.4919	94.728	-0.9222	94.7225	-1.7981	94.7539	-3.2926	94.7258	-4.4186	94.7198	-4.4759	94.7533	0
94.8318	0	94.8201	0	94.876	0.2314	94.8833	-0.0505	94.8171	0.1197	94.8447	0.2565	94.8537	0.5182	94.8327	0.6188	94.8505	0.9697	94.7728	1.1031	94.865	1.4964	94.7568	1.9315	94.853	2.1914	94.8066	0.2874	94.8372	0.4616	94.845	0.4616	94.9538	0.3669	94.7337	0.4919	94.828	-0.9183	94.8225	-1.7962	94.8539	-3.2884	94.8258	-4.4157	94.8198	-4.4661	94.8533	0
94.9318	0	94.9201	0	94.976	0.2314	94.9833	-0.0505	94.9171	0.1159	94.9447	0.2565	94.9537	0.5182	94.9327	0.6188	94.9505	0.9697	94.8728	1.1012	94.965	1.4964	94.8568	1.929	94.953	2.1797	94.9066	0.2874	94.9372	0.4616	94.945	0.4666	95.0538	0.3669	94.8337	0.4877	94.928	-0.9183	94.9225	-1.7962	94.9539	-3.2848	94.9258	-4.4098	94.9198	-4.4577	94.9533	0
95.0318	0	95.0201	0	95.076	0.2314	95.0833	-0.0505	95.0171	0.1159	95.0447	0.2565	95.0537	0.5182	95.0327	0.6188	95.0505	0.9697	94.9728	1.1012	95.065	1.4964	94.9568	1.929	95.053	2.1846	95.0066	0.2874	95.0372	0.4616	95.045	0.4694	95.1538	0.3741	94.9337	0.4919	95.028	-0.9183	95.0225	-1.7897	95.0539	-3.2784	95.0258	-4.3991	95.0198	-4.4564	95.0533	0
95.1318	0	95.1201	0	95.176	0.2314	95.1833	-0.0505	95.1171	0.1159	95.1447	0.2503	95.1537	0.5182	95.1327	0.6188	95.1505	0.9761	95.0728	1.1012	95.165	1.4964	95.0568	1.9354	95.153	2.1875	95.1066	0.2971	95.1372	0.4616	95.145	0.4694	95.2538	0.3827	95.0337	0.4919	95.128	-0.9183	95.1225	-1.7884	95.1539	-3.2731	95.1258	-4.3962	95.1198	-4.4466	95.1533	0
95.2318	0	95.2201	0	95.276	0.2358	95.2833	-0.0533	95.2171	0.1159	95.2447	0.2467	95.2537	0.5209	95.2327	0.6198	95.2505	0.9775	95.1728	1.0934	95.265	1.4999	95.1568	1.9408	95.253	2.1901	95.2066	0.2896	95.2372	0.4572	95.245	0.4731	95.3538	0.3864	95.1337	0.4919	95.228	-0.9191	95.2225	-1.7856	95.2539	-3.269	95.2258	-4.3844	95.2198	-4.4354	95.2533	0
95.3318	0	95.3201	0	95.376	0.2393	95.3833	-0.0505	95.3171	0.1235	95.3447	0.2526	95.3537	0.526	95.3327	0.6266	95.3505	0.9775	95.2728	1.0975	95.365	1.5042	95.2568	1.9436	95.353	2.1953	95.3066	0.2935	95.3372	0.461	95.345	0.4844	95.4538	0.3864	95.2337	0.4951	95.328	-0.9114	95.3225	-1.7719	95.3539	-3.2589	95.3258	-4.3718	95.3198	-4.4186	95.3533	0
95.4318	0	95.4201	0	95.476	0.2393	95.4833	-0.0505	95.4171	0.1183	95.4447	0.2448	95.4537	0.526	95.4327	0.6266	95.4505	0.9775	95.3728	1.1012	95.465	1.5042	95.3568	1.9486	95.453	2.1953	95.4066	0.2952	95.4372	0.4616	95.445	0.4889	95.5538	0.3864	95.3337	0.504	95.428	-0.9105	95.4225	-1.7806	95.4539	-3.2536	95.4258	-4.3688	95.4198	-4.4076	95.4533	0
95.5318	0	95.5201	0	95.576	0.2393	95.5833	-0.0505	95.5171	0.1159	95.5447	0.2448	95.5537	0.526	95.5327	0.6266	95.5505	0.9775	95.4728	1.1012	95.565	1.5042	95.4568	1.9486	95.553	2.1953	95.5066	0.2952	95.5372	0.4616	95.545	0.4889	95.6538	0.3863	95.4337	0.5075	95.528	-0.8988	95.5225	-1.7806	95.5539	-3.2493	95.5258	-4.36	95.5198	-4.3991	95.5533	0
95.6318	0	95.6201	0	95.676	0.2393	95.6833	-0.0505	95.6171	0.1159	95.6447	0.2448	95.6537	0.5182	95.6327	0.6266	95.6505	0.9775	95.5728	1.1012	95.665	1.5042	95.5568	1.9368	95.653	2.1953	95.6066	0.2952	95.6372	0.4578	95.645	0.4889	95.7538	0.3747	95.5337	0.5075	95.628	-0.8988	95.6225	-1.774	95.6539	-3.2458	95.6258	-4.3571	95.6198	-4.3978	95.6533	0
95.7318	0	95.7201	0	95.776	0.2393	95.7833	-0.0561	95.7171	0.1159	95.7447	0.2448	95.7537	0.5182	95.7327	0.6266	95.7505	0.9775	95.6728	1.0895	95.765	1.4925	95.6568	1.9368	95.753	2.1953	95.7066	0.289	95.7372	0.4439	95.745	0.4782	95.8538	0.3864	95.6337	0.5075	95.728	-0.9023	95.7225	-1.7809	95.7539	-3.2574	95.7258	-4.3675	95.7198	-4.3958	95.7533	0
95.8318	0	95.8201	0	95.876	0.2393	95.8833	-0.0583	95.8171	0.1159	95.8447	0.2331	95.8537	0.5182	95.8327	0.6266	95.8505	0.9775	95.7728	1.0895	95.865	1.4925	95.7568	1.9368	95.853	2.1953	95.8066	0.2898	95.8372	0.4519	95.845	0.488	95.9538	0.3912	95.7337	0.4981	95.828	-0.8939	95.8225	-1.7764	95.8539	-3.2394	95.8258	-4.3603	95.8198	-4.39	95.8533	0
95.9318	0	95.9201	0	95.976	0.2363	95.9833	-0.0616	95.9171	0.1159	95.9447	0.2318	95.9537	0.5165	95.9327	0.6142	95.9505	0.9759	95.8728	1.0895	95.965	1.4902	95.8568	1.9368	95.953	2.1936	95.9066	0.2952	95.9372	0.4538	95.945	0.4889	96.0538	0.3894	95.8337	0.5128	95.928	-0.891	95.9225	-1.763	95.9539	-3.2298	95.9258	-4.3571	95.9198	-4.3796	95.9533	0
96.0318	0	96.0201	0	96.076	0.2326	96.0833	-0.0651	96.0171	0.1108	96.0447	0.2272	96.0537	0.5121	96.0327	0.6094	96.0505	0.9715	95.9728	1.092	96.065	1.4861	95.9568	1.9392	96.053	2.1892	96.0066	0.2952	96.0372	0.4538	96.045	0.4889	96.1538	0.3912	95.9337	0.5192	96.028	-0.891	96.0225	-1.7611	96.0539	-3.2262	96.0258	-4.3483	96.0198	-4.3685	96.0533	0
96.1318	0	96.1201	0	96.176	0.2314	96.1833	-0.0661	96.1171	0.1081	96.1447	0.2253	96.1537	0.5104	96.1327	0.6071	96.1505	0.9697	96.0728	1.0907	96.165	1.4847	96.0568	1.9385	96.153	2.1875	96.1066	0.2952	96.1372	0.4538	96.145	0.4889	96.2538	0.3942	96.0337	0.5192	96.128	-0.9027	96.1225	-1.7611	96.1539	-3.2262	96.1258	-4.3454	96.1198	-4.3568	96.1533	0
96.2318	0	96.2201	0	96.276	0.2314	96.2833	-0.0661	96.2171	0.1081	96.2447	0.2253	96.2537	0.5104	96.2327	0.6071	96.2505	0.9697	96.1728	1.0895	96.265	1.4847	96.1568	1.9368	96.253	2.1875	96.2066	0.2952	96.2372	0.4538	96.245	0.4886	96.3538	0.3942	96.1337	0.5192	96.228	-0.9027	96.2225	-1.7611	96.2539	-3.2198	96.2258	-4.3395	96.2198	-4.3548	96.2533	0
96.3318	0	96.3201	0	96.376	0.2314	96.3833	-0.0661	96.3171	0.1081	96.3447	0.2253	96.3537	0.5104	96.3327	0.6071	96.3505	0.9697	96.2728	1.0895	96.365	1.4847	96.2568	1.9368	96.353	2.1948	96.3066	0.2952	96.3372	0.4538	96.345	0.4928	96.4538	0.3942	96.2337	0.5192	96.328	-0.8948	96.3225	-1.7611	96.3539	-3.2145	96.3258	-4.3376	96.3198	-4.3483	96.3533	0
96.4318	0	96.4201	0	96.476	0.2314	96.4833	-0.0661	96.4171	0.1081	96.4447	0.2253	96.4537	0.5104	96.4327	0.6071	96.4505	0.9655	96.3728	1.0895	96.465	1.4847	96.3568	1.9368	96.453	2.1992	96.4066	0.2856	96.4372	0.4538	96.445	0.5007	96.5538	0.3942	96.3337	0.5243	96.428	-0.891	96.4225	-1.7611	96.4539	-3.2262	96.4258	-4.3288	96.4198	-4.347	96.4533	0
96.5318	0	96.5201	0	96.576	0.2314	96.5833	-0.0661	96.5171	0.1081	96.5447	0.2253	96.5537	0.4987	96.5327	0.5993	96.5505	0.9541	96.4728	1.0974	96.565	1.482	96.4568	1.9368	96.553	2.1992	96.5066	0.2835	96.5372	0.4538	96.545	0.5007	96.6538	0.3941	96.4337	0.527	96.528	-0.891	96.5225	-1.7512	96.5539	-3.2262	96.5258	-4.32	96.5198	-4.3372	96.5533	0
96.6318	0	96.6201	0	96.676	0.2314	96.6833	-0.0661	96.6171	0.0964	96.6447	0.2253	96.6537	0.4987	96.6327	0.5993	96.6505	0.9541	96.5728	1.1012	96.665	1.4847	96.5568	1.9368	96.653	2.1919	96.6066	0.2835	96.6372	0.4538	96.645	0.5057	96.7538	0.3901	96.5337	0.527	96.628	-0.891	96.6225	-1.7493	96.6539	-3.2104	96.6258	-4.3092	96.6198	-4.3353	96.6533	0
96.7318	0	96.7201	0	96.776	0.238	96.7833	-0.0587	96.7171	0.0964	96.7447	0.2203	96.7537	0.5026	96.7327	0.6008	96.7505	0.9577	96.6728	1.1012	96.765	1.4849	96.6568	1.9432	96.753	2.1914	96.7066	0.2751	96.7372	0.4288	96.745	0.494	96.8538	0.3905	96.6337	0.5346	96.728	-0.9027	96.7225	-1.7603	96.7539	-3.2225	96.7258	-4.3178	96.7198	-4.3393	96.7533	0
96.8318	0	96.8201	0	96.876	0.2432	96.8833	-0.0544	96.8171	0.0997	96.8447	0.2292	96.8537	0.5104	96.8327	0.611	96.8505	0.9736	96.7728	1.1074	96.865	1.4886	96.7568	1.9529	96.853	2.2065	96.8066	0.2796	96.8372	0.4265	96.845	0.493	96.9538	0.3943	96.7337	0.526	96.828	-0.8948	96.8225	-1.7584	96.8539	-3.2221	96.8258	-4.3131	96.8198	-4.3333	96.8533	0
96.9318	0	96.9201	0	96.976	0.2432	96.9833	-0.0629	96.9171	0.0964	96.9447	0.2292	96.9537	0.5104	96.9327	0.611	96.9505	0.9736	96.8728	1.113	96.965	1.482	96.8568	1.9603	96.953	2.2109	96.9066	0.2818	96.9372	0.4297	96.945	0.4886	97.0538	0.4059	96.8337	0.5232	96.928	-0.8919	96.9225	-1.7544	96.9539	-3.212	96.9258	-4.3015	96.9198	-4.3222	96.9533	0
97.0318	0	97.0201	0	97.076	0.2432	97.0833	-0.0583	97.0171	0.0964	97.0447	0.2292	97.0537	0.5104	97.0327	0.611	97.0505	0.9658	96.9728	1.113	97.065	1.4847	96.9568	1.9603	97.053	2.2227	97.0066	0.2898	97.0372	0.4462	97.045	0.4997	97.1538	0.3825	96.9337	0.5263	97.028	-0.8939	97.0225	-1.7451	97.0539	-3.2025	97.0258	-4.3017	97.0198	-4.3021	97.0533	0
97.1318	0	97.1201	0	97.176	0.2432	97.1833	-0.0583	97.1171	0.0964	97.1447	0.2174	97.1537	0.5026	97.1327	0.5993	97.1505	0.9658	97.0728	1.113	97.165	1.4847	97.0568	1.9603	97.153	2.2305	97.1066	0.2773	97.1372	0.4322	97.145	0.4977	97.2538	0.3825	97.0337	0.5364	97.128	-0.888	97.1225	-1.7496	97.1539	-3.2042	97.1258	-4.2982	97.1198	-4.304	97.1533	0
97.2318	0	97.2201	0	97.276	0.2475	97.2833	-0.0533	97.2171	0.0964	97.2447	0.2269	97.2537	0.513	97.2327	0.6003	97.2505	0.976	97.1728	1.113	97.265	1.4882	97.1568	1.9666	97.253	2.2252	97.2066	0.2718	97.2372	0.4303	97.245	0.4889	97.3538	0.3825	97.1337	0.5293	97.228	-0.9027	97.2225	-1.7533	97.2539	-3.1989	97.2258	-4.2985	97.2198	-4.2917	97.2533	0
97.3318	0	97.3201	0	97.376	0.251	97.3833	-0.0505	97.3171	0.1039	97.3447	0.2174	97.3537	0.5182	97.3327	0.6071	97.3505	0.9814	97.2728	1.1171	97.365	1.4925	97.2568	1.9568	97.353	2.2305	97.3066	0.2718	97.3372	0.4303	97.345	0.4889	97.4538	0.3825	97.2337	0.5321	97.328	-0.8974	97.3225	-1.7434	97.3539	-3.1925	97.3258	-4.2926	97.3198	-4.2884	97.3533	0
97.4318	0	97.4201	0	97.476	0.251	97.4833	-0.0387	97.4171	0.1042	97.4447	0.2174	97.4537	0.5104	97.4327	0.5998	97.4505	0.9751	97.3728	1.1208	97.465	1.4925	97.3568	1.9564	97.453	2.2305	97.4066	0.2718	97.4372	0.4303	97.445	0.4889	97.5538	0.3864	97.3337	0.5348	97.428	-0.8949	97.4225	-1.7415	97.4539	-3.1871	97.4258	-4.2907	97.4198	-4.2786	97.4533	0
97.5318	0	97.5201	0	97.576	0.2432	97.5833	-0.0387	97.5171	0.0964	97.5447	0.2174	97.5537	0.5104	97.5327	0.5954	97.5505	0.9697	97.4728	1.1208	97.565	1.5002	97.4568	1.9564	97.553	2.2188	97.5066	0.2898	97.5372	0.4402	97.545	0.4947	97.6538	0.3864	97.4337	0.5348	97.528	-0.8861	97.5225	-1.7412	97.5539	-3.1712	97.5258	-4.2851	97.5198	-4.2624	97.5533	0
97.6318	0	97.6201	0	97.676	0.2453	97.6833	-0.0363	97.6171	0.0964	97.6447	0.2184	97.6537	0.5054	97.6327	0.5959	97.6505	0.9709	97.5728	1.1208	97.665	1.4983	97.5568	1.9564	97.653	2.22	97.6066	0.2952	97.6372	0.4421	97.645	0.4979	97.7538	0.3942	97.5337	0.5443	97.628	-0.8831	97.6225	-1.7311	97.6539	-3.1755	97.6258	-4.2731	97.6198	-4.2474	97.6533	0
97.7318	0	97.7201	0	97.776	0.2449	97.7833	-0.0373	97.7171	0.1079	97.7447	0.2204	97.7537	0.5013	97.7327	0.5988	97.7505	0.9724	97.6728	1.1111	97.765	1.4947	97.6568	1.9578	97.753	2.2214	97.7066	0.2952	97.7372	0.4421	97.745	0.4956	97.8538	0.3942	97.6337	0.5465	97.728	-0.8831	97.7225	-1.722	97.7539	-3.1691	97.7258	-4.2712	97.7198	-4.2389	97.7533	0
97.8318	0	97.8201	0	97.876	0.2432	97.8833	-0.0387	97.8171	0.1043	97.8447	0.2057	97.8537	0.4945	97.8327	0.5954	97.8505	0.9697	97.7728	1.1084	97.865	1.4925	97.7568	1.9652	97.853	2.2188	97.8066	0.2952	97.8372	0.4421	97.845	0.4928	97.9538	0.3936	97.7337	0.5465	97.828	-0.8714	97.8225	-1.7298	97.8539	-3.1637	97.8258	-4.2624	97.8198	-4.2376	97.8533	0
97.9318	0	97.9201	0	97.976	0.2314	97.9833	-0.0387	97.9171	0.1042	97.9447	0.2174	97.9537	0.4792	97.9327	0.5954	97.9505	0.9697	97.8728	1.109	97.965	1.4847	97.8568	1.9603	97.953	2.2188	97.9066	0.2952	97.9372	0.4421	97.945	0.4861	98.0538	0.3987	97.8337	0.5465	97.928	-0.8714	97.9225	-1.722	97.9539	-3.1637	97.9258	-4.2594	97.9198	-4.2279	97.9533	0
98.0318	0	98.0201	0	98.076	0.2314	98.0833	-0.0387	98.0171	0.1042	98.0447	0.2174	98.0537	0.4834	98.0327	0.5905	98.0505	0.9697	97.9728	1.109	98.065	1.4847	97.9568	1.9603	98.053	2.207	98.0066	0.2835	98.0372	0.4421	98.045	0.4889	98.1538	0.3997	97.9337	0.5541	98.028	-0.8636	98.0225	-1.722	98.0539	-3.1594	98.0258	-4.2594	98.0198	-4.2259	98.0533	0
98.1318	0	98.1201	0	98.176	0.2251	98.1833	-0.0254	98.1171	0.1042	98.1447	0.2119	98.1537	0.4879	98.1327	0.5801	98.1505	0.9627	98.0728	1.117	98.165	1.4937	98.0568	1.9539	98.153	2.2079	98.1066	0.2868	98.1372	0.4472	98.145	0.4945	98.2538	0.3965	98.0337	0.5583	98.128	-0.8551	98.1225	-1.7178	98.1539	-3.1498	98.1258	-4.254	98.1198	-4.2173	98.1533	0
98.2318	0	98.2201	0	98.276	0.2087	98.2833	-0.0427	98.2171	0.1013	98.2447	0.2003	98.2537	0.4861	98.2327	0.581	98.2505	0.9613	98.1728	1.1221	98.265	1.4853	98.1568	1.9495	98.253	2.2062	98.2066	0.2894	98.2372	0.4535	98.245	0.5021	98.3538	0.392	98.1337	0.5749	98.228	-0.854	98.2225	-1.7064	98.2539	-3.162	98.2258	-4.2439	98.2198	-4.2123	98.2533	0
98.3318	0	98.3201	0	98.376	0.2093	98.3833	-0.054	98.3171	0.0888	98.3447	0.1872	98.3537	0.471	98.3327	0.5587	98.3505	0.9583	98.2728	1.1061	98.365	1.4767	98.2568	1.9356	98.353	2.1875	98.3066	0.2891	98.3372	0.4615	98.345	0.5063	98.4538	0.3805	98.2337	0.5757	98.328	-0.8424	98.3225	-1.7047	98.3539	-3.1557	98.3258	-4.248	98.3198	-4.2027	98.3533	0
98.4318	0	98.4201	0	98.476	0.1968	98.4833	-0.0533	98.4171	0.0747	98.4447	0.1803	98.4537	0.4665	98.4327	0.5544	98.4505	0.9484	98.3728	1.095	98.465	1.457	98.3568	1.9364	98.453	2.1871	98.4066	0.283	98.4372	0.4437	98.445	0.5007	98.5538	0.3756	98.3337	0.5756	98.428	-0.8458	98.4225	-1.7127	98.4539	-3.1736	98.4258	-4.2583	98.4198	-4.2019	98.4533	0
98.5318	0	98.5201	0	98.576	0.2024	98.5833	-0.048	98.5171	0.0844	98.5447	0.181	98.5537	0.4766	98.5327	0.5602	98.5505	0.9436	98.4728	1.0858	98.565	1.463	98.4568	1.9202	98.553	2.1871	98.5066	0.2698	98.5372	0.4478	98.545	0.5025	98.6538	0.3609	98.4337	0.5663	98.528	-0.8458	98.5225	-1.7127	98.5539	-3.18	98.5258	-4.2751	98.5198	-4.2045	98.5533	0
98.6318	0	98.6201	0	98.676	0.2073	98.6833	-0.0515	98.6171	0.0965	98.6447	0.1647	98.6537	0.4765	98.6327	0.5788	98.6505	0.9439	98.5728	1.0799	98.665	1.4693	98.5568	1.9188	98.653	2.1872	98.6066	0.2698	98.6372	0.4361	98.645	0.4983	98.7538	0.3658	98.5337	0.564	98.628	-0.8366	98.6225	-1.7205	98.6539	-3.1931	98.6258	-4.2732	98.6198	-4.1882	98.6533	0
98.7318	0	98.7201	0	98.776	0.2058	98.7833	-0.06	98.7171	0.0809	98.7447	0.1563	98.7537	0.4646	98.7327	0.5714	98.7505	0.9309	98.6728	1.0776	98.765	1.4554	98.6568	1.9289	98.753	2.1704	98.7066	0.2794	98.7372	0.4283	98.745	0.5067	98.8538	0.3717	98.6337	0.5716	98.728	-0.8288	98.7225	-1.7322	98.7539	-3.1867	98.7258	-4.2702	98.7198	-4.1752	98.7533	0
98.8318	0	98.8201	0	98.876	0.188	98.8833	-0.0516	98.8171	0.0806	98.8447	0.1367	98.8537	0.4617	98.8327	0.5463	98.8505	0.897	98.7728	1.0718	98.865	1.438	98.7568	1.9315	98.853	2.1646	98.8066	0.2857	98.8372	0.4231	98.845	0.4977	98.9538	0.3717	98.7337	0.5836	98.828	-0.8308	98.8225	-1.7366	98.8539	-3.1843	98.8258	-4.2587	98.8198	-4.1694	98.8533	0
98.9318	0	98.9201	0	98.976	0.1881	98.9833	-0.0541	98.9171	0.055	98.9447	0.118	98.9537	0.4396	98.9327	0.5353	98.9505	0.8827	98.8728	1.069	98.965	1.4267	98.8568	1.9216	98.953	2.1558	98.9066	0.2842	98.9372	0.4193	98.945	0.4978	99.0538	0.3936	98.8337	0.594	98.928	-0.8451	98.9225	-1.7435	98.9539	-3.208	98.9258	-4.2786	98.9198	-4.1617	98.9533	0
99.0318	0	99.0201	0	99.076	0.1989	99.0833	-0.0805	99.0171	0.0614	99.0447	0.0774	99.0537	0.3963	99.0327	0.5226	99.0505	0.8525	98.9728	1.0611	99.065	1.412	98.9568	1.922	99.053	2.1384	99.0066	0.2775	99.0372	0.4295	99.045	0.4951	99.1538	0.3872	98.9337	0.594	99.028	-0.8381	99.0225	-1.7624	99.0539	-3.2298	99.0258	-4.3062	99.0198	-4.164	99.0533	0
99.1318	0	99.1201	0	99.176	0.155	99.1833	-0.0819	99.1171	0	99.1447	0.0203	99.1537	0.3809	99.1327	0.4843	99.1505	0.7873	99.0728	1.0573	99.165	1.3236	99.0568	1.922	99.153	2.063	99.1066	0.2627	99.1372	0.4356	99.145	0.4927	99.2538	0.4423	99.0337	0.6017	99.128	-0.8448	99.1225	-1.7619	99.1539	-3.2298	99.1258	-4.3364	99.1198	-4.1337	99.1533	0
99.2318	0	99.2201	0	99.276	0.1528	99.2833	-0.1144	99.2171	0.0068	99.2447	0.0273	99.2537	0.3764	99.2327	0.4916	99.2505	0.7936	99.1728	1.0127	99.265	1.3286	99.1568	1.9144	99.253	1.9969	99.2066	0.3379	99.2372	0.4356	99.245	0.5706	99.3538	0.4423	99.1337	0.6017	99.228	-0.73	99.2225	-1.6629	99.2539	-3.0526	99.2258	-4.2894	99.2198	-4.0687	99.2533	0
99.3318	0	99.3201	0	99.376	0.1528	99.3833	-0.1144	99.3171	0.007	99.3447	0.0273	99.3537	0.3764	99.3327	0.4916	99.3505	0.7936	99.2728	1.017	99.365	1.3286	99.2568	1.7564	99.353	1.9692	99.3066	0.3379	99.3372	0.4644	99.345	0.5853	99.4538	0.4423	99.2337	0.6777	99.328	-0.6849	99.3225	-1.6079	99.3539	-2.9731	99.3258	-4.2403	99.3198	-4.0089	99.3533	0
99.4318	0	99.4201	0	99.476	0.1528	99.4833	-0.1144	99.4171	0.007	99.4447	0.0273	99.4537	0.3764	99.4327	0.4916	99.4505	0.7936	99.3728	0.9011	99.465	1.3286	99.3568	1.6133	99.453	1.9692	99.4066	0.3379	99.4372	0.4644	99.445	0.5853	99.5538	0.4423	99.3337	0.7126	99.428	-0.6849	99.4225	-1.6079	99.4539	-2.2981	99.4258	-3.0611	99.4198	-2.9818	99.4533	0
99.5318	0	99.5201	0	99.576	0.1528	99.5833	-0.1144	99.5171	0.007	99.5447	0.0273	99.5537	0.3764	99.5327	0.4916	99.5505	0.7936	99.4728	0.9011	99.565	1.3286	99.4568	1.6133	99.553	1.9692	99.5066	0.3379	99.5372	0.4644	99.545	0.5853	99.6538	0.4423	99.4337	0.7126	99.528	-0.6849	99.5225	-1.1534	99.5539	-2.2981	99.5258	-2.9723	99.5198	-2.3182	99.5533	0
99.6318	0	99.6201	0	99.676	0.1528	99.6833	-0.1144	99.6171	0.007	99.6447	0.0273	99.6537	0.3764	99.6327	0.4916	99.6505	0.7936	99.5728	0.9011	99.665	1.3286	99.5568	1.6133	99.653	1.9692	99.6066	0.3379	99.6372	0.4644	99.645	0.5853	99.7538	0.4423	99.5337	0.7126	99.628	-0.6849	99.6225	-1.1534	99.6539	-2.2981	99.6258	-2.9723	99.6198	-2.3182	99.6533	0
99.7318	0	99.7201	0	99.776	0.1528	99.7833	-0.1144	99.7171	0.007	99.7447	0.0273	99.7537	0.3764	99.7327	0.4916	99.7505	0.7936	99.6728	0.9011	99.765	1.3286	99.6568	1.6133	99.753	1.9692	99.7066	0.3379	99.7372	0.4644	99.745	0.5853	99.8538	0.4423	99.6337	0.7126	99.728	-0.6849	99.7225	-1.1534	99.7539	-2.2981	99.7258	-2.9723	99.7198	-1.305	99.7533	0
99.8318	0	99.8201	0	99.876	0.1528	99.8833	-0.1144	99.8171	0.007	99.8447	0.0273	99.8537	0.3764	99.8327	0.4916	99.8505	0.7936	99.7728	0.9011	99.865	1.3286	99.7568	1.6133	99.853	1.9692	99.8066	0.3379	99.8372	0.4644	99.845	0.5853	99.9538	0.4425	99.7337	0.7126	99.828	-0.6849	99.8225	-1.1534	99.8539	-2.2981	99.8258	-2.9723	99.8198	-1.305	99.8533	0
99.9318	0	99.9201	0	99.976	0.1528	99.9833	-0.1144	99.9171	0.007	99.9447	0.0273	99.9537	0.3764	99.9327	0.4916	99.9505	0.7936	99.8728	0.9011	99.965	1.3286	99.8568	1.6133	99.953	1.9692	99.9066	0.3379	99.9372	0.4644	99.945	0.5853	100.054	0.48	99.8337	0.7126	99.928	-0.6701	99.9225	-1.1534	99.9539	-1.9938	99.9258	-2.1079	99.9198	-1.305	99.9533	0
100.032	0	100.02	0	100.076	0.154	100.083	-0.1144	100.017	0.007	100.045	0.0278	100.054	0.3771	100.033	0.4919	100.05	0.7943	99.9728	0.9011	100.065	1.3295	99.9568	1.6133	100.053	1.9699	100.007	0.3379	100.037	0.4644	100.045	0.5853	100.154	0.5313	99.9337	0.7126	100.028	-0.6202	100.022	-1.1275	100.054	-1.9563	100.026	-2.0807	100.02	-1.2801	100.053	0
100.132	0	100.12	0	100.176	0.1549	100.183	-0.0977	100.117	0.0091	100.145	0.0293	100.154	0.3785	100.133	0.4937	100.15	0.7957	100.073	0.9022	100.165	1.3307	100.057	1.614	100.153	1.9554	100.107	0.3379	100.137	0.4644	100.145	0.6358	100.254	0.5313	100.034	0.7427	100.128	-0.516	100.123	-1.0803	100.154	-1.97	100.126	-2.033	100.12	-1.2801	100.153	0
100.232	0	100.22	0	100.276	0.1549	100.283	-0.0977	100.217	0.0091	100.245	0.0317	100.254	0.3825	100.233	0.4864	100.251	0.7957	100.173	0.9022	100.265	1.3361	100.157	1.6291	100.253	1.9554	100.207	0.3263	100.237	0.4644	100.245	0.64	100.354	0.5315	100.134	0.7624	100.228	-0.503	100.222	-0.9405	100.254	-1.8497	100.226	-2.0188	100.22	-1.2628	100.253	0
100.332	0	100.32	0	100.376	0.1815	100.383	-0.0692	100.317	0.0207	100.345	0.0501	100.354	0.4107	100.333	0.5017	100.35	0.8156	100.273	0.9198	100.365	1.3361	100.257	1.6209	100.353	1.9454	100.307	0.3432	100.337	0.4644	100.345	0.64	100.454	0.5644	100.234	0.7725	100.328	-0.5075	100.323	-0.9579	100.354	-1.8421	100.326	-1.9531	100.32	-1.2628	100.353	0
100.432	0	100.42	0	100.476	0.185	100.483	-0.0453	100.417	0.0313	100.445	0.0599	100.454	0.4368	100.433	0.4925	100.451	0.8418	100.373	0.9456	100.465	1.3361	100.357	1.6479	100.453	1.9482	100.407	0.3204	100.437	0.4644	100.445	0.64	100.554	0.6035	100.334	0.7725	100.428	-0.4829	100.422	-0.974	100.454	-1.8565	100.426	-1.9531	100.42	-1.2409	100.453	0
100.532	0	100.52	0	100.576	0.185	100.583	-0.0453	100.517	0.0313	100.545	0.0709	100.554	0.4379	100.533	0.5048	100.55	0.8558	100.473	0.9456	100.565	1.3529	100.457	1.6901	100.553	1.9603	100.507	0.3204	100.537	0.4599	100.545	0.6484	100.654	0.6138	100.434	0.7688	100.528	-0.4819	100.522	-0.9368	100.554	-1.8173	100.526	-1.9531	100.52	-1.2409	100.553	0
100.632	0	100.62	0	100.676	0.185	100.683	-0.0289	100.617	0.0671	100.645	0.1002	100.654	0.4526	100.633	0.488	100.65	0.8708	100.573	0.9759	100.665	1.3529	100.557	1.7105	100.653	1.9524	100.607	0.3343	100.637	0.4584	100.645	0.6581	100.754	0.6188	100.534	0.7625	100.628	-0.4598	100.623	-0.9402	100.654	-1.7919	100.626	-1.976	100.62	-1.2409	100.653	0
100.732	0	100.72	0	100.776	0.1919	100.783	-0.0176	100.717	0.0593	100.745	0.1198	100.754	0.4572	100.733	0.5005	100.751	0.8635	100.673	0.9759	100.765	1.3743	100.657	1.7353	100.753	1.9524	100.707	0.3343	100.737	0.4584	100.745	0.6615	100.854	0.6069	100.634	0.7594	100.728	-0.4228	100.722	-0.9171	100.754	-1.7728	100.726	-1.9669	100.72	-1.2418	100.753	0
100.832	0	100.82	0	100.876	0.1888	100.883	-0.0085	100.817	0.0716	100.845	0.1571	100.854	0.474	100.833	0.5005	100.85	0.8906	100.773	0.9759	100.865	1.3792	100.757	1.7582	100.853	1.9524	100.807	0.3184	100.837	0.4581	100.845	0.6693	100.954	0.6255	100.734	0.7771	100.828	-0.4206	100.823	-0.8821	100.854	-1.7862	100.826	-1.9749	100.82	-1.271	100.853	0
100.932	0	100.92	0	100.976	0.1819	100.983	-0.0085	100.917	0.0774	100.945	0.1607	100.954	0.493	100.933	0.504	100.951	0.9038	100.873	0.9971	100.965	1.3901	100.857	1.7873	100.953	1.9496	100.907	0.3108	100.937	0.4517	100.945	0.6731	101.054	0.6321	100.834	0.7998	100.928	-0.422	100.922	-0.8876	100.954	-1.7899	100.926	-1.9749	100.92	-1.2851	100.953	0
101.032	0	101.02	0	101.076	0.1852	101.083	-0.0077	101.017	0.0657	101.045	0.2196	101.054	0.4947	101.033	0.4999	101.05	0.9162	100.973	0.9876	101.065	1.3899	100.957	1.8134	101.053	1.962	101.007	0.2937	101.037	0.4518	101.045	0.6923	101.154	0.6407	100.934	0.7986	101.028	-0.4129	101.022	-0.8858	101.054	-1.7902	101.026	-1.9843	101.02	-1.3116	101.053	0
101.132	0	101.12	0	101.176	0.1794	101.183	-0.0078	101.117	0.0774	101.145	0.2248	101.154	0.5112	101.133	0.5122	101.15	0.9186	101.073	1.0031	101.165	1.4044	101.057	1.8499	101.153	1.9656	101.107	0.2919	101.137	0.4436	101.145	0.6965	101.254	0.6347	101.034	0.8013	101.128	-0.4042	101.123	-0.8724	101.154	-1.8095	101.126	-1.9978	101.12	-1.3514	101.153	0
101.232	0	101.22	0	101.276	0.1794	101.283	-0.0179	101.217	0.0774	101.245	0.2141	101.254	0.5017	101.233	0.5122	101.251	0.9057	101.173	1.001	101.265	1.3916	101.157	1.8725	101.253	1.9824	101.207	0.2914	101.237	0.4419	101.245	0.6972	101.354	0.621	101.134	0.7973	101.228	-0.393	101.222	-0.8711	101.254	-1.7992	101.226	-2.0143	101.22	-1.378	101.253	0
101.332	0	101.32	0	101.376	0.1794	101.383	-0.0179	101.317	0.0609	101.345	0.2106	101.354	0.5017	101.333	0.5098	101.35	0.9052	101.273	0.9996	101.365	1.3916	101.257	1.8763	101.353	1.9752	101.307	0.2911	101.337	0.4419	101.345	0.6924	101.454	0.6265	101.234	0.8033	101.328	-0.3971	101.323	-0.8752	101.354	-1.8136	101.326	-2.0244	101.32	-1.3996	101.353	0
101.432	0	101.42	0	101.476	0.1748	101.483	-0.0306	101.417	0.0609	101.445	0.2069	101.454	0.4894	101.433	0.4963	101.451	0.8944	101.373	0.9884	101.465	1.3937	101.357	1.8735	101.453	1.976	101.407	0.2821	101.437	0.4242	101.445	0.6911	101.554	0.605	101.334	0.8033	101.428	-0.3809	101.422	-0.8644	101.454	-1.8132	101.426	-2.0379	101.42	-1.4296	101.453	0
101.532	0	101.52	0	101.576	0.1662	101.583	-0.0335	101.517	0.082	101.545	0.2105	101.554	0.4985	101.533	0.4956	101.55	0.9033	101.473	0.9926	101.565	1.3937	101.457	1.8669	101.553	1.9856	101.507	0.2749	101.537	0.4221	101.545	0.6805	101.654	0.5955	101.434	0.7886	101.528	-0.3703	101.522	-0.8582	101.554	-1.8132	101.526	-2.0416	101.52	-1.4531	101.553	0
101.632	0	101.62	0	101.676	0.1662	101.683	-0.0339	101.617	0.077	101.645	0.205	101.654	0.4985	101.633	0.4956	101.65	0.8964	101.573	0.9874	101.665	1.3916	101.557	1.8553	101.653	1.9769	101.607	0.2518	101.637	0.433	101.645	0.6943	101.754	0.5923	101.534	0.7919	101.628	-0.3611	101.623	-0.863	101.654	-1.8048	101.626	-2.0453	101.62	-1.469	101.653	0
101.732	0	101.72	0	101.776	0.1698	101.783	-0.0237	101.717	0.0659	101.745	0.2001	101.754	0.4988	101.733	0.4893	101.751	0.8868	101.673	0.9769	101.765	1.389	101.657	1.8553	101.753	1.9661	101.707	0.2579	101.737	0.433	101.745	0.6946	101.854	0.5908	101.634	0.7882	101.728	-0.3539	101.722	-0.8522	101.754	-1.8083	101.726	-2.0494	101.72	-1.484	101.753	0
101.832	0	101.82	0	101.876	0.1734	101.883	-0.0375	101.817	0.0616	101.845	0.1909	101.854	0.5076	101.833	0.5059	101.85	0.8883	101.773	0.9635	101.865	1.3998	101.757	1.8437	101.853	1.9791	101.807	0.2549	101.837	0.4301	101.845	0.6911	101.954	0.5914	101.734	0.7828	101.828	-0.352	101.823	-0.8331	101.854	-1.7983	101.826	-2.0515	101.82	-1.5003	101.853	0
101.932	0	101.92	0	101.976	0.1667	101.983	-0.0477	101.917	0.063	101.945	0.1992	101.954	0.5118	101.933	0.503	101.951	0.8772	101.873	0.967	101.965	1.3971	101.857	1.8517	101.953	1.9699	101.907	0.2595	101.937	0.439	101.945	0.7003	102.054	0.5853	101.834	0.7838	101.928	-0.3435	101.922	-0.8061	101.954	-1.7827	101.926	-2.0334	101.92	-1.4878	101.953	0
102.032	0	102.02	0	102.076	0.152	102.083	-0.0439	102.017	0.063	102.045	0.1992	102.054	0.4918	102.033	0.4893	102.05	0.87	101.973	0.965	102.065	1.3988	101.957	1.8588	102.053	1.9609	102.007	0.2484	102.037	0.4282	102.045	0.6976	102.154	0.5673	101.934	0.794	102.028	-0.3424	102.022	-0.7992	102.054	-1.7955	102.026	-2.026	102.02	-1.479	102.053	0
102.132	0	102.12	0	102.176	0.1505	102.183	-0.0524	102.117	0.0679	102.145	0.1963	102.154	0.4897	102.133	0.4874	102.15	0.8652	102.073	0.9433	102.165	1.391	102.057	1.8542	102.153	1.9532	102.107	0.2393	102.137	0.3982	102.145	0.6976	102.254	0.5503	102.034	0.7844	102.128	-0.357	102.123	-0.796	102.154	-1.8059	102.126	-2.0203	102.12	-1.4782	102.153	0
102.232	0	102.22	0	102.276	0.1453	102.283	-0.0556	102.217	0.0592	102.245	0.1911	102.254	0.478	102.233	0.4893	102.251	0.8688	102.173	0.9412	102.265	1.3922	102.157	1.8641	102.253	1.9526	102.207	0.2241	102.237	0.3771	102.245	0.6959	102.354	0.5443	102.134	0.7748	102.228	-0.3623	102.222	-0.8037	102.254	-1.8003	102.226	-2.0137	102.22	-1.4757	102.253	0
102.332	0	102.32	0	102.376	0.1513	102.383	-0.0645	102.317	0.0679	102.345	0.1879	102.354	0.4817	102.333	0.481	102.35	0.8718	102.273	0.9341	102.365	1.3887	102.257	1.8567	102.353	1.9618	102.307	0.2055	102.337	0.3816	102.345	0.6953	102.454	0.5457	102.234	0.7712	102.328	-0.3734	102.323	-0.8108	102.354	-1.8024	102.326	-2.0179	102.32	-1.4886	102.353	0
102.432	0	102.42	0	102.476	0.1468	102.483	-0.0493	102.417	0.0564	102.445	0.1943	102.454	0.4789	102.433	0.4897	102.451	0.8633	102.373	0.9354	102.465	1.3934	102.357	1.8658	102.453	1.9579	102.407	0.2072	102.437	0.3656	102.445	0.6792	102.554	0.5409	102.334	0.7562	102.428	-0.3841	102.422	-0.8155	102.454	-1.816	102.426	-2.0338	102.42	-1.4881	102.453	0
102.532	0	102.52	0	102.576	0.1519	102.583	-0.0493	102.517	0.0667	102.545	0.1992	102.554	0.4847	102.533	0.5028	102.55	0.8694	102.473	0.9409	102.565	1.4153	102.457	1.8654	102.553	1.9531	102.507	0.1947	102.537	0.3707	102.545	0.6693	102.654	0.5474	102.434	0.7453	102.528	-0.3756	102.522	-0.8087	102.554	-1.8058	102.526	-2.0372	102.52	-1.4607	102.553	0
102.632	0	102.62	0	102.676	0.1403	102.683	-0.0452	102.617	0.0683	102.645	0.1992	102.654	0.4869	102.633	0.5	102.65	0.8601	102.573	0.9504	102.665	1.4049	102.557	1.8764	102.653	1.9553	102.607	0.1988	102.637	0.3681	102.645	0.6797	102.754	0.5406	102.534	0.745	102.628	-0.3721	102.623	-0.8061	102.654	-1.7938	102.626	-2.0178	102.62	-1.447	102.653	0
102.732	0	102.72	0	102.776	0.1424	102.783	-0.0543	102.717	0.0646	102.745	0.2002	102.754	0.4783	102.733	0.5082	102.751	0.8555	102.673	0.9522	102.765	1.4016	102.657	1.8783	102.753	1.9431	102.707	0.1908	102.737	0.3668	102.745	0.6731	102.854	0.5356	102.634	0.7474	102.728	-0.373	102.722	-0.7971	102.754	-1.7787	102.726	-2.008	102.72	-1.4373	102.753	0
102.832	0	102.82	0	102.876	0.1345	102.883	-0.0383	102.817	0.0786	102.845	0.1956	102.854	0.48	102.833	0.5033	102.85	0.8511	102.773	0.9446	102.865	1.4105	102.757	1.8743	102.853	1.9436	102.807	0.1826	102.837	0.3471	102.845	0.6525	102.954	0.544	102.734	0.7529	102.828	-0.3825	102.823	-0.8137	102.854	-1.7807	102.826	-1.996	102.82	-1.4354	102.853	0
102.932	0	102.92	0	102.976	0.1442	102.983	-0.0492	102.917	0.076	102.945	0.2016	102.954	0.4776	102.933	0.5108	102.951	0.8604	102.873	0.9525	102.965	1.4164	102.857	1.8743	102.953	1.9548	102.907	0.1791	102.937	0.3393	102.945	0.6547	103.054	0.5407	102.834	0.7541	102.928	-0.3678	102.922	-0.8088	102.954	-1.7644	102.926	-1.9914	102.92	-1.4217	102.953	0
103.032	0	103.02	0	103.076	0.1483	103.083	-0.044	103.017	0.0856	103.045	0.2014	103.054	0.48	103.033	0.5097	103.05	0.8528	102.973	0.9508	103.065	1.4151	102.957	1.8822	103.053	1.9483	103.007	0.1886	103.037	0.3409	103.045	0.657	103.154	0.5356	102.934	0.749	103.028	-0.3618	103.022	-0.7976	103.054	-1.7591	103.026	-1.9684	103.02	-1.3891	103.053	0
103.132	0	103.12	0	103.176	0.1453	103.183	-0.0482	103.117	0.0783	103.145	0.1996	103.154	0.4772	103.133	0.5092	103.15	0.8526	103.073	0.9427	103.165	1.4062	103.057	1.876	103.153	1.9463	103.107	0.1889	103.137	0.3374	103.145	0.6515	103.254	0.5362	103.034	0.7535	103.128	-0.362	103.123	-0.7873	103.154	-1.7494	103.126	-1.9504	103.12	-1.367	103.153	0
103.232	0	103.22	0	103.276	0.1468	103.283	-0.04	103.217	0.0766	103.245	0.1966	103.254	0.4791	103.233	0.5118	103.251	0.852	103.173	0.9416	103.265	1.4112	103.157	1.8799	103.253	1.9357	103.207	0.1855	103.237	0.3315	103.245	0.639	103.354	0.5474	103.134	0.7509	103.228	-0.3639	103.222	-0.7775	103.254	-1.7432	103.226	-1.9328	103.22	-1.341	103.253	0
103.332	0	103.32	0	103.376	0.1551	103.383	-0.0348	103.317	0.0814	103.345	0.1966	103.354	0.4811	103.333	0.517	103.35	0.8519	103.273	0.9376	103.365	1.4171	103.257	1.8733	103.353	1.9431	103.307	0.1868	103.337	0.3295	103.345	0.6395	103.454	0.5479	103.234	0.7539	103.328	-0.3698	103.323	-0.7854	103.354	-1.7299	103.326	-1.9084	103.32	-1.3201	103.353	0
103.432	0	103.42	0	103.476	0.1497	103.483	-0.0315	103.417	0.0865	103.445	0.1937	103.454	0.4852	103.433	0.5219	103.451	0.8604	103.373	0.9368	103.465	1.4136	103.357	1.8785	103.453	1.941	103.407	0.1908	103.437	0.3412	103.445	0.6469	103.554	0.5433	103.334	0.756	103.428	-0.3535	103.422	-0.7775	103.454	-1.7254	103.426	-1.8986	103.42	-1.2869	103.453	0
103.532	0	103.52	0	103.576	0.1517	103.583	-0.0411	103.517	0.0879	103.545	0.2016	103.554	0.4915	103.533	0.5165	103.55	0.8546	103.473	0.9458	103.565	1.4166	103.457	1.875	103.553	1.9413	103.507	0.1931	103.537	0.334	103.545	0.6361	103.654	0.5434	103.434	0.7683	103.528	-0.3494	103.522	-0.7706	103.554	-1.7102	103.526	-1.883	103.52	-1.2753	103.553	0
103.632	0	103.62	0	103.676	0.1469	103.683	-0.0454	103.617	0.0788	103.645	0.2018	103.654	0.4873	103.633	0.5292	103.65	0.8628	103.573	0.9386	103.665	1.4097	103.557	1.865	103.653	1.9361	103.607	0.1798	103.637	0.3226	103.645	0.6258	103.754	0.5362	103.534	0.7644	103.628	-0.3449	103.623	-0.7778	103.654	-1.7104	103.626	-1.8707	103.62	-1.248	103.653	0
103.732	0	103.72	0	103.776	0.1428	103.783	-0.0443	103.717	0.0815	103.745	0.2073	103.754	0.4816	103.733	0.516	103.751	0.8624	103.673	0.9498	103.765	1.4166	103.657	1.8597	103.753	1.9388	103.707	0.1846	103.737	0.3094	103.745	0.6188	103.854	0.5356	103.634	0.7647	103.728	-0.3503	103.722	-0.7751	103.754	-1.702	103.726	-1.8564	103.72	-1.227	103.753	0
103.832	0	103.82	0	103.876	0.1203	103.883	-0.0419	103.817	0.0829	103.845	0.2045	103.854	0.4775	103.833	0.5129	103.85	0.8525	103.773	0.9385	103.865	1.4114	103.757	1.8714	103.853	1.9353	103.807	0.1797	103.837	0.3157	103.845	0.6175	103.954	0.5362	103.734	0.762	103.828	-0.3464	103.823	-0.7678	103.854	-1.6944	103.826	-1.8381	103.82	-1.1991	103.853	0
103.932	0	103.92	0	103.976	0.1167	103.983	-0.061	103.917	0.0689	103.945	0.1949	103.954	0.4811	103.933	0.5067	103.951	0.8565	103.873	0.9259	103.965	1.4048	103.857	1.8666	103.953	1.9384	103.907	0.1777	103.937	0.3198	103.945	0.6181	104.054	0.5449	103.834	0.7599	103.928	-0.3366	103.922	-0.758	103.954	-1.6746	103.926	-1.8195	103.92	-1.1775	103.953	0
104.032	0	104.02	0	104.076	0.111	104.083	-0.0699	104.017	0.0761	104.045	0.1986	104.054	0.4829	104.033	0.5053	104.05	0.8594	103.973	0.9322	104.065	1.4092	103.957	1.8593	104.053	1.9401	104.007	0.1879	104.037	0.3331	104.045	0.6194	104.154	0.555	103.934	0.7656	104.028	-0.337	104.022	-0.737	104.054	-1.6651	104.026	-1.7966	104.02	-1.1463	104.053	0
104.132	0	104.12	0	104.176	0.108	104.183	-0.078	104.117	0.0708	104.145	0.2065	104.154	0.4897	104.133	0.5082	104.15	0.8596	104.073	0.9369	104.165	1.4005	104.057	1.8629	104.153	1.9396	104.107	0.1853	104.137	0.33	104.145	0.6163	104.254	0.5546	104.034	0.7576	104.128	-0.3351	104.123	-0.7276	104.154	-1.6573	104.126	-1.7893	104.12	-1.1249	104.153	0
104.232	0	104.22	0	104.276	0.0931	104.283	-0.0834	104.217	0.0492	104.245	0.1933	104.254	0.4773	104.233	0.5087	104.251	0.8504	104.173	0.9396	104.265	1.3893	104.157	1.8656	104.253	1.931	104.207	0.1816	104.237	0.3245	104.245	0.6101	104.354	0.5596	104.134	0.7552	104.228	-0.3332	104.222	-0.7348	104.254	-1.6479	104.226	-1.7653	104.22	-1.0956	104.253	0
104.332	0	104.32	0	104.376	0.0882	104.383	-0.0934	104.317	0.0514	104.345	0.1807	104.354	0.4702	104.333	0.509	104.35	0.8552	104.273	0.9348	104.365	1.3927	104.257	1.8636	104.353	1.93	104.307	0.1874	104.337	0.3237	104.345	0.6153	104.454	0.5628	104.234	0.7569	104.328	-0.3326	104.323	-0.7267	104.354	-1.6433	104.326	-1.7492	104.32	-1.076	104.353	0
104.432	0	104.42	0	104.476	0.0783	104.483	-0.1111	104.417	0.0491	104.445	0.1716	104.454	0.4586	104.433	0.4979	104.451	0.8436	104.373	0.9313	104.465	1.3896	104.357	1.8616	104.453	1.9241	104.407	0.1895	104.437	0.3305	104.445	0.6234	104.554	0.5624	104.334	0.7656	104.428	-0.3201	104.422	-0.7144	104.454	-1.6204	104.426	-1.725	104.42	-1.0377	104.453	0
104.532	0	104.52	0	104.576	0.0773	104.583	-0.1029	104.517	0.0372	104.545	0.1641	104.554	0.4461	104.533	0.4891	104.55	0.8308	104.473	0.9189	104.565	1.3879	104.457	1.8606	104.553	1.9217	104.507	0.1894	104.537	0.3266	104.545	0.618	104.654	0.5496	104.434	0.7707	104.528	-0.3137	104.522	-0.7087	104.554	-1.6099	104.526	-1.7018	104.52	-1.0175	104.553	0
104.632	0	104.62	0	104.676	0.0898	104.683	-0.1023	104.617	0.0333	104.645	0.1594	104.654	0.4416	104.633	0.4831	104.65	0.8299	104.573	0.9074	104.665	1.3835	104.557	1.8636	104.653	1.9223	104.607	0.194	104.637	0.3166	104.645	0.61	104.754	0.5455	104.534	0.7647	104.628	-0.3099	104.623	-0.7036	104.654	-1.6026	104.626	-1.695	104.62	-0.9974	104.653	0
104.732	0	104.72	0	104.776	0.0911	104.783	-0.1011	104.717	0.036	104.745	0.1726	104.754	0.4429	104.733	0.4799	104.751	0.8256	104.673	0.9042	104.765	1.3796	104.657	1.8645	104.753	1.9239	104.707	0.1808	104.737	0.3126	104.745	0.6067	104.854	0.5465	104.634	0.7634	104.728	-0.3044	104.722	-0.6982	104.754	-1.5869	104.726	-1.6817	104.72	-0.981	104.753	0
104.832	0	104.82	0	104.876	0.0821	104.883	-0.1068	104.817	0.0347	104.845	0.1702	104.854	0.4356	104.833	0.4867	104.85	0.8231	104.773	0.8976	104.865	1.3807	104.757	1.8636	104.853	1.9206	104.807	0.1736	104.837	0.3027	104.845	0.6096	104.954	0.5393	104.734	0.7546	104.828	-0.3103	104.823	-0.6944	104.854	-1.5792	104.826	-1.6555	104.82	-0.9615	104.853	0
104.932	0	104.92	0	104.976	0.0784	104.983	-0.102	104.917	0.0401	104.945	0.1582	104.954	0.4364	104.933	0.4797	104.951	0.8173	104.873	0.9033	104.965	1.3712	104.857	1.8649	104.953	1.9084	104.907	0.156	104.937	0.2879	104.945	0.6025	105.054	0.53	104.834	0.7603	104.928	-0.3089	104.922	-0.6986	104.954	-1.575	104.926	-1.6432	104.92	-0.9421	104.953	0
105.032	0	105.02	0	105.076	0.0883	105.083	-0.0955	105.017	0.0373	105.045	0.1572	105.054	0.4393	105.033	0.4784	105.05	0.816	104.973	0.8982	105.065	1.3704	104.957	1.8589	105.053	1.9093	105.007	0.1385	105.037	0.2898	105.045	0.5933	105.154	0.5311	104.934	0.7538	105.028	-0.3089	105.022	-0.6986	105.054	-1.5597	105.026	-1.6315	105.02	-0.9303	105.053	0
105.132	0	105.12	0	105.176	0.0824	105.183	-0.1015	105.117	0.0505	105.145	0.1534	105.154	0.4407	105.133	0.4759	105.15	0.8237	105.073	0.8897	105.165	1.3722	105.057	1.854	105.153	1.9028	105.107	0.1276	105.137	0.2718	105.145	0.5867	105.254	0.5277	105.034	0.7497	105.128	-0.3059	105.123	-0.6892	105.154	-1.5513	105.126	-1.6119	105.12	-0.9075	105.153	0
105.232	0	105.22	0	105.276	0.0766	105.283	-0.105	105.217	0.0361	105.245	0.1455	105.254	0.4329	105.233	0.4833	105.251	0.816	105.173	0.887	105.265	1.3679	105.157	1.8493	105.253	1.8902	105.207	0.123	105.237	0.2658	105.245	0.5813	105.354	0.5362	105.134	0.7479	105.228	-0.3021	105.222	-0.6841	105.254	-1.5422	105.226	-1.5935	105.22	-0.8847	105.253	0
105.332	0	105.32	0	105.376	0.0851	105.383	-0.1058	105.317	0.0388	105.345	0.1487	105.354	0.4329	105.333	0.4759	105.35	0.8155	105.273	0.878	105.365	1.3684	105.257	1.8422	105.353	1.8954	105.307	0.1349	105.337	0.2833	105.345	0.5876	105.454	0.5315	105.234	0.7413	105.328	-0.2995	105.323	-0.6725	105.354	-1.5262	105.326	-1.5717	105.32	-0.8534	105.353	0
105.432	0	105.42	0	105.476	0.0844	105.483	-0.1079	105.417	0.0438	105.445	0.1492	105.454	0.4393	105.433	0.4877	105.451	0.8202	105.373	0.8736	105.465	1.3679	105.357	1.8419	105.453	1.9005	105.407	0.1325	105.437	0.2849	105.445	0.5825	105.554	0.5311	105.334	0.7447	105.428	-0.2908	105.422	-0.6612	105.454	-1.5124	105.426	-1.551	105.42	-0.8229	105.453	0
105.532	0	105.52	0	105.576	0.0851	105.583	-0.0894	105.517	0.0542	105.545	0.1565	105.554	0.4503	105.533	0.4925	105.55	0.8312	105.473	0.8795	105.565	1.3735	105.457	1.8401	105.553	1.8998	105.507	0.1276	105.537	0.2854	105.545	0.5775	105.654	0.5362	105.434	0.7318	105.528	-0.302	105.522	-0.6469	105.554	-1.4994	105.526	-1.5446	105.52	-0.7883	105.553	0
105.632	0	105.62	0	105.676	0.0925	105.683	-0.0765	105.617	0.0609	105.645	0.1646	105.654	0.4534	105.633	0.4973	105.65	0.836	105.573	0.884	105.665	1.3847	105.557	1.8401	105.653	1.9028	105.607	0.1263	105.637	0.2846	105.645	0.5765	105.754	0.5237	105.534	0.7334	105.628	-0.2975	105.623	-0.6369	105.654	-1.4907	105.626	-1.5304	105.62	-0.7674	105.653	0
105.732	0	105.72	0	105.776	0.0896	105.783	-0.0801	105.717	0.0759	105.745	0.1892	105.754	0.4627	105.733	0.513	105.751	0.8415	105.673	0.8909	105.765	1.386	105.657	1.8517	105.753	1.9083	105.707	0.1345	105.737	0.2849	105.745	0.5733	105.854	0.5181	105.634	0.7421	105.728	-0.2908	105.722	-0.6234	105.754	-1.484	105.726	-1.5119	105.72	-0.7343	105.753	0
105.832	0	105.82	0	105.876	0.0968	105.883	-0.0834	105.817	0.065	105.845	0.1862	105.854	0.4602	105.833	0.513	105.85	0.8333	105.773	0.8968	105.865	1.3852	105.757	1.8593	105.853	1.8998	105.807	0.1383	105.837	0.2852	105.845	0.569	105.954	0.5144	105.734	0.7332	105.828	-0.2848	105.823	-0.624	105.854	-1.4715	105.826	-1.4893	105.82	-0.7153	105.853	0
105.932	0	105.92	0	105.976	0.1027	105.983	-0.0685	105.917	0.0646	105.945	0.1929	105.954	0.4706	105.933	0.516	105.951	0.8433	105.873	0.8931	105.965	1.3952	105.857	1.8561	105.953	1.9043	105.907	0.1377	105.937	0.2811	105.945	0.5705	106.054	0.5155	105.834	0.73	105.928	-0.2843	105.922	-0.6084	105.954	-1.468	105.926	-1.4612	105.92	-0.6835	105.953	0
106.032	0	106.02	0	106.076	0.1042	106.083	-0.0677	106.017	0.0814	106.045	0.1976	106.054	0.4789	106.033	0.5272	106.05	0.8522	105.973	0.8999	106.065	1.3975	105.957	1.8661	106.053	1.9162	106.007	0.1412	106.037	0.2697	106.045	0.5697	106.154	0.527	105.934	0.733	106.028	-0.2942	106.022	-0.6137	106.054	-1.4618	106.026	-1.4567	106.02	-0.6542	106.053	0
106.132	0	106.12	0	106.176	0.1069	106.183	-0.0707	106.117	0.087	106.145	0.1918	106.154	0.4737	106.133	0.5212	106.15	0.851	106.073	0.9086	106.165	1.3984	106.057	1.8703	106.153	1.9132	106.107	0.1396	106.137	0.28	106.145	0.5703	106.254	0.5198	106.034	0.7373	106.128	-0.2845	106.123	-0.6045	106.154	-1.4407	106.126	-1.4276	106.12	-0.6191	106.153	0
106.232	0	106.22	0	106.276	0.1167	106.283	-0.0675	106.217	0.0922	106.245	0.195	106.254	0.4766	106.233	0.5256	106.251	0.8534	106.173	0.906	106.265	1.3968	106.157	1.8694	106.253	1.9154	106.207	0.1429	106.237	0.2762	106.245	0.5671	106.354	0.5166	106.134	0.7281	106.228	-0.2894	106.222	-0.6009	106.254	-1.4425	106.226	-1.4245	106.22	-0.6022	106.253	0
106.332	0	106.32	0	106.376	0.1143	106.383	-0.0668	106.317	0.0882	106.345	0.1995	106.354	0.4728	106.333	0.5217	106.35	0.8462	106.273	0.9027	106.365	1.3898	106.257	1.8716	106.353	1.9131	106.307	0.1397	106.337	0.2715	106.345	0.5676	106.454	0.5192	106.234	0.7262	106.328	-0.2809	106.323	-0.5979	106.354	-1.4385	106.326	-1.3917	106.32	-0.5682	106.353	0
[truncated: 381 more rows]
